# Supplementary material for: A tissue-specific landscape of sense/antisense transcription in the mouse intestine
Source: BMC Genomics. 2011 Jun 10;12:305. doi: 10.1186/1471-2164-12-305 (PMC3125268; doi:10.1186/1471-2164-12-305)
Supplement: Additional file 2 — Intestinal gene expression. Gene expression values were calculated using Cufflinks for both investigated intestinal tissues. Expression is measured in Fragments Per Kilobase of transcript per Million mapped reads (FPKM). [file 1471-2164-12-305-S2.XLS]

## Sheet: gene symbols
refSeq ID	gene name
NM_001001130	Zfp85-rs1
NM_001001144	Scap
NM_001001152	Zfp458
NM_001001160	Fbxo41
NM_001001176	Taf9b
NM_001001177	BC051142
NM_001001178	Ccdc148
NM_001001179	BC048546
NM_001001180	BC066028
NM_001001181	BC031181
NM_001001182	Baz2b
NM_001001183	Tmem204
NM_001001184	Ccdc111
NM_001001185	BC048507
NM_001001186	Zfp456
NM_001001187	Zfp738
NM_001001295	Dis3l
NM_001001297	Thnsl1
NM_001001309	Itga8
NM_001001319	Pramel4
NM_001001320	Tbx10
NM_001001321	Slc35d2
NM_001001322	Adamts13
NM_001001326	St5
NM_001001327	Vkorc1l1
NM_001001332	BC117090
NM_001001333	Hexdc
NM_001001334	BC061194
NM_001001335	Plekha8
NM_001001444	Defb29
NM_001001445	Trpv1
NM_001001446	Cyp2c44
NM_001001447	Zscan22
NM_001001450	Ssxb2
NM_001001451	Tas2r138
NM_001001452	Tas2r143
NM_001001453	Tas2r144
NM_001001454	Ttyh1
NM_001001488	Atp8b1
NM_001001489	BC021785
NM_001001490	Oxgr1
NM_001001491	Tpm4
NM_001001492	Lca5l
NM_001001493	BC056474
NM_001001495	Tnip3
NM_001001496	Gja6
NM_001001559	Dub2a
NM_001001565	Chpf
NM_001001566	Chpf
NM_001001602	Dab2ip
NM_001001650	Prss48
NM_001001714	Sohlh1
NM_001001735	Whsc1l1
NM_001001738	Itprip
NM_001001792	Zfp239
NM_001001796	Prrxl1
NM_001001798	Atp11c
NM_001001803	Spink7
NM_001001804	Ephx4
NM_001001805	Olfr576
NM_001001806	Zfp36l2
NM_001001807	Olfr234
NM_001001808	Olfr221
NM_001001809	Olfr218
NM_001001810	Olfr1206
NM_001001880	Mpzl1
NM_001001881	2510009E07Rik
NM_001001882	Rtel1
NM_001001883	Hecw2
NM_001001884	Nckap5l
NM_001001885	Tmem151a
NM_001001892	H2-K1
NM_001001932	Eea1
NM_001001979	Megf10
NM_001001980	Limch1
NM_001001981	Utp14b
NM_001001982	A430105I19Rik
NM_001001983	Pi4ka
NM_001001984	Kdm2a
NM_001001985	Nat8l
NM_001001986	8430427H17Rik
NM_001001999	Gp1bb
NM_001002004	2610507B11Rik
NM_001002005	Panx2
NM_001002008	BC049807
NM_001002011	Lmna
NM_001002012	Hspa2
NM_001002238	Tdrd1
NM_001002239	Rpl17
NM_001002240	Tdrd1
NM_001002241	Tdrd1
NM_001002267	Tmem158
NM_001002268	Gpr126
NM_001002272	Tro
NM_001002764	Smg6
NM_001002786	Rab44
NM_001002787	Ccin
NM_001002791	Defb22
NM_001002842	Pram1
NM_001002846	Fbxl12
NM_001002894	Nlrp14
NM_001002895	AI413582
NM_001002896	Bfsp2
NM_001002897	Atg9b
NM_001002898	Sirpb1
NM_001002900	Higd1c
NM_001002927	Penk
NM_001002929	Nup85
NM_001003393	Igfl3
NM_001003405	Try5
NM_001003664	Gm5409
NM_001003666	Zfp457
NM_001003667	Krt77
NM_001003668	Krt83
NM_001003669	Krt74
NM_001003670	Gm5414
NM_001003671	Pcdhac1
NM_001003672	Pcdhac2
NM_001003685	Ghrhr
NM_001003717	Osbpl8
NM_001003719	Ralgapa1
NM_001003815	Epb4.1l1
NM_001003817	Erbb2
NM_001003824	Kcnq2
NM_001003825	Kcnq2
NM_001003829	Jph4
NM_001003893	Masp2
NM_001003898	Tardbp
NM_001003899	Tardbp
NM_001003908	Cltc
NM_001003909	Ankib1
NM_001003910	BC030307
NM_001003911	Adamts7
NM_001003912	Arhgef11
NM_001003913	Mars
NM_001003915	Slc5a12
NM_001003916	Zc4h2
NM_001003917	Atg9a
NM_001003918	Usp7
NM_001003919	Ddx11
NM_001003920	Brsk1
NM_001003933	Rtn3
NM_001003934	Rtn3
NM_001003939	BC030307
NM_001003947	Cyp4x1
NM_001003948	5033414K04Rik
NM_001003949	ORF61
NM_001003950	Rab3ip
NM_001003951	Ces7
NM_001003952	Sval3
NM_001003953	Kdm2b
NM_001003955	Rab11fip5
NM_001003960	Dnmt3b
NM_001003961	Dnmt3b
NM_001003963	Dnmt3b
NM_001003971	Senp7
NM_001003972	Senp7
NM_001003973	Senp7
NM_001004025	Ppp3r2
NM_001004061	Fam170a
NM_001004062	Crtc1
NM_001004066	Zfp386
NM_001004138	Kcnk7
NM_001004139	Zfp619
NM_001004140	Ckap2
NM_001004141	Cyp2j11
NM_001004142	Nlrp1a
NM_001004143	Usp22
NM_001004144	Git1
NM_001004147	Fbll1
NM_001004148	Slc13a5
NM_001004149	Zfp366
NM_001004150	A4galt
NM_001004151	Rtp1
NM_001004152	Psg22
NM_001004153	AU018091
NM_001004154	Rragb
NM_001004155	9930012K11Rik
NM_001004156	Plekhg5
NM_001004157	Scarf1
NM_001004158	Gm5142
NM_001004159	Clec4b2
NM_001004164	Gnptab
NM_001004173	Sgpp2
NM_001004174	AA467197
NM_001004176	Maml3
NM_001004177	Celsr2
NM_001004178	AA415398
NM_001004180	BC057022
NM_001004182	Gm5567
NM_001004184	Slc28a1
NM_001004185	Whamm
NM_001004187	2610020H08Rik
NM_001004190	Zfp560
NM_001004191	Gm5617
NM_001004192	BC048562
NM_001004193	Rhox8
NM_001004194	Nlrp4e
NM_001004293	Amigo1
NM_001004357	Cntnap2
NM_001004359	Gprasp1
NM_001004361	5730494M16Rik
NM_001004362	2610008E11Rik
NM_001004363	Nuak1
NM_001004364	Asap2
NM_001004365	Actr3b
NM_001004366	Scube3
NM_001004367	Cxxc4
NM_001004435	Pik3r6
NM_001004436	Wapal
NM_001004455	Cys1
NM_001004468	Tacc2
NM_001004721	Pigu
NM_001004761	Gpr158
NM_001004762	Pla2g4c
NM_001005223	Znhit3
NM_001005225	Olfr1197
NM_001005227	Olfr1200
NM_001005230	Olfr1024
NM_001005232	Dbx1
NM_001005247	Hps5
NM_001005248	Hps5
NM_001005331	Eif4g1
NM_001005341	Ypel2
NM_001005342	Ypel4
NM_001005343	Sp9
NM_001005358	BC018101
NM_001005370	Spin2
NM_001005371	Gm13084
NM_001005385	Gprasp1
NM_001005419	Ado
NM_001005420	Gm347
NM_001005421	Amica1
NM_001005422	Gm1574
NM_001005423	Mreg
NM_001005424	Gm996
NM_001005425	Gm1008
NM_001005426	Zcwpw1
NM_001005475	Iqsec2
NM_001005477	Barhl2
NM_001005481	Olfr132
NM_001005485	Olfr111
NM_001005488	Olfr467
NM_001005506	Txlna
NM_001005507	Smg7
NM_001005508	Arhgap30
NM_001005509	Eif2a
NM_001005510	Syne2
NM_001005511	Lmtk3
NM_001005520	Olfr244
NM_001005523	Rsrc2
NM_001005524	Olfr194
NM_001005525	Rsrc2
NM_001005568	Olfr1281
NM_001005569	Olfr366
NM_001005570	Olfr707
NM_001005605	Aebp2
NM_001005608	Itgb4
NM_001005740	Phactr1
NM_001005748	Phactr1
NM_001005767	Parl
NM_001005784	Inadl
NM_001005787	Inadl
NM_001005788	Zfp69
NM_001005846	Mcoln2
NM_001005847	Aga
NM_001005854	Gm609
NM_001005858	I830012O16Rik
NM_001005859	Rpl34
NM_001005860	Clec4a4
NM_001005863	Mtus1
NM_001005864	Mtus1
NM_001005865	Mtus1
NM_001005866	Kdm2b
NM_001005867	Zmiz2
NM_001005868	Erbb2ip
NM_001005916	Zbtb9
NM_001006664	Epb4.1l1
NM_001006668	Kcnq2
NM_001006669	Kcnq2
NM_001006674	Kcnq2
NM_001006675	Kcnq2
NM_001006676	Kcnq2
NM_001006677	Kcnq2
NM_001006678	Kcnq2
NM_001006679	Kcnq2
NM_001006680	Kcnq2
NM_001007077	Gm13023
NM_001007154	Phactr3
NM_001007220	Adam22
NM_001007221	Adam22
NM_001007222	Tdpoz2
NM_001007223	Clec3a
NM_001007266	Taar2
NM_001007268	Dusp13
NM_001007460	Zdhhc23
NM_001007461	Gsdma3
NM_001007462	Pabpnl1
NM_001007463	Spag8
NM_001007465	Rffl
NM_001007472	Noto
NM_001007567	Slc7a6os
NM_001007568	Zfp251
NM_001007569	Pnmal1
NM_001007570	Slc25a42
NM_001007571	D8Ertd738e
NM_001007572	Trpv5
NM_001007573	Maneal
NM_001007575	Zfp58
NM_001007576	Gucy2f
NM_001007577	Tceanc
NM_001007578	Armcx6
NM_001007579	BC080695
NM_001007580	Fndc3c1
NM_001007581	2810408M09Rik
NM_001007582	AY761184
NM_001007583	Best3
NM_001007584	Gm11541
NM_001007589	Akirin2
NM_001007591	BB014433
NM_001007596	Rtn1
NM_001008230	Rtp2
NM_001008231	Daam2
NM_001008232	Asap3
NM_001008233	Plekhn1
NM_001008238	Bnip2
NM_001008419	Aox3l1
NM_001008420	Cdh12
NM_001008421	Nol10
NM_001008422	Scaf1
NM_001008423	Gm1568
NM_001008424	Cdsn
NM_001008425	Thoc6
NM_001008426	Gm5531
NM_001008427	Gm5595
NM_001008428	Fbxw20
NM_001008429	Taar3
NM_001008497	P2ry14
NM_001008498	Wdr34
NM_001008499	Taar4
NM_001008501	Zfp760
NM_001008502	Bbs12
NM_001008506	Zc3h14
NM_001008533	Adora1
NM_001008542	Mxi1
NM_001008543	Mxi1
NM_001008545	Tardbp
NM_001008546	Tardbp
NM_001008547	1700001J03Rik
NM_001008548	Pde2a
NM_001008549	Zfp658
NM_001008550	Zfyve26
NM_001008700	Il4ra
NM_001008702	Dab2
NM_001008705	Bud31
NM_001008706	Calm5
NM_001008785	Kbtbd8
NM_001008791	Whrn
NM_001008792	Whrn
NM_001008793	Whrn
NM_001008794	Whrn
NM_001008795	Whrn
NM_001008796	Whrn
NM_001008797	Whrn
NM_001008798	Whrn
NM_001008973	Tmem232
NM_001009544	4921501E09Rik
NM_001009545	Adam6b
NM_001009546	Naaladl1
NM_001009547	Adam26b
NM_001009548	4930529F22Rik
NM_001009549	Zfp36l3
NM_001009550	Mup21
NM_001009573	Unc13d
NM_001009574	Taar5
NM_001009575	Armcx5
NM_001009818	Sept11
NM_001009819	A3galt2
NM_001009927	Smcr7
NM_001009929	Brsk2
NM_001009930	Brsk2
NM_001009935	Txnip
NM_001009940	Il19
NM_001009947	Dock11
NM_001009948	Nrsn2
NM_001009949	Mcart1
NM_001009950	Slc38a8
NM_001009951	BC088983
NM_001009952	Abpd
NM_001009978	Pde1a
NM_001009979	Pde1a
NM_001010825	Ficd
NM_001010826	Kctd14
NM_001010827	Taar7b
NM_001010828	Taar6
NM_001010829	Taar7a
NM_001010830	Taar8a
NM_001010831	Taar9
NM_001010833	Mdc1
NM_001010834	Slc10a5
NM_001010835	Taar7e
NM_001010836	Ppp1r13l
NM_001010837	Taar8b
NM_001010838	Taar7d
NM_001010839	Taar7f
NM_001010840	Taar8c
NM_001010930	Mrps33
NM_001010937	Gjb6
NM_001010941	Gpr12
NM_001010973	Hrh2
NM_001011517	Olfr1193
NM_001011518	Olfr94
NM_001011519	Olfr1148
NM_001011520	Olfr310
NM_001011523	Olfr913
NM_001011524	Olfr1418
NM_001011525	Olfr1415
NM_001011527	Olfr503
NM_001011528	Olfr456
NM_001011529	Olfr1251
NM_001011530	Olfr723
NM_001011531	Olfr329
NM_001011532	Olfr1037
NM_001011533	Olfr688
NM_001011534	Olfr988
NM_001011535	Olfr1182
NM_001011536	Olfr566
NM_001011542	Olfr708
NM_001011662	Olfr180
NM_001011684	Nms
NM_001011687	Rnase13
NM_001011695	Olfr1000
NM_001011707	Cyp2c66
NM_001011721	Olfr102
NM_001011732	Xkr7
NM_001011733	Olfr288
NM_001011734	Olfr1116
NM_001011735	Olfr1066
NM_001011736	Olfr205
NM_001011737	Olfr1357
NM_001011738	Olfr744
NM_001011739	Olfr885
NM_001011740	Olfr225
NM_001011741	Olfr1386
NM_001011742	Olfr479
NM_001011743	Olfr324
NM_001011744	Olfr105
NM_001011748	Olfr867
NM_001011749	Olfr704
NM_001011750	Olfr294
NM_001011751	Olfr298
NM_001011752	Olfr293
NM_001011753	Olfr115
NM_001011754	Olfr735
NM_001011755	Olfr671
NM_001011756	Olfr948
NM_001011757	Olfr663
NM_001011758	Olfr1016
NM_001011759	Olfr1031
NM_001011760	Olfr314
NM_001011761	Olfr1229
NM_001011764	Olfr106
NM_001011767	Olfr299
NM_001011769	Olfr317
NM_001011770	Olfr332
NM_001011771	Olfr1089
NM_001011773	Olfr1287
NM_001011774	Olfr1028
NM_001011775	Olfr1419
NM_001011776	Olfr527
NM_001011777	Olfr1042
NM_001011778	Olfr285
NM_001011779	Olfr286
NM_001011780	Olfr287
NM_001011782	Olfr543
NM_001011783	Olfr104
NM_001011784	Olfr1039
NM_001011785	Olfr987
NM_001011787	Olfr1307
NM_001011789	Olfr222
NM_001011790	Olfr1382
NM_001011791	Olfr193
NM_001011792	Olfr207
NM_001011793	Olfr598
NM_001011794	Olfr1322
NM_001011795	Olfr1275
NM_001011796	Olfr1249
NM_001011797	Olfr782
NM_001011798	Olfr884
NM_001011799	Olfr453
NM_001011800	Olfr212
NM_001011801	Olfr213
NM_001011802	Olfr1318
NM_001011803	Olfr1306
NM_001011804	Olfr1211
NM_001011805	Olfr1385
NM_001011806	Olfr901
NM_001011807	Olfr191
NM_001011808	Olfr198
NM_001011809	Olfr728
NM_001011810	Olfr485
NM_001011811	Olfr487
NM_001011812	Olfr951
NM_001011813	Olfr93
NM_001011814	Olfr524
NM_001011815	Olfr533
NM_001011816	Olfr1181
NM_001011818	Olfr316
NM_001011819	Olfr312
NM_001011820	Olfr1359
NM_001011820	Olfr1359
NM_001011821	Olfr804
NM_001011822	Olfr787
NM_001011823	Olfr834
NM_001011824	Olfr832
NM_001011825	Olfr1105
NM_001011826	Olfr967
NM_001011827	Olfr963
NM_001011828	Olfr304
NM_001011829	Olfr761
NM_001011830	Olfr119
NM_001011831	Olfr1500
NM_001011832	Olfr1490
NM_001011833	Olfr1137
NM_001011834	Olfr1152
NM_001011835	Olfr1162
NM_001011836	Olfr1129
NM_001011837	Olfr748
NM_001011839	Olfr1437
NM_001011840	Olfr1463
NM_001011841	Olfr1465
NM_001011842	Olfr1474
NM_001011845	Olfr597
NM_001011846	Olfr517
NM_001011847	Olfr591
NM_001011848	Olfr675
NM_001011849	Olfr792
NM_001011850	Olfr1505
NM_001011851	Olfr412
NM_001011852	Olfr1029
NM_001011853	Olfr1425
NM_001011854	Olfr605
NM_001011855	Olfr169
NM_001011856	Olfr1331
NM_001011857	Olfr685
NM_001011858	Olfr504
NM_001011859	Olfr965
NM_001011860	Olfr1222
NM_001011861	Olfr331
NM_001011862	Olfr699
NM_001011863	Olfr406
NM_001011864	Olfr917
NM_001011865	Olfr624
NM_001011866	Olfr309
NM_001011867	Olfr538
NM_001011868	Olfr1178
NM_001011869	Olfr452
NM_001011870	Olfr1329
NM_001011871	Olfr506
NM_001011872	Olfr1034
NM_001011873	Xkr9
NM_001011874	Xkr4
NM_001011875	Rnase12
NM_001011876	Ang6
NM_001011877	Rnase11
NM_001012236	Trex1
NM_001012265	Olfr857
NM_001012266	Olfr835
NM_001012269	Olfr1513
NM_001012273	Birc5
NM_001012305	Slc39a12
NM_001012306	Hsd3b3
NM_001012307	Defa23
NM_001012307	Defa23
NM_001012309	Ccdc55
NM_001012310	AI132487
NM_001012311	Pgbd1
NM_001012322	Sctr
NM_001012323	Mup20
NM_001012324	Ecm2
NM_001012325	Zfp708
NM_001012330	Zfp238
NM_001012335	Mdk
NM_001012336	Mdk
NM_001012363	Slc2a9
NM_001012392	U46068
NM_001012396	Ptpla
NM_001012400	AU022252
NM_001012401	Hspb6
NM_001012402	Hs3st6
NM_001012434	Kctd14
NM_001012448	Zfp708
NM_001012449	Zfp708
NM_001012450	Ankrd6
NM_001012451	Ankrd6
NM_001012477	Cxcl12
NM_001012517	Fut10
NM_001012518	Ehmt1
NM_001012520	Klri1
NM_001012623	Rims1
NM_001012624	Rims1
NM_001012625	Rims1
NM_001012638	Acd
NM_001012640	AY761185
NM_001012667	AI316807
NM_001012704	Wfdc13
NM_001012723	Wfdc16
NM_001012725	Wfdc6b
NM_001012726	Aym1
NM_001012765	Adcy5
NM_001012766	Ear12
NM_001013012	Zfp787
NM_001013013	Dhrs7c
NM_001013019	Lrrn4cl
NM_001013022	Odf3b
NM_001013023	Mterf
NM_001013024	Usp13
NM_001013025	Tgfbrap1
NM_001013026	Ttf2
NM_001013028	AI597468
NM_001013256	1500010J02Rik
NM_001013360	Cbx6-Nptxr
NM_001013362	Cbx6-Nptxr
NM_001013365	Osm
NM_001013366	Wdr91
NM_001013367	Prkaa1
NM_001013368	E2f8
NM_001013369	Pfdn4
NM_001013370	Sesn1
NM_001013371	Dtx3l
NM_001013372	Nrp
NM_001013373	Tmprss13
NM_001013374	Lman2l
NM_001013375	Utp18
NM_001013376	Rpp38
NM_001013377	E130306D19Rik
NM_001013378	Uspl1
NM_001013379	D10627
NM_001013380	Dync1li2
NM_001013381	Rsad1
NM_001013382	Lrrc52
NM_001013384	Podnl1
NM_001013385	Grm4
NM_001013386	Rasl10b
NM_001013387	Zfp182
NM_001013389	Mrs2
NM_001013390	Scn4b
NM_001013391	Cpsf6
NM_001013392	Rreb1
NM_001013393	Gm11487
NM_001013405	D9Ertd402e
NM_001013411	Nkain2
NM_001013412	Ccl26
NM_001013414	Neurl4
NM_001013441	Ric8b
NM_001013575	Olfr112
NM_001013577	1110054O05Rik
NM_001013578	Thoc7
NM_001013580	Pard3
NM_001013581	Pard3
NM_001013607	Vmo1
NM_001013608	0610007P08Rik
NM_001013609	Tex24
NM_001013616	Trim6
NM_001013741	Ddn
NM_001013745	Zfp57
NM_001013749	Tmem151b
NM_001013750	Gm597
NM_001013751	Gm52
NM_001013753	Pcdh17
NM_001013755	5730409E04Rik
NM_001013756	Grhl3
NM_001013757	Vwde
NM_001013758	Lingo3
NM_001013759	Gas2l2
NM_001013760	Gm4937
NM_001013761	Gm606
NM_001013762	Gm4952
NM_001013764	Gm4976
NM_001013765	Zscan4c
NM_001013766	Samd3
NM_001013767	Capn11
NM_001013769	Rsl1
NM_001013770	AI747699
NM_001013771	Gm973
NM_001013773	BC055004
NM_001013774	Kpna7
NM_001013776	Fbxw24
NM_001013777	Zfp488
NM_001013778	Fam18a
NM_001013779	Aim2
NM_001013780	Slc25a34
NM_001013783	Fam71b
NM_001013784	E130309D14Rik
NM_001013785	Akr1c19
NM_001013786	Zfp187
NM_001013787	Gm11315
NM_001013788	Gm5447
NM_001013792	Fam105b
NM_001013793	AA388235
NM_001013797	Spink6
NM_001013799	A530098C11Rik
NM_001013802	Macrod2
NM_001013804	Flg2
NM_001013806	Ankrd13c
NM_001013810	Gm5591
NM_001013811	Fam169b
NM_001013813	Maml2
NM_001013814	Amt
NM_001013816	Gm5622
NM_001013817	Sp140
NM_001013820	Gm5631
NM_001013823	Krtap4-16
NM_001013824	Gm5662
NM_001013826	Dupd1
NM_001013829	Shf
NM_001013832	Gpr31c
NM_001013833	Prkg1
NM_001014288	Ptprd
NM_001014390	Dyrk2
NM_001014394	Gpr113
NM_001014395	Fbxw22
NM_001014397	Gm13154
NM_001014398	Trcg1
NM_001014399	Abi3bp
NM_001014422	Abi3bp
NM_001014423	Abi3bp
NM_001014424	Abi3bp
NM_001014761	Scn2b
NM_001014836	4930404N11Rik
NM_001014900	Zmynd12
NM_001014973	Snx13
NM_001014974	Ttll4
NM_001014976	Espl1
NM_001014981	Wdr7
NM_001014995	Fam189b
NM_001014996	Cenpj
NM_001014997	Gm156
NM_001015039	Zfyve28
NM_001015046	Rap1gap2
NM_001015099	G2e3
NM_001015507	Vprbp
NM_001015681	E130308A19Rik
NM_001015876	Tyw1
NM_001015889	Taf9
NM_001017362	Arid3c
NM_001017407	Tbata
NM_001017409	Tbata
NM_001017419	Tbata
NM_001017422	Ear4
NM_001017426	Kdm6b
NM_001017427	Rasef
NM_001017429	Cox17
NM_001017433	Tbata
NM_001017441	Tbata
NM_001017525	Btbd11
NM_001017955	Zscan18
NM_001017959	Lamp2
NM_001017966	Ddi2
NM_001017968	Zdhhc18
NM_001017983	Foxred2
NM_001017985	C2cd3
NM_001018002	Dppa4
NM_001018013	Izumo1
NM_001018019	Grxcr1
NM_001018031	Gm414
NM_001018042	Sp3
NM_001018063	Cxx1b
NM_001018079	Lce3f
NM_001018087	Ldoc1
NM_001024134	Trim15
NM_001024135	Kbtbd7
NM_001024136	Anks6
NM_001024137	Pla2g4d
NM_001024138	Gpr139
NM_001024139	Adamts15
NM_001024141	Nxf3
NM_001024142	Fbxo10
NM_001024145	Pla2g4f
NM_001024147	Gm5868
NM_001024148	Ugt2a2
NM_001024205	Nufip2
NM_001024206	Trappc1
NM_001024225	Defa24
NM_001024230	Gm5431
NM_001024385	Crls1
NM_001024458	Add1
NM_001024468	Bcat1
NM_001024474	Diras2
NM_001024478	1110049B09Rik
NM_001024504	Dcun1d2
NM_001024508	Brd9
NM_001024512	Fam149b
NM_001024526	Larp4
NM_001024539	Shc2
NM_001024560	Snx32
NM_001024602	AW555464
NM_001024604	Ankrd28
NM_001024606	Pdp2
NM_001024614	1700007G11Rik
NM_001024616	B230208H17Rik
NM_001024617	Inpp4b
NM_001024618	Xirp2
NM_001024619	Tsku
NM_001024622	Pcnp
NM_001024624	Cdkl5
NM_001024626	Zfp873
NM_001024645	Lrrc16b
NM_001024672	LOC554292
NM_001024673	Il28a
NM_001024698	Cpa2
NM_001024699	Zbtb45
NM_001024702	C1ql4
NM_001024703	Mctp2
NM_001024705	Prpmp5
NM_001024706	Gm5458
NM_001024707	Lrp3
NM_001024709	Krtap10-10
NM_001024712	544988
NM_001024712	544988
NM_001024712	544988
NM_001024714	Cma2
NM_001024716	Triobp
NM_001024717	Gal3st3
NM_001024719	Cyp2c67
NM_001024720	Hmcn1
NM_001024721	BC094916
NM_001024726	Zfp607
NM_001024727	Gm16387
NM_001024728	C330021F23Rik
NM_001024806	Cebpz
NM_001024837	Adarb1
NM_001024841	Gm128
NM_001024842	Hoxc11
NM_001024846	Zfp62
NM_001024848	Apol7b
NM_001024848	Apol7b
NM_001024850	Rhox10
NM_001024851	Ankrd34a
NM_001024853	Timm9
NM_001024854	Timm9
NM_001024856	Ttbk2
NM_001024857	Ttbk2
NM_001024910	Sept10
NM_001024911	Sept10
NM_001024917	N4bp2
NM_001024918	Rfx4
NM_001024919	Bod1
NM_001024920	Trp53i13
NM_001024922	Ddx49
NM_001024926	Cyb5d2
NM_001024927	Pitpnm3
NM_001024928	Zfp667
NM_001024931	D11Bwg0517e
NM_001024932	Pilrb2
NM_001024945	Qsox1
NM_001024950	Zfp563
NM_001024952	Rc3h1
NM_001024954	Pbx4
NM_001024955	Pik3r1
NM_001025067	Lrig2
NM_001025074	Ntrk2
NM_001025083	Rhox12
NM_001025084	Rhox1
NM_001025085	Gm5797
NM_001025086	Rhox7
NM_001025093	Atf2
NM_001025102	2700007P21Rik
NM_001025103	Efcab4a
NM_001025106	Tmem201
NM_001025156	Ccdc93
NM_001025163	Zfp78
NM_001025192	Cxadr
NM_001025208	LOC547349
NM_001025240	Gm5346
NM_001025244	Krtap31-2
NM_001025245	Mbp
NM_001025246	Trp53i11
NM_001025250	Vegfa
NM_001025251	Mbp
NM_001025254	Mbp
NM_001025255	Mbp
NM_001025256	Mbp
NM_001025257	Vegfa
NM_001025258	Mbp
NM_001025259	Mbp
NM_001025260	Gm14484
NM_001025261	Tpd52
NM_001025262	Tpd52
NM_001025263	Tpd52
NM_001025264	Tpd52
NM_001025286	Nkain2
NM_001025296	Dffa
NM_001025305	Tcfap2b
NM_001025307	Stx3
NM_001025309	Pja2
NM_001025310	St6galnac6
NM_001025311	St6galnac6
NM_001025312	Dclre1b
NM_001025313	Tapbp
NM_001025351	Defb46
NM_001025353	Gm6040
NM_001025360	Klc1
NM_001025364	Rtn2
NM_001025365	Miip
NM_001025371	Serinc4
NM_001025372	Adcyap1r1
NM_001025373	4930432O21Rik
NM_001025375	Wdr61
NM_001025376	Wdr61
NM_001025377	Arhgap15
NM_001025378	Orc2l
NM_001025379	Sema3g
NM_001025380	Adam39
NM_001025381	Gpr17
NM_001025382	Fam196b
NM_001025383	OTTMUSG00000017677
NM_001025383	OTTMUSG00000017677
NM_001025384	DXBay18
NM_001025384	DXBay18
NM_001025385	Tas2r137
NM_001025386	Olfr627
NM_001025387	Brd2
NM_001025388	Gm5506
NM_001025388	Gm5506
NM_001025391	Sufu
NM_001025392	Bclaf1
NM_001025393	Bclaf1
NM_001025395	Src
NM_001025426	Depdc5
NM_001025427	Hmga1
NM_001025428	Spag9
NM_001025429	Spag9
NM_001025430	Spag9
NM_001025431	Btbd3
NM_001025432	Crebbp
NM_001025435	BC053393
NM_001025438	Camk2d
NM_001025439	Camk2d
NM_001025444	Aptx
NM_001025559	Sox6
NM_001025560	Sox6
NM_001025561	Pus1
NM_001025562	Pus1
NM_001025565	Lhx9
NM_001025566	Chka
NM_001025567	Dmbx1
NM_001025568	Pde1c
NM_001025570	Prrx1
NM_001025571	Sh2d2a
NM_001025572	Ankrd12
NM_001025573	2010107G12Rik
NM_001025574	5430413K10Rik
NM_001025575	BC026782
NM_001025576	2610301F02Rik
NM_001025577	Maf
NM_001025581	Kcnc2
NM_001025582	Dram2
NM_001025584	Kcnj6
NM_001025585	Kcnj6
NM_001025586	Nr2c2ap
NM_001025587	Nr2c2ap
NM_001025589	Rfxank
NM_001025590	Kcnj6
NM_001025594	Zbtb43
NM_001025597	Ikzf1
NM_001025599	Trim26
NM_001025600	Cadm1
NM_001025602	Il1rl1
NM_001025605	Gm527
NM_001025606	Tmem171
NM_001025607	Gm5168
NM_001025608	D4Ertd22e
NM_001025610	Ms4a7
NM_001025612	Snx22
NM_001025613	Otud7b
NM_001025614	Otud7b
NM_001025615	Ccdc50
NM_001025617	Cant1
NM_001025618	Cant1
NM_001025779	Cdc6
NM_001025947	Dnm1l
NM_001026211	Dnajc19
NM_001026212	Ensa
NM_001026214	Entpd5
NM_001029836	Npnt
NM_001029837	Pik3cd
NM_001029838	Pknox2
NM_001029841	Sla
NM_001029842	Slc16a6
NM_001029843	Vrk1
NM_001029844	Vrk1
NM_001029850	Magi1
NM_001029855	Psme2
NM_001029856	Atad5
NM_001029867	Ugt2b36
NM_001029868	Pdzd4
NM_001029872	Itgad
NM_001029873	Unc13a
NM_001029876	Urb2
NM_001029877	Nova2
NM_001029878	Lonrf2
NM_001029889	Gm608
NM_001029890	Mex3a
NM_001029893	Psg26
NM_001029895	Ate1
NM_001029912	Zswim5
NM_001029929	Zmynd15
NM_001029930	ENSMUSG00000068790
NM_001029930	ENSMUSG00000068790
NM_001029930	ENSMUSG00000068790
NM_001029930	ENSMUSG00000068790
NM_001029933	Zfp114
NM_001029934	Usp32
NM_001029935	Trim38
NM_001029936	Cytsb
NM_001029937	Sec14l3
NM_001029938	Rilp
NM_001029977	EG214403
NM_001029978	Tceal3
NM_001029979	Safb2
NM_001029982	Sec23ip
NM_001029983	Man1b1
NM_001029984	Fcrlb
NM_001029985	Kcp
NM_001029987	Doxl2
NM_001029988	Fat2
NM_001029990	Mett11d1
NM_001029993	Zc3h18
NM_001029994	Zc3h18
NM_001030014	Mcat
NM_001030274	Ndufs5
NM_001030289	Mmp27
NM_001030290	Rdh8
NM_001030291	Enpp7
NM_001030292	Kcnk15
NM_001030294	Olfm4
NM_001030296	Prr7
NM_001030297	Tmprss11c
NM_001030305	Pmp2
NM_001030306	Fam193a
NM_001030307	Dkc1
NM_001030310	H2-Tw3
NM_001030317	Stxbp3b
NM_001031621	Abca17
NM_001031622	Gm16367
NM_001031622	Gm16367
NM_001031664	Nudt10
NM_001031667	Gsk3a
NM_001031772	Lin28b
NM_001031808	Mrpl41
NM_001031811	Kcnh8
NM_001031814	Smg1
NM_001031851	Agxt2
NM_001032298	Bglap2
NM_001032378	Pecam1
NM_001032413	Pear1
NM_001032414	Pear1
NM_001032727	5730410E15Rik
NM_001033039	Klhdc9
NM_001033040	Gm166
NM_001033041	Acmsd
NM_001033042	Lrrc14b
NM_001033043	Rnf17
NM_001033122	Cd69
NM_001033123	Gm14288
NM_001033123	Gm14288
NM_001033123	Gm14288
NM_001033124	Ntrk1
NM_001033126	Cd27
NM_001033128	Bbs1
NM_001033131	Krtdap
NM_001033132	Commd6
NM_001033134	2610002J02Rik
NM_001033135	Rnf149
NM_001033136	Fam82a2
NM_001033139	AI846148
NM_001033140	Sdhaf1
NM_001033141	Ecscr
NM_001033142	Rnf166
NM_001033145	1190002N15Rik
NM_001033148	1700029J07Rik
NM_001033149	Ttc9
NM_001033150	Plekhm2
NM_001033155	Dnajb14
NM_001033156	Fbxo33
NM_001033157	5730507C01Rik
NM_001033158	Rasl12
NM_001033159	Zfp597
NM_001033161	Tradd
NM_001033162	1700012A16Rik
NM_001033163	Ephx3
NM_001033164	2510002D24Rik
NM_001033165	Dnajc25
NM_001033166	2700094K13Rik
NM_001033167	Slc22a23
NM_001033168	1700066B19Rik
NM_001033170	Fam83e
NM_001033171	Klrg2
NM_001033172	Rab11fip2
NM_001033173	Usp31
NM_001033174	Osbp
NM_001033175	Cln6
NM_001033176	1700039E15Rik
NM_001033177	Krt76
NM_001033178	Tmem181a
NM_001033180	9430070O13Rik
NM_001033184	1700057G04Rik
NM_001033185	1700084C01Rik
NM_001033186	Skap1
NM_001033189	C77080
NM_001033191	Ard1b
NM_001033192	C78339
NM_001033194	Gtf3c3
NM_001033196	Znfx1
NM_001033197	AU015228
NM_001033198	Ankrd50
NM_001033199	AI747448
NM_001033201	Ncbp1
NM_001033202	Usp30
NM_001033204	Rpusd3
NM_001033205	Zfp575
NM_001033206	Pwwp2b
NM_001033207	Nlrc5
NM_001033208	Gcom1
NM_001033209	Xylb
NM_001033210	Pls1
NM_001033211	AU022751
NM_001033212	Rprml
NM_001033213	Ttc7b
NM_001033214	E330034G19Rik
NM_001033215	AU017455
NM_001033217	Prickle1
NM_001033219	Slc45a4
NM_001033220	AU021092
NM_001033221	AU023871
NM_001033222	Pdzd8
NM_001033223	Lin7a
NM_001033225	Pnrc1
NM_001033226	Calr4
NM_001033227	Slc5a10
NM_001033228	Itga1
NM_001033229	Cyp11b1
NM_001033231	Fam195b
NM_001033233	Tmprss11a
NM_001033234	Gm9
NM_001033235	Trim40
NM_001033236	Gm71
NM_001033237	Yeats2
NM_001033238	Cblb
NM_001033239	Csta
NM_001033240	Wfdc6a
NM_001033241	Gm382
NM_001033242	Cln5
NM_001033243	Ccdc114
NM_001033244	Fancd2
NM_001033245	Hk3
NM_001033246	Ccdc110
NM_001033247	Wdr52
NM_001033248	Gm266
NM_001033249	Zfp583
NM_001033250	Lemd1
NM_001033251	Gpr174
NM_001033252	Gm732
NM_001033253	Plekhg1
NM_001033254	Pak6
NM_001033255	Gm136
NM_001033257	Phactr2
NM_001033258	D10Bwg1379e
NM_001033259	Ccdc109a
NM_001033260	Stox1
NM_001033261	Zfc3h1
NM_001033262	March9
NM_001033263	Agap2
NM_001033264	Gls2
NM_001033266	Gm525
NM_001033267	Qrich2
NM_001033268	Fam120a
NM_001033269	Eif4e1b
NM_001033270	Slc4a7
NM_001033271	Tmem55b
NM_001033272	Spata13
NM_001033273	5031439G07Rik
NM_001033274	Brd1
NM_001033275	Glt8d3
NM_001033276	Mll2
NM_001033277	Spryd3
NM_001033279	D17Wsu92e
NM_001033280	Gm94
NM_001033281	Prdm6
NM_001033283	Gm97
NM_001033284	BC026585
NM_001033285	Cdc42bpa
NM_001033286	Slc30a10
NM_001033288	Gm106
NM_001033289	Slc9a2
NM_001033290	Gpr55
NM_001033291	Usp40
NM_001033292	Espnl
NM_001033293	Uap1l1
NM_001033294	Ddx31
NM_001033296	Sel1l2
NM_001033297	Gm561
NM_001033298	Plk1s1
NM_001033299	Zfp217
NM_001033300	Gmps
NM_001033301	Fhdc1
NM_001033302	Gm129
NM_001033303	Ampd1
NM_001033304	5330417C22Rik
NM_001033305	Ndufb6
NM_001033306	Shb
NM_001033308	BC013712
NM_001033310	Cox18
NM_001033311	BC023744
NM_001033312	Fbxl18
NM_001033313	Pdap1
NM_001033314	Ccdc61
NM_001033315	Hipk4
NM_001033316	Ffar3
NM_001033317	Cnga4
NM_001033318	Cog7
NM_001033319	Ppfia1
NM_001033320	Rltpr
NM_001033321	Tmem231
NM_001033322	Gucy1a2
NM_001033323	Igsf9b
NM_001033324	Zbtb16
NM_001033325	A630095E13Rik
NM_001033328	BC023829
NM_001033329	Arhgef9
NM_001033330	Frmpd4
NM_001033331	Gas2l3
NM_001033332	Tmtc3
NM_001033333	Gm239
NM_001033334	Tmem90a
NM_001033335	Serpina3f
NM_001033336	Abcc4
NM_001033337	Ttc38
NM_001033338	Rimbp3
NM_001033339	Mmp25
NM_001033340	Lrrc30
NM_001033341	Zfp407
NM_001033342	Cdc42bpg
NM_001033343	Sec31b
NM_001033344	Dusp27
NM_001033345	Gm216
NM_001033346	Lrrc55
NM_001033347	D430041D05Rik
NM_001033348	Ralgapa2
NM_001033349	Gm410
NM_001033350	Bank1
NM_001033351	Grin3a
NM_001033352	Klhl21
NM_001033354	Iqsec3
NM_001033355	Zfp568
NM_001033356	Ntn5
NM_001033359	Cntn5
NM_001033360	Gpr101
NM_001033361	Pgr15l
NM_001033362	Gm614
NM_001033364	Pcdh24
NM_001033365	Gm628
NM_001033366	Dpcr1
NM_001033367	Nlrc4
NM_001033369	Acvr1c
NM_001033371	Lrrc36
NM_001033372	Gm648
NM_001033373	Pftk2
NM_001033374	Gm694
NM_001033375	A230046K03Rik
NM_001033378	A430078G23Rik
NM_001033379	Dcp1b
NM_001033380	Itpripl2
NM_001033382	Cacna2d4
NM_001033383	6430526N21Rik
NM_001033385	D630037F22Rik
NM_001033389	Fubp3
NM_001033391	Ipcef1
NM_001033393	Tmem104
NM_001033394	A230069A22Rik
NM_001033397	Krt26
NM_001033399	Gfod1
NM_001033400	Gm806
NM_001033403	Gm1968
NM_001033404	Gm813
NM_001033405	Treml2
NM_001033407	Gm815
NM_001033408	Rbm44
NM_001033409	Lgr6
NM_001033410	Gm757
NM_001033411	Gm826
NM_001033412	Gm829
NM_001033414	Gm833
NM_001033415	Shisa3
NM_001033416	Gal3st4
NM_001033418	Bsph1
NM_001033419	Ceacam16
NM_001033420	Dock1
NM_001033421	Pate2
NM_001033422	Thoc2
NM_001033423	Gm773
NM_001033424	Fnd3c2
NM_001033425	Zscan10
NM_001033426	Grxcr2
NM_001033427	Lyg2
NM_001033428	Tmem211
NM_001033429	Trim75
NM_001033430	Jhdm1d
NM_001033431	Nlrp12
NM_001033432	Heca
NM_001033433	Tmem102
NM_001033434	Gm884
NM_001033435	Gm885
NM_001033436	Atxn7l1
NM_001033437	Gm889
NM_001033438	Gm906
NM_001033439	Lrch1
NM_001033440	Gm1587
NM_001033441	Alg10b
NM_001033442	Gm1604b
NM_001033442	Gm1604b
NM_001033443	Cdkl4
NM_001033444	Capn13
NM_001033445	Fam59a
NM_001033446	Gm949
NM_001033448	Gm962
NM_001033449	Als2cr4
NM_001033450	Mnda
NM_001033451	Zfp408
NM_001033452	Accsl
NM_001033453	Pdp1
NM_001033454	AI427809
NM_001033455	Ccdc27
NM_001033457	Nom1
NM_001033458	Gm1673
NM_001033459	Gm1679
NM_001033460	Gm1060
NM_001033461	Lrrc43
NM_001033463	Tatdn2
NM_001033464	Efcab4b
NM_001033465	6430531B16Rik
NM_001033466	Zbtb2
NM_001033468	Gpr114
NM_001033469	Foxr1
NM_001033471	Cpxcr1
NM_001033472	A830080D01Rik
NM_001033473	Odf3l2
NM_001033474	ENSMUSG00000074747
NM_001033475	Tmed8
NM_001033477	Gm1322
NM_001033478	Gm1381
NM_001033479	Gm1527
NM_001033481	Gm98
NM_001033484	Iqgap3
NM_001033485	BC048644
NM_001033488	Mfsd2b
NM_001033489	Rnf207
NM_001033490	Pusl1
NM_001033491	Gm1965
NM_001033492	CN716893
NM_001033493	Gpr111
NM_001033496	Zfp213
NM_001033498	Gramd2
NM_001033499	Sh2d1b2
NM_001033500	Wdr72
NM_001033525	Kcnk6
NM_001033528	Usp36
NM_001033530	AW146154
NM_001033531	Klhl32
NM_001033532	AW554918
NM_001033533	Ccdc102a
NM_001033534	Layn
NM_001033535	Tnfaip8l3
NM_001033536	Rfx7
NM_001033537	Pgap3
NM_001033538	Cass4
NM_001033539	Bex6
NM_001033540	Gm5113
NM_001033541	Gm5127
NM_001033542	Slc47a2
NM_001033543	Il20rb
NM_001033547	4922505E12Rik
NM_001033548	6030429G01Rik
NM_001033550	Lrrc8b
NM_001033573	Zdhhc6
NM_001033597	Acsl6
NM_001033598	Acsl6
NM_001033599	Acsl6
NM_001033600	Acsl4
NM_001033606	Acsl3
NM_001033621	Myot
NM_001033630	2310061I04Rik
NM_001033632	Ifitm6
NM_001033633	Slc2a13
NM_001033634	Zyg11b
NM_001033636	Prex2
NM_001033638	Crxos1
NM_001033654	Pus10
NM_001033668	Dnahc1
NM_001033669	Fbxw10
NM_001033711	Evi2a
NM_001033713	Mef2a
NM_001033759	Tmem2
NM_001033764	4931408C20Rik
NM_001033765	1700071K01Rik
NM_001033766	4930596D02Rik
NM_001033767	Gm4951
NM_001033768	Pin1l
NM_001033770	Gm904
NM_001033773	Ube2u
NM_001033774	Gm1661
NM_001033775	4933422H20Rik
NM_001033776	7420416P09Rik
NM_001033779	Gm5544
NM_001033780	I830077J02Rik
NM_001033782	Gm5592
NM_001033783	Gm5615
NM_001033784	Ccdc13
NM_001033785	Akap14
NM_001033786	4930428E23Rik
NM_001033789	Gm5820
NM_001033790	B020004J07Rik
NM_001033791	Gm12888
NM_001033792	Gm5897
NM_001033793	Ubtfl1
NM_001033794	C85627
NM_001033795	Zcchc16
NM_001033799	4930428D18Rik
NM_001033805	G630016D24Rik
NM_001033807	4930567H17Rik
NM_001033813	Zfp872
NM_001033819	9130409I23Rik
NM_001033820	Zfp551
NM_001033851	Cpne8
NM_001033865	Rps27a
NM_001033872	Smagp
NM_001033874	1190002A17Rik
NM_001033875	Ctrc
NM_001033876	Kcnk9
NM_001033877	Adamts17
NM_001033878	Vmn2r66
NM_001033879	Tubal3
NM_001033904	Khdc1c
NM_001033908	Med22
NM_001033922	Treml4
NM_001033929	Thnsl2
NM_001033954	Calca
NM_001033960	Rabgap1
NM_001033962	Ube3a
NM_001033966	Ak2
NM_001033978	H2-Eb2
NM_001033979	Ldlrad2
NM_001033980	Fam92b
NM_001033981	F830116E18Rik
NM_001033983	7420426K07Rik
NM_001033988	Ncoa4
NM_001034013	Accn1
NM_001034029	Il17re
NM_001034030	Limk2
NM_001034031	Il17re
NM_001034037	1700024G13Rik
NM_001034059	Ccdc160
NM_001034060	Rufy4
NM_001034085	Ppp2r1b
NM_001034097	Tnfsf12-Tnfsf13
NM_001034100	Gm5382
NM_001034101	Gm13119
NM_001034102	Gm5800
NM_001034103	Gm5941
NM_001034168	Ank2
NM_001034851	Fam134b
NM_001034856	4930430D24Rik
NM_001034857	C330019L16Rik
NM_001034858	Armc2
NM_001034860	Gm4858
NM_001034862	Erich1
NM_001034863	Tmem136
NM_001034864	Gm4907
NM_001034865	Nek10
NM_001034866	Pnldc1
NM_001034868	Mrgprx2
NM_001034869	Gm4981
NM_001034870	Serpina3h
NM_001034871	Gm749
NM_001034872	Gm853
NM_001034873	Ksr2
NM_001034874	Shisa6
NM_001034875	Gm1006
NM_001034876	Ccdc24
NM_001034878	Dnaic2
NM_001034880	Gm5460
NM_001034881	Gm5464
NM_001034882	Gm5465
NM_001034883	Gm5475
NM_001034885	Pnpla1
NM_001034887	Gm13547
NM_001034891	2210404J11Rik
NM_001034892	Gm5627
NM_001034893	I1C0022H11Rik
NM_001034894	Foxr2
NM_001034895	Zfr2
NM_001034896	Tmem92
NM_001034898	Ms4a15
NM_001034899	Gm16432
NM_001034900	Zfp345
NM_001034902	Gm5878
NM_001034903	Gm5887
NM_001034904	Gm5891
NM_001034904	Gm5891
NM_001034905	Spag11b
NM_001034906	Gm6021
NM_001034907	Zc3h12b
NM_001034909	EG547347
NM_001034909	EG547347
NM_001034910	Defb42
NM_001034962	Sorbs1
NM_001034963	Sorbs1
NM_001034964	Sorbs1
NM_001035122	Golm1
NM_001035123	Setd6
NM_001035226	Xpo1
NM_001035228	St3gal5
NM_001035231	Zfp748
NM_001035239	Trpm3
NM_001035240	Trpm3
NM_001035241	Trpm3
NM_001035242	Trpm3
NM_001035243	Trpm3
NM_001035244	Trpm3
NM_001035245	Trpm3
NM_001035246	Trpm3
NM_001035509	Zcchc18
NM_001035510	Zcchc18
NM_001035525	AU040320
NM_001035526	AU040320
NM_001035531	Adrbk2
NM_001035532	Akap2
NM_001035533	Akap2
NM_001035854	Ap2b1
NM_001036293	Nrbf2
NM_001036684	Atp2b2
NM_001036740	B3gnt8
NM_001037098	Nacc2
NM_001037099	Cacnb4
NM_001037127	Musk
NM_001037128	Musk
NM_001037129	Musk
NM_001037130	Musk
NM_001037134	Ccne2
NM_001037136	Agap1
NM_001037143	2310033E01Rik
NM_001037155	Hsn2
NM_001037166	Gm4925
NM_001037167	Gm5647
NM_001037168	Psg27
NM_001037170	Tomm40l
NM_001037177	Nfatc2
NM_001037178	Nfatc2
NM_001037221	Samd4
NM_001037247	Defb36
NM_001037248	EG381936
NM_001037248	EG381936
NM_001037248	EG381936
NM_001037279	2700094K13Rik
NM_001037294	Alpk2
NM_001037298	Fam38a
NM_001037321	Fbxo40
NM_001037326	Cstf3
NM_001037493	Slc41a3
NM_001037502	Defb28
NM_001037539	Prok2
NM_001037634	Plac1l
NM_001037665	Zfp1
NM_001037707	Zfp27
NM_001037709	Rusc2
NM_001037711	Cgn
NM_001037712	Kcnh6
NM_001037713	Xaf1
NM_001037716	Gm10439
NM_001037717	Slc38a6
NM_001037718	4932415M13Rik
NM_001037719	Btla
NM_001037722	Adam15
NM_001037723	Adcy7
NM_001037724	Adcy7
NM_001037725	Fam117b
NM_001037726	Creb1
NM_001037727	Arhgap25
NM_001037736	Arhgef10
NM_001037737	Arnt
NM_001037740	Fam40b
NM_001037741	Gpx4
NM_001037742	1110034B05Rik
NM_001037743	4921506M07Rik
NM_001037744	Timm8a2
NM_001037745	Zfp791
NM_001037746	Gm5081
NM_001037747	Card9
NM_001037749	Slc22a14
NM_001037751	Defb48
NM_001037752	Defb45
NM_001037754	Baiap2
NM_001037755	Baiap2
NM_001037756	Brms1l
NM_001037757	ORF19
NM_001037758	Btrc
NM_001037759	Sgk3
NM_001037761	Capzb
NM_001037762	Zdhhc12
NM_001037764	Rai1
NM_001037800	Cd209b
NM_001037801	Cd6
NM_001037809	Cdh3
NM_001037810	Spn
NM_001037812	Als2cr4
NM_001037822	Krtap5-5
NM_001037841	Cklf
NM_001037842	Cml3
NM_001037846	Cnot2
NM_001037847	Cnot2
NM_001037848	Cnot2
NM_001037859	Csf1r
NM_001037863	Atp11c
NM_001037865	Col28a1
NM_001037877	Tcf25
NM_001037878	Tcf25
NM_001037905	Dab2
NM_001037906	Nell1
NM_001037907	Ripply2
NM_001037909	C130026I21Rik
NM_001037913	Ccdc107
NM_001037914	Gm6320
NM_001037915	Ripply1
NM_001037916	Ccdc17
NM_001037917	Gm6377
NM_001037918	Lipt1
NM_001037919	Gm6460
NM_001037922	Gm6531
NM_001037923	Lekr1
NM_001037924	Gm6577
NM_001037926	Gm13051
NM_001037927	Wdr93
NM_001037928	Gm11992
NM_001037929	Gm14092
NM_001037931	Gm6878
NM_001037932	Gm11437
NM_001037933	Defb23
NM_001037935	Gm6994
NM_001037937	Depdc6
NM_001037938	Dhrs4
NM_001037939	Bglap1
NM_001037940	Dnajb6
NM_001037941	Dnajb6
NM_001037955	Dusp22
NM_001037957	Dyrk1b
NM_001037987	Edil3
NM_001037997	Fert2
NM_001037999	Dbi
NM_001038010	Kat2a
NM_001038015	Gnpda2
NM_001038018	Grk6
NM_001038230	Anapc11
NM_001038231	Banf1
NM_001038492	Ctsa
NM_001038499	Arsi
NM_001038500	Gm6084
NM_001038587	Adar
NM_001038589	Usp14
NM_001038590	Cldn19
NM_001038592	Glrx2
NM_001038593	Glrx2
NM_001038594	Glrx2
NM_001038602	Marveld2
NM_001038604	Clec5a
NM_001038607	Kcnh1
NM_001038608	Txnl4a
NM_001038609	Mapt
NM_001038610	Dach1
NM_001038612	Olfm1
NM_001038613	Olfm1
NM_001038614	Olfm1
NM_001038616	Dmrtc1a
NM_001038619	Dnm3
NM_001038621	Rabgap1l
NM_001038624	Ric3
NM_001038625	Sertad2
NM_001038627	Smurf1
NM_001038635	Stk35
NM_001038637	Gng2
NM_001038641	2210009G21Rik
NM_001038642	Ets1
NM_001038643	Slco3a1
NM_001038651	E130120F12Rik
NM_001038653	Slc16a3
NM_001038654	Slc16a3
NM_001038655	Gng7
NM_001038658	Faim2
NM_001038660	Slc7a15
NM_001038663	Mapk1
NM_001038664	Gngt2
NM_001038676	Gm4745
NM_001038695	Kdm3a
NM_001038696	Rnpc3
NM_001038697	Gm5635
NM_001038698	Elavl4
NM_001038699	Fn3k
NM_001038700	Fnbp1
NM_001038701	Gabrb3
NM_001038703	Gpr146
NM_001038708	Cdc42se1
NM_001038710	Tmod2
NM_001038839	P2rx7
NM_001038845	P2rx7
NM_001038846	Rcsd1
NM_001038887	P2rx7
NM_001038993	Rnf38
NM_001038995	Gm4787
NM_001038996	Try10
NM_001038997	EG436523
NM_001038998	Ccdc23
NM_001038999	Atp8a1
NM_001039000	Kif5a
NM_001039038	Nhlrc4
NM_001039039	Kctd21
NM_001039042	Klk13
NM_001039045	Pigc
NM_001039047	Trim58
NM_001039048	Trim63
NM_001039049	Cox8c
NM_001039050	Pkib
NM_001039051	Pkib
NM_001039052	Pkib
NM_001039053	Pkib
NM_001039055	Pofut1
NM_001039056	Kcnj15
NM_001039057	Kcnj15
NM_001039059	Klhl15
NM_001039060	Klhl15
NM_001039061	Klhl15
NM_001039071	Ldb3
NM_001039072	Ldb3
NM_001039073	Ldb3
NM_001039074	Ldb3
NM_001039075	Ldb3
NM_001039076	Ldb3
NM_001039077	Prosc
NM_001039078	Prosc
NM_001039079	Prkcz
NM_001039080	Rbms2
NM_001039081	Mier1
NM_001039084	Mrpl1
NM_001039086	Rapgef1
NM_001039087	Rapgef1
NM_001039088	Seh1l
NM_001039089	Sel1l
NM_001039090	Skil
NM_001039092	Tom1l2
NM_001039093	Tom1l2
NM_001039094	Negr1
NM_001039095	Glt6d1
NM_001039103	Rasa4
NM_001039104	Trpm1
NM_001039105	Kcnrg
NM_001039106	Ddhd1
NM_001039114	Acsbg2
NM_001039115	Gm11272
NM_001039116	Dmrtc1b
NM_001039118	Klra33
NM_001039120	Defb26
NM_001039121	Defb43
NM_001039122	Defb25
NM_001039123	Defb18
NM_001039124	Kncn
NM_001039125	Defb47
NM_001039126	Asb1
NM_001039128	Tas2r122
NM_001039129	Hnrnpa1
NM_001039137	Scoc
NM_001039138	Camk2g
NM_001039139	Camk2g
NM_001039143	Nlrp5
NM_001039146	B430211C08Rik
NM_001039147	Morf4l1
NM_001039149	Cd226
NM_001039150	Cd44
NM_001039151	Cd44
NM_001039153	Tect1
NM_001039154	Cdh8
NM_001039155	Triobp
NM_001039156	Triobp
NM_001039157	Ube2j2
NM_001039158	Ube2j2
NM_001039159	Ube2j2
NM_001039160	Gvin1
NM_001039160	Gvin1
NM_001039162	Clip2
NM_001039167	D11Bwg0517e
NM_001039168	D11Bwg0517e
NM_001039169	Eif4e2
NM_001039170	Eif4e2
NM_001039173	Dok6
NM_001039175	Elovl1
NM_001039176	Elovl1
NM_001039179	Bicd2
NM_001039180	Bicd2
NM_001039181	Npr3
NM_001039184	Cep350
NM_001039185	Ceacam1
NM_001039186	Ceacam1
NM_001039187	Ceacam1
NM_001039188	Rreb1
NM_001039189	Fars2
NM_001039192	Gmfg
NM_001039194	Aifm2
NM_001039195	Gria2
NM_001039198	Zfhx2
NM_001039200	C230096C10Rik
NM_001039201	Hdhd2
NM_001039202	Hdhd2
NM_001039209	Gm13152
NM_001039214	Mex3c
NM_001039218	Gm5505
NM_001039219	Gm6086
NM_001039220	AI429214
NM_001039222	Gm6289
NM_001039223	Gm14137
NM_001039228	Gm6583
NM_001039231	C230055K05Rik
NM_001039233	Gm13034
NM_001039238	Dcpp2
NM_001039239	Gm7036
NM_001039240	Gm7073
NM_001039242	March10
NM_001039243	Gm7092
NM_001039244	Gm7120
NM_001039250	Gm7247
NM_001039251	Gm7265
NM_001039252	Gm7276
NM_001039347	Kcnd3
NM_001039351	Nolc1
NM_001039352	Nolc1
NM_001039353	Nolc1
NM_001039354	Lin7a
NM_001039356	Hmga1
NM_001039363	Tsc2
NM_001039364	Mobp
NM_001039365	Mobp
NM_001039368	Polr2k
NM_001039371	Slc22a15
NM_001039373	Mtcp1
NM_001039376	Pde4dip
NM_001039385	Vgf
NM_001039386	Nelf
NM_001039387	Nelf
NM_001039388	Wdr37
NM_001039389	Wdr37
NM_001039390	Pkig
NM_001039391	Pkig
NM_001039392	Tmsb10
NM_001039394	Rab43
NM_001039466	Trim46
NM_001039472	Kif21b
NM_001039474	Tcerg1
NM_001039475	Slco6b1
NM_001039478	4933421E11Rik
NM_001039482	Klhl20
NM_001039483	Tmco1
NM_001039484	Kcnj10
NM_001039485	Fam38b
NM_001039488	4933421E11Rik
NM_001039493	Plekhm3
NM_001039494	1700019N12Rik
NM_001039495	Ccdc108
NM_001039501	Wfdc10
NM_001039502	Krtap1-4
NM_001039507	Lipe
NM_001039509	Pnkd
NM_001039510	Adora1
NM_001039511	Ivns1abp
NM_001039512	Ivns1abp
NM_001039514	Dhps
NM_001039515	Arl4a
NM_001039518	B020018G12Rik
NM_001039519	Gtf2a2
NM_001039520	Dnm2
NM_001039521	Rrn3
NM_001039522	Leo1
NM_001039530	Parp14
NM_001039532	Zfp784
NM_001039533	Pdxdc1
NM_001039534	Pstk
NM_001039536	Pigl
NM_001039537	Lif
NM_001039543	Mlf1
NM_001039544	Mup3
NM_001039545	Myh2
NM_001039546	Myo6
NM_001039551	Cnnm3
NM_001039552	2210404J11Rik
NM_001039554	Angptl7
NM_001039555	Cyp2c68
NM_001039556	Rad54b
NM_001039557	4922505G16Rik
NM_001039558	C030030A07Rik
NM_001039560	Gcnt7
NM_001039562	Ankrd37
NM_001039563	Spag11b
NM_001039566	Defb30
NM_001039578	Evi5l
NM_001039581	Abca3
NM_001039586	Glyctk
NM_001039593	1700015E13Rik
NM_001039594	Lce3a
NM_001039595	Gm13043
NM_001039644	Edem3
NM_001039645	Asphd1
NM_001039646	Gbp10
NM_001039647	EG634650
NM_001039652	Oprm1
NM_001039653	Lhx3
NM_001039655	Rasgrf1
NM_001039657	Mtl5
NM_001039658	Mtl5
NM_001039666	Krt40
NM_001039669	Iffo1
NM_001039676	Slc39a2
NM_001039677	Slc30a2
NM_001039678	Prhoxnb
NM_001039683	Eif4e1b
NM_001039684	Mks1
NM_001039688	Rhox4a
NM_001039689	Rhox4c
NM_001039692	Arhgap12
NM_001039695	Rhox4d
NM_001039696	Rhox4f
NM_001039698	Rhox4g
NM_001039700	Pkd1l3
NM_001039701	Il1rn
NM_001039710	Coq10b
NM_001039720	9030619P08Rik
NM_001039723	Tmem120b
NM_001039824	Fdx1l
NM_001039878	Strn4
NM_001039889	Smok3b
NM_001039934	Mtap2
NM_001039939	Asxl1
NM_001039941	Cypt8
NM_001039942	Cypt9
NM_001039943	Cypt7
NM_001039944	Cypt10
NM_001039951	Zfp606
NM_001039959	Ahnak
NM_001039965	Zfp869
NM_001039967	Zfp869
NM_001040026	Sco1
NM_001040027	Gm15386
NM_001040055	Gm14316
NM_001040072	Nynrin
NM_001040085	Sytl2
NM_001040086	Sytl2
NM_001040087	Sytl2
NM_001040088	Sytl2
NM_001040089	Rhox3f
NM_001040106	Aak1
NM_001040111	Arap1
NM_001040112	Arap1
NM_001040130	Tmem141
NM_001040131	Eif4g2
NM_001040136	4930408O21Rik
NM_001040137	4930408O21Rik
NM_001040187	Ddx17
NM_001040395	1110020G09Rik
NM_001040396	2810407C02Rik
NM_001040399	Larp1b
NM_001040400	Tet2
NM_001040403	Flot2
NM_001040426	Thsd4
NM_001040434	Rgag1
NM_001040435	Tacc3
NM_001040459	Shroom4
NM_001040461	Dear1
NM_001040611	Peg10
NM_001040631	C1qtnf5
NM_001040632	C1qtnf5
NM_001040654	Cdkn2a
NM_001040669	Gm5169
NM_001040682	Clmn
NM_001040683	Med15
NM_001040684	Hsd3b7
NM_001040686	Zfp692
NM_001040689	Rspo4
NM_001040690	Rap1gds1
NM_001040691	Ung
NM_001040692	Slc6a18
NM_001040695	Uevld
NM_001040696	Nlrp1b
NM_001040699	Mtmr7
NM_001040700	BC051019
[truncated: 23,757 more rows]

## Sheet: small intestine cDNA
trans_id	gene symbol	bundle_id	chr	left	right	FPKM	FMI	frac	FPKM_conf_lo	FPKM_conf_hi	coverage	length	effective_length	status
NM_001001130	Zfp85-rs1	35124	chr13	67848736	67856071	3.52927	1	0.941617	0	7.17674	3.62782	2218	2189	OK
NM_001001144	Scap	31358	chr9	110235796	110287450	0.0147699	1	0.0188173	0	0.0483522	0.0155836	4286	4257	OK
NM_001001152	Zfp458	35108	chr13	67355853	67370004	0.28962	1	1	0	1.36595	0.294949	3488	3459	OK
NM_001001160	Fbxo41	26900	chr6	85419571	85452880	0.0213997	1	1	0	0.313973	0.0209083	6562	6533	OK
NM_001001176	Taf9b	40107	chrX	103402212	103415181	0.000157854	1	2.86907e-05	2.32536e-05	0.000292455	0.000166948	2583	2554	OK
NM_001001177	BC051142	37866	chr17	34535764	34597679	0.368622	1	0.736119	0	1.42351	0.385249	1900	1871	OK
NM_001001178	Ccdc148	21787	chr2	58674108	58998684	0.137425	1	1	0	0.878844	0.143517	3920	3891	OK
NM_001001179	BC048546	27267	chr6	128489839	128531624	0.448512	1	1	0	1.78793	0.477735	4698	4669	OK
NM_001001180	BC066028	29260	chr7	147995575	148008077	0.283503	1	1	0	1.3484	0.288043	3909	3880	OK
NM_001001181	BC031181	38771	chr18	75165553	75169587	135.829	1	1	112.52	159.139	143.991	1047	1018	OK
NM_001001182	Baz2b	21792	chr2	59737419	59963797	4.49255	1	1	0.253423	8.73168	4.75197	7980	7951	OK
NM_001001183	Tmem204	37639	chr17	25194646	25218059	11.9096	1	1	5.00756	18.8117	12.6265	1779	1750	OK
NM_001001184	Ccdc111	29673	chr8	47660947	47702554	3.15998	1	0.680985	0.221529	6.09843	3.32944	3797	3768	OK
NM_001001185	BC048507	35127	chr13	67964273	67964854	7.06243	1	1	1.74738	12.3775	7.31217	581	552	OK
NM_001001186	Zfp456	35113	chr13	67464519	67476699	1.34771	1	1	0	3.66953	1.4083	4079	4050	OK
NM_001001187	Zfp738	35122	chr13	67768377	67784449	1.68644	1	1	0	4.2837	1.74618	4504	4475	OK
NM_001001295	Dis3l	30970	chr9	64154562	64189064	0.103291	1	0.0460162	0	0.24218	0.109535	3575	3546	OK
NM_001001297	Thnsl1	21448	chr2	21127350	21136636	0.029615	1	0.00427755	0.00709492	0.0521351	0.0314622	2327	2298	OK
NM_001001309	Itga8	21411	chr2	12028286	12223547	0.865531	1	1	0	2.72621	0.914007	5782	5753	OK
NM_001001319	Pramel4	25047	chr4	143649028	143659221	0.0521784	1	1	0	0.50903	0.051661	2399	2370	OK
NM_001001320	Tbx10	38842	chr19	3992751	3999512	0	0	0	0	0	0	1778	1749	OK
NM_001001321	Slc35d2	35084	chr13	64197617	64230638	6.03982	1	1	1.12461	10.955	6.39577	2276	2247	OK
NM_001001322	Adamts13	21556	chr2	26828935	26865145	0	0	0	0	0	0	4580	4551	OK
NM_001001326	St5	28936	chr7	116667424	116760661	0.00468677	1	0.00162904	0	0.0102136	0.00494593	4255	4226	OK
NM_001001327	Vkorc1l1	26090	chr5	130417982	130458760	1.66036	1	0.660238	0	3.84253	1.76761	1003	974	OK
NM_001001332	BC117090	37095	chr16	36321750	36334418	0	0	0	0	0	0	387	358	OK
NM_001001333	Hexdc	33938	chr11	121065746	121083970	0.0628089	1	0.00243456	0.0380723	0.0875455	0.0662946	2160	2131	OK
NM_001001334	BC061194	21435	chr2	18620648	18671232	0.232496	1	1	0	1.19685	0.241506	1651	1622	OK
NM_001001335	Plekha8	26710	chr6	54553140	54595816	3.37929	1	0.847841	0	6.82303	3.5669	6627	6598	OK
NM_001001444	Defb29	22705	chr2	152364449	152365777	0	0	0	0	0	0	405	405	OK
NM_001001445	Trpv1	33087	chr11	73051760	73074009	0	0	0	0	0	0	2520	2491	OK
NM_001001446	Cyp2c44	39358	chr19	44079511	44103737	2.87312	1	0.992526	0	6.25277	2.99085	1964	1935	OK
NM_001001447	Zscan22	27628	chr7	13483163	13493588	1.42999	1	1	0	3.82164	1.51123	2620	2591	OK
NM_001001449	#N/A	40499	chrUn_random	125697	127960	0	0	0	0	0	0	889	889	OK
NM_001001450	Ssxb2	39556	chrX	8031468	8038852	0	0	0	0	0	0	929	900	OK
NM_001001451	Tas2r138	26558	chr6	40562313	40563309	0	0	0	0	0	0	996	996	OK
NM_001001452	Tas2r143	26595	chr6	42350236	42351118	0	0	0	0	0	0	882	882	OK
NM_001001453	Tas2r144	26587	chr6	42165326	42166286	0	0	0	0	0	0	960	960	OK
NM_001001454	Ttyh1	27470	chr7	4071134	4087843	0.0570454	1	0.0296745	0	0.139762	0.0593485	3842	3813	OK
NM_001001488	Atp8b1	38715	chr18	64688632	64820654	27.1483	1	1	16.7275	37.5691	28.7484	6440	6411	OK
NM_001001489	BC021785	31667	chr10	39687958	39706452	0.000287158	1	4.40181e-05	6.23011e-05	0.000512015	0.000302123	2372	2343	OK
NM_001001490	Oxgr1	36033	chr14	120418806	120441657	0.399781	1	1	0	1.66435	0.415291	3732	3703	OK
NM_001001491	Tpm4	29837	chr8	74659190	74677028	18.3537	1	1	9.78545	26.9219	19.4163	2082	2053	OK
NM_001001492	Lca5l	37383	chr16	96380012	96413864	0	0	0	0	0	0	3170	3141	OK
NM_001001493	BC056474	29952	chr8	87604861	87606238	45.2181	1	1	31.7693	58.667	47.8477	699	670	OK
NM_001001495	Tnip3	26778	chr6	65540391	65584034	0.195426	1	1	0	1.07957	0.205662	3769	3740	OK
NM_001001496	Gja6	40345	chrX	157340047	157344984	0	0	0	0	0	0	2017	1988	OK
NM_001001559	Dub2a	28731	chr7	110398599	110401019	0	0	0	0	0	0	1638	1638	OK
NM_001001565	Chpf	20634	chr1	75471143	75476046	0.0560979	1	0.171952	0	0.257038	0.0584986	3235	3206	OK
NM_001001566	Chpf	20634	chr1	75471143	75476046	0.282755	1	0.828048	0	1.27375	0.294855	3092	3063	OK
NM_001001602	Dab2ip	21696	chr2	35547513	35586514	0.685373	1	0.558553	0	1.9314	0.722557	6394	6365	OK
NM_001001650	Prss48	23355	chr3	85797731	85806413	0	0	0	0	0	0	949	949	OK
NM_001001714	Sohlh1	21529	chr2	25698516	25702768	0	0	0	0	0	0	1287	1287	OK
NM_001001735	Whsc1l1	29565	chr8	26712777	26788444	6.96405	1	0.68767	2.58299	11.3451	7.38251	3630	3601	OK
NM_001001738	Itprip	39425	chr19	47969085	47993789	0.34783	1	1	0	1.52737	0.366259	3766	3737	OK
NM_001001792	Zfp239	27117	chr6	117813094	117822784	6.92077	1	0.568809	2.74973	11.0918	7.3387	2813	2784	OK
NM_001001796	Prrxl1	35517	chr14	33413112	33462432	0	0	0	0	0	0	1550	1550	OK
NM_001001798	Atp11c	39821	chrX	57476466	57657156	0.496218	1	0.243056	0	1.22246	0.526922	5942	5913	OK
NM_001001803	Spink7	38704	chr18	62752066	62755918	0	0	0	0	0	0	258	258	OK
NM_001001804	Ephx4	25803	chr5	107832531	107859050	0	0	0	0	0	0	1258	1229	OK
NM_001001805	Olfr576	28718	chr7	110113615	110114554	0	0	0	0	0	0	939	939	OK
NM_001001806	Zfp36l2	38353	chr17	84583268	84587287	5.28944	1	1	0.689682	9.88919	5.56735	3532	3503	OK
NM_001001807	Olfr234	36639	chr15	98327904	98328837	0	0	0	0	0	0	933	933	OK
NM_001001808	Olfr221	35674	chr14	52654848	52655784	0	0	0	0	0	0	936	936	OK
NM_001001809	Olfr218	21209	chr1	175133488	175134430	0	0	0	0	0	0	942	942	OK
NM_001001810	Olfr1206	22120	chr2	88704763	88705687	0	0	0	0	0	0	924	924	OK
NM_001001880	Mpzl1	21110	chr1	167522311	167564672	4.45516	1	0.564426	1.07026	7.84006	4.72886	2250	2221	OK
NM_001001881	2510009E07Rik	36973	chr16	21649117	21694738	0.515048	1	1	0	1.95038	0.545402	5164	5135	OK
NM_001001882	Rtel1	23052	chr2	181054428	181091321	0.806848	1	0.267029	0	1.82149	0.852813	4439	4410	OK
NM_001001883	Hecw2	20477	chr1	53863717	54251878	0.0910285	1	1	0	0.694447	0.096908	11179	11150	OK
NM_001001884	Nckap5l	36671	chr15	99252464	99288179	0	0	0	0	0	0	4854	4825	OK
NM_001001885	Tmem151a	38892	chr19	5079336	5085477	0.0927495	1	1	0	0.701846	0.0938085	3945	3916	OK
NM_001001892	H2-K1	37842	chr17	34132956	34137278	306.859	1	1	271.824	341.894	323.41	1646	1617	OK
NM_001001932	Eea1	32139	chr10	95403296	95508152	4.52637	1	1	0.271314	8.78142	4.8112	7836	7807	OK
NM_001001979	Megf10	38655	chr18	57292743	57457121	0.0211026	1	1	0	0.311637	0.0207766	7514	7485	OK
NM_001001980	Limch1	25557	chr5	67137078	67448398	0.252397	1	1	0	1.25718	0.266187	6142	6113	OK
NM_001001981	Utp14b	20645	chr1	78654399	78664176	2.47064	1	0.764226	0	5.44956	2.61648	3695	3666	OK
NM_001001982	A430105I19Rik	22378	chr2	118579880	118588397	0.114524	1	1	0	0.791351	0.120365	4716	4687	OK
NM_001001983	Pi4ka	36899	chr16	17280443	17406407	3.52235	1	0.542874	0.755033	6.28967	3.74962	6431	6402	OK
NM_001001984	Kdm2a	38867	chr19	4316146	4397077	4.64152	1	1	0.33268	8.95035	4.89125	7265	7236	OK
NM_001001985	Nat8l	25430	chr5	34338632	34348565	0	0	0	0	0	0	6529	6500	OK
NM_001001986	8430427H17Rik	22731	chr2	153233196	153270215	14.3645	1	1	6.78443	21.9447	15.1971	5615	5586	OK
NM_001001999	Gp1bb	36932	chr16	18620411	18622496	7.62357e-07	1	4.31483e-08	0	3.62736e-07	8.02048e-07	2085	2056	FAIL
NM_001002004	2610507B11Rik	33204	chr11	78075255	78104127	19.9733	1	1	11.035	28.9116	21.1298	7443	7414	OK
NM_001002005	Panx2	36560	chr15	88890155	88901337	0	0	0	0	0	0	3412	3383	OK
NM_001002008	BC049807	37548	chr17	21704009	21725649	6.77825	1	1	1.57124	11.9853	7.10629	2597	2568	OK
NM_001002011	Lmna	23401	chr3	88285070	88307254	26.9845	1	0.899874	17.129	36.8399	28.4522	3152	3123	OK
NM_001002012	Hspa2	34223	chr12	77505162	77507923	1.58106	1	0.588366	0	3.65366	1.5693	2522	2493	OK
NM_001002238	Tdrd1	39456	chr19	56900698	56944502	0.0648141	1	0.321561	0	0.357476	0.0673316	4914	4885	OK
NM_001002239	Rpl17	38770	chr18	75160130	75163035	14.7427	1	1	7.06347	22.422	15.4379	775	746	OK
NM_001002240	Tdrd1	39456	chr19	56900764	56944502	0.0706905	1	0.348777	0	0.38908	0.0734362	4887	4858	OK
NM_001002241	Tdrd1	39456	chr19	56905201	56944502	0.0242413	1	0.126989	0	0.135758	0.0251829	5187	5158	OK
NM_001002267	Tmem158	31482	chr9	123168174	123169907	0.223183	1	1	0	1.16803	0.239423	1733	1704	OK
NM_001002268	Gpr126	31548	chr10	14122390	14264842	0.626436	1	1	0	2.20939	0.660291	6505	6476	OK
NM_001002272	Tro	40283	chrX	147079845	147091979	0.115205	1	0.96134	0	0.781027	0.120511	6611	6582	OK
NM_001002764	Smg6	33132	chr11	74739373	74977950	0.66261	1	1	0	2.29063	0.701822	5799	5770	OK
NM_001002786	Rab44	37744	chr17	29272000	29285921	0	0	0	0	0	0	4105	4076	OK
NM_001002787	Ccin	24197	chr4	43996375	43998405	0	0	0	0	0	0	2030	2030	OK
NM_001002791	Defb22	22702	chr2	152311401	152315874	0	0	0	0	0	0	625	625	OK
NM_001002842	Pram1	37821	chr17	33775000	33782651	0	0	0	0	0	0	2278	2249	OK
NM_001002846	Fbxl12	30458	chr9	20442230	20449211	5.58512e-09	1	9.40836e-11	4.13534e-09	7.0349e-09	5.85689e-09	2058	2029	OK
NM_001002894	Nlrp14	28881	chr7	114310503	114341617	0	0	0	0	0	0	3282	3282	OK
NM_001002895	AI413582	37708	chr17	27700713	27702672	11.4517	1	1	4.68363	18.2198	12.1037	637	608	OK
NM_001002896	Bfsp2	31216	chr9	103327253	103382658	0	0	0	0	0	0	1570	1541	OK
NM_001002897	Atg9b	25313	chr5	23889998	23897961	0	0	0	0	0	0	3902	3873	OK
NM_001002898	Sirpb1	23106	chr3	15371826	15426427	0.515046	1	1	0	1.95038	0.544734	1232	1203	OK
NM_001002900	Higd1c	36691	chr15	100195015	100214386	0	0	0	0	0	0	506	506	OK
NM_001002927	Penk	24014	chr4	4060682	4065592	0.804262	1	1	0	2.59787	0.857855	1412	1383	OK
NM_001002929	Nup85	33800	chr11	115425757	115445238	6.83078	1	1	1.60363	12.0579	7.24499	2159	2130	OK
NM_001003393	Igfl3	27711	chr7	18761842	18767211	0	0	0	0	0	0	575	575	OK
NM_001003405	Try5	26567	chr6	41261230	41264709	0	0	0	0	0	0	801	801	OK
NM_001003664	Gm5409	26571	chr6	41365305	41369592	0	0	0	0	0	0	745	745	OK
NM_001003666	Zfp457	35110	chr13	67393386	67407348	0.0898117	1	1	0	0.689184	0.0903852	2116	2087	OK
NM_001003667	Krt77	36726	chr15	101690286	101700049	0	0	0	0	0	0	1719	1719	OK
NM_001003668	Krt83	36712	chr15	101261920	101269235	0.094515	1	1	0	0.709381	0.0972238	1826	1797	OK
NM_001003670	Gm5414	36718	chr15	101454458	101458619	0.0152482	1	1	0	0.262216	0.0143911	1659	1630	OK
NM_001003671	Pcdhac1	38560	chr18	37249789	37347311	0.0558285	1	0.0199148	0	0.122516	0.0589669	5296	5267	OK
NM_001003672	Pcdhac2	38560	chr18	37303622	37347311	7.19128e-08	1	2.62659e-08	0	1.58835e-07	7.59554e-08	5422	5393	OK
NM_001003685	Ghrhr	26720	chr6	55326288	55338524	0	0	0	0	0	0	1598	1569	OK
NM_001003717	Osbpl8	32184	chr10	110601857	110734303	1.63	1	0.911066	0	4.23792	1.71559	7115	7086	OK
NM_001003719	Ralgapa1	34128	chr12	56703885	56922154	1.73971	1	0.726689	0	4.34017	1.84435	7873	7844	OK
NM_001003815	Epb4.1l1	22790	chr2	156246787	156368950	0.0581967	1	0.261654	0	0.308805	0.0612716	6308	6279	OK
NM_001003817	Erbb2	33482	chr11	98273797	98299030	2.26126	1	0.19661	0.927049	3.59547	2.38232	4998	4969	OK
NM_001003824	Kcnq2	23043	chr2	180810283	180869930	0	0	0	0	0	0	2992	2963	OK
NM_001003825	Kcnq2	23043	chr2	180810283	180869930	0	0	0	0	0	0	2977	2948	OK
NM_001003829	Jph4	35719	chr14	55730136	55734274	0.035684	1	1	0	0.413488	0.0346647	3421	3392	OK
NM_001003893	Masp2	25104	chr4	147976652	147989589	3.44948e-09	1	9.11541e-11	2.32799e-09	4.57097e-09	3.66529e-09	3059	3030	OK
NM_001003898	Tardbp	25104	chr4	147986490	148001105	0.0075738	1	0.0004271	0.00397632	0.0111713	0.00804764	6495	6466	OK
NM_001003899	Tardbp	25104	chr4	147986490	148001105	0.616561	1	0.0347206	0.322994	0.910128	0.655135	6486	6457	OK
NM_001003908	Cltc	33320	chr11	86508154	86570994	59.3555	1	1	43.947	74.764	62.9868	6144	6115	OK
NM_001003909	Ankib1	25232	chr5	3689999	3803109	4.64023	1	1	0.331993	8.94847	4.93311	6610	6581	OK
NM_001003910	BC030307	32080	chr10	86168555	86239588	0.339703	1	0.942304	0	1.47155	0.361459	4365	4336	OK
NM_001003911	Adamts7	31140	chr9	90057815	90094940	0	0	0	0	0	0	5346	5317	OK
NM_001003912	Arhgef11	23368	chr3	87422672	87541955	1.6047	1	0.960121	0	4.0881	1.69911	5600	5571	OK
NM_001003913	Mars	32278	chr10	126733276	126748842	5.84406	1	0.454717	2.41143	9.27669	6.16475	2939	2910	OK
NM_001003915	Slc5a12	22298	chr2	110437455	110489502	0.0172677	1	0.0003082	0.0126534	0.021882	0.0183137	5104	5075	OK
NM_001003916	Zc4h2	40015	chrX	92834535	92853771	0.819957	1	1	0	2.63099	0.862693	2144	2115	OK
NM_001003917	Atg9a	20623	chr1	75177439	75188497	2.30536	1	1	0	5.34204	2.43056	3764	3735	OK
NM_001003918	Usp7	36825	chr16	8688814	8738435	5.26099	1	1	0.673622	9.84836	5.58346	5427	5398	OK
NM_001003919	Ddx11	38266	chr17	66472859	66501508	0.493653	1	1	0	1.89886	0.509097	4150	4121	OK
NM_001003920	Brsk1	27489	chr7	4642529	4667599	0.111183	1	0.0128022	0.0357219	0.186644	0.117539	2996	2967	OK
NM_001003933	Rtn3	38984	chr19	7500390	7557779	0.0708859	1	0.00495481	0	0.0378333	0.0752392	4973	4944	FAIL
NM_001003934	Rtn3	38984	chr19	7500390	7557779	4.49295e-05	1	3.17671e-06	0	2.38939e-05	4.76887e-05	5030	5001	FAIL
NM_001003939	BC030307	32080	chr10	86168555	86187329	0.00658498	1	0.00773446	0	0.0208607	0.00700671	1865	1836	OK
NM_001003947	Cyp4x1	24577	chr4	114781286	114806582	0	0	0	0	0	0	1524	1495	OK
NM_001003948	5033414K04Rik	20667	chr1	84032867	84281220	1.27677	1	1	0	3.53665	1.34896	2667	2638	OK
NM_001003949	ORF61	31953	chr10	79439864	79447075	1.17035	1	0.899157	0	3.22374	1.21789	2223	2194	OK
NM_001003950	Rab3ip	32209	chr10	116342839	116387436	4.00675	1	1	0.0033759	8.01012	4.23528	2690	2661	OK
NM_001003951	Ces7	30003	chr8	96038094	96059607	0	0	0	0	0	0	1273	1273	OK
NM_001003952	Sval3	26584	chr6	41918138	41923089	0	0	0	0	0	0	550	550	OK
NM_001003953	Kdm2b	26016	chr5	123320684	123439101	0.000296147	1	0.000463232	0	0.00103703	0.000313441	5162	5133	OK
NM_001003955	Rab11fip5	26896	chr6	85284955	85324628	0.0586407	1	0.597302	0	0.434045	0.0591892	6124	6095	OK
NM_001003960	Dnmt3b	22733	chr2	153475189	153513466	0.0526827	1	0.0913894	0	0.192706	0.0557096	4259	4230	OK
NM_001003961	Dnmt3b	22733	chr2	153475189	153513466	0.0349118	1	0.0614209	0	0.128022	0.0369176	4319	4290	OK
NM_001003963	Dnmt3b	22733	chr2	153475189	153513466	0.137939	1	0.231988	0	0.504561	0.145865	4130	4101	OK
NM_001003971	Senp7	37198	chr16	56075521	56190124	0.851068	1	0.429151	0	2.14441	0.893707	4802	4773	OK
NM_001003972	Senp7	37198	chr16	56075521	56126657	0.178847	1	0.0219366	0.0526492	0.305045	0.187807	1190	1161	OK
NM_001003973	Senp7	37198	chr16	56075521	56126657	0.597614	1	0.0681866	0.191538	1.00369	0.627555	1109	1080	OK
NM_001004025	Ppp3r2	24255	chr4	49691618	49694855	0	0	0	0	0	0	2985	2956	OK
NM_001004061	Fam170a	38631	chr18	50438022	50442673	0	0	0	0	0	0	1342	1342	OK
NM_001004062	Crtc1	29773	chr8	72906256	72963472	0.0949988	1	1	0	0.711436	0.0994843	5674	5645	OK
NM_001004066	Zfp386	34575	chr12	117285934	117299062	0.866145	1	0.0455376	0.466456	1.26583	0.910788	2065	2036	OK
NM_001004139	Zfp619	28159	chr7	46773135	46795785	0.194806	1	1	0	1.07754	0.198868	5964	5935	OK
NM_001004140	Ckap2	29530	chr8	23278623	23296291	3.65124	1	1	0	7.47288	3.88839	2601	2572	OK
NM_001004141	Cyp2j11	24453	chr4	95961198	96015371	0.0710808	1	1	0	0.6043	0.0717804	1935	1906	OK
NM_001004142	Nlrp1a	33054	chr11	70904698	70958206	0.282877	1	1	0	1.3466	0.279607	4806	4777	OK
NM_001004143	Usp22	32875	chr11	60965282	60988561	9.2264	1	1	3.1514	15.3014	9.73169	4442	4413	OK
NM_001004144	Git1	33179	chr11	77306913	77321276	2.01809	1	1	0	4.85928	2.12242	3650	3621	OK
NM_001004145	#N/A	40422	chr9_random	113043	134706	0	0	0	0	0	0	2845	2845	OK
NM_001004147	Fbll1	32604	chr11	35610881	35612386	0	0	0	0	0	0	1505	1505	OK
NM_001004148	Slc13a5	33064	chr11	72055495	72080106	0.0400741	1	1	0	0.440445	0.0393203	3269	3240	OK
NM_001004149	Zfp366	35260	chr13	99954777	100016987	0	0	0	0	0	0	2758	2729	OK
NM_001004150	A4galt	36506	chr15	83057151	83082204	0.817134	1	0.797932	0	2.56032	0.831744	2092	2063	OK
NM_001004151	Rtp1	36994	chr16	23429205	23434033	0	0	0	0	0	0	3120	3120	OK
NM_001004152	Psg22	27721	chr7	19303438	19312597	0.0885792	1	1	0	0.683824	0.0919539	1871	1842	OK
NM_001004153	AU018091	27449	chr7	3154659	3169204	0.0112885	1	1	0	0.223783	0.0110112	3448	3419	OK
NM_001004154	Rragb	40304	chrX	149574500	149606486	0.0559625	1	1	0	0.52909	0.0562276	2281	2252	OK
NM_001004155	9930012K11Rik	35902	chr14	70554211	70559309	0.78395	1	0.449761	0	2.20456	0.833246	1986	1957	OK
NM_001004156	Plekhg5	25146	chr4	151470827	151489509	0.200587	1	1	0	1.09632	0.200588	4113	4084	OK
NM_001004157	Scarf1	33147	chr11	75327042	75340082	0.221053	1	1	0	1.16138	0.231123	2884	2855	OK
NM_001004158	Gm5142	35794	chr14	59777339	59797586	0	0	0	0	0	0	626	626	OK
NM_001004159	Clec4b2	27178	chr6	123123040	123154689	0.552365	1	1	0	2.03879	0.57285	1044	1015	OK
NM_001004164	Gnptab	32092	chr10	87842156	87910074	3.08883	1	1	0	6.60385	3.27922	5204	5175	OK
NM_001004173	Sgpp2	20642	chr1	78306920	78416861	20.5304	1	1	11.4683	29.5925	21.7837	3998	3969	OK
NM_001004174	AA467197	22462	chr2	122463622	122466812	43.4822	1	0.933271	30.7188	56.2457	45.687	640	611	OK
NM_001004176	Maml3	23221	chr3	51491534	51908928	0.301323	1	1	0	1.39918	0.302861	6512	6483	OK
NM_001004177	Celsr2	23763	chr3	108193765	108218412	0.00483083	1	0.109209	0	0.0508143	0.00487089	10401	10372	OK
NM_001004178	AA415398	24678	chr4	119202922	119211374	1.13697	1	1	0	3.26955	1.21802	1899	1870	OK
NM_001004180	BC057022	25899	chr5	115018259	115063227	0	0	0	0	0	0	2693	2664	OK
NM_001004182	Gm5567	26547	chr6	40060251	40198352	0.0207958	1	1	0	0.309211	0.0210095	3092	3063	OK
NM_001004184	Slc28a1	28507	chr7	88259684	88315302	19.6622	1	1	10.7938	28.5306	20.7017	2846	2817	OK
NM_001004185	Whamm	28515	chr7	88716177	88741722	0.264566	1	1	0	1.29329	0.272148	3069	3040	OK
NM_001004187	2610020H08Rik	29010	chr7	126937700	126992455	0.509464	1	0.411031	0	1.43215	0.540856	1783	1754	OK
NM_001004190	Zfp560	30452	chr9	20149579	20189602	1.07614	1	1	0	3.15088	1.12169	4732	4703	OK
NM_001004191	Gm5617	30799	chr9	48303449	48304077	8.35404	1	1	2.57337	14.1347	8.69715	628	599	OK
NM_001004192	BC048562	31306	chr9	108338812	108348414	0	0	0	0	0	0	687	687	OK
NM_001004193	Rhox8	39704	chrX	35227952	35232121	0.155831	1	1	0	0.94534	0.159274	1206	1177	OK
NM_001004194	Nlrp4e	27865	chr7	24086210	24147296	0	0	0	0	0	0	3382	3382	OK
NM_001004293	Amigo1	23755	chr3	107989252	107994695	0.24006	1	0.611669	0	1.04135	0.256512	4996	4967	OK
NM_001004357	Cntnap2	26624	chr6	45010059	47251370	0	0	0	0	0	0	6985	6956	OK
NM_001004359	Gprasp1	40195	chrX	132277230	132338007	7.42011e-08	1	2.85794e-08	0	1.66302e-07	7.84693e-08	5789	5760	OK
NM_001004361	5730494M16Rik	38483	chr18	25294539	25327378	0.00226377	1	0.00221347	0	0.00674225	0.00222603	4027	3998	OK
NM_001004362	2610008E11Rik	31921	chr10	78527118	78560345	3.1869	1	1	0	6.75727	3.3866	4229	4200	OK
NM_001004363	Nuak1	32060	chr10	83834063	83903216	0.0700589	1	1	0	0.599432	0.0741902	5018	4989	OK
NM_001004364	Asap2	34013	chr12	21117616	21276032	2.7508	1	0.963085	0	6.0061	2.91369	5535	5506	OK
NM_001004365	Actr3b	25341	chr5	25265843	25356159	0	0	0	0	0	0	1711	1682	OK
NM_001004366	Scube3	37719	chr17	28279470	28308290	0	0	0	0	0	0	2982	2982	OK
NM_001004367	Cxxc4	23885	chr3	133903111	133925125	0.178895	1	1	0	1.02481	0.186412	4677	4648	OK
NM_001004435	Pik3r6	32939	chr11	68316520	68366200	0.166815	1	0.513163	0	0.775274	0.176176	3225	3196	OK
NM_001004436	Wapal	35545	chr14	35487113	35559403	13.5176	1	1	6.16438	20.8709	14.3787	4585	4556	OK
NM_001004455	Cys1	34021	chr12	25350702	25366660	0.104766	1	0.382059	0	0.513771	0.111841	1767	1738	OK
NM_001004468	Tacc2	29167	chr7	137720997	137908296	0.0412823	1	0.0144132	0	0.0900697	0.0435199	9103	9074	OK
NM_001004721	Pigu	22765	chr2	155103987	155183160	13.8779	1	1	6.42729	21.3285	14.6719	1621	1592	OK
NM_001004761	Gpr158	21449	chr2	21289193	21752169	0	0	0	0	0	0	7141	7141	OK
NM_001004762	Pla2g4c	27645	chr7	13914670	13946017	0.0908892	1	0.0493667	0	0.226408	0.0966991	3374	3345	OK
NM_001005223	Znhit3	33302	chr11	84724456	84729858	26.8358	1	0.753628	17.8116	35.86	28.4249	983	954	OK
NM_001005225	Olfr1197	22112	chr2	88568809	88569754	0	0	0	0	0	0	945	945	OK
NM_001005227	Olfr1200	22115	chr2	88607459	88608470	0	0	0	0	0	0	1011	1011	OK
NM_001005230	Olfr1024	21980	chr2	85744225	85745209	0	0	0	0	0	0	984	984	OK
NM_001005232	Dbx1	28366	chr7	56886868	56892205	0	0	0	0	0	0	2077	2077	OK
NM_001005247	Hps5	28336	chr7	54015835	54051251	4.84992	1	0.487335	0.837758	8.86207	5.14373	4807	4778	OK
NM_001005248	Hps5	28336	chr7	54015835	54051251	2.54276	1	0.254221	0.594115	4.4914	2.6968	4783	4754	OK
NM_001005331	Eif4g1	36966	chr16	20672821	20692956	1.09883	1	0.746808	0	3.14718	1.15633	5396	5367	OK
NM_001005341	Ypel2	33322	chr11	86749926	86807264	2.53367	1	1	0	5.71718	2.65918	4902	4873	OK
NM_001005342	Ypel4	21938	chr2	84574360	84578034	0	0	0	0	0	0	752	752	OK
NM_001005343	Sp9	21866	chr2	73109982	73113828	0	0	0	0	0	0	2813	2784	OK
NM_001005358	BC018101	37490	chr17	17201066	17226595	3.09944	1	0.898383	0	6.4558	3.18045	2680	2651	OK
NM_001005370	Spin2	40310	chrX	150266835	150268783	0.669539	1	1	0	2.30605	0.711131	1306	1277	OK
NM_001005371	Gm13084	25041	chr4	143399893	143405996	0	0	0	0	0	0	1814	1785	OK
NM_001005385	Gprasp1	40195	chrX	132277230	132338007	1.22738	1	0.463382	0	2.73752	1.29798	5675	5646	OK
NM_001005419	Ado	31814	chr10	67007258	67011703	21.3613	1	1	12.1176	30.605	22.6301	4445	4416	OK
NM_001005420	Gm347	21572	chr2	28303460	28311028	0.0912637	1	1	0	0.695462	0.0951648	5466	5437	OK
NM_001005421	Amica1	30772	chr9	44887265	44916614	30.3953	1	0.995508	19.3932	41.3974	32.1885	2458	2429	OK
NM_001005422	Gm1574	34919	chr13	46369089	46395484	0.470897	1	1	0	1.84334	0.491609	1363	1334	OK
NM_001005423	Mreg	20579	chr1	72205806	72258881	1.67239	1	1	0	4.2588	1.75907	2493	2464	OK
NM_001005424	Gm996	21513	chr2	25430935	25435619	0	0	0	0	0	0	4684	4655	OK
NM_001005425	Gm1008	22907	chr2	165176796	165187619	0.00199588	1	1	0	0.0913463	0.00192874	3311	3282	OK
NM_001005426	Zcwpw1	26192	chr5	138229029	138263849	0.422024	1	0.0718316	0.0736124	0.770435	0.444564	2218	2189	OK
NM_001005475	Iqsec2	40294	chrX	148613551	148659779	0.204856	1	0.988463	0	1.10588	0.217745	5207	5178	OK
NM_001005477	Barhl2	25797	chr5	106881541	106887185	0.0163011	1	1	0	0.271653	0.0158665	2314	2285	OK
NM_001005481	Olfr132	38040	chr17	38267193	38268135	0	0	0	0	0	0	942	942	OK
NM_001005485	Olfr111	38018	chr17	37666901	37667942	0	0	0	0	0	0	1041	1012	OK
NM_001005488	Olfr467	28887	chr7	114958099	114959020	0	0	0	0	0	0	921	921	OK
NM_001005506	Txlna	24802	chr4	129303320	129318049	0.498613	1	0.355219	0	1.36495	0.52536	4853	4824	OK
NM_001005507	Smg7	21014	chr1	154684124	154749776	1.10049	1	0.0644861	0.519541	1.68144	1.16717	5791	5762	OK
NM_001005508	Arhgap30	21170	chr1	173319090	173340370	1.56063	1	1	0	4.05913	1.65377	4487	4458	OK
NM_001005509	Eif2a	23252	chr3	58329742	58361423	22.6768	1	0.127515	19.2731	26.0804	24.0046	2299	2270	OK
NM_001005510	Syne2	34216	chr12	76919304	77211915	1.36898	1	1	0	3.70906	1.44484	21718	21689	OK
NM_001005511	Lmtk3	28311	chr7	53039316	53059500	0	0	0	0	0	0	4828	4828	OK
NM_001005520	Olfr244	21231	chr1	176047221	176048145	0	0	0	0	0	0	924	924	OK
NM_001005523	Rsrc2	26031	chr5	124183366	124199421	0.97359	1	0.0618331	0.482722	1.46446	1.03045	4234	4205	OK
NM_001005524	Olfr194	37232	chr16	59118973	59119894	0	0	0	0	0	0	921	921	OK
NM_001005525	Rsrc2	26031	chr5	124178438	124199421	18.7082	1	0.604962	11.6317	25.7847	19.8008	2170	2141	OK
NM_001005568	Olfr1281	22307	chr2	111168577	111169495	0	0	0	0	0	0	918	918	OK
NM_001005569	Olfr366	21729	chr2	37075010	37075940	0	0	0	0	0	0	930	930	OK
NM_001005570	Olfr707	28869	chr7	114034697	114035621	0	0	0	0	0	0	924	895	OK
NM_001005605	Aebp2	27390	chr6	140572209	140604002	0.146093	1	0.0330856	0.00691494	0.28527	0.154598	6192	6163	OK
NM_001005608	Itgb4	33812	chr11	115836038	115869725	0.252548	1	0.0949202	0	0.562205	0.26376	6160	6131	OK
NM_001005740	Phactr1	34906	chr13	42804949	43233881	0.302164	1	0.40942	0	1.00903	0.311307	5293	5264	OK
NM_001005748	Phactr1	34906	chr13	43218207	43233881	0.594022	1	0.581945	0	1.77649	0.611997	3835	3806	OK
NM_001005767	Parl	36954	chr16	20279893	20302435	9.46869	1	1	3.31444	15.6229	10.0383	1322	1293	OK
NM_001005784	Inadl	24461	chr4	98062516	98164324	0.415339	1	0.0234836	0.217728	0.61295	0.438875	3335	3306	OK
NM_001005787	Inadl	24461	chr4	98213324	98355701	0.471701	1	0.0226206	0.265033	0.678368	0.49843	2833	2804	OK
NM_001005788	Zfp69	24694	chr4	120602741	120624306	0.253832	1	1	0	1.26147	0.266511	2364	2335	OK
NM_001005846	Mcoln2	23955	chr3	145813137	145858476	11.7421	1	0.993981	4.86758	18.6166	12.4207	2492	2463	OK
NM_001005847	Aga	29687	chr8	54597079	54608776	25.73	1	1	15.585	35.8749	27.1815	1266	1237	OK
NM_001005854	Gm609	37161	chr16	45416867	45493082	2.71048	1	1	0	6.00319	2.87139	2122	2093	OK
NM_001005858	I830012O16Rik	39259	chr19	34682446	34687891	11.4762	1	1	4.70088	18.2515	12.1559	2013	1984	OK
NM_001005859	Rpl34	23870	chr3	130429754	130432222	206.408	1	0.913851	178.418	234.398	217.75	403	374	OK
NM_001005860	Clec4a4	27175	chr6	122940384	122974123	2.07299	1	1	0	4.95256	2.17682	776	747	OK
NM_001005863	Mtus1	29639	chr8	42076265	42219080	1.4373	1	0.0507468	0.896994	1.9776	1.52365	6550	6521	OK
NM_001005864	Mtus1	29639	chr8	42076265	42140148	5.27054	1	0.117714	3.62187	6.91922	5.5872	4154	4125	OK
NM_001005865	Mtus1	29639	chr8	42076265	42127265	36.6521	1	0.817605	25.198	48.1061	38.8542	4149	4120	OK
NM_001005866	Kdm2b	26016	chr5	123320684	123438542	0.657709	1	0.997117	0	2.2776	0.696116	5004	4975	OK
NM_001005867	Zmiz2	32477	chr11	6295127	6306165	1.80015	1	0.999998	0	4.48355	1.90914	3957	3928	OK
NM_001005868	Erbb2ip	35287	chr13	104608865	104710594	19.7127	1	0.841346	11.1477	28.2776	20.9057	6592	6563	OK
NM_001005916	Zbtb9	37699	chr17	27110123	27113148	2.16884	1	1	0	5.11423	2.29164	2784	2755	OK
NM_001006664	Epb4.1l1	22790	chr2	156301572	156368950	0.0991142	1	0.439376	0	0.525045	0.104351	6220	6191	OK
NM_001006668	Kcnq2	23043	chr2	180810283	180869930	0	0	0	0	0	0	2956	2927	OK
NM_001006669	Kcnq2	23043	chr2	180810283	180869930	0	0	0	0	0	0	2884	2855	OK
NM_001006674	Kcnq2	23043	chr2	180810283	180869930	0	0	0	0	0	0	2439	2410	OK
NM_001006675	Kcnq2	23043	chr2	180820549	180869930	0	0	0	0	0	0	2939	2939	OK
NM_001006676	Kcnq2	23043	chr2	180831170	180869930	0	0	0	0	0	0	1864	1864	OK
NM_001006677	Kcnq2	23043	chr2	180830945	180869930	0	0	0	0	0	0	2059	2059	OK
NM_001006678	Kcnq2	23043	chr2	180843148	180869930	0	0	0	0	0	0	1274	1274	OK
NM_001006679	Kcnq2	23043	chr2	180843148	180869930	0	0	0	0	0	0	1734	1734	OK
NM_001006680	Kcnq2	23043	chr2	180843148	180869930	0	0	0	0	0	0	2291	2291	OK
NM_001007077	Gm13023	25040	chr4	143379236	143385488	0.0144842	1	1	0	0.255185	0.0146927	1838	1809	OK
NM_001007154	Phactr3	23005	chr2	177927788	178073197	0.00821178	1	0.285588	0	0.10523	0.00809202	4643	4614	OK
NM_001007220	Adam22	25251	chr5	8092259	8368081	0	0	0	0	0	0	2777	2748	OK
NM_001007221	Adam22	25251	chr5	8092259	8368081	0	0	0	0	0	0	2669	2640	OK
NM_001007222	Tdpoz2	23537	chr3	93455492	93456585	0	0	0	0	0	0	1093	1093	OK
NM_001007223	Clec3a	30205	chr8	116941985	116949746	0	0	0	0	0	0	591	591	OK
NM_001007266	Taar2	31593	chr10	23658377	23661389	0	0	0	0	0	0	1020	1020	OK
NM_001007268	Dusp13	35435	chr14	22552617	22567844	0	0	0	0	0	0	1744	1715	OK
NM_001007460	Zdhhc23	37141	chr16	43969258	43979163	0	0	0	0	0	0	1278	1249	OK
NM_001007461	Gsdma3	33488	chr11	98487673	98499403	0.114698	1	1	0	0.79204	0.1191	1477	1448	OK
NM_001007462	Pabpnl1	30276	chr8	125143370	125146635	0	0	0	0	0	0	1144	1115	OK
NM_001007463	Spag8	24182	chr4	43664600	43666424	0	0	0	0	0	0	1247	1218	OK
NM_001007465	Rffl	33258	chr11	82617320	82684712	6.42201e-11	1	9.97059e-12	1.36114e-11	1.14829e-10	6.75463e-11	3492	3463	OK
NM_001007472	Noto	26897	chr6	85373879	85378871	0.039631	1	1	0	0.437782	0.0384718	1602	1573	OK
NM_001007567	Slc7a6os	30127	chr8	108724337	108734833	1.82331	1	1	0	4.52391	1.76865	1525	1496	OK
NM_001007568	Zfp251	36364	chr15	76682573	76701865	0.338424	1	1	0	1.50191	0.35227	3501	3472	OK
NM_001007569	Pnmal1	27698	chr7	17545143	17547669	0.398449	1	1	0	1.6609	0.4194	1687	1658	OK
NM_001007570	Slc25a42	29767	chr8	72708238	72736180	0.347865	1	1	0	1.52747	0.3524	3172	3143	OK
NM_001007571	D8Ertd738e	29923	chr8	86770133	86773660	172.328	1	1	146.073	198.583	182.708	661	632	OK
NM_001007572	Trpv5	26577	chr6	41602768	41630722	0	0	0	0	0	0	2600	2600	OK
NM_001007573	Maneal	24728	chr4	124532482	124539415	0	0	0	0	0	0	2727	2698	OK
NM_001007574	#N/A	25805	chr5	107926763	107941575	0.420463	1	0.992858	0	1.71281	0.450179	6756	6727	OK
NM_001007575	Zfp58	35118	chr13	67591102	67601458	2.98814	1	1	0	6.44539	3.10066	2359	2330	OK
NM_001007576	Gucy2f	40247	chrX	138515702	138631474	0.0128065	1	1	0	0.239138	0.0127424	8122	8093	OK
NM_001007577	Tceanc	40375	chrX	162937746	162948410	1.5602	1	1	0	4.05836	1.59623	4047	4018	OK
NM_001007578	Armcx6	40180	chrX	131282993	131285958	0.281289	1	1	0	1.34202	0.281344	2034	2005	OK
NM_001007579	BC080695	25036	chr4	143157369	143163701	0	0	0	0	0	0	2103	2103	OK
NM_001007580	Fndc3c1	40109	chrX	103615381	103680568	0	0	0	0	0	0	4812	4783	OK
NM_001007581	2810408M09Rik	22911	chr2	165315611	165318814	0.732924	1	1	0	2.44514	0.767846	1868	1839	OK
NM_001007582	AY761184	29513	chr8	22812995	22814119	8928.67	1	1	8739.68	9117.65	9301.83	500	471	OK
NM_001007583	Best3	32211	chr10	116423369	116462096	0	0	0	0	0	0	2719	2719	OK
NM_001007584	Gm11541	33390	chr11	94555811	94565813	0	0	0	0	0	0	1681	1652	OK
NM_001007589	Akirin2	24105	chr4	34497863	34514157	1.03886	1	0.0346843	0.65922	1.41851	1.09857	1719	1690	OK
NM_001007591	BB014433	29458	chr8	15041446	15046069	0	0	0	0	0	0	1750	1750	OK
NM_001007596	Rtn1	34191	chr12	73312738	73337711	1.68895	1	0.935532	0	4.20566	1.77333	1545	1516	OK
NM_001008230	Rtp2	36998	chr16	23925633	23930880	0	0	0	0	0	0	2428	2428	OK
NM_001008231	Daam2	38164	chr17	49595346	49703662	0.358062	1	1	0	1.55483	0.381582	6045	6016	OK
NM_001008232	Asap3	24928	chr4	135762279	135802488	0.0435838	1	1	0	0.461119	0.0436687	5582	5553	OK
NM_001008233	Plekhn1	25224	chr4	155595564	155602651	3.204	1	1	0	6.78394	3.38077	2210	2181	OK
NM_001008238	Bnip2	31017	chr9	69843284	69854922	0.420628	1	0.0348293	0.177958	0.663299	0.446025	945	916	OK
NM_001008419	Aox3l1	20502	chr1	58335169	58436108	0	0	0	0	0	0	4776	4747	OK
NM_001008420	Cdh12	36115	chr15	21041206	21519288	0.00454445	1	1	0	0.13937	0.00480379	5639	5610	OK
NM_001008421	Nol10	34007	chr12	17355298	17436901	3.39727	1	1	0	7.08361	3.58494	2986	2957	OK
NM_001008422	Scaf1	28259	chr7	52258319	52271619	0.223987	1	1	0	1.17053	0.223317	4177	4148	OK
NM_001008423	Gm1568	34256	chr12	81856433	81861702	0	0	0	0	0	0	4399	4370	OK
NM_001008424	Cdsn	37938	chr17	35689072	35694125	0.14482	1	1	0	0.905925	0.150588	2678	2649	OK
NM_001008425	Thoc6	37574	chr17	23805585	23810737	8.99173	1	0.204079	6.27739	11.7061	9.46559	1431	1402	OK
NM_001008426	Gm5531	21026	chr1	155721474	155724001	0	0	0	0	0	0	2527	2527	OK
NM_001008427	Gm5595	28177	chr7	49915477	49948088	0.729886	1	1	0	2.43855	0.738721	3145	3116	OK
NM_001008428	Fbxw20	31338	chr9	109119945	109137238	0	0	0	0	0	0	1481	1481	OK
NM_001008429	Taar3	31594	chr10	23669363	23670395	0	0	0	0	0	0	1032	1032	OK
NM_001008497	P2ry14	23258	chr3	58918546	58934546	4.1578	1	0.353255	1.55353	6.76206	4.43175	1672	1643	OK
NM_001008498	Wdr34	21602	chr2	29887077	29904399	0.369681	1	1	0	1.58571	0.387076	1800	1771	OK
NM_001008499	Taar4	31595	chr10	23680299	23681343	0	0	0	0	0	0	1044	1044	OK
NM_001008501	Zfp760	37550	chr17	21844707	21862603	1.78436	1	1	0	4.45596	1.84167	4209	4180	OK
NM_001008502	Bbs12	23188	chr3	37211475	37220373	0.947072	1	1	0	2.89342	1.0102	2434	2405	OK
NM_001008506	Zc3h14	34372	chr12	99985177	100025984	0.13192	1	0.0236444	0.0195286	0.244312	0.139469	3163	3134	OK
NM_001008533	Adora1	20926	chr1	136095798	136132004	0.000332993	1	0.00132851	0	0.00166344	0.000344731	5782	5753	OK
NM_001008542	Mxi1	39434	chr19	53384995	53450300	0.0980091	1	0.0144667	0.0226851	0.173333	0.0981165	5156	5127	OK
NM_001008543	Mxi1	39434	chr19	53404935	53450300	7.11093	1	0.985533	1.81527	12.4066	7.11872	4843	4814	OK
NM_001008545	Tardbp	25104	chr4	147986490	148001105	0.344827	1	0.0194995	0.180638	0.509015	0.3664	6513	6484	OK
NM_001008546	Tardbp	25104	chr4	147986490	148001105	0.0905886	1	0.00505315	0.0477654	0.133412	0.0962561	6425	6396	OK
NM_001008547	1700001J03Rik	26312	chr5	146994025	146996880	0	0	0	0	0	0	778	778	OK
NM_001008548	Pde2a	28667	chr7	108570211	108661341	0.0383204	1	0.0196064	0	0.0933715	0.0406332	4199	4170	OK
NM_001008549	Zfp658	28193	chr7	50817739	50830831	0.731506	1	1	0	2.44207	0.761877	3381	3352	OK
NM_001008550	Zfyve26	34245	chr12	80333333	80397269	0.841575	1	1	0	2.67632	0.887054	9368	9339	OK
NM_001008551	#N/A	40401	chr1_random	168012	169487	0	0	0	0	0	0	1475	1475	OK
NM_001008551	#N/A	40500	chrUn_random	278881	280356	0	0	0	0	0	0	1475	1475	OK
NM_001008700	Il4ra	29056	chr7	132695795	132722988	3.63945	1	1	0	7.45492	3.85175	5094	5065	OK
NM_001008702	Dab2	36068	chr15	6249788	6390709	0.327549	1	0.143442	0	0.772001	0.346731	3789	3760	OK
NM_001008705	Bud31	26297	chr5	145901265	145908943	75.2849	1	0.844628	59.2868	91.283	79.5446	705	676	OK
NM_001008706	Calm5	34596	chr13	3853418	3854007	0	0	0	0	0	0	549	549	OK
NM_001008785	Kbtbd8	27013	chr6	95067899	95079781	1.41789	1	0.910605	0	3.72223	1.5086	4700	4671	OK
NM_001008791	Whrn	24344	chr4	63075943	63156985	0.0106876	1	0.0643949	0	0.0632069	0.0112343	4049	4020	OK
NM_001008792	Whrn	24344	chr4	63075943	63156985	0.0110408	1	0.0661754	0	0.0651531	0.0116055	4028	3999	OK
NM_001008793	Whrn	24344	chr4	63075943	63156985	0.0122763	1	0.0733046	0	0.0723376	0.0129042	4013	3984	OK
NM_001008794	Whrn	24344	chr4	63075943	63156985	0.0396381	1	0.156604	0	0.198021	0.0416656	2665	2636	OK
NM_001008795	Whrn	24344	chr4	63075943	63156985	0.0432058	1	0.168563	0	0.214972	0.0454159	2632	2603	OK
NM_001008796	Whrn	24344	chr4	63075943	63156985	0.0305654	1	0.10949	0	0.146728	0.0321288	2419	2390	OK
NM_001008797	Whrn	24344	chr4	63075943	63094356	0.0456226	1	0.171496	0	0.223543	0.0479563	2537	2508	OK
NM_001008798	Whrn	24344	chr4	63075943	63094356	0.0298217	1	0.126939	0	0.153297	0.0313471	2869	2840	OK
NM_001008973	Tmem232	38256	chr17	65605344	65890122	0	0	0	0	0	0	2588	2588	OK
NM_001009544	4921501E09Rik	37806	chr17	33201087	33205003	0.00408715	1	1	0	0.131949	0.00396309	3916	3887	OK
NM_001009545	Adam6b	34573	chr12	114727775	114730046	0	0	0	0	0	0	2271	2242	OK
NM_001009546	Naaladl1	38943	chr19	6105797	6115555	321.155	1	1	285.314	356.997	337.536	2238	2209	OK
NM_001009547	Adam26b	29648	chr8	44605217	44613491	0	0	0	0	0	0	2405	2405	OK
NM_001009548	4930529F22Rik	29635	chr8	41878626	41882657	0	0	0	0	0	0	2589	2589	OK
NM_001009549	Zfp36l3	39793	chrX	51075862	51079571	0.0597834	1	1	0	0.548796	0.0603708	2613	2584	OK
NM_001009550	Mup21	24321	chr4	61808865	61811875	0	0	0	0	0	0	755	726	OK
NM_001009573	Unc13d	33815	chr11	115923409	115939275	0.273718	1	1	0	1.32008	0.288664	3967	3938	OK
NM_001009574	Taar5	31596	chr10	23690511	23691525	0	0	0	0	0	0	1014	1014	OK
NM_001009575	Armcx5	40195	chrX	132277230	132281865	1.13393	1	0.211928	0.153493	2.11437	1.19916	2824	2795	OK
NM_001009818	Sept11	25717	chr5	93522482	93603984	13.6192	1	1	6.23836	21	14.4152	5008	4979	OK
NM_001009819	A3galt2	24776	chr4	128436501	128446542	0	0	0	0	0	0	3390	3361	OK
NM_001009927	Smcr7	32864	chr11	60541899	60546453	1.37354	1	1	0	3.71751	1.35777	2522	2493	OK
NM_001009929	Brsk2	29311	chr7	149135990	149184910	0	0	0	0	0	0	2028	2028	OK
NM_001009930	Brsk2	29311	chr7	149135990	149188137	0	0	0	0	0	0	2160	2160	OK
NM_001009935	Txnip	23620	chr3	96361879	96365780	44.6889	1	0.645362	21.2582	68.1196	47.3258	2801	2772	OK
NM_001009940	Il19	20876	chr1	132829232	132835818	0	0	0	0	0	0	1023	994	OK
NM_001009947	Dock11	39662	chrX	33428826	33616557	2.13068	1	1	0	5.05005	2.25516	6665	6636	OK
NM_001009948	Nrsn2	22696	chr2	152194493	152202302	0	0	0	0	0	0	1380	1351	OK
NM_001009949	Mcart1	24213	chr4	45408795	45421638	10.2636	1	1	3.85622	16.671	10.8594	4437	4408	OK
NM_001009950	Slc38a8	30228	chr8	122003502	122025598	0.305905	1	1	0	1.41208	0.327672	2622	2593	OK
NM_001009951	BC088983	29698	chr8	59010318	59029363	3.61529	1	1	0	7.41808	3.83269	1399	1370	OK
NM_001009952	Abpd	28119	chr7	34149361	34151338	0.0133411	1	1	0	0.244348	0.0136556	520	491	OK
NM_001009978	Pde1a	21911	chr2	79699181	79748556	0.808166	1	0.181412	0.00204787	1.61428	0.851358	1612	1583	OK
NM_001009979	Pde1a	21911	chr2	79699181	79748556	0.169297	1	0.0386509	0.00461588	0.333979	0.178345	1639	1610	OK
NM_001010825	Ficd	25881	chr5	114185790	114190616	0.698888	1	1	0	2.37088	0.744496	3161	3132	OK
NM_001010826	Kctd14	28609	chr7	104601713	104608067	3.66682	1	0.562597	0.439575	6.89407	3.85531	2311	2282	OK
NM_001010827	Taar7b	31599	chr10	23719744	23720821	0	0	0	0	0	0	1077	1077	OK
NM_001010828	Taar6	31597	chr10	23704414	23705452	0	0	0	0	0	0	1038	1038	OK
NM_001010829	Taar7a	31598	chr10	23712210	23713287	0	0	0	0	0	0	1077	1077	OK
NM_001010830	Taar8a	31603	chr10	23796305	23797340	0	0	0	0	0	0	1035	1035	OK
NM_001010831	Taar9	31606	chr10	23828293	23829340	0	0	0	0	0	0	1047	1018	OK
NM_001010833	Mdc1	37948	chr17	35978442	35996615	0.779934	1	1	0	2.54621	0.820904	7352	7323	OK
NM_001010834	Slc10a5	23092	chr3	10331733	10335656	8.03231	1	1	2.36405	13.7006	8.52858	3923	3894	OK
NM_001010835	Taar7e	31601	chr10	23757419	23758496	0	0	0	0	0	0	1077	1077	OK
NM_001010836	Ppp1r13l	27749	chr7	19946564	19963882	0	0	0	0	0	0	3130	3101	OK
NM_001010837	Taar8b	31604	chr10	23811065	23812100	0	0	0	0	0	0	1035	1006	OK
NM_001010838	Taar7d	31600	chr10	23747027	23748104	0	0	0	0	0	0	1077	1077	OK
NM_001010839	Taar7f	31602	chr10	23769315	23770392	0	0	0	0	0	0	1077	1077	OK
NM_001010840	Taar8c	31605	chr10	23820648	23821757	0	0	0	0	0	0	1109	1080	OK
NM_001010930	Mrps33	26546	chr6	39751806	39760935	0.0130981	1	0.000145349	0.0103385	0.0158578	0.0139667	935	906	OK
NM_001010937	Gjb6	35780	chr14	57742139	57752414	0	0	0	0	0	0	2071	2071	OK
NM_001010941	Gpr12	26317	chr5	147393725	147396815	0	0	0	0	0	0	2469	2440	OK
NM_001010973	Hrh2	34975	chr13	54287497	54317801	0.277738	1	0.932687	0	1.29723	0.292425	2789	2760	OK
NM_001011517	Olfr1193	22109	chr2	88518013	88518970	0	0	0	0	0	0	957	957	OK
NM_001011518	Olfr94	38000	chr17	37333750	37334911	0	0	0	0	0	0	1161	1161	OK
NM_001011519	Olfr1148	22076	chr2	87673197	87674142	0	0	0	0	0	0	945	945	OK
NM_001011520	Olfr310	28552	chr7	93417239	93418321	0	0	0	0	0	0	1082	1082	OK
NM_001011523	Olfr913	30643	chr9	38400387	38402746	0	0	0	0	0	0	1275	1275	OK
NM_001011524	Olfr1418	39085	chr19	11929484	11930441	0	0	0	0	0	0	957	957	OK
NM_001011525	Olfr1415	20747	chr1	94387394	94388330	0	0	0	0	0	0	936	936	OK
NM_001011527	Olfr503	28915	chr7	115688040	115689012	0	0	0	0	0	0	972	943	OK
NM_001011528	Olfr456	26600	chr6	42436161	42437213	0	0	0	0	0	0	1052	1052	OK
NM_001011529	Olfr1251	22157	chr2	89507084	89508041	0	0	0	0	0	0	957	957	OK
NM_001011530	Olfr723	35611	chr14	50548237	50549243	0	0	0	0	0	0	1006	1006	OK
NM_001011531	Olfr329	32801	chr11	58355948	58358440	0	0	0	0	0	0	1300	1271	OK
NM_001011532	Olfr1037	21990	chr2	85924886	85926011	0	0	0	0	0	0	1125	1125	OK
NM_001011533	Olfr688	28830	chr7	112436608	112437574	0	0	0	0	0	0	966	966	OK
NM_001011534	Olfr988	21955	chr2	85193151	85194081	0	0	0	0	0	0	930	930	OK
NM_001011535	Olfr1182	22103	chr2	88286175	88289278	0	0	0	0	0	0	1178	1178	OK
NM_001011536	Olfr566	28710	chr7	110004834	110005785	0	0	0	0	0	0	951	951	OK
NM_001011542	Olfr708	28870	chr7	114057713	114058637	0	0	0	0	0	0	924	895	OK
NM_001011662	Olfr180	37223	chr16	58915511	58918312	0	0	0	0	0	0	1142	1142	OK
NM_001011684	Nms	20408	chr1	38995993	39007121	0	0	0	0	0	0	1001	1001	OK
NM_001011687	Rnase13	35672	chr14	52541834	52542448	0	0	0	0	0	0	614	614	OK
NM_001011695	Olfr1000	21963	chr2	85448120	85449065	0	0	0	0	0	0	945	945	OK
NM_001011707	Cyp2c66	39296	chr19	39188387	39261246	51.6481	1	1	37.2748	66.0214	54.6003	1630	1601	OK
NM_001011721	Olfr102	38008	chr17	37450355	37451382	0	0	0	0	0	0	1027	1027	OK
NM_001011732	Xkr7	22722	chr2	152857587	152881511	0	0	0	0	0	0	2711	2711	OK
NM_001011733	Olfr288	36627	chr15	98016443	98025973	0	0	0	0	0	0	2083	2054	OK
NM_001011734	Olfr1116	22049	chr2	87109002	87109926	0	0	0	0	0	0	924	924	OK
NM_001011735	Olfr1066	22014	chr2	86295484	86296426	0	0	0	0	0	0	942	942	OK
NM_001011736	Olfr205	37242	chr16	59328415	59329333	0	0	0	0	0	0	918	918	OK
NM_001011737	Olfr1357	31909	chr10	78074413	78080819	0	0	0	0	0	0	1160	1160	OK
NM_001011738	Olfr744	35632	chr14	51237898	51238870	0	0	0	0	0	0	972	972	OK
NM_001011739	Olfr885	30618	chr9	37868906	37869836	0	0	0	0	0	0	930	930	OK
NM_001011740	Olfr225	32847	chr11	59426467	59427727	0	0	0	0	0	0	1260	1260	OK
NM_001011741	Olfr1386	32673	chr11	49283555	49284683	0	0	0	0	0	0	1128	1128	OK
NM_001011742	Olfr479	28896	chr7	115198497	115199481	0	0	0	0	0	0	984	984	OK
NM_001011743	Olfr324	32805	chr11	58410846	58411968	0	0	0	0	0	0	1122	1122	OK
NM_001011744	Olfr105	38011	chr17	37519451	37520431	0	0	0	0	0	0	939	939	OK
NM_001011748	Olfr867	30443	chr9	19858909	19859905	0	0	0	0	0	0	996	996	OK
NM_001011749	Olfr704	28866	chr7	114008495	114009443	0	0	0	0	0	0	948	948	OK
NM_001011750	Olfr294	28564	chr7	93764145	93765153	0	0	0	0	0	0	1008	1008	OK
NM_001011751	Olfr298	28561	chr7	93637060	93638059	0	0	0	0	0	0	999	999	OK
NM_001011752	Olfr293	28565	chr7	93812173	93813184	0	0	0	0	0	0	1011	1011	OK
NM_001011753	Olfr115	38022	chr17	37746729	37747724	0	0	0	0	0	0	995	995	OK
NM_001011754	Olfr735	35623	chr14	50965050	50966115	0	0	0	0	0	0	1065	1065	OK
NM_001011755	Olfr671	28818	chr7	112123555	112124497	0	0	0	0	0	0	942	942	OK
NM_001011756	Olfr948	30672	chr9	39126231	39127197	0	0	0	0	0	0	966	966	OK
NM_001011757	Olfr663	28809	chr7	111852082	111853117	0	0	0	0	0	0	1035	1035	OK
NM_001011758	Olfr1016	21974	chr2	85639495	85640425	0	0	0	0	0	0	930	930	OK
NM_001011759	Olfr1031	21985	chr2	85831975	85832986	0	0	0	0	0	0	1011	1011	OK
NM_001011760	Olfr314	32816	chr11	58599640	58600771	0	0	0	0	0	0	1131	1131	OK
NM_001011761	Olfr1229	22139	chr2	89122352	89123288	0	0	0	0	0	0	936	936	OK
NM_001011764	Olfr106	38012	chr17	37531474	37532455	0	0	0	0	0	0	945	945	OK
NM_001011767	Olfr299	28560	chr7	93613922	93614915	0	0	0	0	0	0	993	993	OK
NM_001011769	Olfr317	32813	chr11	58545597	58546725	0	0	0	0	0	0	1128	1128	OK
NM_001011770	Olfr332	32798	chr11	58303250	58304255	0	0	0	0	0	0	1005	1005	OK
NM_001011771	Olfr1089	22026	chr2	86572831	86573767	0	0	0	0	0	0	936	936	OK
NM_001011773	Olfr1287	22312	chr2	111289298	111290216	0	0	0	0	0	0	918	918	OK
NM_001011774	Olfr1028	21982	chr2	85791221	85792196	0	0	0	0	0	0	975	975	OK
NM_001011775	Olfr1419	39086	chr19	11944672	11945704	0	0	0	0	0	0	1032	1032	OK
NM_001011776	Olfr527	29243	chr7	147521762	147522680	0	0	0	0	0	0	918	918	OK
NM_001011777	Olfr1042	21994	chr2	85999501	86000598	0	0	0	0	0	0	1097	1097	OK
NM_001011779	Olfr286	36629	chr15	98057105	98064881	0	0	0	0	0	0	1451	1422	OK
NM_001011780	Olfr287	36628	chr15	98037401	98051487	0.0340524	1	1	0	0.403118	0.0350538	1776	1747	OK
NM_001011782	Olfr543	28689	chr7	109625286	109626416	0	0	0	0	0	0	1130	1130	OK
NM_001011783	Olfr104	38010	chr17	37499052	37500032	0	0	0	0	0	0	939	939	OK
NM_001011784	Olfr1039	21992	chr2	85970858	85971818	0	0	0	0	0	0	960	960	OK
NM_001011785	Olfr987	21954	chr2	85171123	85172053	0	0	0	0	0	0	930	930	OK
NM_001011787	Olfr1307	22327	chr2	111784672	111785611	0	0	0	0	0	0	939	939	OK
NM_001011789	Olfr222	32845	chr11	59384283	59385240	0	0	0	0	0	0	957	957	OK
NM_001011790	Olfr1382	32677	chr11	49348688	49349624	0	0	0	0	0	0	936	936	OK
NM_001011791	Olfr193	37231	chr16	59109504	59110434	0	0	0	0	0	0	930	930	OK
NM_001011793	Olfr598	28734	chr7	110477001	110477961	0	0	0	0	0	0	960	960	OK
NM_001011794	Olfr1322	39754	chrX	47238645	47239578	0	0	0	0	0	0	933	933	OK
NM_001011795	Olfr1275	22301	chr2	111071009	111071948	0	0	0	0	0	0	939	939	OK
NM_001011796	Olfr1249	22155	chr2	89470096	89471053	0	0	0	0	0	0	957	957	OK
NM_001011797	Olfr782	32362	chr10	128787620	128788565	0	0	0	0	0	0	945	945	OK
NM_001011798	Olfr884	30617	chr9	37854808	37855738	0	0	0	0	0	0	930	930	OK
NM_001011799	Olfr453	26605	chr6	42694037	42694991	0	0	0	0	0	0	954	954	OK
NM_001011800	Olfr212	27108	chr6	116456533	116467983	0	0	0	0	0	0	2672	2672	OK
NM_001011801	Olfr213	27109	chr6	116490472	116491456	0	0	0	0	0	0	984	984	OK
NM_001011802	Olfr1318	22337	chr2	111996054	111997164	0	0	0	0	0	0	1110	1110	OK
NM_001011803	Olfr1306	22326	chr2	111752146	111753085	0	0	0	0	0	0	939	939	OK
NM_001011804	Olfr1211	22123	chr2	88769534	88770470	0	0	0	0	0	0	936	936	OK
NM_001011805	Olfr1385	32674	chr11	49308036	49308966	0	0	0	0	0	0	930	901	OK
NM_001011806	Olfr901	30633	chr9	38237868	38238804	0	0	0	0	0	0	936	936	OK
NM_001011807	Olfr191	37229	chr16	59085377	59086307	0	0	0	0	0	0	930	930	OK
NM_001011808	Olfr198	37236	chr16	59201329	59202250	0	0	0	0	0	0	921	921	OK
NM_001011809	Olfr728	35616	chr14	50759376	50760312	0	0	0	0	0	0	936	936	OK
NM_001011810	Olfr485	28902	chr7	115302431	115303385	0	0	0	0	0	0	954	954	OK
NM_001011811	Olfr487	28904	chr7	115355096	115356041	0	0	0	0	0	0	945	945	OK
NM_001011812	Olfr951	30673	chr9	39201377	39202322	0	0	0	0	0	0	945	945	OK
NM_001011813	Olfr93	37998	chr17	37287976	37288915	0	0	0	0	0	0	939	939	OK
NM_001011814	Olfr524	29239	chr7	147387710	147388667	0	0	0	0	0	0	957	957	OK
NM_001011815	Olfr533	29248	chr7	147652101	147653064	0	0	0	0	0	0	963	963	OK
NM_001011816	Olfr1181	22102	chr2	88263244	88264180	0	0	0	0	0	0	936	936	OK
NM_001011818	Olfr316	32814	chr11	58571168	58572089	0	0	0	0	0	0	921	921	OK
NM_001011819	Olfr312	32819	chr11	58644657	58645584	0	0	0	0	0	0	927	927	OK
NM_001011820	Olfr1359	34683	chr13	21765869	21766811	0	0	0	0	0	0	942	942	OK
NM_001011820_dup1	#N/A	34684	chr13	21794871	21795813	0	0	0	0	0	0	942	942	OK
NM_001011821	Olfr804	32379	chr10	129141935	129142880	0	0	0	0	0	0	945	945	OK
NM_001011822	Olfr787	32365	chr10	128899733	128900672	0	0	0	0	0	0	939	939	OK
NM_001011823	Olfr834	30420	chr9	18792433	18793372	0	0	0	0	0	0	939	939	OK
NM_001011824	Olfr832	30419	chr9	18749093	18750032	0	0	0	0	0	0	939	939	OK
NM_001011825	Olfr1105	22039	chr2	86873437	86874376	0	0	0	0	0	0	939	939	OK
NM_001011826	Olfr967	30689	chr9	39557972	39558905	0	0	0	0	0	0	933	933	OK
NM_001011827	Olfr963	30685	chr9	39476643	39477579	0	0	0	0	0	0	936	936	OK
NM_001011828	Olfr304	28557	chr7	93534166	93535168	0	0	0	0	0	0	1002	1002	OK
NM_001011829	Olfr761	38036	chr17	38088995	38089967	0	0	0	0	0	0	972	972	OK
NM_001011830	Olfr119	38026	chr17	37833629	37838582	0	0	0	0	0	0	1033	1033	OK
NM_001011831	Olfr1500	39152	chr19	13901948	13902884	0	0	0	0	0	0	936	936	OK
NM_001011832	Olfr1490	39145	chr19	13728935	13729886	0	0	0	0	0	0	951	951	OK
NM_001011833	Olfr1137	22069	chr2	87551128	87552061	0	0	0	0	0	0	933	933	OK
NM_001011834	Olfr1152	22078	chr2	87708149	87709082	0	0	0	0	0	0	933	933	OK
NM_001011835	Olfr1162	22089	chr2	87889834	87890779	0	0	0	0	0	0	945	945	OK
NM_001011836	Olfr1129	22061	chr2	87415242	87416187	0	0	0	0	0	0	945	945	OK
NM_001011837	Olfr748	35636	chr14	51330006	51330930	0	0	0	0	0	0	924	924	OK
NM_001011839	Olfr1437	39102	chr19	12396376	12397315	0	0	0	0	0	0	939	939	OK
NM_001011840	Olfr1463	39131	chr19	13308741	13309674	0	0	0	0	0	0	933	933	OK
NM_001011841	Olfr1465	39132	chr19	13387849	13388773	0	0	0	0	0	0	924	924	OK
NM_001011842	Olfr1474	39138	chr19	13545461	13546406	0	0	0	0	0	0	945	945	OK
NM_001011845	Olfr597	28733	chr7	110468926	110469874	0	0	0	0	0	0	948	948	OK
NM_001011846	Olfr517	28926	chr7	116011721	116012666	0	0	0	0	0	0	945	945	OK
NM_001011847	Olfr591	28727	chr7	110321204	110322149	0	0	0	0	0	0	945	945	OK
NM_001011848	Olfr675	28820	chr7	112172538	112173480	0	0	0	0	0	0	942	942	OK
NM_001011849	Olfr792	32369	chr10	128977594	128978530	0	0	0	0	0	0	936	936	OK
NM_001011850	Olfr1505	39156	chr19	13993511	13994462	0	0	0	0	0	0	951	951	OK
NM_001011851	Olfr412	33123	chr11	74178172	74179111	0	0	0	0	0	0	939	939	OK
NM_001011852	Olfr1029	21983	chr2	85815369	85816430	0	0	0	0	0	0	1061	1061	OK
NM_001011853	Olfr1425	39092	chr19	12148184	12149120	0	0	0	0	0	0	936	936	OK
NM_001011854	Olfr605	28740	chr7	110590653	110591664	0	0	0	0	0	0	1011	1011	OK
NM_001011855	Olfr169	36944	chr16	19566032	19566974	0	0	0	0	0	0	942	942	OK
NM_001011856	Olfr1331	24659	chr4	118541387	118542341	0	0	0	0	0	0	954	925	OK
NM_001011857	Olfr685	28828	chr7	112328874	112329825	0	0	0	0	0	0	951	951	OK
NM_001011858	Olfr504	28916	chr7	115708350	115709307	0	0	0	0	0	0	957	957	OK
NM_001011859	Olfr965	30687	chr9	39526813	39527752	0	0	0	0	0	0	939	939	OK
NM_001011860	Olfr1222	22134	chr2	88964950	88965886	0	0	0	0	0	0	936	936	OK
NM_001011861	Olfr331	32799	chr11	58315099	58316056	0	0	0	0	0	0	945	945	OK
NM_001011862	Olfr699	28861	chr7	113933562	113934513	0	0	0	0	0	0	951	951	OK
NM_001011863	Olfr406	33119	chr11	74082892	74083864	0	0	0	0	0	0	972	972	OK
NM_001011864	Olfr917	30647	chr9	38472497	38473427	0	0	0	0	0	0	930	930	OK
NM_001011865	Olfr624	28756	chr7	110818616	110819543	0	0	0	0	0	0	927	927	OK
NM_001011866	Olfr309	28553	chr7	93454694	93455621	0	0	0	0	0	1899-12-31	927	927	OK
NM_001011867	Olfr538	29251	chr7	147760053	147760986	0	0	0	0	0	0	933	933	OK
NM_001011868	Olfr1178	22099	chr2	88231405	88232377	0	0	0	0	0	0	972	972	OK
NM_001011869	Olfr452	26607	chr6	42740039	42740993	0	0	0	0	0	0	954	954	OK
NM_001011870	Olfr1329	24661	chr4	118589128	118590070	0	0	0	0	0	0	942	942	OK
NM_001011871	Olfr506	28917	chr7	115755822	115756767	0	0	0	0	0	0	945	945	OK
NM_001011872	Olfr1034	21988	chr2	85886600	85887623	0	0	0	0	0	0	1023	1023	OK
NM_001011873	Xkr9	20295	chr1	13658851	13691804	50.7661	1	1	36.516	65.0161	53.8191	1926	1897	OK
NM_001011874	Xkr4	20260	chr1	3204562	3661579	0	0	0	0	0	0	3634	3634	OK
NM_001011875	Rnase12	35651	chr14	51676457	51676895	1.01098	1	1	0	3.02193	1.06949	438	409	OK
NM_001011876	Ang6	35570	chr14	44579490	44579934	50.7901	1	1	36.5367	65.0435	52.6006	444	415	OK
NM_001011877	Rnase11	35650	chr14	51669191	51669770	0	0	0	0	0	0	579	579	OK
NM_001012236	Trex1	31331	chr9	108960445	108961765	9.30391	1	0.654666	3.17835	15.4295	9.87129	1060	1031	OK
NM_001012265	Olfr857	30436	chr9	19517272	19518202	0	0	0	0	0	0	930	930	OK
NM_001012266	Olfr835	30421	chr9	18839568	18840504	0	0	0	0	0	0	936	936	OK
NM_001012269	Olfr1513	35681	chr14	52968777	52969719	0	0	0	0	0	0	942	942	OK
NM_001012273	Birc5	33858	chr11	117710550	117717057	0.316016	1	0.0175346	0.167122	0.464911	0.33415	3416	3387	OK
NM_001012305	Slc39a12	21423	chr2	14310024	14416604	0	0	0	0	0	0	2676	2676	OK
NM_001012306	Hsd3b3	23655	chr3	98545398	98566333	0.409867	1	0.0379523	0.157691	0.662043	0.434771	1490	1461	OK
NM_001012307	Defa23	29490	chr8	22194718	22195695	14383.1	1	0.901279	14044.2	14722	15145.4	418	389	OK
NM_001012307_dup1	#N/A	29496	chr8	22331251	22332228	14390.3	1	0.901731	14058.1	14722.6	15152.9	418	389	OK
NM_001012309	Ccdc55	33174	chr11	76857793	76891937	11.4347	1	1	4.67164	18.1977	12.1342	3114	3085	OK
NM_001012310	AI132487	34470	chr12	110089338	110095025	0	0	0	0	0	0	1580	1551	OK
NM_001012311	Pgbd1	34671	chr13	21513143	21532922	0.0670931	1	0.128122	0	0.254507	0.0706244	3117	3088	OK
NM_001012322	Sctr	20833	chr1	121903556	121960109	0	0	0	0	0	0	1922	1893	OK
NM_001012323	Mup20	24319	chr4	61711268	61715151	0	0	0	0	0	0	886	886	OK
NM_001012324	Ecm2	34947	chr13	49600178	49628158	1.02746	1	1	0	3.05474	1.06404	3596	3567	OK
NM_001012325	Zfp708	35104	chr13	67170333	67198912	0.210077	1	0.14784	0	0.574131	0.214298	2538	2509	OK
NM_001012330	Zfp238	21254	chr1	179374791	179380897	1.76328	1	0.958044	0	4.36457	1.86725	3840	3811	OK
NM_001012335	Mdk	22214	chr2	91769978	91771856	0.166572	1	0.123976	0	0.464764	0.166948	858	829	OK
NM_001012336	Mdk	22214	chr2	91769978	91771950	0.799982	1	0.548006	0	2.19414	0.801789	792	763	OK
NM_001012363	Slc2a9	25481	chr5	38740511	38874624	8.24754	1	0.710569	3.4054	13.0897	8.72748	3403	3374	OK
NM_001012392	U46068	22746	chr2	154016553	154046079	0	0	0	0	0	0	1673	1673	OK
NM_001012396	Ptpla	21419	chr2	13948457	13977662	16.2909	1	0.895131	8.56369	24.018	17.1731	886	857	OK
NM_001012400	AU022252	24669	chr4	118897742	118905329	1.30715	1	1	0	3.59377	1.38679	1867	1838	OK
NM_001012401	Hspb6	28079	chr7	31338320	31340458	8.51683	1	1	2.68011	14.3535	9.05685	1325	1296	OK
NM_001012402	Hs3st6	37627	chr17	24889947	24895629	0	0	0	0	0	0	1220	1191	OK
NM_001012434	Kctd14	28609	chr7	104601713	104608067	2.75391	1	0.428639	0.32822	5.17959	2.89546	2344	2315	OK
NM_001012448	Zfp708	35104	chr13	67170333	67182481	0.63	1	0.427808	0	1.68744	0.642659	2450	2421	OK
NM_001012449	Zfp708	35104	chr13	67170333	67198912	0.626983	1	0.424352	0	1.69383	0.639582	2442	2413	OK
NM_001012450	Ankrd6	24093	chr4	32891009	33010480	0.0300359	1	0.169634	0	0.173867	0.0319633	4733	4704	OK
NM_001012451	Ankrd6	24093	chr4	32891009	33037801	0.0886913	1	0.470129	0	0.503901	0.0943826	4444	4415	OK
NM_001012477	Cxcl12	27115	chr6	117118552	117131386	0.280242	1	0.0653255	0.00952558	0.550958	0.295823	5670	5641	OK
NM_001012517	Fut10	29599	chr8	32297849	32371955	0.74686	1	0.761939	0	2.25842	0.791737	3136	3107	OK
NM_001012518	Ehmt1	21471	chr2	24646293	24775110	0.348593	1	0.110115	0	0.796505	0.367038	5083	5054	OK
NM_001012520	Klri1	27297	chr6	129647235	129667150	0.880939	1	1	0	2.75811	0.931581	838	809	OK
NM_001012623	Rims1	20336	chr1	22278502	22812563	0.193766	1	0.196132	0	0.597519	0.203912	3799	3770	OK
NM_001012624	Rims1	20336	chr1	22278502	22812563	0.328684	1	0.326345	0	1.03291	0.345896	3727	3698	OK
NM_001012625	Rims1	20336	chr1	22278502	22812563	0.301921	1	0.28737	0	0.916937	0.317732	3574	3545	OK
NM_001012638	Acd	30102	chr8	108222058	108224995	5.14185	1	1	0.606723	9.67699	5.4275	1425	1396	OK
NM_001012640	AY761185	29488	chr8	22083372	22084427	12.3874	1	1	5.34828	19.4266	12.5928	486	457	OK
NM_001012640	AY761185	40415	chr8_random	264606	265659	0	0	0	0	0	0	484	484	OK
NM_001012667	AI316807	29536	chr8	23573085	23587351	0.0815869	1	0.0117747	0.0192932	0.143881	0.0867704	1459	1430	OK
NM_001012704	Wfdc13	22885	chr2	164510606	164513206	0	0	0	0	0	0	1074	1074	OK
NM_001012723	Wfdc16	22881	chr2	164460207	164464302	0	0	0	0	0	0	1121	1121	OK
NM_001012725	Wfdc6b	22880	chr2	164439199	164443713	0	0	0	0	0	0	807	807	OK
NM_001012726	Aym1	25877	chr5	113786313	113786841	0	0	0	0	0	0	528	528	OK
NM_001012765	Adcy5	37077	chr16	35155721	35304635	0.596453	1	1	0	2.14106	0.627272	5060	5031	OK
NM_001013012	Zfp787	27531	chr7	6083090	6107573	0.633826	1	1	0	2.22609	0.670141	1899	1870	OK
NM_001013013	Dhrs7c	32933	chr11	67611772	67629504	0	0	0	0	0	0	1124	1124	OK
NM_001013019	Lrrn4cl	39011	chr19	8925274	8928399	0.34785	1	1	0	1.52743	0.361573	2583	2554	OK
NM_001013022	Odf3b	36574	chr15	89207879	89209685	4.49594	1	1	0.255215	8.73667	4.72016	1040	1011	OK
NM_001013023	Mterf	25235	chr5	3890580	3893933	2.04569	1	0.502551	0	4.40978	2.18097	1376	1347	OK
NM_001013024	Usp13	23168	chr3	32716547	32834179	0.0260115	1	1	0	0.348573	0.0261348	4686	4657	OK
NM_001013025	Tgfbrap1	20434	chr1	43104113	43155467	0.687466	1	1	0	2.34574	0.731568	5538	5509	OK
NM_001013026	Ttf2	23667	chr3	100742782	100773586	1.15984	1	1	0	3.31377	1.22369	4541	4512	OK
NM_001013028	AI597468	32067	chr10	84565371	84580492	21.0707	1	1	11.8902	30.2513	22.2986	3778	3749	OK
NM_001013256	1500010J02Rik	32950	chr11	68829412	68849975	0.384813	1	0.270225	0	1.09195	0.40744	4167	4138	OK
NM_001013360	Cbx6-Nptxr	36439	chr15	79616780	79664763	0.839067	1	0.926745	0	2.60271	0.85337	4582	4553	OK
NM_001013362	Cbx6-Nptxr	36439	chr15	79616780	79664763	6.7346e-12	1	7.91374e-12	0	2.13354e-11	6.84939e-12	4873	4844	OK
NM_001013365	Osm	32439	chr11	4136787	4141029	0	0	0	0	0	0	1907	1878	OK
NM_001013366	Wdr91	26508	chr6	34830425	34860831	0	0	0	0	0	0	2637	2608	OK
NM_001013367	Prkaa1	36065	chr15	5093860	5131899	8.77627	1	1	2.85132	14.7012	9.29584	4655	4626	OK
NM_001013368	E2f8	28364	chr7	56121798	56136411	2.64554	1	1	0	5.89856	2.78294	3691	3662	OK
NM_001013369	Pfdn4	22950	chr2	170321927	170344570	9.98689	1	0.534068	5.36794	14.6058	10.4974	819	790	OK
NM_001013370	Sesn1	31688	chr10	41607244	41628242	42.6058	1	0.911367	30.1089	55.1027	45.1353	2612	2583	OK
NM_001013371	Dtx3l	37084	chr16	35926600	35939113	12.8337	1	0.406438	8.26264	17.4047	13.5714	5181	5152	OK
NM_001013372	Nrp	34342	chr12	88783797	88784967	0.0459383	1	0.000241463	0.0392772	0.0525993	0.0483045	1170	1141	OK
NM_001013373	Tmprss13	30776	chr9	45127182	45155663	0.0405498	1	1	0	0.443289	0.0416673	3244	3215	OK
NM_001013374	Lman2l	20380	chr1	36480030	36502084	1.75271	1	1	0	4.40051	1.84708	2225	2196	OK
NM_001013375	Utp18	33371	chr11	93720556	93747080	3.27019	1	1	0	6.88693	3.3329	2613	2584	OK
NM_001013376	Rpp38	21368	chr2	3246220	3249900	14.4633	1	1	6.85719	22.0695	15.3298	1027	998	OK
NM_001013377	E130306D19Rik	24176	chr4	43509015	43512532	10.6578	1	1	4.12855	17.1871	11.2623	1622	1593	OK
NM_001013378	Uspl1	26341	chr5	149996135	150027010	2.75571	1	0.219231	0.793146	4.71828	2.91968	3257	3228	OK
NM_001013379	D10627	29744	chr8	71732944	71754438	3.32341	1	1	0	6.96945	3.41288	2996	2967	OK
NM_001013380	Dync1li2	30062	chr8	106941573	106966947	4.77763	1	1	0.40607	9.14918	5.07771	4633	4604	OK
NM_001013381	Rsad1	33385	chr11	94401111	94410521	0.462553	1	1	0	1.82278	0.479756	4151	4122	OK
NM_001013382	Lrrc52	21128	chr1	169375805	169396911	0	0	0	0	0	0	1137	1137	OK
NM_001013384	Podnl1	29913	chr8	86649887	86656416	0.169559	1	1	0	0.993109	0.179558	2080	2051	OK
NM_001013385	Grm4	37706	chr17	27559332	27640249	0	0	0	0	0	0	2975	2975	OK
NM_001013386	Rasl10b	33275	chr11	83223573	83234540	0	0	0	0	0	0	3481	3481	OK
NM_001013387	Zfp182	39622	chrX	20603309	20639164	1.29326	1	0.773993	0	3.56795	1.35469	5920	5891	OK
NM_001013389	Mrs2	34801	chr13	25084351	25112248	0.535579	1	1	0	1.99925	0.572738	2035	2006	OK
NM_001013390	Scn4b	30773	chr9	44947124	44962144	0	0	0	0	0	0	4244	4215	OK
NM_001013391	Cpsf6	32219	chr10	116781723	116814029	3.22053	1	1	0	6.8097	3.41129	6534	6505	OK
NM_001013393	Gm11487	24361	chr4	73062065	73066106	0	0	0	0	0	0	1323	1323	OK
NM_001013405	D9Ertd402e	31470	chr9	122714664	122745450	1.80681	1	1	0	4.49515	1.89359	3039	3010	OK
NM_001013411	Nkain2	31639	chr10	31409124	32609721	0	0	0	0	0	0	3205	3205	OK
NM_001013412	Ccl26	26135	chr5	136036317	136039439	0	0	0	0	0	0	282	282	OK
NM_001013414	Neurl4	32999	chr11	69715379	69727324	0.888637	1	1	0	2.77399	0.934604	5203	5174	OK
NM_001013441	Ric8b	32065	chr10	84380400	84479192	2.65114	1	0.890838	0	5.7405	2.80674	2909	2880	OK
NM_001013575	Olfr112	38019	chr17	37700183	37706396	0	0	0	0	0	0	3175	3146	OK
NM_001013577	1110054O05Rik	24302	chr4	59782518	59796727	2.1788	1	1	0	5.13096	2.30431	3216	3187	OK
NM_001013578	Thoc7	35389	chr14	14783454	14793739	0.840452	1	0.0073507	0.683197	0.997707	0.891277	697	668	OK
NM_001013580	Pard3	30340	chr8	129823551	129925959	2.41118	1	0.467763	0.285501	4.53687	2.53896	3629	3600	OK
NM_001013581	Pard3	30340	chr8	129823511	129957044	0.626237	1	0.107146	0.10785	1.14462	0.659422	3204	3175	OK
NM_001013607	Vmo1	33030	chr11	70327017	70328118	0	0	0	0	0	0	672	643	OK
NM_001013608	0610007P08Rik	35082	chr13	63916627	64001609	1.98884	1	0.993904	0	4.80078	2.1187	5567	5538	OK
NM_001013609	Tex24	29589	chr8	28454865	28459660	0	0	0	0	0	0	1767	1767	OK
NM_001013616	Trim6	28791	chr7	111367308	111383666	0.383233	1	1	0	1.62135	0.39874	3827	3798	OK
NM_001013741	Ddn	36652	chr15	98634212	98638356	0.00316726	1	1	0	0.115724	0.00306552	3740	3711	OK
NM_001013745	Zfp57	37992	chr17	37139469	37147674	0.177977	1	0.412343	0	0.729667	0.179997	1846	1817	OK
NM_001013749	Tmem151b	38086	chr17	45678888	45686626	0.241863	1	0.990405	0	1.22082	0.243908	4851	4822	OK
NM_001013750	Gm597	20349	chr1	28832966	28837097	0	0	0	0	0	0	2882	2882	OK
NM_001013751	Gm52	26110	chr5	135034109	135035963	0.207983	1	1	0	1.12009	0.218219	1854	1825	OK
NM_001013753	Pcdh17	35978	chr14	84843369	84936867	0.115304	1	1	0	0.794431	0.118113	9509	9480	OK
NM_001013755	5730409E04Rik	24756	chr4	126287097	126291615	0.100258	1	0.505775	0	0.56164	0.099569	2850	2821	OK
NM_001013756	Grhl3	24911	chr4	135097802	135129535	0.138433	1	1	0	0.882566	0.147782	2779	2750	OK
NM_001013757	Vwde	26401	chr6	13135609	13174965	0	0	0	0	0	0	3979	3979	OK
NM_001013758	Lingo3	31998	chr10	80295547	80306784	0	0	0	0	0	0	3437	3437	OK
NM_001013759	Gas2l2	33276	chr11	83235403	83242957	0	0	0	0	0	0	2610	2581	OK
NM_001013760	Gm4937	39956	chrX	73509644	73513012	0	0	0	0	0	0	1010	1010	OK
NM_001013761	Gm606	37008	chr16	26957320	26990060	0	0	0	0	0	0	4084	4084	OK
NM_001013762	Gm4952	39109	chr19	12674505	12702106	0.0313957	1	0.0616092	0	0.119895	0.0335948	1577	1548	OK
NM_001013764	Gm4976	29996	chr8	95544113	95572091	0.0936965	1	1	0	0.705894	0.0949507	1979	1950	OK
NM_001013765	Zscan4c	27600	chr7	11591093	11595896	0	0	0	0	0	0	2276	2247	OK
NM_001013766	Samd3	31618	chr10	25949512	25980610	0	0	0	0	0	0	2620	2591	OK
NM_001013767	Capn11	38092	chr17	45767152	45796258	0	0	0	0	0	0	2575	2546	OK
NM_001013769	Rsl1	35106	chr13	67274117	67284434	2.76061	1	1	0	6.08363	2.905	2045	2016	OK
NM_001013770	AI747699	39246	chr19	33629770	33664801	1.84647	1	1	0	4.56417	1.95584	2721	2692	OK
NM_001013771	Gm973	20520	chr1	59573107	59691353	0.0799866	1	1	0	0.645625	0.0821235	3595	3566	OK
NM_001013773	BC055004	26208	chr5	138667131	138693103	0.392927	1	1	0	1.64661	0.414065	2312	2283	OK
NM_001013774	Kpna7	26291	chr5	145744612	145770505	0	0	0	0	0	0	2248	2219	OK
NM_001013776	Fbxw24	31345	chr9	109503629	109528571	0	0	0	0	0	0	1488	1459	OK
NM_001013777	Zfp488	35529	chr14	34780255	34791950	0	0	0	0	0	0	4301	4301	OK
NM_001013778	Fam18a	36832	chr16	10420651	10447443	2.17677	1	0.395765	0.317925	4.03562	2.29856	3301	3272	OK
NM_001013779	Aim2	21215	chr1	175350734	175396167	1.17402	1	1	0	3.34107	1.24124	2537	2508	OK
NM_001013780	Slc25a34	25016	chr4	141174739	141179749	0.570841	1	1	0	2.08192	0.596463	2682	2653	OK
NM_001013783	Fam71b	32639	chr11	46218231	46221484	0	0	0	0	0	0	2185	2156	OK
NM_001013784	E130309D14Rik	33125	chr11	74433106	74455018	0.12805	1	1	0	0.843732	0.1372	4002	3973	OK
NM_001013785	Akr1c19	34603	chr13	4232985	4247605	51.4197	1	1	37.0782	65.7612	54.306	1242	1213	OK
NM_001013786	Zfp187	34672	chr13	21534043	21545596	4.15247	1	1	0.0769479	8.22799	4.33813	3990	3961	OK
NM_001013787	Gm11315	34733	chr13	22897448	22898387	0	0	0	0	0	0	939	939	OK
NM_001013792	Fam105b	36127	chr15	27535675	27560448	2.57582	1	1	0	5.7857	2.72735	1489	1460	OK
NM_001013797	Spink6	38597	chr18	44231046	44243264	0	0	0	0	0	0	587	558	OK
NM_001013799	A530098C11Rik	20441	chr1	44066252	44076851	0	0	0	0	0	0	1086	1086	OK
NM_001013802	Macrod2	22605	chr2	140221165	142215786	0.0855602	1	0.0865113	0	0.257765	0.0911803	1893	1864	OK
NM_001013804	Flg2	23530	chr3	93001194	93025298	0	0	0	0	0	0	7675	7646	OK
NM_001013806	Ankrd13c	23996	chr3	157610429	157669801	5.47632	1	1	0.796013	10.1566	5.79439	2654	2625	OK
NM_001013810	Gm5591	28156	chr7	39303157	39313212	0	0	0	0	0	0	3441	3412	OK
NM_001013811	Fam169b	28442	chr7	75418724	75507976	0.438916	1	1	0	1.76393	0.459152	2819	2790	OK
NM_001013813	Maml2	30382	chr9	13424432	13513977	0.200485	1	0.0598717	0	0.419712	0.206493	5945	5916	OK
NM_001013814	Amt	31299	chr9	108199252	108203928	0.343038	1	1	0	1.51443	0.369282	1325	1296	OK
NM_001013816	Gm5622	35663	chr14	52172464	52282628	0	0	0	0	0	0	1581	1581	OK
NM_001013817	Sp140	20675	chr1	87497277	87541611	3.12242	1	1	0	6.6565	3.29219	2416	2387	OK
NM_001013820	Gm5631	38992	chr19	8136698	8206472	0	0	0	0	0	0	2004	2004	OK
NM_001013823	Krtap4-16	33541	chr11	99711968	99712919	0.0950811	1	1	0	0.711786	0.0936318	951	922	OK
NM_001013824	Gm5662	34354	chr12	89509079	89512941	0.104347	1	1	0	0.750401	0.10827	1841	1812	OK
NM_001013826	Dupd1	35434	chr14	22495793	22533798	0	0	0	0	0	0	1103	1103	OK
NM_001013829	Shf	22457	chr2	122174627	122194654	0	0	0	0	0	0	1558	1558	OK
NM_001013832	Gpr31c	37466	chr17	13244186	13245146	0.375457	1	1	0	1.60095	0.3988	960	931	OK
NM_001013833	Prkg1	39236	chr19	30642040	31839523	0.10953	1	1	0	0.771436	0.115207	3914	3885	OK
NM_001014288	Ptprd	24372	chr4	75587142	75779380	1.9824	1	0.935812	0	4.70929	1.98041	7678	7649	OK
NM_001014390	Dyrk2	32229	chr10	118296404	118305959	2.55351	1	1	0	5.74944	2.69536	2137	2108	OK
NM_001014394	Gpr113	25365	chr5	30519970	30532262	0	0	0	0	0	0	3099	3070	OK
NM_001014395	Fbxw22	31341	chr9	109280924	109306810	0	0	0	0	0	0	1824	1824	OK
NM_001014397	Gm13154	25078	chr4	146927385	146959310	0.325241	1	1	0	1.46584	0.334325	2827	2798	OK
NM_001014398	Trcg1	30895	chr9	57084362	57097671	0	0	0	0	0	0	2701	2672	OK
NM_001014399	Abi3bp	37200	chr16	56477958	56690248	0.0275539	1	0.0220616	0	0.0770283	0.0287814	3884	3855	OK
NM_001014422	Abi3bp	37200	chr16	56477958	56690248	0.883774	1	0.812238	0	2.69493	0.923145	4454	4425	OK
NM_001014423	Abi3bp	37200	chr16	56477958	56690248	0.0112771	1	0.0109265	0	0.0334866	0.0117795	4694	4665	OK
NM_001014424	Abi3bp	37200	chr16	56477958	56690248	0.13728	1	0.127537	0	0.416371	0.143396	4502	4473	OK
NM_001014761	Scn2b	30772	chr9	44925958	44938153	3.84407	1	1	0	7.76533	4.06704	4562	4533	OK
NM_001014836	4930404N11Rik	32025	chr10	80826768	80828565	0	0	0	0	0	0	695	666	OK
NM_001014900	Zmynd12	24676	chr4	119095288	119126504	0	0	0	0	0	0	1505	1476	OK
NM_001014973	Snx13	34069	chr12	35731860	35832149	8.31161	1	1	2.54564	14.0776	8.81813	6226	6197	OK
NM_001014974	Ttll4	20606	chr1	74708327	74744547	1.13191	1	1	0	3.25973	1.20152	4253	4224	OK
NM_001014976	Espl1	36743	chr15	102126723	102154787	0.176133	1	1	0	1.0155	0.186384	6630	6601	OK
NM_001014981	Wdr7	38710	chr18	63868348	64149413	1.83705	1	1	0	4.5478	1.95999	7108	7079	OK
NM_001014995	Fam189b	23423	chr3	88987146	88993211	1.88539	1	1	0	4.63158	1.98917	3059	3030	OK
NM_001014996	Cenpj	35772	chr14	57145597	57190683	1.85813	1	1	0	4.5844	1.97519	4363	4334	OK
NM_001014997	Gm156	27299	chr6	129716664	129725867	1.67122	1	1	0	4.25673	1.77358	682	653	OK
NM_001015039	Zfyve28	25433	chr5	34537542	34630973	0.1369	1	1	0	0.876901	0.146146	3980	3951	OK
NM_001015046	Rap1gap2	33124	chr11	74196984	74403660	2.03534	1	1	0	4.88865	2.15449	6410	6381	OK
NM_001015099	G2e3	34100	chr12	52449216	52477973	2.81729	1	0.995703	0	6.17839	2.97304	6634	6605	OK
NM_001015507	Vprbp	31258	chr9	106724306	106783323	1.39495	1	1	0	3.75711	1.467	5392	5363	OK
NM_001015681	E130308A19Rik	24301	chr4	59639198	59767175	0.602837	1	0.873048	0	2.05488	0.63787	3604	3575	OK
NM_001015876	Tyw1	26099	chr5	130732906	130817437	1.09742	1	0.921395	0	3.1095	1.13472	3046	3017	OK
NM_001015889	Taf9	35277	chr13	101421561	101426015	0.199558	1	0.00418623	0.141459	0.257658	0.212028	1231	1202	OK
NM_001017362	Arid3c	24145	chr4	41670867	41678174	0	0	0	0	0	0	1751	1722	OK
NM_001017393	#N/A	40457	chrY_random	27836148	27838458	0	0	0	0	0	0	1206	1206	OK
NM_001017393_dup1	#N/A	40473	chrY_random	46075784	46078095	0	0	0	0	0	0	1206	1206	OK
NM_001017394	#N/A	40485	chrY_random	54420148	54423069	0	0	0	0	0	0	1796	1796	OK
NM_001017407	Tbata	31770	chr10	60638009	60643428	0.162226	1	0.215623	0	0.545624	0.161641	915	886	OK
NM_001017409	Tbata	31770	chr10	60638009	60643428	0.323026	1	0.461819	0	1.1585	0.321862	982	953	OK
NM_001017419	Tbata	31770	chr10	60634711	60651589	0	0	0	0	0	0	1426	1426	OK
NM_001017422	Ear4	35659	chr14	51823364	51823831	0	0	0	0	0	0	467	467	OK
NM_001017426	Kdm6b	32968	chr11	69212019	69227177	0.991075	1	1	0	2.98213	1.05375	6644	6615	OK
NM_001017427	Rasef	24363	chr4	73360482	73436506	2.18724	1	1	0	5.14511	2.31116	5183	5154	OK
NM_001017429	Cox17	37119	chr16	38347084	38352849	158.641	1	1	133.45	183.831	167.232	436	407	OK
NM_001017433	Tbata	31770	chr10	60634711	60651589	0	0	0	0	0	0	1528	1528	OK
NM_001017441	Tbata	31770	chr10	60634711	60643428	0	0	0	0	0	0	997	968	OK
NM_001017525	Btbd11	32070	chr10	85061155	85123037	0.190914	1	0.999592	0	1.06464	0.20081	3935	3906	OK
NM_001017955	Zscan18	27624	chr7	13353440	13361007	0.0707319	1	1	0	0.602641	0.0768411	3626	3597	OK
NM_001017959	Lamp2	39714	chrX	35758240	35809632	113.187	1	0.579652	96.9282	129.447	119.821	1768	1739	OK
NM_001017966	Ddi2	25018	chr4	141239477	141279334	1.0867	1	0.272068	0	2.17697	1.14759	3539	3510	OK
NM_001017968	Zdhhc18	24870	chr4	133162906	133189344	0.372347	1	1	0	1.59275	0.400588	2847	2818	OK
NM_001017983	Foxred2	36386	chr15	77770951	77787152	0.0895289	1	0.616309	0	0.567328	0.0922955	4793	4764	OK
NM_001017985	C2cd3	28651	chr7	107520742	107618668	1.10783	1	1	0	3.2129	1.17219	7811	7782	OK
NM_001018002	Dppa4	37172	chr16	48283847	48294405	0	0	0	0	0	0	1378	1378	OK
NM_001018013	Izumo1	28300	chr7	52877180	52882612	0	0	0	0	0	0	1493	1464	OK
NM_001018019	Grxcr1	25565	chr5	68423073	68557637	0	0	0	0	0	0	1071	1042	OK
NM_001018031	Gm414	23307	chr3	69811534	69832630	0	0	0	0	0	0	2161	2161	OK
NM_001018042	Sp3	21864	chr2	72774489	72818503	3.11994	1	0.406481	0.693382	5.54651	3.30198	4175	4146	OK
NM_001018063	Cxx1b	39790	chrX	50972353	50973585	1.21668	1	1	0	3.42275	1.2864	1232	1203	OK
NM_001018079	Lce3f	23525	chr3	92796147	92797348	0	0	0	0	0	0	611	582	OK
NM_001018087	Ldoc1	39827	chrX	58962790	58964125	0	0	0	0	0	0	1335	1335	OK
NM_001024134	Trim15	37982	chr17	36997635	37004132	22.0192	1	0.881221	12.8563	31.1822	23.312	1843	1814	OK
NM_001024135	Kbtbd7	35969	chr14	79826317	79830845	0.707061	1	1	0	2.3888	0.754152	4528	4499	OK
NM_001024136	Anks6	24233	chr4	47028560	47070178	0	0	0	0	0	0	3552	3523	OK
NM_001024137	Pla2g4d	22415	chr2	120091604	120114805	0	0	0	0	0	0	3286	3286	OK
NM_001024138	Gpr139	29000	chr7	126287836	126327888	0	0	0	0	0	0	1038	1038	OK
NM_001024139	Adamts15	30544	chr9	30706739	30730037	0.39714	1	1	0	1.65752	0.417331	5928	5899	OK
NM_001024141	Nxf3	40201	chrX	132606637	132619794	0	0	0	0	0	0	2978	2978	OK
NM_001024142	Fbxo10	24207	chr4	45047119	45097476	0.100965	1	1	0	0.736466	0.105882	4634	4605	OK
NM_001024145	Pla2g4f	22416	chr2	120125692	120139901	0	0	0	0	0	0	3125	3096	OK
NM_001024147	Gm5868	25580	chr5	72972877	72978789	0.0705555	1	1	0	0.601801	0.0735798	1380	1351	OK
NM_001024148	Ugt2a2	25649	chr5	87888517	87911283	3.34041	1	0.982574	0	7.06723	3.52702	2536	2507	OK
NM_001024205	Nufip2	33183	chr11	77499640	77531468	12.2729	1	1	5.26633	19.2794	12.8939	10399	10370	OK
NM_001024206	Trappc1	32962	chr11	69137487	69139295	124.12	1	1	101.838	146.402	131.489	745	716	OK
NM_001024225	Defa24	29514	chr8	22844965	22845943	47928.8	1	0.511558	47608.9	48248.7	50894.8	419	390	OK
NM_001024230	Gm5431	32655	chr11	48700923	48715654	4.21516	1	1	0.108988	8.32133	4.44936	2971	2942	OK
NM_001024385	Crls1	22582	chr2	132672401	132692504	2.36118e-06	1	2.7592e-07	7.46877e-07	3.97549e-06	2.48492e-06	1907	1878	OK
NM_001024458	Add1	25438	chr5	34916362	34974954	5.99338	1	0.961001	1.1746	10.8122	6.36428	3917	3888	OK
NM_001024468	Bcat1	27412	chr6	144942354	144997332	0.0543298	1	0.534416	0	0.399404	0.0522747	7833	7804	OK
NM_001024474	Diras2	34965	chr13	52599743	52626205	0.0683972	1	1	0	0.591454	0.0704783	4348	4319	OK
NM_001024478	1110049B09Rik	34059	chr12	33718660	33777740	0	0	0	0	0	0	2953	2924	OK
NM_001024504	Dcun1d2	29437	chr8	13255962	13288126	0.0706991	1	0.00425877	0	0.0350051	0.0748375	3034	3005	FAIL
NM_001024508	Brd9	35154	chr13	74075285	74098343	24.4371	1	1	14.5503	34.3238	25.9129	2407	2378	OK
NM_001024512	Fam149b	35414	chr14	21167383	21202713	0.41193	1	0.12028	0	0.869426	0.438301	2430	2401	OK
NM_001024526	Larp4	36685	chr15	99803210	99846789	20.5776	1	0.975402	11.2282	29.927	21.7396	6530	6501	OK
NM_001024539	Shc2	31930	chr10	79080682	79100663	0.0216565	1	1	0	0.31598	0.0226745	3957	3928	OK
NM_001024560	Snx32	38913	chr19	5495277	5510489	0.64206	1	1	0	2.24463	0.67137	1650	1621	OK
NM_001024602	AW555464	34558	chr12	113960384	113984802	1.01108	1	1	0	3.02213	1.06595	6640	6611	OK
NM_001024604	Ankrd28	35505	chr14	32513200	32643601	3.12623	1	1	0	6.66246	3.30724	5229	5200	OK
NM_001024606	Pdp2	30066	chr8	107115367	107120749	22.0553	1	1	12.6627	31.448	23.3938	3498	3469	OK
NM_001024614	1700007G11Rik	25742	chr5	98758322	99231038	0	0	0	0	0	0	861	832	OK
NM_001024616	B230208H17Rik	21514	chr2	25438537	25463966	1.57591	1	1	0	4.08661	1.65759	3155	3126	OK
NM_001024617	Inpp4b	29886	chr8	84239098	84646460	1.05209	1	1	0	3.10352	1.11744	4122	4093	OK
NM_001024618	Xirp2	21822	chr2	67284058	67364663	0	0	0	0	0	0	11955	11955	OK
NM_001024619	Tsku	28621	chr7	105499177	105509798	0.0523292	1	0.0211858	0	0.119088	0.0534131	2510	2481	OK
NM_001024622	Pcnp	37196	chr16	56015620	56029830	74.1734	1	1	56.9486	91.3982	78.5583	2271	2242	OK
NM_001024624	Cdkl5	40345	chrX	157222239	157432613	0.187845	1	1	0	1.05467	0.203015	3246	3217	OK
NM_001024626	Zfp873	32045	chr10	81510871	81524331	3.35649	1	1	0	7.02063	3.48451	2300	2271	OK
NM_001024645	Lrrc16b	35722	chr14	56109929	56127101	0.0186578	1	1	0	0.291845	0.018047	4598	4569	OK
NM_001024672	LOC554292	36691	chr15	100183630	100214866	0.00120707	1	0.000242402	0.000125221	0.00228892	0.00127284	1449	1420	OK
NM_001024673	Il28a	28011	chr7	29293879	29295379	0	0	0	0	0	0	582	553	OK
NM_001024698	Cpa2	26482	chr6	30491641	30514473	0	0	0	0	0	0	1325	1296	OK
NM_001024699	Zbtb45	27634	chr7	13591014	13595149	0.431574	1	1	0	1.74546	0.45558	2140	2111	OK
NM_001024702	C1ql4	36663	chr15	98915184	98918159	0	0	0	0	0	0	717	717	OK
NM_001024703	Mctp2	28446	chr7	79222715	79451481	0.92971	1	1	0	2.85814	0.985326	5789	5760	OK
NM_001024705	Prpmp5	27313	chr6	132261607	132264761	0	0	0	0	0	0	1284	1284	OK
NM_001024706	Gm5458	35406	chr14	20413359	20421809	0	0	0	0	0	0	1004	1004	OK
NM_001024707	Lrp3	28137	chr7	35985952	36000364	0.0671459	1	0.63879	0	0.481798	0.0701345	3938	3909	OK
NM_001024709	Krtap10-10	31890	chr10	77298691	77299996	0	0	0	0	0	0	1305	1305	OK
NM_001024712	544988	35367	chr14	7915538	7937971	0.00931346	1	1	0	0.202326	0.00985191	2139	2110	OK
NM_001024714	Cma2	35755	chr14	56590264	56592832	0	0	0	0	0	0	947	918	OK
NM_001024716	Triobp	36413	chr15	78813485	78836294	3.28954	1	0.994266	0	6.88769	3.45368	2555	2526	FAIL
NM_001024717	Gal3st3	38899	chr19	5298330	5308739	0.362599	1	1	0	1.56692	0.37569	2422	2393	OK
NM_001024719	Cyp2c67	39301	chr19	39683348	39723532	14.6839	1	1	7.01996	22.3478	15.4851	1706	1677	OK
NM_001024720	Hmcn1	21000	chr1	152409631	152840565	0.155352	1	1	0	0.943645	0.164055	18314	18285	OK
NM_001024721	BC094916	21216	chr1	175451441	175466088	0.709203	1	1	0	2.39349	0.746101	1294	1265	OK
NM_001024726	Zfp607	27988	chr7	28645603	28665844	0.919182	1	1	0	2.83666	0.964079	3511	3482	OK
NM_001024727	Gm16387	28157	chr7	46511993	46519904	0	0	0	0	0	0	2966	2966	OK
NM_001024728	C330021F23Rik	29371	chr8	3567997	3584776	27.7891	1	1	17.2461	38.3322	29.3259	1621	1592	OK
NM_001024806	Cebpz	38324	chr17	79318342	79336410	6.15279	1	0.471616	2.74238	9.5632	6.4995	4077	4048	OK
NM_001024837	Adarb1	31878	chr10	76753471	76881018	0.0180605	1	0.248081	0	0.15244	0.0184863	6586	6557	OK
NM_001024841	Gm128	23575	chr3	95040841	95045031	0	0	0	0	0	0	1470	1470	OK
NM_001024842	Hoxc11	36760	chr15	102784956	102787132	0	0	0	0	0	0	915	915	OK
NM_001024846	Zfp62	32663	chr11	49017001	49032318	0.554868	1	0.154922	0	1.14986	0.586315	4027	3998	OK
NM_001024848	Apol7b	36374	chr15	77252638	77277890	5.78358	1	1	0.973765	10.5934	6.05206	2227	2198	OK
NM_001024848_dup1	#N/A	36381	chr15	77529318	77549718	6.61696	1	1	1.47227	11.7617	6.9256	2227	2198	OK
NM_001024850	Rhox10	39707	chrX	35419651	35424865	0	0	0	0	0	0	760	760	OK
NM_001024851	Ankrd34a	23622	chr3	96400558	96403701	0	0	0	0	0	0	2586	2557	OK
NM_001024853	Timm9	34183	chr12	72224158	72237662	3.8318	1	0.17748	2.14775	5.51585	4.03105	981	952	OK
NM_001024854	Timm9	34183	chr12	72224158	72237662	16.8063	1	0.627973	10.1106	23.5019	17.6802	797	768	OK
NM_001024856	Ttbk2	22424	chr2	120558551	120676154	0.00970468	1	0.0194276	0	0.0372921	0.0102511	11152	11123	OK
NM_001024857	Ttbk2	22424	chr2	120558551	120676154	0.00058123	1	0.00115581	0	0.00222051	0.000613958	11078	11049	OK
NM_001024910	Sept10	31751	chr10	58604374	58684595	0.0154137	1	0.00502757	0	0.0330256	0.0161545	1821	1792	OK
NM_001024911	Sept10	31751	chr10	58626859	58684595	2.17696	1	0.994972	0	5.12113	2.28159	2540	2511	OK
NM_001024917	N4bp2	25549	chr5	66154759	66218023	0.703303	1	1	0	2.38057	0.7468	5731	5702	OK
NM_001024918	Rfx4	32064	chr10	84218792	84369281	0	0	0	0	0	0	3940	3940	OK
NM_001024919	Bod1	32573	chr11	31565149	31571862	3.64344	1	1	0	7.46099	3.88371	1402	1373	OK
NM_001024920	Trp53i13	33180	chr11	77321600	77326775	0.887634	1	1	0	2.77192	0.927776	1366	1337	OK
NM_001024922	Ddx49	29769	chr8	72816764	72826351	13.867	1	0.994292	0	21.2143	14.5846	2100	2071	FAIL
NM_001024926	Cyb5d2	33075	chr11	72590733	72609341	3.95224	1	1	0	7.92829	4.17304	2376	2347	OK
NM_001024927	Pitpnm3	33060	chr11	71861029	71949391	0.0268366	1	0.508656	0	0.262044	0.0278766	6666	6637	OK
NM_001024928	Zfp667	27536	chr7	6238181	6259485	0.896417	1	1	0	2.79	0.931987	3671	3642	OK
NM_001024931	D11Bwg0517e	33870	chr11	118351073	118770886	0.000337234	1	0.00494898	0	0.00292109	0.000336184	3007	2978	OK
NM_001024932	Pilrb2	26194	chr5	138307056	138312986	3.98158	1	1	0	7.97235	4.21735	1807	1778	OK
NM_001024945	Qsox1	21036	chr1	157625284	157660029	2.20973	1	0.182632	0.935248	3.48422	2.32352	3361	3332	OK
NM_001024950	Zfp563	37807	chr17	33226311	33247649	1.10306	1	1	0	3.20358	1.15834	6382	6353	OK
NM_001024952	Rc3h1	21062	chr1	162836541	162905107	6.66675	1	1	1.50274	11.8308	7.04388	11011	10982	OK
NM_001024954	Pbx4	29754	chr8	72356602	72396191	0.400061	1	1	0	1.66507	0.406841	1347	1318	OK
NM_001024955	Pik3r1	35283	chr13	102450717	102462602	4.82483	1	0.757718	0.986475	8.66319	5.11166	5841	5812	OK
NM_001025067	Lrig2	23699	chr3	104257905	104315779	2.4189	1	1	0	5.52946	2.45963	7112	7083	OK
NM_001025074	Ntrk2	35038	chr13	58909193	59231328	0	0	0	0	0	0	4605	4576	OK
NM_001025083	Rhox12	39709	chrX	35457238	35464084	0	0	0	0	0	0	935	935	OK
NM_001025084	Rhox1	39681	chrX	34753799	34762253	0	0	0	0	0	0	882	882	OK
NM_001025085	Gm5797	35368	chr14	8156501	8164909	0	0	0	0	0	0	997	997	OK
NM_001025086	Rhox7	39703	chrX	35184862	35194348	0	0	0	0	0	0	983	983	OK
NM_001025093	Atf2	21873	chr2	73654578	73730685	8.42989	1	0.610831	3.47681	13.383	8.93398	4276	4247	OK
NM_001025102	2700007P21Rik	22286	chr2	106802685	106814554	0.0167295	1	0.00398729	0.00031052	0.0331486	0.0176106	3308	3279	OK
NM_001025103	Efcab4a	29301	chr7	148646992	148652501	0.624905	1	1	0	2.20592	0.624272	1687	1658	OK
NM_001025106	Tmem201	25120	chr4	149089492	149112143	0.269025	1	1	0	1.30638	0.284122	4620	4591	OK
NM_001025156	Ccdc93	20842	chr1	123327643	123403037	1.90263	1	0.394244	0	4.44399	2.01774	7256	7227	OK
NM_001025163	Zfp78	27538	chr7	6316014	6335315	0.0202557	1	0.124474	0	0.120893	0.0206558	4751	4722	OK
NM_001025192	Cxadr	37276	chr16	78301935	78340996	27.4618	1	0.781289	18.1895	36.7342	29.0553	5538	5509	OK
NM_001025208	LOC547349	37927	chr17	35402723	35462354	5.25993	1	0.00461166	4.94829	5.57157	5.52043	395	366	OK
NM_001025240	Gm5346	29650	chr8	44710328	44712539	0	0	0	0	0	0	2211	2211	OK
NM_001025241	#N/A	40436	chrY_random	4246222	4248568	0	0	0	0	0	0	1120	1120	OK
NM_001025241_dup1	#N/A	40476	chrY_random	48319177	48321522	0	0	0	0	0	0	1120	1120	OK
NM_001025241_dup2	#N/A	40481	chrY_random	52515005	52517353	0	0	0	0	0	0	1120	1120	OK
NM_001025244	Krtap31-2	33547	chr11	99797604	99798539	0	0	0	0	0	0	935	935	OK
NM_001025245	Mbp	38808	chr18	82644514	82728095	4.74699	1	0.982217	0	8.98118	5.01702	4820	4791	FAIL
NM_001025246	Trp53i11	22227	chr2	93027740	93041914	6.0772	1	1	1.1468	11.0076	6.41069	2662	2633	OK
NM_001025250	Vegfa	38095	chr17	46153942	46169326	0.0109012	1	0.00636642	0	0.0276513	0.0115847	3530	3501	OK
NM_001025251	Mbp	38808	chr18	82723854	82755029	4.57869e-13	1	4.26535e-14	0	2.79497e-13	4.83915e-13	2186	2157	FAIL
NM_001025254	Mbp	38808	chr18	82723899	82755029	1.94799e-09	1	1.74906e-10	0	1.16742e-09	2.0588e-09	2108	2079	FAIL
NM_001025255	Mbp	38808	chr18	82723854	82755029	5.15524e-09	1	4.62878e-10	0	3.0895e-09	5.4485e-09	2108	2079	FAIL
NM_001025256	Mbp	38808	chr18	82723854	82755029	8.187e-06	1	7.19182e-07	0	4.85302e-06	8.65272e-06	2063	2034	FAIL
NM_001025257	Vegfa	38095	chr17	46153942	46169326	0.000123122	1	6.77151e-05	0	0.000305739	0.000130842	3326	3297	OK
NM_001025258	Mbp	38808	chr18	82723854	82755029	1.7416e-07	1	1.53893e-08	0	1.03541e-07	1.84068e-07	2075	2046	FAIL
NM_001025259	Mbp	38808	chr18	82723854	82755029	0.210496	1	0.0177818	0	0.126103	0.22247	1985	1956	FAIL
NM_001025260	Gm14484	39585	chrX	10889059	10889553	0	0	0	0	0	0	494	494	OK
NM_001025261	Tpd52	23081	chr3	8929435	8964054	7.41557e-11	1	4.23384e-13	6.29492e-11	8.53622e-11	7.87581e-11	2432	2403	OK
NM_001025262	Tpd52	23081	chr3	8929435	8964054	38.9488	1	0.215989	33.1479	44.7496	41.3661	2363	2334	OK
NM_001025263	Tpd52	23081	chr3	8929435	9004515	38.714	1	0.209627	33.0164	44.4115	41.1167	2308	2279	OK
NM_001025264	Tpd52	23081	chr3	8929435	9004515	7.87085e-11	1	4.23384e-13	6.71631e-11	9.02539e-11	8.35934e-11	2293	2264	OK
NM_001025286	Nkain2	31639	chr10	31670384	32609721	0	0	0	0	0	0	1233	1233	OK
NM_001025296	Dffa	25108	chr4	148478261	148494759	5.16463	1	0.926819	0.785071	9.5442	5.48492	2453	2424	OK
NM_001025305	Tcfap2b	20319	chr1	19202134	19228815	0.103065	1	0.994503	0	0.743394	0.10608	6056	6027	OK
NM_001025307	Stx3	39083	chr19	11849607	11893893	1.89699e-09	1	7.89519e-11	1.12298e-09	2.67099e-09	1.99318e-09	3022	2993	OK
NM_001025309	Pja2	38254	chr17	64630354	64681223	13.3195	1	0.537111	7.72379	18.9152	14.1711	4706	4677	OK
NM_001025310	St6galnac6	21659	chr2	32462480	32476324	0.00424456	1	0.00368961	0	0.0121597	0.00448492	2402	2373	OK
NM_001025311	St6galnac6	21659	chr2	32455228	32476324	0.142766	1	0.118138	0	0.403163	0.15085	2288	2259	OK
NM_001025312	Dclre1b	23693	chr3	103604527	103613310	0.259996	1	0.0801196	0	0.555092	0.275222	4122	4093	OK
NM_001025313	Tapbp	37833	chr17	34056422	34066235	0.366717	1	0.00753672	0.243925	0.489508	0.387379	2750	2721	OK
NM_001025351	Defb46	29476	chr8	19239915	19242143	0	0	0	0	0	0	174	174	OK
NM_001025353	Gm6040	29487	chr8	22056168	22061750	0	0	0	0	0	0	857	857	OK
NM_001025353	Gm6040	40416	chr8_random	287283	292865	0	0	0	0	0	0	857	857	OK
NM_001025360	Klc1	34541	chr12	112997059	113044986	0.405647	1	0.500317	0	1.34266	0.422573	2504	2475	OK
NM_001025364	Rtn2	27746	chr7	19876447	19881508	1.74842	1	0.935597	0	4.31008	1.84911	1045	1016	OK
NM_001025365	Miip	25084	chr4	147234886	147242828	4.8489	1	1	0.444859	9.25295	5.1358	1813	1784	OK
NM_001025371	Serinc4	22440	chr2	121276912	121282500	0.078523	1	0.000557619	0.0652887	0.0917572	0.0828756	2534	2505	OK
NM_001025372	Adcyap1r1	26721	chr6	55401973	55451449	0.121786	1	0.609754	0	0.679593	0.12684	6159	6130	OK
NM_001025373	4930432O21Rik	37554	chr17	22099525	22131333	4.30386	1	1	0.154709	8.45301	4.45706	2734	2705	OK
NM_001025375	Wdr61	30862	chr9	54564961	54582301	17.2039	1	0.222011	13.118	21.2898	18.1155	1274	1245	OK
NM_001025376	Wdr61	30862	chr9	54564961	54582317	55.2918	1	0.659079	39.594	70.9896	58.2215	1179	1150	OK
NM_001025377	Arhgap15	21752	chr2	43604346	43747293	0.0393239	1	0.00626845	0.0079219	0.070726	0.0416891	1816	1787	OK
NM_001025378	Orc2l	20507	chr1	58521047	58558260	0.371289	1	0.0471631	0.105773	0.636805	0.395407	1587	1558	OK
NM_001025379	Sema3g	35494	chr14	32031058	32042697	0	0	0	0	0	0	3686	3657	OK
NM_001025380	Adam39	29636	chr8	41908362	41912215	0	0	0	0	0	0	2441	2441	OK
NM_001025381	Gpr17	38495	chr18	32102652	32109290	0.269198	1	0.0819566	0	0.566338	0.28415	5193	5164	OK
NM_001025382	Fam196b	32600	chr11	34214821	34322640	0.0710658	1	1	0	0.604229	0.0753073	5371	5342	OK
NM_001025383	OTTMUSG00000017677	39893	chrX	70382570	70388763	0	0	0	0	0	0	2773	2744	OK
NM_001025383_dup1	#N/A	39892	chrX	70368406	70374599	0	0	0	0	0	0	2773	2744	OK
NM_001025384	DXBay18	39893	chrX	70382570	70394789	0	0	0	0	0	0	2862	2833	OK
NM_001025384_dup1	#N/A	39892	chrX	70362385	70374599	0	0	0	0	0	0	2862	2833	OK
NM_001025385	Tas2r137	26552	chr6	40441236	40442238	0	0	0	0	0	0	1002	1002	OK
NM_001025386	Olfr627	28757	chr7	110865109	110866060	0	0	0	0	0	0	951	951	OK
NM_001025387	Brd2	37850	chr17	34248963	34257328	7.40409	1	0.787528	1.5668	13.2414	7.83127	4503	4474	OK
NM_001025388	Gm5506	38625	chr18	48204988	48208037	145.414	1	1	121.297	169.532	153.749	1762	1733	OK
NM_001025388	Gm5506	25129	chr4	149611432	149622982	113.074	1	0.625549	95.4906	130.657	119.286	1649	1620	OK
NM_001025391	Sufu	39401	chr19	46471407	46561150	0.0957999	1	0.500591	0	0.544127	0.102484	2356	2327	OK
NM_001025392	Bclaf1	31573	chr10	20032274	20062307	0.194934	1	0.00788453	0.109292	0.280577	0.206449	5454	5425	OK
NM_001025393	Bclaf1	31573	chr10	20032274	20062307	0.045529	1	0.00179162	0.0274642	0.0635937	0.0482182	5307	5278	OK
NM_001025395	Src	22805	chr2	157250028	157297574	0.766765	1	0.669703	0	2.37103	0.805445	3869	3840	OK
NM_001025426	Depdc5	25414	chr5	33206369	33336882	0.871271	1	0.510741	0	2.22073	0.916765	8213	8184	OK
NM_001025427	Hmga1	37707	chr17	27693518	27700617	0.656581	1	0.155773	0	1.32663	0.68928	1679	1650	OK
NM_001025428	Spag9	33375	chr11	93905518	93987396	0.00027924	1	3.55599e-05	7.99421e-05	0.000478537	0.000296502	6915	6886	OK
NM_001025429	Spag9	33375	chr11	93905518	93987396	0.000167156	1	2.12772e-05	4.78798e-05	0.000286431	0.000177489	6912	6883	OK
NM_001025430	Spag9	33375	chr11	93905518	93987396	0.00793161	1	0.00100785	0.00227689	0.0135863	0.00842194	6900	6871	OK
NM_001025431	Btbd3	22597	chr2	138082319	138113158	1.92628	1	0.705186	0	4.29017	2.03448	4638	4609	OK
NM_001025432	Crebbp	36794	chr16	4084047	4213404	2.31616	1	1	0	5.35995	2.42899	7507	7478	OK
NM_001025435	BC053393	32644	chr11	46385014	46402734	0	0	0	0	0	0	2043	2014	OK
NM_001025438	Camk2d	23846	chr3	126299890	126547972	11.4786	1	0.466011	6.52212	16.4351	12.1731	4286	4257	OK
NM_001025439	Camk2d	23846	chr3	126299890	126547972	0.851275	1	0.0346657	0.506682	1.19587	0.902776	4299	4270	OK
NM_001025444	Aptx	24122	chr4	40629110	40650220	3.77983	1	0.848347	0.129844	7.42982	3.98188	5547	5518	OK
NM_001025559	Sox6	28979	chr7	122614857	123182258	5.91996	1	0.877848	1.30845	10.5315	6.2702	8079	8050	OK
NM_001025560	Sox6	28979	chr7	122614857	123174561	0.0232846	1	0.00350169	0.00520499	0.0413643	0.0246622	8193	8164	OK
NM_001025561	Pus1	25853	chr5	111202685	111209615	1.58767e-05	1	3.78986e-06	0	1.5514e-05	1.67303e-05	1868	1839	FAIL
NM_001025562	Pus1	25853	chr5	111202685	111209634	5.08308	1	0.977813	0	9.42914	5.35637	1511	1482	FAIL
NM_001025565	Lhx9	20974	chr1	140721762	140739021	0.00892977	1	0.397906	0	0.128196	0.00858198	4924	4895	OK
NM_001025566	Chka	38835	chr19	3851772	3867549	0.490102	1	0.0736455	0.110009	0.870195	0.514507	3543	3514	OK
NM_001025567	Dmbx1	24594	chr4	115587723	115612531	0	0	0	0	0	0	4017	4017	OK
NM_001025568	Pde1c	26725	chr6	56050433	56312386	0.102566	1	0.620497	0	0.615742	0.107093	8853	8824	OK
NM_001025570	Prrx1	21087	chr1	165185407	165243781	0.156141	1	0.0385827	0.000872384	0.31141	0.16565	4098	4069	OK
NM_001025571	Sh2d2a	23372	chr3	87650676	87659644	1.52751	1	0.810161	0	4.05407	1.60572	4734	4705	OK
NM_001025572	Ankrd12	38263	chr17	66316840	66426386	3.09283	1	1	0	6.61012	3.29493	8991	8962	OK
NM_001025573	2010107G12Rik	26510	chr6	34895294	34927999	11.5351	1	1	4.74244	18.3278	12.1746	2158	2129	OK
NM_001025574	5430413K10Rik	22749	chr2	154132979	154146378	0	0	0	0	0	0	2046	2046	OK
NM_001025575	BC026782	20983	chr1	141706868	141755276	0.918326	1	1	0	2.83491	0.963942	1602	1573	OK
NM_001025576	2610301F02Rik	21901	chr2	76847962	77008692	0.191774	1	1	0	1.06761	0.20457	6329	6300	OK
NM_001025577	Maf	30207	chr8	118227152	118230794	61.6268	1	1	45.9262	77.3273	65.0532	3642	3613	OK
NM_001025581	Kcnc2	32193	chr10	111708178	111903360	0.0466865	1	1	0	0.478828	0.0479547	6196	6167	OK
NM_001025582	Dram2	23724	chr3	106350744	106377763	0.0267559	1	0.000371564	0.0204491	0.0330627	0.0283093	1936	1907	OK
NM_001025584	Kcnj6	37375	chr16	94970289	95219303	0	0	0	0	0	0	2356	2327	OK
NM_001025585	Kcnj6	37375	chr16	95053336	95219303	0	0	0	0	0	0	2049	2049	OK
NM_001025586	Nr2c2ap	29763	chr8	72655231	72657647	0.00673836	1	0.000139322	0	0.00193877	0.00709314	1184	1155	FAIL
NM_001025587	Nr2c2ap	29763	chr8	72655231	72657647	10.9962	1	0.226963	0	5.65529	11.5751	1182	1153	FAIL
NM_001025589	Rfxank	29763	chr8	72654704	72663096	1.9632e-13	1	1.27326e-14	0	9.99933e-14	2.06657e-13	3652	3623	FAIL
NM_001025590	Kcnj6	37375	chr16	95044138	95078297	0	0	0	0	0	0	3637	3637	OK
NM_001025594	Zbtb43	21674	chr2	33305807	33324052	4.62176	1	0.879566	0.537449	8.70607	4.9228	4997	4968	OK
NM_001025597	Ikzf1	32498	chr11	11586215	11672929	0.685781	1	0.463212	0	1.84191	0.732274	5163	5134	OK
NM_001025599	Trim26	37981	chr17	36974085	36996325	4.72916	1	1	0.379834	9.07849	5.00325	3203	3174	OK
NM_001025600	Cadm1	30794	chr9	47338434	47661468	0.0851895	1	0.0147693	0.0141739	0.156205	0.0898804	4270	4241	OK
NM_001025602	Il1rl1	20422	chr1	40497472	40522259	0.229619	1	0.058712	0	0.461889	0.243315	5071	5042	OK
NM_001025605	Gm527	34149	chr12	66018897	66025578	0	0	0	0	0	0	1463	1434	OK
NM_001025606	Tmem171	35256	chr13	99456192	99464786	33.1449	1	1	21.6306	44.6592	34.9591	1155	1126	OK
NM_001025607	Gm5168	39639	chrX	25455339	25478167	0	0	0	0	0	0	824	824	OK
NM_001025608	D4Ertd22e	25002	chr4	140668929	140695711	1.05253	1	0.113614	0.347074	1.75799	1.11187	3260	3231	OK
NM_001025610	Ms4a7	39068	chr19	11395902	11410606	10.6488	1	0.265565	6.91291	14.3846	11.2739	875	846	OK
NM_001025612	Snx22	30996	chr9	65912982	65917538	0.229147	1	0.00205199	0.185778	0.272516	0.24025	2555	2526	OK
NM_001025613	Otud7b	23601	chr3	95908449	95965052	0.000858116	1	0.000184523	6.19295e-05	0.0016543	0.00090627	8101	8072	OK
NM_001025614	Otud7b	23601	chr3	95908449	95965052	4.68324	1	0.999815	0.353611	9.01287	4.94604	8043	8014	OK
NM_001025615	Ccdc50	37011	chr16	27389062	27452304	7.58048	1	0.917085	2.24809	12.9129	8.04533	6936	6907	OK
NM_001025617	Cant1	33867	chr11	118267602	118280366	0.43873	1	0.0751652	0.0386148	0.838846	0.461303	2873	2844	OK
NM_001025618	Cant1	33867	chr11	118267602	118280366	5.47286	1	0.923786	0.513216	10.4325	5.75444	2831	2802	OK
NM_001025779	Cdc6	33499	chr11	98769202	98785256	2.89776	1	0.988552	0	6.29213	3.05764	4532	4503	OK
NM_001025947	Dnm1l	36881	chr16	16312325	16359123	31.0607	1	0.930587	20.0807	42.0408	32.8846	4019	3990	OK
NM_001026211	Dnajc19	23171	chr3	33956679	33980248	10.1457	1	0.129707	7.83401	12.4573	10.715	775	746	OK
NM_001026212	Ensa	23587	chr3	95428901	95434415	66.6471	1	0.858353	51.5023	81.7919	70.807	2276	2247	OK
NM_001026214	Entpd5	34295	chr12	85714806	85749979	15.1327	1	0.317765	10.4842	19.7811	15.9919	4990	4961	OK
NM_001029836	Npnt	23879	chr3	132545658	132613255	2.11021	1	0.971473	0	5.05834	2.24679	3669	3640	OK
NM_001029837	Pik3cd	25119	chr4	149023276	149075738	0.00900954	1	0.00845699	0	0.0264674	0.00951449	4894	4865	OK
NM_001029838	Pknox2	30592	chr9	36698566	36954851	0.319317	1	0.879544	0	1.38831	0.333004	3491	3462	OK
NM_001029841	Sla	36265	chr15	66612438	66663391	0.0055254	1	0.000548741	0.00204255	0.00900825	0.00588404	2808	2779	OK
NM_001029842	Slc16a6	33741	chr11	109312169	109334910	0.0719709	1	0.0068838	0.0273347	0.116607	0.0755186	4216	4187	OK
NM_001029843	Vrk1	34456	chr12	107248472	107315620	0.917739	1	0.122048	0.193318	1.64216	0.967525	3724	3695	OK
NM_001029844	Vrk1	34456	chr12	107248472	107315620	4.4212	1	0.578419	0.962758	7.87963	4.66104	3664	3635	OK
NM_001029850	Magi1	27011	chr6	93625448	94233898	0.00115921	1	0.00102489	0	0.00333997	0.0011963	7791	7762	OK
NM_001029855	Psme2	35729	chr14	56206276	56209938	288.463	1	0.812958	256.958	319.968	301.396	797	768	OK
NM_001029856	Atad5	33234	chr11	79902901	79949293	0.78579	1	1	0	2.55868	0.838445	7272	7243	OK
NM_001029867	Ugt2b36	25644	chr5	87494951	87521580	12.0064	1	1	5.07636	18.9365	12.5595	1888	1859	OK
NM_001029868	Pdzd4	39915	chrX	71038695	71070308	0	0	0	0	0	0	3972	3943	OK
NM_001029872	Itgad	29152	chr7	135317459	135349017	0.041587	1	0.192892	0	0.22225	0.0437426	3964	3935	OK
NM_001029873	Unc13a	29825	chr8	74150611	74195656	0.0489177	1	1	0	0.491264	0.0486694	7959	7930	OK
NM_001029876	Urb2	30309	chr8	126547372	126572404	1.64744	1	1	0	4.2145	1.75202	5773	5744	OK
NM_001029877	Nova2	27727	chr7	19511236	19550666	0.0387894	1	1	0	0.43269	0.0385766	8370	8341	OK
NM_001029878	Lonrf2	20406	chr1	38851353	38878060	0.0358057	1	1	0	0.414253	0.0361406	5077	5048	OK
NM_001029889	Gm608	37145	chr16	44173509	44227578	2.10245	1	1	0	5.00242	2.23398	12606	12577	OK
NM_001029890	Mex3a	23402	chr3	88336316	88345316	0.488336	1	1	0	1.88596	0.505449	5776	5747	OK
NM_001029893	Psg26	27715	chr7	19059930	19069498	0.0531178	1	1	0	0.514064	0.0558711	2058	2029	OK
NM_001029895	Ate1	29165	chr7	137538071	137663475	0.454362	1	0.0259791	0.236847	0.671877	0.481667	1530	1501	OK
NM_001029912	Zswim5	24616	chr4	116550006	116661710	2.00816	1	1	0	4.84235	2.14156	5397	5368	OK
NM_001029929	Zmynd15	33028	chr11	70273123	70279701	0.264595	1	0.026106	0.0983458	0.430843	0.278842	2801	2772	OK
NM_001029930	ENSMUSG00000068790	35362	chr14	4126976	4144402	0.00733535	1	1	0	0.178629	0.0077739	1815	1786	OK
NM_001029933	Zfp114	27887	chr7	24960063	24967337	0.174102	1	1	0	1.00861	0.182005	2236	2207	OK
NM_001029934	Usp32	33304	chr11	84797989	84953457	3.48679	1	1	0	7.22137	3.69766	6924	6895	OK
NM_001029935	Trim38	34782	chr13	23874440	23883364	15.9575	1	1	7.96815	23.9469	16.9056	1416	1387	OK
NM_001029936	Cytsb	32890	chr11	61890598	62036515	1.90181	1	1	0	4.65993	2.02461	6676	6647	OK
NM_001029937	Sec14l3	32432	chr11	3964855	3978993	0.00168004	1	1	0	0.0836566	0.00167292	3928	3899	OK
NM_001029938	Rilp	33146	chr11	75323595	75326668	1.30262	1	1	0	3.58527	1.39127	1487	1458	OK
NM_001029977	EG214403	20982	chr1	141594495	141677816	0.30201	1	0.449071	0	1.09708	0.315219	2887	2858	OK
NM_001029978	Tceal3	40211	chrX	133200913	133202916	0	0	0	0	0	0	1115	1086	OK
NM_001029979	Safb2	38211	chr17	56702364	56724006	0.607293	1	1	0	2.16587	0.63483	3272	3243	OK
NM_001029982	Sec23ip	29161	chr7	135888383	135928349	6.96755	1	1	1.68832	12.2468	7.35577	4577	4548	OK
NM_001029983	Man1b1	21495	chr2	25188262	25207733	6.33525	1	1	1.30127	11.3692	6.70328	3742	3713	OK
NM_001029984	Fcrlb	21148	chr1	172837403	172843072	0	0	0	0	0	0	1284	1284	OK
NM_001029985	Kcp	26466	chr6	29432035	29457934	0	0	0	0	0	0	4867	4838	OK
NM_001029987	Doxl2	26667	chr6	48925141	48928744	0.00810277	1	1	0	0.188134	0.00798891	2288	2259	OK
NM_001029988	Fat2	32771	chr11	55064111	55125759	0	0	0	0	0	0	14423	14394	OK
NM_001029990	Mett11d1	35668	chr14	52504516	52511543	7.75715	1	1	2.18682	13.3275	8.1664	1623	1594	OK
NM_001029993	Zc3h18	30264	chr8	124900515	124941260	0.108445	1	0.146968	0	0.372346	0.11484	3804	3775	OK
NM_001029994	Zc3h18	30264	chr8	124900515	124941260	0.641677	1	0.853032	0	2.18951	0.679517	3732	3703	OK
NM_001030014	Mcat	36512	chr15	83377226	83386141	1.52356	1	1	0	3.99221	1.60857	1893	1864	OK
NM_001030274	Ndufs5	24717	chr4	123389952	123395429	2.10996	1	0.0358081	1.55202	2.6679	2.21213	509	480	OK
NM_001030289	Mmp27	30366	chr9	7571457	7581393	0	0	0	0	0	0	1656	1627	OK
NM_001030290	Rdh8	30462	chr9	20622947	20630607	0	0	0	0	0	0	1450	1450	OK
NM_001030291	Enpp7	33871	chr11	118849501	118854155	306.534	1	1	271.518	341.551	324.531	1370	1341	OK
NM_001030292	Kcnk15	22852	chr2	163679485	163684610	0	0	0	0	0	0	1032	1032	OK
NM_001030293	#N/A	40426	chrX_random	101351	106392	0	0	0	0	0	0	4346	4346	OK
NM_001030294	Olfm4	35977	chr14	80400108	80421737	333.768	1	1	297.23	370.307	354.612	1640	1611	OK
NM_001030296	Prr7	35002	chr13	55565627	55574516	0	0	0	0	0	0	1360	1331	OK
NM_001030297	Tmprss11c	25633	chr5	86660505	86718333	0	0	0	0	0	0	1615	1615	OK
NM_001030305	Pmp2	23087	chr3	10179850	10183885	0	0	0	0	0	0	1364	1364	OK
NM_001030306	Fam193a	25435	chr5	34763499	34829105	2.33619	1	1	0	5.39311	2.47589	4576	4547	OK
NM_001030307	Dkc1	39946	chrX	72341192	72355115	20.2099	1	0.0704741	17.8221	22.5976	21.3629	2803	2774	OK
NM_001031621	Abca17	37602	chr17	24401223	24484197	0.058276	1	1	0	0.541084	0.0602155	5202	5173	OK
NM_001031622	Gm16367	25724	chr5	95294551	95306417	0	0	0	0	0	0	2031	2031	OK
NM_001031622	Gm16367	40408	chr5_random	122209	134052	0	0	0	0	0	0	2031	2031	OK
NM_001031622	Gm16367	40507	chrUn_random	870744	882572	0	0	0	0	0	0	2031	2031	OK
NM_001031622_dup1	#N/A	25726	chr5	95611653	95623502	0	0	0	0	0	0	2031	2031	OK
NM_001031622_dup1	#N/A	40410	chr5_random	340708	352536	0	0	0	0	0	0	2031	2031	OK
NM_001031622_dup1	#N/A	40506	chrUn_random	839574	851418	0	0	0	0	0	0	2031	2031	OK
NM_001031622_dup2	#N/A	40409	chr5_random	309539	321382	0	0	0	0	0	0	2031	2031	OK
NM_001031622_dup2	#N/A	40508	chrUn_random	1383600	1395452	0	0	0	0	0	0	2031	2031	OK
NM_001031622_dup3	#N/A	40512	chrUn_random	2205027	2216875	0	0	0	0	0	0	2031	2031	OK
NM_001031664	Nudt10	39506	chrX	5745814	5750109	0	0	0	0	0	0	1750	1750	OK
NM_001031667	Gsk3a	27926	chr7	26013277	26022870	0.852107	1	1	0	2.6983	0.898568	2259	2230	OK
NM_001031772	Lin28b	31713	chr10	45096424	45190007	0	0	0	0	0	0	5403	5403	OK
NM_001031808	Mrpl41	21474	chr2	24827989	24830618	19.0678	1	0.855709	10.9824	27.1532	20.2247	2423	2394	OK
NM_001031811	Kcnh8	38171	chr17	52742087	53044544	0	0	0	0	0	0	2086	2057	OK
NM_001031814	Smg1	28989	chr7	125274825	125387151	3.5093	1	1	0	7.25592	3.72664	15553	15524	OK
NM_001031851	Agxt2	36091	chr15	10288333	10339493	0	0	0	0	0	0	1825	1796	OK
NM_001032298	Bglap2	23396	chr3	88181657	88182621	2.27606	1	1	0	5.29338	2.36537	471	442	OK
NM_001032378	Pecam1	33716	chr11	106515531	106576595	4.72149	1	0.472134	1.38656	8.05643	4.99984	3248	3219	OK
NM_001032413	Pear1	23369	chr3	87553018	87572875	0.0775246	1	0.322106	0	0.398798	0.0824311	4367	4338	OK
NM_001032414	Pear1	23369	chr3	87553018	87572875	0.0766871	1	0.313484	0	0.391414	0.0815407	4297	4268	OK
NM_001032727	5730410E15Rik	36196	chr15	44503402	44619609	0.393342	1	0.781946	0	1.53123	0.416147	2922	2893	OK
NM_001033039	Klhdc9	21168	chr1	173288579	173290929	1.63226	1	1	0	4.18746	1.7207	1555	1526	OK
NM_001033040	Gm166	29128	chr7	134725896	134732109	0.744234	1	0.0768836	0.265486	1.22298	0.785986	2536	2507	OK
NM_001033041	Acmsd	20852	chr1	129625989	129664141	0	0	0	0	0	0	2303	2274	OK
NM_001033042	Lrrc14b	35163	chr13	74497029	74501448	0.712379	1	0.0427317	0.363247	1.06151	0.753906	2746	2717	OK
NM_001033043	Rnf17	35771	chr14	57021533	57143868	0	0	0	0	0	0	5147	5118	OK
NM_001033122	Cd69	27279	chr6	129217342	129225387	5.80405	1	1	0.985732	10.6224	6.17792	1620	1591	OK
NM_001033123	Gm14288	22988	chr2	175100624	175112306	0.0930866	1	0.504499	0	0.536225	0.0974089	3383	3354	OK
NM_001033123_dup1	#N/A	22994	chr2	175788488	175800170	0.0911566	1	0.488864	0	0.522906	0.0952259	3383	3354	OK
NM_001033123_dup2	#N/A	22999	chr2	176318181	176329863	0.0932651	1	0.487781	0	0.529773	0.0972497	3383	3354	OK
NM_001033124	Ntrk1	23370	chr3	87582165	87599084	0	0	0	0	0	0	2588	2588	OK
NM_001033126	Cd27	27231	chr6	125182639	125187045	1.39014	1	0.791849	0	3.52995	1.45093	1576	1547	OK
NM_001033128	Bbs1	38882	chr19	4886881	4906627	0.048479	1	1	0	0.488838	0.0499873	5597	5568	OK
NM_001033131	Krtdap	28098	chr7	31572923	31576102	0	0	0	0	0	0	456	456	OK
NM_001033132	Commd6	35994	chr14	102032982	102039688	0.0521614	1	0.000521615	0.0417156	0.0626072	0.0550248	875	846	OK
NM_001033135	Rnf149	20414	chr1	39608143	39634192	12.0096	1	1	5.0786	18.9405	12.7285	2431	2402	OK
NM_001033136	Fam82a2	22389	chr2	118962733	118982770	15.1923	1	1	7.39685	22.9878	16.1002	2252	2223	OK
NM_001033139	AI846148	38983	chr19	7430953	7457516	0.39152	1	1	0	1.64295	0.409135	3183	3154	OK
NM_001033140	Sdhaf1	28067	chr7	31106427	31107394	2.07305	1	1	0	4.95267	2.22145	967	938	OK
NM_001033141	Ecscr	38535	chr18	35872742	35881145	11.7998	1	1	4.9296	18.6699	12.452	1111	1082	OK
NM_001033142	Rnf166	30270	chr8	124990046	124999964	1.25135	1	1	0	3.48863	1.30331	1783	1754	OK
NM_001033145	1190002N15Rik	31150	chr9	94418282	94438500	1.82911	1	1	0	4.53401	1.93215	3950	3921	OK
NM_001033148	1700029J07Rik	29664	chr8	47038959	47060606	0.156117	1	1	0	0.946348	0.160042	2740	2711	OK
NM_001033149	Ttc9	34269	chr12	82732355	82765928	0	0	0	0	0	0	2042	2013	OK
NM_001033150	Plekhm2	25017	chr4	141181648	141220030	0.0899771	1	1	0	0.689901	0.094315	4133	4104	OK
NM_001033155	Dnajb14	23903	chr3	137530638	137571895	1.16448	1	1	0	3.32271	1.22457	1851	1822	OK
NM_001033156	Fbxo33	34146	chr12	60301641	60320470	5.14847	1	1	0.61042	9.68651	5.43437	3446	3417	OK
NM_001033157	5730507C01Rik	34011	chr12	18521315	18542060	0.133299	1	0.620993	0	0.723066	0.136455	2470	2441	OK
NM_001033158	Rasl12	30986	chr9	65246294	65260514	0.930551	1	0.00815983	0.756264	1.10484	0.980106	2429	2400	OK
NM_001033159	Zfp597	36787	chr16	3861543	3872374	2.00141	1	1	0	4.83083	2.11797	5630	5601	OK
NM_001033161	Tradd	30082	chr8	107782474	107788494	14.5832	1	1	6.9456	22.2208	15.2911	1385	1356	OK
NM_001033162	1700012A16Rik	21019	chr1	155272338	155299704	0	0	0	0	0	0	2045	2016	OK
NM_001033163	Ephx3	37783	chr17	32320714	32326408	0.269409	1	1	0	1.3075	0.273617	2416	2387	OK
NM_001033164	2510002D24Rik	36936	chr16	18836672	18840206	8.14838	1	1	2.43931	13.8575	8.45856	1232	1203	OK
NM_001033165	Dnajc25	24295	chr4	59016064	59036270	2.58224	1	1	0	5.79612	2.73143	1827	1798	OK
NM_001033166	2700094K13Rik	21934	chr2	84509377	84510865	18.903	1	0.783453	9.79217	28.0137	19.8108	679	650	OK
NM_001033167	Slc22a23	34864	chr13	34271026	34437051	3.10839	1	1	0	6.63451	3.28726	6251	6222	OK
NM_001033168	1700066B19Rik	38536	chr18	35886642	35890523	5.24645	1	1	0.665422	9.82747	5.52537	2504	2475	OK
NM_001033170	Fam83e	28309	chr7	52976589	52984862	1.52575	1	1	0	3.99617	1.60535	2900	2871	OK
NM_001033171	Klrg2	26533	chr6	38576659	38587239	0	0	0	0	0	0	2282	2253	OK
NM_001033172	Rab11fip2	39479	chr19	59978786	60019267	0.290588	1	0.78237	0	1.24723	0.29534	5294	5265	OK
NM_001033173	Usp31	29031	chr7	128785534	128850767	0.379664	1	1	0	1.612	0.397904	10198	10169	OK
NM_001033174	Osbp	39089	chr19	12040333	12068604	8.07414	1	1	2.39114	13.7571	8.54714	4587	4558	OK
NM_001033175	Cln6	30956	chr9	62686593	62699809	3.51894	1	0.914107	0	7.10827	3.68846	2136	2107	OK
NM_001033176	1700039E15Rik	28278	chr7	52538242	52544363	0	0	0	0	0	0	1732	1732	OK
NM_001033177	Krt76	36727	chr15	101714781	101723351	0.00695872	1	1	0	0.173797	0.00686683	2312	2283	OK
NM_001033178	Tmem181a	37411	chr17	6270474	6305783	3.84448	1	1	0	7.76594	4.05	1869	1840	OK
NM_001033181	#N/A	40423	chr9_random	367889	370841	0	0	0	0	0	0	2952	2952	OK
NM_001033184	1700057G04Rik	31147	chr9	92204214	92252714	0	0	0	0	0	0	1052	1052	OK
NM_001033185	1700084C01Rik	21135	chr1	171859069	171864784	0	0	0	0	0	0	1440	1411	OK
NM_001033186	Skap1	33433	chr11	96325904	96620936	0.826455	1	0.330459	0	1.92232	0.863713	2190	2161	OK
NM_001033189	C77080	24785	chr4	128896821	128925687	5.97309	1	0.498933	2.51781	9.42836	6.32951	5187	5158	OK
NM_001033191	Ard1b	25737	chr5	97811227	97821349	0.0744295	1	1	0	0.620065	0.0765021	3364	3335	OK
NM_001033192	C78339	34922	chr13	46764890	46771142	1.42714	1	1	0	3.8164	1.51691	1381	1352	OK
NM_001033194	Gtf3c3	20479	chr1	54454424	54495815	3.64368	1	1	0	7.46136	3.85199	3005	2976	OK
NM_001033196	Znfx1	22924	chr2	166861296	166888515	5.75705	1	0.712527	1.70431	9.8098	6.06591	7214	7185	OK
NM_001033197	AU015228	22530	chr2	129926129	129929111	0.256804	1	1	0	1.27032	0.269336	2982	2953	OK
NM_001033199	AI747448	23941	chr3	144573884	144595493	778.67	1	1	722.86	834.479	822.846	2997	2968	OK
NM_001033201	Ncbp1	24222	chr4	46151382	46185274	6.13009	1	1	1.17829	11.0819	6.50005	3111	3082	OK
NM_001033202	Usp30	25890	chr5	114550341	114572933	0.720237	1	1	0	2.41757	0.764702	2790	2761	OK
NM_001033204	Rpusd3	27066	chr6	113365312	113369334	2.41414	1	1	0	5.52165	2.54686	1269	1240	OK
NM_001033205	Zfp575	27905	chr7	25368856	25372660	0	0	0	0	0	0	2741	2741	OK
NM_001033206	Pwwp2b	29220	chr7	146434380	146453152	1.54514	1	0.845092	0	3.84289	1.63718	2335	2306	OK
NM_001033207	Nlrc5	30018	chr8	96996662	97051172	0.809272	1	1	0	2.60846	0.85319	6945	6916	OK
NM_001033208	Gcom1	31031	chr9	71352153	71440167	19.8802	1	1	10.9628	28.7977	21.0606	2283	2254	OK
NM_001033209	Xylb	31426	chr9	119266498	119302915	1.05188	1	0.870804	0	3.09185	1.10696	3860	3831	OK
NM_001033210	Pls1	31157	chr9	95653060	95745698	706.331	1	1	653.177	759.484	748.743	3697	3668	OK
NM_001033211	AU022751	39505	chrX	5658335	5660538	0	0	0	0	0	0	1840	1840	OK
NM_001033212	Rprml	33674	chr11	103510822	103511894	0	0	0	0	0	0	1072	1043	OK
NM_001033213	Ttc7b	34381	chr12	101538979	101759032	0.463161	1	1	0	1.82428	0.497057	3442	3413	OK
NM_001033214	E330034G19Rik	35442	chr14	25112585	25129181	0	0	0	0	0	0	1492	1463	OK
NM_001033215	AU017455	35965	chr14	79612161	79647174	0.0872406	1	1	0	0.677971	0.0884364	2751	2722	OK
NM_001033217	Prickle1	36598	chr15	93329544	93426322	0.321306	1	1	0	1.45498	0.339373	4085	4056	OK
NM_001033219	Slc45a4	36281	chr15	73410720	73455174	0.0918911	1	0.132292	0	0.312936	0.0978139	4642	4613	OK
NM_001033220	AU021092	36816	chr16	5211911	5222392	1.81141	1	1	0	4.50317	1.91379	1372	1343	OK
NM_001033221	AU023871	37905	chr17	35199637	35203129	0	0	0	0	0	0	2252	2223	OK
NM_001033222	Pdzd8	39476	chr19	59370573	59420270	5.91844	1	1	1.05287	10.784	6.16361	7076	7047	OK
NM_001033223	Lin7a	32171	chr10	106708886	106862199	0.0477327	1	0.116522	0	0.198305	0.0495269	5845	5816	OK
NM_001033225	Pnrc1	24101	chr4	33332397	33335762	5.88942	1	1	1.0358	10.743	6.23439	1925	1896	OK
NM_001033226	Calr4	24545	chr4	108908236	108926853	0.040405	1	1	0	0.442425	0.0400527	1603	1574	OK
NM_001033227	Slc5a10	32886	chr11	61486283	61534301	0.00210746	1	0.00120176	0	0.00529041	0.00221777	2261	2232	OK
NM_001033228	Itga1	35344	chr13	115748288	115892172	1.82953	1	1	0	4.53474	1.94073	5982	5953	OK
NM_001033229	Cyp11b1	36301	chr15	74665321	74672073	0	0	0	0	0	0	2398	2369	OK
NM_001033231	Fam195b	33906	chr11	120404201	120411041	2.68835	1	1	0	5.96758	2.76646	1205	1176	OK
NM_001033233	Tmprss11a	25635	chr5	86839434	86898015	0	0	0	0	0	0	2657	2657	OK
NM_001033234	Gm9	39680	chrX	34748496	34751036	0	0	0	0	0	0	1663	1663	OK
NM_001033235	Trim40	37984	chr17	37018542	37027070	28.5895	1	0.784475	18.1549	39.0241	30.4581	2197	2168	OK
NM_001033236	Gm71	34169	chr12	70678614	70684015	4.2138	1	1	0.108293	8.31931	4.4755	1027	998	OK
NM_001033237	Yeats2	36952	chr16	20141135	20232646	0.815526	1	0.960668	0	2.61386	0.85819	5997	5968	OK
NM_001033238	Cblb	37188	chr16	52031661	52208159	0.984697	1	1	0	2.96933	1.04281	6322	6293	OK
NM_001033239	Csta	37089	chr16	36120031	36131275	0	0	0	0	0	0	2731	2702	OK
NM_001033240	Wfdc6a	22877	chr2	164405018	164410947	0	0	0	0	0	0	796	796	OK
NM_001033241	Gm382	40156	chrX	123574503	123598518	0	0	0	0	0	0	4070	4041	OK
NM_001033242	Cln5	35999	chr14	103469432	103476847	4.64891	1	1	0.336644	8.96118	4.90312	2447	2418	OK
NM_001033243	Ccdc114	28320	chr7	53183767	53204326	0.950479	1	1	0	2.90033	1.00608	2453	2424	OK
NM_001033244	Fancd2	27074	chr6	113481675	113546279	1.06736	1	1	0	3.13362	1.13169	4780	4751	OK
NM_001033245	Hk3	34990	chr13	55107346	55122695	0.321568	1	1	0	1.45571	0.339183	3167	3138	OK
NM_001033246	Ccdc110	29663	chr8	47020002	47029499	0	0	0	0	0	0	2626	2626	OK
NM_001033247	Wdr52	37148	chr16	44394911	44482541	0	0	0	0	0	0	6583	6554	OK
NM_001033248	Gm266	34534	chr12	112722819	112724034	0	0	0	0	0	0	1215	1215	OK
NM_001033249	Zfp583	27537	chr7	6267266	6282036	0.172732	1	1	0	1.00395	0.171743	2765	2736	OK
NM_001033250	Lemd1	20897	chr1	134088012	134153959	0	0	0	0	0	0	983	983	OK
NM_001033251	Gpr174	40115	chrX	104451366	104492108	0.0218291	1	0.0526949	0	0.0898847	0.0222085	5050	5021	OK
NM_001033252	Gm732	40121	chrX	105141073	105143775	0	0	0	0	0	0	1661	1661	OK
NM_001033253	Plekhg1	31514	chr10	6379238	6473874	0.400104	1	0.913338	0	1.62987	0.426439	7189	7160	OK
NM_001033254	Pak6	22374	chr2	118489312	118523756	0.0128343	1	0.0840043	0	0.0788892	0.0134733	4137	4108	OK
NM_001033255	Gm136	24109	chr4	34691036	34703508	0	0	0	0	0	0	1303	1303	OK
NM_001033257	Phactr2	31543	chr10	12927522	13043966	0.199444	1	0.374313	0	0.766725	0.208879	8284	8255	OK
NM_001033258	D10Bwg1379e	31561	chr10	18307816	18463564	0.583539	1	1	0	2.11133	0.616031	8216	8187	OK
NM_001033259	Ccdc109a	31756	chr10	58911180	59079440	5.57526	1	1	0.85286	10.2977	5.89791	1423	1394	OK
NM_001033260	Stox1	31796	chr10	62122169	62188847	0.17529	1	1	0	1.01264	0.18648	3102	3073	OK
NM_001033261	Zfc3h1	32201	chr10	114822014	114869827	2.80509	1	1	0	6.15478	2.96965	6956	6927	OK
NM_001033262	March9	32266	chr10	126493105	126497240	0.158418	1	1	0	0.954455	0.169117	1998	1969	OK
NM_001033263	Agap2	32269	chr10	126515962	126530225	0.0711344	1	1	0	0.604555	0.0747961	5633	5604	OK
NM_001033264	Gls2	32308	chr10	127631690	127647060	0.379027	1	0.0252404	0.183377	0.574676	0.4032	2460	2431	OK
NM_001033266	Gm525	33359	chr11	88935154	88954378	0	0	0	0	0	0	581	581	OK
NM_001033267	Qrich2	33830	chr11	116302638	116315661	0	0	0	0	0	0	2162	2162	OK
NM_001033268	Fam120a	34938	chr13	48974585	49063197	20.5658	1	1	11.4959	29.6357	21.8701	4918	4889	OK
NM_001033269	Eif4e1b	34988	chr13	54885363	54889819	0	0	0	0	0	0	1896	1896	OK
NM_001033270	Slc4a7	35395	chr14	15535538	15632457	5.9856	1	1	1.0925	10.8787	6.3319	7389	7360	OK
NM_001033271	Tmem55b	35645	chr14	51545744	51550524	3.67498	1	0.36625	1.34962	6.00034	3.88894	2753	2724	OK
NM_001033272	Spata13	35809	chr14	61253565	61383393	2.41283	1	1	0	5.51948	2.55384	7517	7488	OK
NM_001033273	5031439G07Rik	36530	chr15	84776149	84818401	0.879614	1	1	0	2.75537	0.925306	5032	5003	OK
NM_001033274	Brd1	36552	chr15	88517464	88564649	5.52975	1	1	0.826668	10.2328	5.83857	5137	5108	OK
NM_001033275	Glt8d3	36594	chr15	93070172	93105515	3.03453	1	1	0	6.51852	3.19484	6534	6505	OK
NM_001033276	Mll2	36654	chr15	98662099	98701614	1.09751	1	1	0	3.19276	1.12782	19805	19776	OK
NM_001033277	Spryd3	36735	chr15	101946958	101966646	12.7347	1	1	5.59754	19.8718	13.3085	2437	2408	OK
NM_001033279	D17Wsu92e	37713	chr17	27888179	27957487	1.39574	1	0.245938	0.205991	2.58548	1.48447	3809	3780	OK
NM_001033280	Gm94	38594	chr18	43936849	43952532	0	0	0	0	0	0	748	748	OK
NM_001033281	Prdm6	38644	chr18	53624199	53735511	0	0	0	0	0	0	2601	2572	OK
NM_001033283	Gm97	39080	chr19	11771544	11786348	0	0	0	0	0	0	807	807	OK
NM_001033284	BC026585	21050	chr1	159388712	159418864	1.72494	1	1	0	4.35169	1.81239	1289	1260	OK
NM_001033285	Cdc42bpa	21268	chr1	181891219	182095733	1.27247	1	0.392143	0	2.68886	1.34463	8656	8627	OK
NM_001033286	Slc30a10	21312	chr1	187278726	187292640	2.73285	1	1	0	6.03911	2.91638	5835	5806	OK
NM_001033288	Gm106	20302	chr1	15843942	15882803	0.172892	1	1	0	1.0045	0.181055	2748	2719	OK
NM_001033289	Slc9a2	20426	chr1	40738556	40825730	11.7026	1	1	4.86078	18.5444	12.3178	3493	3464	OK
NM_001033290	Gpr55	20681	chr1	87836111	87857630	1.45055	1	1	0	3.85933	1.53244	2550	2521	OK
NM_001033291	Usp40	20712	chr1	89841695	89905126	3.65067	1	0.430816	1.06752	6.23381	3.86372	5049	5020	OK
NM_001033292	Espnl	20734	chr1	93218651	93244880	0	0	0	0	0	0	5442	5413	OK
NM_001033293	Uap1l1	21497	chr2	25217011	25221146	19.5522	1	1	10.7086	28.3958	20.613	1690	1661	OK
NM_001033294	Ddx31	21584	chr2	28695925	28761095	1.90323	1	1	0	4.66238	2.02166	3328	3299	OK
NM_001033296	Sel1l2	22604	chr2	140055593	140215446	0	0	0	0	0	0	2219	2219	OK
NM_001033297	Gm561	22623	chr2	144419800	144421101	21.9713	1	1	12.5966	31.346	23.3374	459	430	OK
NM_001033298	Plk1s1	22634	chr2	146681624	146795825	1.52351	1	1	0	3.99212	1.59807	2150	2121	OK
NM_001033299	Zfp217	22948	chr2	169934142	169956720	0.327828	1	0.39378	0	1.11446	0.347461	5685	5656	OK
NM_001033300	Gmps	23275	chr3	63780064	63823000	12.1052	1	1	5.14667	19.0637	12.7308	4567	4538	OK
NM_001033301	Fhdc1	23347	chr3	84247946	84284351	0.10964	1	1	0	0.77188	0.116356	4091	4062	OK
NM_001033302	Gm129	23595	chr3	95682427	95686151	3.56377	1	1	0	7.33936	3.77661	1395	1366	OK
NM_001033303	Ampd1	23686	chr3	102877936	102903643	0	0	0	0	0	0	2342	2342	OK
NM_001033304	5330417C22Rik	23765	chr3	108260986	108339440	9.19865	1	1	3.13279	15.2645	9.70697	3326	3297	OK
NM_001033305	Ndufb6	24120	chr4	40217695	40226401	146.343	1	1	122.148	170.537	154.892	534	505	OK
NM_001033306	Shb	24214	chr4	45436147	45543700	0.650356	1	1	0	2.26325	0.686619	2744	2715	OK
NM_001033308	BC013712	24848	chr4	132338271	132352279	0.9203	1	1	0	2.83894	0.978096	2542	2513	OK
NM_001033310	Cox18	25680	chr5	90643749	90653021	1.29103	1	0.389599	0	3.07788	1.35705	1327	1298	OK
NM_001033311	BC023744	25945	chr5	117769274	117805015	5.20173	1	1	0.640268	9.76319	5.51821	4054	4025	OK
NM_001033312	Fbxl18	26259	chr5	143633467	143656917	0.25608	1	1	0	1.26817	0.269179	2831	2802	OK
NM_001033313	Pdap1	26296	chr5	145889638	145900958	6.59536	1	1	1.45907	11.7316	6.97689	2203	2174	OK
NM_001033314	Ccdc61	27726	chr7	19476232	19495753	0.624599	1	1	0	2.20523	0.66326	2010	1981	OK
NM_001033315	Hipk4	27978	chr7	28308279	28316193	0	0	0	0	0	0	2414	2414	OK
NM_001033316	Ffar3	28100	chr7	31639348	31641197	0.378901	1	1	0	1.61	0.408872	1625	1596	OK
NM_001033317	Cnga4	28837	chr7	112553081	112557252	0	0	0	0	0	0	2480	2451	OK
NM_001033318	Cog7	29034	chr7	129066352	129125207	2.84684	1	1	0	6.22135	2.99779	2884	2855	OK
NM_001033319	Ppfia1	29351	chr7	151662659	151739634	3.34824	1	0.999677	0	7.00927	3.55153	5184	5155	OK
NM_001033320	Rltpr	30102	chr8	108214805	108222065	0	0	0	0	0	0	2504	2475	OK
NM_001033321	Tmem231	30194	chr8	114435917	114457691	0.566431	1	1	0	2.07166	0.600657	2887	2858	OK
NM_001033322	Gucy1a2	30348	chr9	3532353	3897342	0	0	0	0	0	0	5273	5244	OK
NM_001033323	Igsf9b	30538	chr9	27106812	27137720	0	0	0	0	0	0	2857	2828	OK
NM_001033324	Zbtb16	30801	chr9	48462401	48644050	0.433427	1	1	0	1.75013	0.438757	5114	5085	OK
NM_001033325	A630095E13Rik	30586	chr9	36443338	36446187	0	0	0	0	0	0	619	619	OK
NM_001033326	#N/A	40407	chr4_random	109801	130134	0	0	0	0	0	0	2203	2203	OK
NM_001033328	BC023829	39867	chrX	67713230	67730218	4.60609	1	1	0.31373	8.89845	4.84687	1989	1960	OK
NM_001033329	Arhgef9	40012	chrX	92244282	92361825	0.223182	1	1	0	1.16803	0.228751	5012	4983	OK
NM_001033330	Frmpd4	40382	chrX	163909240	165015165	0	0	0	0	0	0	8609	8580	OK
NM_001033331	Gas2l3	32101	chr10	88871567	88906712	1.45009	1	0.582072	0	3.77791	1.51261	6745	6716	OK
NM_001033332	Tmtc3	32155	chr10	99910817	99949981	0.00101934	1	0.000253006	3.65838e-06	0.00203501	0.00107635	2788	2759	OK
NM_001033333	Gm239	32208	chr10	116213600	116333935	19.9696	1	1	11.0321	28.9071	21.0496	3114	3085	OK
NM_001033334	Tmem90a	34301	chr12	86018227	86039757	0.0547935	1	1	0	0.522954	0.0547125	2499	2470	OK
NM_001033335	Serpina3f	34430	chr12	105452842	105459339	6.36478	1	0.508176	2.76786	9.96171	6.73478	2213	2184	OK
NM_001033336	Abcc4	36027	chr14	118881913	119105441	0.364302	1	0.493234	0	1.24584	0.384543	5729	5700	OK
NM_001033337	Ttc38	36543	chr15	85662733	85689252	6.89265	1	1	1.64188	12.1434	7.23384	3751	3722	OK
NM_001033338	Rimbp3	36896	chr16	17208227	17214075	0	0	0	0	0	0	5848	5819	OK
NM_001033339	Mmp25	37573	chr17	23766424	23782236	0.0392968	1	1	0	0.435765	0.0392362	3373	3344	OK
NM_001033340	Lrrc30	38271	chr17	67980304	67982063	0	0	0	0	0	0	1759	1759	OK
NM_001033341	Zfp407	38813	chr18	84377093	84758896	0.377445	1	1	0	1.60618	0.398145	7908	7879	OK
NM_001033342	Cdc42bpg	38954	chr19	6306456	6325652	0.126712	1	1	0	0.838644	0.13328	5994	5965	OK
NM_001033343	Sec31b	39369	chr19	44591446	44620338	0	0	0	0	0	0	3923	3894	OK
NM_001033344	Dusp27	21115	chr1	168028278	168058029	0	0	0	0	0	0	4025	3996	OK
NM_001033345	Gm216	20599	chr1	74408681	74415895	0.0584176	1	1	0	0.541812	0.0579607	2101	2072	OK
NM_001033346	Lrrc55	21953	chr2	85028227	85036856	0.632297	1	1	0	2.22264	0.673287	2900	2871	OK
NM_001033347	D430041D05Rik	22267	chr2	103983231	104250491	0	0	0	0	0	0	10122	10093	OK
NM_001033348	Ralgapa2	22633	chr2	146067034	146337740	3.48882	1	1	0	7.2245	3.68901	9610	9581	OK
NM_001033349	Gm410	23248	chr3	57471343	57496459	0	0	0	0	0	0	1759	1759	OK
NM_001033350	Bank1	23897	chr3	135716327	135989010	1.89048	1	1	0	4.64037	2.00584	3247	3218	OK
NM_001033351	Grin3a	24255	chr4	49678097	49857953	0	0	0	0	0	0	3348	3319	OK
NM_001033352	Klhl21	25142	chr4	151382999	151391786	0.778893	1	1	0	2.54399	0.821013	3895	3866	OK
NM_001033354	Iqsec3	27153	chr6	121322950	121423696	0.013842	1	1	0	0.249147	0.0137891	6840	6811	OK
NM_001033355	Zfp568	28051	chr7	30768973	30813301	0.363595	1	0.390005	0	1.17743	0.384459	7176	7147	OK
NM_001033356	Ntn5	28305	chr7	52939783	52949924	0	0	0	0	0	0	1574	1574	OK
NM_001033359	Cntn5	30380	chr9	9660890	10904726	0	0	0	0	0	0	3606	3577	OK
NM_001033360	Gpr101	39815	chrX	54749844	54756934	0	0	0	0	0	0	5410	5410	OK
NM_001033361	Pgr15l	40024	chrX	94267934	94277443	0.00591555	1	1	0	0.159741	0.00570718	5379	5350	OK
NM_001033362	Gm614	40050	chrX	98456715	98459331	0	0	0	0	0	0	747	747	OK
NM_001033364	Pcdh24	34985	chr13	54802823	54838023	240.645	1	1	209.619	271.67	253.94	4127	4098	OK
NM_001033365	Gm628	36284	chr15	73617365	73670101	0	0	0	0	0	0	2242	2242	OK
NM_001033366	Dpcr1	37940	chr17	35772699	35780640	0.0567009	1	1	0	0.53294	0.0551892	2608	2579	OK
NM_001033367	Nlrc4	38307	chr17	74825634	74858448	19.6759	1	1	10.8044	28.5475	20.9097	3838	3809	OK
NM_001033369	Acvr1c	21784	chr2	58119863	58177218	0.691904	1	0.775247	0	2.17259	0.724346	8658	8629	OK
NM_001033371	Lrrc36	30094	chr8	107951539	107987986	0	0	0	0	0	0	2082	2053	OK
NM_001033372	Gm648	39803	chrX	53797050	53802783	0	0	0	0	0	0	1040	1011	OK
NM_001033373	Pftk2	20518	chr1	59313750	59409213	0	0	0	0	0	0	1477	1448	OK
NM_001033374	Gm694	25011	chr4	140988586	140992020	0	0	0	0	0	0	905	905	OK
NM_001033375	A230046K03Rik	32057	chr10	83006685	83059218	3.93238	1	1	0	7.89842	4.17028	5858	5829	OK
NM_001033378	A430078G23Rik	29364	chr8	3353414	3390299	0.0542015	1	1	0	0.519826	0.0554794	2967	2938	OK
NM_001033379	Dcp1b	27127	chr6	119125270	119171632	0.273422	1	1	0	1.31922	0.28539	3311	3282	OK
NM_001033380	Itpripl2	28992	chr7	125628625	125635489	2.42031	1	1	0	5.53178	2.54297	6864	6835	OK
NM_001033382	Cacna2d4	27128	chr6	119186543	119302425	0	0	0	0	0	0	5803	5774	OK
NM_001033383	6430526N21Rik	27509	chr7	4971977	4984825	0.304288	1	1	0	1.40753	0.319944	3958	3929	OK
NM_001033385	D630037F22Rik	31735	chr10	55734099	55948495	1.60303	1	1	0	4.13524	1.70702	7239	7210	OK
NM_001033389	Fubp3	21634	chr2	31428244	31473039	3.83	1	1	0	7.74408	3.93802	3740	3711	OK
NM_001033391	Ipcef1	31499	chr10	3323355	3434998	6.10858e-91	1	2.2887e-91	0	7.47815e-91	6.40777e-91	1174	1145	FAIL
NM_001033393	Tmem104	33784	chr11	115048800	115108339	0.451289	1	1	0	1.79485	0.476479	4566	4537	OK
NM_001033394	A230069A22Rik	25200	chr4	155155699	155159983	0.199976	1	1	0	1.09435	0.202515	3471	3442	OK
NM_001033397	Krt26	33510	chr11	99189797	99199279	0	0	0	0	0	0	2600	2600	OK
NM_001033399	Gfod1	34908	chr13	43290887	43399541	0.688396	1	1	0	2.34779	0.683027	6654	6625	OK
NM_001033400	Gm806	34952	chr13	50562675	50570724	0	0	0	0	0	0	2548	2548	OK
NM_001033404	Gm813	37213	chr16	58613798	58617091	0	0	0	0	0	0	702	702	OK
NM_001033405	Treml2	38152	chr17	48439362	48451859	0.0426306	1	1	0	0.455574	0.0425815	4509	4480	OK
NM_001033407	Gm815	39204	chr19	26960414	26963137	0	0	0	0	0	0	618	618	OK
NM_001033408	Rbm44	20730	chr1	93041679	93067372	0	0	0	0	0	0	3851	3822	OK
NM_001033409	Lgr6	20940	chr1	136882929	137001853	0	0	0	0	0	0	3623	3623	OK
NM_001033410	Gm757	21484	chr2	25089995	25092307	0	0	0	0	0	0	2021	2021	OK
NM_001033411	Gm826	22825	chr2	160137136	160153230	2.00905	1	1	0	4.84387	2.13174	1097	1068	OK
NM_001033412	Gm829	24215	chr4	45696460	45736578	0	0	0	0	0	0	1090	1090	OK
NM_001033415	Shisa3	25563	chr5	67999121	68003511	0	0	0	0	0	0	2039	2010	OK
NM_001033416	Gal3st4	26211	chr5	138706152	138713982	1.01933	1	1	0	3.03857	1.08227	3162	3133	OK
NM_001033418	Bsph1	27647	chr7	14036189	14058798	0	0	0	0	0	0	822	822	OK
NM_001033419	Ceacam16	27771	chr7	20437445	20446648	0	0	0	0	0	0	1635	1606	OK
NM_001033420	Dock1	29203	chr7	141862369	142365330	3.57285	1	1	0	7.35325	3.76686	6815	6786	OK
NM_001033421	Pate2	30571	chr9	35477223	35480474	0	0	0	0	0	0	2215	2186	OK
NM_001033422	Thoc2	39722	chrX	39148170	39265078	8.04754	1	1	2.3739	13.7212	8.49311	7619	7590	OK
NM_001033423	Gm773	39799	chrX	53443003	53466058	0	0	0	0	0	0	951	951	OK
NM_001033424	Fnd3c2	40108	chrX	103430584	103450711	0.00180503	1	1	0	0.0867764	0.00182978	3658	3629	OK
NM_001033425	Zscan10	37572	chr17	23737822	23747986	0.0592857	1	1	0	0.546259	0.0609627	2705	2676	OK
NM_001033426	Grxcr2	38579	chr18	42145854	42158703	0	0	0	0	0	0	1120	1120	OK
NM_001033427	Lyg2	20401	chr1	37962767	37973338	0	0	0	0	0	0	2564	2564	OK
NM_001033428	Tmem211	25874	chr5	113655928	113668283	0	0	0	0	0	0	1827	1827	OK
NM_001033429	Trim75	29725	chr8	67505549	67511543	0	0	0	0	0	0	2504	2504	OK
NM_001033430	Jhdm1d	26538	chr6	39086618	39156772	4.71155	1	1	0.370329	9.05277	4.98732	9553	9524	OK
NM_001033431	Nlrp12	27452	chr7	3221510	3249741	0.0479534	1	1	0	0.485918	0.0505895	4329	4300	OK
NM_001033432	Heca	31554	chr10	17620271	17667873	1.51229	1	1	0	3.9718	1.60842	3667	3638	OK
NM_001033433	Tmem102	32989	chr11	69617096	69619126	0.965041	1	0.984806	0	2.91657	1.0097	1941	1912	OK
NM_001033434	Gm884	33672	chr11	103395890	103476053	0	0	0	0	0	0	4576	4576	OK
NM_001033435	Gm885	33717	chr11	106612581	106628882	3.5178	1	1	0	7.26896	3.68236	1320	1291	OK
NM_001033436	Atxn7l1	34062	chr12	33987379	34053142	0.482033	1	1	0	1.8706	0.499063	2567	2538	OK
NM_001033437	Gm889	34087	chr12	40902972	40925902	0	0	0	0	0	0	1213	1184	OK
NM_001033438	Gm906	34950	chr13	50340549	50345677	0	0	0	0	0	0	3152	3152	OK
NM_001033439	Lrch1	35935	chr14	75154479	75347684	2.06469	1	1	0	4.93849	2.1806	4707	4678	OK
NM_001033440	Gm1587	35955	chr14	78193751	78198775	0	0	0	0	0	0	1354	1354	OK
NM_001033441	Alg10b	36584	chr15	90054741	90060985	1.1499	1	1	0	3.29456	1.21853	3727	3698	OK
NM_001033442	Gm1604b	37435	chr17	8231374	8294093	0	0	0	0	0	0	781	781	OK
NM_001033442_dup1	#N/A	37427	chr17	7229891	7291946	0	0	0	0	0	0	781	781	OK
NM_001033443	Cdkl4	38342	chr17	80922889	80963174	0.119846	1	1	0	0.812222	0.129308	2931	2902	OK
NM_001033444	Capn13	38298	chr17	73655803	73748636	5.7928	1	1	0.979154	10.6064	6.1036	2614	2585	OK
NM_001033445	Fam59a	38464	chr18	21285842	21458640	1.53759	1	1	0	4.01759	1.6178	4783	4754	OK
NM_001033446	Gm949	38620	chr18	47081468	47093876	0	0	0	0	0	0	2247	2247	OK
NM_001033448	Gm962	38915	chr19	5568073	5571261	0.39037	1	1	0	1.63996	0.414152	3092	3063	OK
NM_001033449	Als2cr4	20516	chr1	59157436	59176940	0.950217	1	0.25889	0	1.98284	1.01124	1868	1839	OK
NM_001033450	Mnda	21222	chr1	175826485	175843053	2.97878	1	1	0	6.4306	3.14451	1651	1622	OK
NM_001033451	Zfp408	22209	chr2	91483844	91489948	1.05105	1	1	0	3.10146	1.11205	3740	3711	OK
NM_001033452	Accsl	22233	chr2	93695519	93709260	0	0	0	0	0	0	2168	2168	OK
NM_001033453	Pdp1	24041	chr4	11885331	11893597	0.233815	1	0.215174	0	0.710995	0.242037	4198	4169	OK
NM_001033455	Ccdc27	25164	chr4	153400752	153416786	0	0	0	0	0	0	2084	2084	OK
NM_001033457	Nom1	25357	chr5	29761206	29778709	2.31953	1	1	0	5.36553	2.45247	3542	3513	OK
NM_001033458	Gm1673	25429	chr5	34326122	34327655	0	0	0	0	0	0	429	400	OK
NM_001033459	Gm1679	25847	chr5	110783114	110785106	0	0	0	0	0	0	685	685	OK
NM_001033460	Gm1060	25367	chr5	30607913	30668993	0.657494	1	1	0	2.27921	0.68611	2486	2457	OK
NM_001033461	Lrrc43	26026	chr5	123939333	123958213	0	0	0	0	0	0	2045	2045	OK
NM_001033463	Tatdn2	27079	chr6	113647492	113661062	0.608551	1	1	0	2.16875	0.640462	2646	2617	OK
NM_001033464	Efcab4b	27255	chr6	127527992	127579956	0.685217	1	1	0	2.34077	0.718396	1094	1065	OK
NM_001033465	6430531B16Rik	29226	chr7	147158201	147164654	0	0	0	0	0	0	1161	1132	OK
NM_001033466	Zbtb2	31511	chr10	5958432	5979467	0.612937	1	1	0	2.17874	0.651958	3227	3198	OK
NM_001033468	Gpr114	30031	chr8	97447593	97467190	1.65084	1	0.269342	0.0261079	3.27557	1.74774	2812	2783	OK
NM_001033469	Foxr1	30753	chr9	44242316	44248951	0	0	0	0	0	0	1666	1666	OK
NM_001033471	Cpxcr1	40145	chrX	113562552	113592392	0	0	0	0	0	0	1596	1596	OK
NM_001033472	A830080D01Rik	40339	chrX	155970599	156031013	0.886182	1	1	0	2.76893	0.9333	3366	3337	OK
NM_001033473	Odf3l2	31931	chr10	79102270	79108483	0	0	0	0	0	0	1248	1248	OK
NM_001033474	ENSMUSG00000074747	32194	chr10	112362483	112366082	47.7226	1	1	33.9063	61.5389	50.2168	3599	3570	OK
NM_001033475	Tmed8	34337	chr12	88507191	88541179	0.438323	1	1	0	1.76244	0.466054	7179	7150	OK
NM_001033477	Gm1322	21821	chr2	67011890	67024269	0	0	0	0	0	0	1966	1966	OK
NM_001033478	Gm1381	25712	chr5	93000562	93020310	0.0395507	1	0.141073	0	0.191445	0.042091	1505	1476	OK
NM_001033479	Gm1527	23143	chr3	28791538	28825646	0	0	0	0	0	0	2120	2120	OK
NM_001033481	Gm98	39036	chr19	10282760	10315238	0.762795	1	1	0	2.50956	0.811985	5597	5568	OK
NM_001033484	Iqgap3	23384	chr3	87885972	87924970	0.566154	1	1	0	2.07102	0.603692	5676	5647	OK
NM_001033485	BC048644	30260	chr8	124431732	124442328	0	0	0	0	0	0	2260	2231	OK
NM_001033488	Mfsd2b	33965	chr12	4869243	4881165	0.309575	1	1	0	1.42236	0.323036	3125	3096	OK
NM_001033489	Rnf207	25153	chr4	151681131	151692734	0	0	0	0	0	0	2479	2450	OK
NM_001033490	Pusl1	25207	chr4	155262968	155265871	3.59926	1	0.168553	2.03839	5.16014	3.78437	1226	1197	OK
NM_001033491	Gm1965	26962	chr6	89090998	89096010	0.4324	1	1	0	1.74754	0.46936	1054	1025	OK
NM_001033492	CN716893	39983	chrX	83495594	83501558	0	0	0	0	0	0	2401	2372	OK
NM_001033493	Gpr111	38068	chr17	42845885	42879128	0	0	0	0	0	0	3283	3283	OK
NM_001033496	Zfp213	37570	chr17	23693733	23701193	0.404374	1	1	0	1.67618	0.423998	2674	2645	OK
NM_001033498	Gramd2	30937	chr9	59555570	59564231	5.4959	1	1	0.80723	10.1846	5.80188	1368	1339	OK
NM_001033499	Sh2d1b2	21140	chr1	172163001	172181718	0.60112	1	1	0	2.15176	0.634166	399	370	OK
NM_001033500	Wdr72	31048	chr9	73958140	74131010	0	0	0	0	0	0	5218	5189	OK
NM_001033525	Kcnk6	28037	chr7	30006946	30017541	0.750017	1	1	0	2.48209	0.79553	4089	4060	OK
NM_001033528	Usp36	33864	chr11	118120966	118151558	2.4866	1	1	0	5.64039	2.65043	5609	5580	OK
NM_001033530	AW146154	28167	chr7	48734243	48755260	3.33093	1	1	0	6.98109	3.41891	3411	3382	OK
NM_001033531	Klhl32	24079	chr4	24544419	24778233	0	0	0	0	0	0	2287	2258	OK
NM_001033532	AW554918	38484	chr18	25327520	25625822	0.924315	1	1	0	2.84714	0.979801	5351	5322	OK
NM_001033533	Ccdc102a	30030	chr8	97426768	97441998	0.166271	1	1	0	0.981799	0.17489	2304	2275	OK
NM_001033534	Layn	30828	chr9	50864884	50885199	0.415574	1	1	0	1.70488	0.439101	1786	1757	OK
NM_001033535	Tnfaip8l3	30853	chr9	53873412	53916218	3.58197	1	1	0	7.36719	3.78187	2225	2196	OK
NM_001033536	Rfx7	31037	chr9	72380046	72470756	1.78159	1	1	0	4.45111	1900-01-01 21:08:19	8000	7971	OK
NM_001033537	Pgap3	33481	chr11	98249985	98261804	1.28056	1	1	0	3.5438	1.35232	2424	2395	OK
NM_001033538	Cass4	22958	chr2	172219293	172255054	0	0	0	0	0	0	3731	3702	OK
NM_001033539	Bex6	37044	chr16	32179885	32187030	0	0	0	0	0	0	983	983	OK
NM_001033540	Gm5113	28058	chr7	30954940	30965228	1.4164	1	1	0	3.79665	1.48073	2955	2926	OK
NM_001033541	Gm5127	40110	chrX	103778524	103905896	0	0	0	0	0	0	1809	1780	OK
NM_001033542	Slc47a2	32878	chr11	61115132	61156362	0	0	0	0	0	0	2377	2348	OK
NM_001033543	Il20rb	31195	chr9	100358137	100386892	0.619965	1	1	0	2.19472	0.660211	2478	2449	OK
NM_001033547	4922505E12Rik	21299	chr1	184677256	184679311	0	0	0	0	0	0	2055	2055	OK
NM_001033548	6030429G01Rik	27483	chr7	4474558	4484044	0.278034	1	1	0	1.33261	0.292675	2189	2160	OK
NM_001033550	Lrrc8b	25793	chr5	105844793	105915208	2.37511	1	1	0	5.4574	2.53516	2841	2812	OK
NM_001033573	Zdhhc6	39446	chr19	55372788	55390522	0.495876	1	0.0346717	0.232755	0.758997	0.525143	2286	2257	OK
NM_001033597	Acsl6	32756	chr11	54117705	54175041	0.216297	1	0.405247	0	0.821829	0.225703	2592	2563	OK
NM_001033598	Acsl6	32756	chr11	54117325	54175041	0.155563	1	0.287931	0	0.590143	0.162327	2561	2532	OK
NM_001033599	Acsl6	32756	chr11	54128404	54175041	0.0381214	1	0.0762997	0	0.146863	0.0397791	2767	2738	OK
NM_001033600	Acsl4	40251	chrX	138752535	138825078	1.75533	1	0.61481	0	4.41092	1.80538	4987	4958	OK
NM_001033606	Acsl3	20645	chr1	78654399	78704318	0.513246	1	0.163739	0	1.0931	0.543543	3810	3781	OK
NM_001033621	Myot	38603	chr18	44493727	44515376	0.261355	1	1	0	1.28381	0.27399	2207	2178	OK
NM_001033630	2310061I04Rik	37952	chr17	36029621	36034323	10.9366	1	1	4.32251	17.5507	11.5706	1240	1211	OK
NM_001033632	Ifitm6	29275	chr7	148201710	148202791	3.38566	1	1	0	7.06569	3.58531	541	512	OK
NM_001033633	Slc2a13	36589	chr15	91098121	91403692	0.294792	1	1	0	1.38069	0.311362	6541	6512	OK
NM_001033634	Zyg11b	24532	chr4	107900359	107973695	2.92805	1	1	0	6.35036	3.07311	10654	10625	OK
NM_001033636	Prex2	20287	chr1	11254043	11293763	0.589937	1	0.739748	0	1.91299	0.601654	6537	6508	OK
NM_001033638	Crxos1	27665	chr7	16481472	16489358	0	0	0	0	0	0	923	894	OK
NM_001033654	Pus10	32544	chr11	23565673	23632876	9.20591	1	0.624159	3.87954	14.5323	9.64051	3177	3148	OK
NM_001033668	Dnahc1	35497	chr14	32073560	32137082	0	0	0	0	0	0	12872	12843	OK
NM_001033669	Fbxw10	32905	chr11	62660624	62690964	0.107616	1	1	0	0.763712	0.110583	3267	3238	OK
NM_001033711	Evi2a	33227	chr11	79340062	79344111	0.947776	1	0.0538921	0.495751	1.3998	1.0017	2296	2267	OK
NM_001033713	Mef2a	28436	chr7	74378716	74517744	1.46451	1	1	0	3.88485	1.53067	2870	2841	OK
NM_001033759	Tmem2	39183	chr19	21852831	21932817	4.41973	1	0.999991	0.215031	8.62443	4.59397	6585	6556	OK
NM_001033764	4931408C20Rik	20348	chr1	26738645	26744305	0	0	0	0	0	0	4331	4302	OK
NM_001033765	1700071K01Rik	33247	chr11	81386003	81387041	0.643377	1	1	0	2.24759	0.6685	1038	1009	OK
NM_001033766	4930596D02Rik	35547	chr14	36622671	36625164	0	0	0	0	0	0	1162	1162	OK
NM_001033767	Gm4951	38667	chr18	60371730	60407474	3.95359	1	1	0	7.93032	4.13561	2648	2619	OK
NM_001033768	Pin1l	22271	chr2	104554082	104556447	0.28331	1	1	0	1.34785	0.295481	1083	1054	OK
NM_001033769	#N/A	40515	chrUn_random	2889606	2891056	0	0	0	0	0	0	925	925	OK
NM_001033770	Gm904	34955	chr13	50738596	50741207	0	0	0	0	0	0	649	649	OK
NM_001033773	Ube2u	24473	chr4	100151471	100222750	0	0	0	0	0	0	1517	1517	OK
NM_001033774	Gm1661	24625	chr4	116887794	116924522	0	0	0	0	0	0	1425	1425	OK
NM_001033775	4933422H20Rik	33795	chr11	115301858	115309582	1.68113	1	1	0	4.2743	1.76033	1932	1903	OK
NM_001033776	7420416P09Rik	34300	chr12	85983845	85992405	0	0	0	0	0	0	3028	2999	OK
NM_001033779	Gm5544	23644	chr3	97734095	97770941	0	0	0	0	0	0	891	891	OK
NM_001033780	I830077J02Rik	23714	chr3	105728808	105735582	2.6385	1	1	0	5.88719	2.77098	1066	1037	OK
NM_001033782	Gm5592	28164	chr7	48539696	48545553	0	0	0	0	0	0	3033	3033	OK
NM_001033783	Gm5615	30584	chr9	36339987	36349548	0	0	0	0	0	0	2342	2342	OK
NM_001033785	Akap14	39677	chrX	34690692	34708837	0	0	0	0	0	0	1792	1763	OK
NM_001033786	4930428E23Rik	39947	chrX	72391395	72409090	0.658608	1	1	0	2.2817	0.70604	703	674	OK
NM_001033789	Gm5820	38572	chr18	39052109	39130928	0.0265724	1	1	0	0.352593	0.0265314	2187	2158	OK
NM_001033790	B020004J07Rik	24481	chr4	101507573	101516627	0	0	0	0	0	0	1975	1975	OK
NM_001033791	Gm12888	24700	chr4	120988920	120997522	0	0	0	0	0	0	1181	1181	OK
NM_001033793	Ubtfl1	30411	chr9	18208861	18215946	0	0	0	0	0	0	2639	2639	OK
NM_001033794	C85627	31346	chr9	109579247	109605214	0	0	0	0	0	0	1519	1519	OK
NM_001033795	Zcchc16	40262	chrX	141123449	141556953	0	0	0	0	0	0	3634	3634	OK
NM_001033799	4930428D18Rik	39957	chrX	73638688	73643318	0	0	0	0	0	0	1103	1103	OK
NM_001033805	G630016D24Rik	35673	chr14	52636539	52639462	49.2588	1	1	35.2218	63.2957	52.0272	1227	1198	OK
NM_001033807	4930567H17Rik	39866	chrX	67647075	67647915	0	0	0	0	0	0	840	840	OK
NM_001033813	Zfp872	30512	chr9	21992609	22006567	0.0827396	1	1	0	0.658029	0.0812463	2960	2931	OK
NM_001033819	9130409I23Rik	21283	chr1	182981367	182990798	0.127385	1	1	0	0.841207	0.132958	1898	1869	OK
NM_001033820	Zfp551	27617	chr7	13000496	13007840	0.525188	1	1	0	1.97459	0.548188	2336	2307	OK
NM_001033851	Cpne8	36585	chr15	90473753	90509819	0.706004	1	0.289675	0	1.61519	0.739234	700	671	OK
NM_001033865	Rps27a	32563	chr11	29445841	29448040	10.7334	1	0.114038	8.49113	12.9757	11.3342	821	792	OK
NM_001033872	Smagp	36698	chr15	100451770	100467296	18.7169	1	0.999984	10.0643	27.3695	19.7808	954	925	OK
NM_001033874	1190002A17Rik	21582	chr2	28555680	28668685	0	0	0	0	0	0	1570	1541	OK
NM_001033875	Ctrc	25022	chr4	141394154	141402274	0	0	0	0	0	0	957	928	OK
NM_001033876	Kcnk9	36275	chr15	72342548	72376709	0	0	0	0	0	0	1209	1209	OK
NM_001033877	Adamts17	28434	chr7	73984620	74297511	0.0424617	1	1	0	0.454587	0.0443294	6029	6000	OK
NM_001033878	Vmn2r66	28541	chr7	92143154	92160530	0	0	0	0	0	0	2556	2556	OK
NM_001033879	Tubal3	34598	chr13	3923940	3934523	65.185	1	1	49.0376	81.3325	69.2719	3096	3067	OK
NM_001033880	#N/A	39989	chrX	87175435	87178191	0	0	0	0	0	0	2618	2618	OK
NM_001033904	Khdc1c	20333	chr1	21358411	21359824	0	0	0	0	0	0	844	844	OK
NM_001033908	Med22	21551	chr2	26760786	26766162	1.44471	1	0.0774096	0.771562	2.11786	1.5359	1367	1338	OK
NM_001033922	Treml4	38151	chr17	48403660	48414724	0.0054456	1	0.00176736	0	0.0116508	0.00576701	1730	1701	OK
NM_001033929	Thnsl2	26803	chr6	71078391	71094370	11.5952	1	0.895774	5.03026	18.1601	12.2394	1782	1753	OK
NM_001033954	Calca	28976	chr7	121774991	121779871	0.40047	1	1	0	1.66612	0.413974	994	965	OK
NM_001033960	Rabgap1	21736	chr2	37307773	37400482	0.267304	1	0.0344126	0.0754345	0.459174	0.283018	4238	4209	OK
NM_001033962	Ube3a	28388	chr7	66484121	66562097	6.10504	1	0.991378	1.18421	11.0259	6.40994	4910	4881	OK
NM_001033966	Ak2	24780	chr4	128670508	128685642	6.5381	1	0.0782101	5.10456	7.97164	6.91848	942	913	OK
NM_001033978	H2-Eb2	37862	chr17	34462619	34478355	1.30148	1	1	0	3.58312	1.34357	3380	3351	OK
NM_001033979	Ldlrad2	24948	chr4	137126790	137131095	0.00364117	1	1	0	0.124325	0.00366739	1828	1799	OK
NM_001033980	Fam92b	30243	chr8	122690296	122701369	0	0	0	0	0	0	1189	1160	OK
NM_001033981	F830116E18Rik	32583	chr11	32186963	32187912	0	0	0	0	0	0	748	748	OK
NM_001033983	7420426K07Rik	31180	chr9	98803537	98805041	0	0	0	0	0	0	1504	1504	OK
NM_001033988	Ncoa4	35510	chr14	32973077	32992549	0.801161	1	0.0202435	0.545732	1.05659	0.849823	3546	3517	OK
NM_001034013	Accn1	33247	chr11	80693666	81781898	0.0850251	1	0.77939	0	0.604682	0.0876121	2643	2614	OK
NM_001034029	Il17re	27069	chr6	113408888	113420137	0.406478	1	0.557566	0	1.36831	0.410803	1898	1869	OK
NM_001034030	Limk2	32415	chr11	3243385	3256144	0.598981	1	0.119527	0.0549871	1.14297	0.633465	3812	3783	OK
NM_001034031	Il17re	27069	chr6	113408888	113420137	0.0368735	1	0.052609	0	0.125908	0.0372659	1973	1944	OK
NM_001034037	1700024G13Rik	35514	chr14	33189687	33201559	0	0	0	0	0	0	398	398	OK
NM_001034059	Ccdc160	39773	chrX	50144376	50152645	0	0	0	0	0	0	1536	1507	OK
NM_001034060	Rufy4	20592	chr1	74172114	74194797	0	0	0	0	0	0	2306	2277	OK
NM_001034085	Ppp2r1b	30827	chr9	50665039	50702334	0.223707	1	0.0849482	0	0.499588	0.237305	3636	3607	OK
NM_001034097	Tnfsf12-Tnfsf13	32983	chr11	69496078	69509600	2.07035e-11	1	2.97745e-12	5.00083e-12	3.64062e-11	2.18294e-11	2235	2206	OK
NM_001034100	Gm5382	39596	chrX	13788273	13788783	0	0	0	0	0	0	510	481	OK
NM_001034101	Gm13119	25054	chr4	143947866	143954322	0	0	0	0	0	0	2072	2072	OK
NM_001034102	Gm5800	35664	chr14	52331318	52336807	0	0	0	0	0	0	851	851	OK
NM_001034103	Gm5941	39996	chrX	89735287	89736018	0	0	0	0	0	0	558	558	OK
NM_001034115	#N/A	28230	chr7	51565633	51613723	0.00432831	1	1	0	0.135908	0.00423833	7596	7567	OK
NM_001034168	Ank2	23847	chr3	126624524	126646304	0.232376	1	0.29297	0	0.756502	0.240234	5467	5438	OK
NM_001034851	Fam134b	36121	chr15	25773018	25903442	27.6864	1	0.918404	17.589	37.7838	29.2704	3164	3135	OK
NM_001034856	4930430D24Rik	39706	chrX	35391375	35396291	0.0394374	1	1	0	0.436615	0.0407956	1194	1165	OK
NM_001034857	C330019L16Rik	28176	chr7	49864895	49897958	0.585111	1	1	0	2.11496	0.589459	4868	4839	OK
NM_001034858	Armc2	31689	chr10	41634796	41738188	0.726006	1	1	0	2.43013	0.76461	4864	4835	OK
NM_001034859	#N/A	38668	chr18	60427954	60432921	0.149426	1	1	0	0.922538	0.152603	2838	2809	OK
NM_001034860	Gm4858	23528	chr3	92872744	92879427	0	0	0	0	0	0	1810	1810	OK
NM_001034862	Erich1	29453	chr8	14027564	14090327	1.77385	1	1	0	4.43757	1.8537	1579	1550	OK
NM_001034863	Tmem136	30728	chr9	42916735	42924653	0.211551	1	1	0	1.13144	0.209585	3500	3471	OK
NM_001034864	Gm4907	39632	chrX	23469888	23484676	2.4135	1	1	0	5.52058	2.53172	1310	1281	OK
NM_001034866	Pnldc1	37460	chr17	13081767	13102866	0	0	0	0	0	0	1689	1689	OK
NM_001034867	#N/A	24099	chr4	33257381	33276712	1.32385	1	1	0	3.62503	1.39821	5572	5543	OK
NM_001034868	Mrgprx2	28359	chr7	55733988	55754640	0	0	0	0	0	0	4559	4530	OK
NM_001034869	Gm4981	31743	chr10	57697595	57699408	0.0522462	1	1	0	0.509395	0.0503485	1813	1784	OK
NM_001034871	Gm749	37729	chr17	28686431	28689563	0	0	0	0	0	0	444	444	OK
NM_001034872	Gm853	24812	chr4	129886352	129899539	0	0	0	0	0	0	2208	2208	OK
NM_001034873	Ksr2	25948	chr5	117864008	118005951	0	0	0	0	0	0	2283	2283	OK
NM_001034874	Shisa6	32919	chr11	66025226	66339628	0.0101158	1	1	0	0.211271	0.0101638	7487	7458	OK
NM_001034875	Gm1006	22740	chr2	153766597	153789588	0	0	0	0	0	0	2115	2086	OK
NM_001034876	Ccdc24	24631	chr4	117541866	117545075	0	0	0	0	0	0	1279	1250	OK
NM_001034878	Dnaic2	33767	chr11	114588725	114619200	0.13172	1	1	0	0.857585	0.140616	2871	2842	OK
NM_001034880	Gm5460	35530	chr14	34854263	34860167	0	0	0	0	0	0	1903	1874	OK
NM_001034881	Gm5464	35874	chr14	67487686	67489842	0	0	0	0	0	0	2156	2127	OK
NM_001034882	Gm5465	35970	chr14	79851641	79854623	0.145444	1	1	0	0.908188	0.155267	2982	2953	OK
NM_001034885	Pnpla1	37736	chr17	28995355	29027253	0.142699	1	1	0	0.898208	0.151075	4483	4454	OK
NM_001034891	2210404J11Rik	37480	chr17	15190022	15201196	0.667193	1	0.0631199	0.254019	1.08037	0.702162	1580	1551	OK
NM_001034893	I1C0022H11Rik	28181	chr7	50432957	50447479	0.118425	1	1	0	0.806683	0.118156	3101	3072	OK
NM_001034894	Foxr2	40303	chrX	149553330	149567404	0	0	0	0	0	0	3208	3208	OK
NM_001034895	Zfr2	32016	chr10	80695907	80714868	0	0	0	0	0	0	3341	3312	OK
NM_001034896	Tmem92	33392	chr11	94638530	94644017	0.475472	1	0.625848	0	1.59145	0.499035	2043	2014	OK
NM_001034898	Ms4a15	39060	chr19	11052796	11067740	0.245524	1	1	0	1.23653	0.252811	1713	1684	OK
NM_001034899	Gm16432	21257	chr1	179921565	179978422	0	0	0	0	0	0	1663	1634	OK
NM_001034900	Zfp345	22663	chr2	150296726	150310799	0.191009	1	1	0	1.0651	0.193239	2706	2677	OK
NM_001034902	Gm5878	26892	chr6	85061409	85076088	0	0	0	0	0	0	4643	4614	OK
NM_001034903	Gm5887	27433	chr6	147023583	147035554	0.403844	1	1	0	1.67482	0.432023	1123	1094	OK
NM_001034904	Gm5891	27828	chr7	22694452	22706310	0	0	0	0	0	0	1726	1726	OK
NM_001034904_dup1	#N/A	27861	chr7	23917641	23929499	0	0	0	0	0	0	1726	1726	OK
NM_001034905	Spag11b	29470	chr8	19140758	19143010	0	0	0	0	0	0	1740	1740	OK
NM_001034906	Gm6021	31125	chr9	88475873	88483657	0	0	0	0	0	0	1836	1807	OK
NM_001034907	Zc3h12b	40016	chrX	92907016	93123309	0	0	0	0	0	0	3365	3336	OK
NM_001034909	EG547347	37962	chr17	36179905	36195590	4.98142	1	0.092104	3.623	6.33984	5.23242	1633	1604	OK
NM_001034910	Defb42	35830	chr14	63665827	63667443	0	0	0	0	0	0	614	585	OK
NM_001034962	Sorbs1	39310	chr19	40366529	40525888	4.15006	1	0.239314	2.00165	6.29848	4.38172	5282	5253	OK
NM_001034963	Sorbs1	39310	chr19	40366529	40525888	1.99881	1	0.11592	0.99793	2.99969	2.11038	5312	5283	OK
NM_001034964	Sorbs1	39310	chr19	40366529	40476800	9.4958	1	0.546848	4.78567	14.2059	10.0259	5275	5246	OK
NM_001035122	Golm1	35041	chr13	59736356	59777145	40.2861	1	0.970957	27.7375	52.8347	42.7348	3557	3528	OK
NM_001035123	Setd6	30047	chr8	98239812	98242904	1.03336	1	1	0	3.06644	1.09193	1669	1640	OK
NM_001035226	Xpo1	32539	chr11	23156040	23197597	7.84009	1	0.768973	2.84379	12.8364	8.27044	4906	4877	OK
NM_001035228	St3gal5	26818	chr6	72047606	72104564	0.150599	1	0.776128	0	0.84578	0.157364	2236	2207	OK
NM_001035231	Zfp748	35120	chr13	67639589	67654088	4.87705	1	0.94041	0.592845	9.16126	5.11425	4602	4573	OK
NM_001035239	Trpm3	39184	chr19	22213606	23064372	0	0	0	0	0	0	6742	6713	OK
NM_001035240	Trpm3	39184	chr19	22213606	23064372	0	0	0	0	0	0	6742	6713	OK
NM_001035241	Trpm3	39184	chr19	22213606	23064372	0	0	0	0	0	0	6712	6683	OK
NM_001035242	Trpm3	39184	chr19	22213606	23064372	0	0	0	0	0	0	6706	6677	OK
NM_001035243	Trpm3	39184	chr19	22213606	23064372	0	0	0	0	0	0	6676	6647	OK
NM_001035244	Trpm3	39184	chr19	22767108	23000979	0	0	0	0	0	0	3653	3624	OK
NM_001035245	Trpm3	39184	chr19	22767108	22846871	0	0	0	0	0	0	1628	1628	OK
NM_001035246	Trpm3	39184	chr19	22767108	22843870	0	0	0	0	0	0	3851	3851	OK
NM_001035509	Zcchc18	40218	chrX	133527693	133531462	1.94656	1	0.816971	0	4.58128	2.05663	2856	2827	OK
NM_001035510	Zcchc18	40218	chrX	133527693	133531462	0.0902296	1	0.0441787	0	0.216606	0.0953315	3327	3298	OK
NM_001035525	AU040320	24760	chr4	126430798	126546938	0.154907	1	0.00326908	0	0.0455133	0.163873	3697	3668	FAIL
NM_001035526	AU040320	24760	chr4	126431013	126546938	7.85464e-06	1	1.71093e-07	0	2.31851e-06	8.30923e-06	3815	3786	FAIL
NM_001035531	Adrbk2	25870	chr5	113389583	113444534	0	0	0	0	0	0	1561	1532	OK
NM_001035532	Akap2	24284	chr4	57858119	57909856	0.26564	1	0.447988	0	0.997037	0.279052	6830	6801	OK
NM_001035533	Akap2	24284	chr4	57867433	57909856	0.299025	1	0.502806	0	1.12045	0.314122	6810	6781	OK
NM_001035854	Ap2b1	33274	chr11	83116198	83218535	0.00127266	1	0.000202966	0.000255536	0.00228978	0.00134909	5409	5380	OK
NM_001036293	Nrbf2	31812	chr10	66729436	66748029	2.34321	1	1	0	5.40472	2.48861	1789	1760	OK
NM_001036684	Atp2b2	27082	chr6	113695661	113841370	0.0346846	1	0.599443	0	0.325064	0.0353109	6905	6876	OK
NM_001036740	B3gnt8	27937	chr7	26412642	26414509	0.298156	1	0.967444	0	1.37748	0.322304	1475	1446	OK
NM_001037098	Nacc2	21533	chr2	25911055	25947916	9.21082e-09	1	3.18394e-09	0	2.00416e-08	9.6096e-09	6893	6864	OK
NM_001037099	Cacnb4	21771	chr2	52283839	52532101	0.0215147	1	0.0398628	0	0.0802723	0.0222921	7981	7952	OK
NM_001037127	Musk	24289	chr4	58298833	58387175	0.0892169	1	0.0836303	0	0.264071	0.0905859	3422	3393	OK
NM_001037128	Musk	24289	chr4	58298833	58387175	0.173147	1	0.160152	0	0.516617	0.175804	3377	3348	OK
NM_001037129	Musk	24289	chr4	58298833	58387175	0.247132	1	0.226946	0	0.743205	0.250924	3353	3324	OK
NM_001037130	Musk	24289	chr4	58298833	58387175	0.316312	1	0.287854	0	0.951109	0.321166	3323	3294	OK
NM_001037134	Ccne2	24034	chr4	11118500	11131829	5.56261	1	0.539043	2.00318	9.12205	5.86863	3013	2984	OK
NM_001037136	Agap1	20720	chr1	91351385	91791857	1.69929	1	0.999729	0	4.30655	1.79259	9422	9393	OK
NM_001037143	2310033E01Rik	27903	chr7	25326676	25331024	0	0	0	0	0	0	730	701	OK
NM_001037166	Gm4925	32096	chr10	88192285	88193846	0.215343	1	1	0	1.14344	0.220589	1561	1532	OK
NM_001037167	Gm5647	40316	chrX	151009770	151013873	0	0	0	0	0	0	893	893	OK
NM_001037168	Psg27	27717	chr7	19141862	19152654	0.339718	1	1	0	1.50543	0.359327	1942	1913	OK
NM_001037170	Tomm40l	21157	chr1	173147933	173152645	11.398	1	0.479864	6.71356	16.0825	12.0763	2920	2891	OK
NM_001037177	Nfatc2	22942	chr2	168343702	168415848	0	0	0	0	0	0	3362	3362	OK
NM_001037178	Nfatc2	22942	chr2	168343702	168427155	0	0	0	0	0	0	2742	2742	OK
NM_001037221	Samd4	35590	chr14	47502639	47725492	0.0130017	1	0.0463855	0	0.0622527	0.0131005	7120	7091	OK
NM_001037247	Defb36	22709	chr2	152430062	152438465	0	0	0	0	0	0	468	468	OK
NM_001037248	EG381936	27797	chr7	21309860	21315960	0	0	0	0	0	0	1581	1581	OK
NM_001037248_dup1	#N/A	27801	chr7	21509543	21515643	0	0	0	0	0	0	1581	1581	OK
NM_001037248_dup2	#N/A	27852	chr7	23498629	23504729	0	0	0	0	0	0	1581	1581	OK
NM_001037279	2700094K13Rik	21934	chr2	84509377	84510865	5.43377	1	0.216547	2.85101	8.01653	5.69474	654	625	OK
NM_001037294	Alpk2	38718	chr18	65425185	65553542	0	0	0	0	0	0	7247	7218	OK
NM_001037298	Fam38a	30271	chr8	125005597	125075229	0.038522	1	0.126769	0	0.17832	0.0402618	8216	8187	OK
NM_001037321	Fbxo40	37106	chr16	36966158	36979222	0	0	0	0	0	0	2518	2518	OK
NM_001037326	Cstf3	22269	chr2	104430640	104449586	1.28116	1	0.0813372	0.633842	1.92848	1.35014	778	749	OK
NM_001037493	Slc41a3	26990	chr6	90569209	90596406	0.027548	1	0.0159181	0	0.0695114	0.0291364	2255	2226	OK
NM_001037502	Defb28	22704	chr2	152343990	152347183	0	0	0	0	0	0	397	397	OK
NM_001037539	Prok2	27029	chr6	99661292	99676386	0.0852735	1	0.183209	0	0.34148	0.0847869	1450	1421	OK
NM_001037634	Plac1l	39078	chr19	11721773	11735049	0	0	0	0	0	0	673	644	OK
NM_001037665	Zfp1	30188	chr8	114167342	114194908	1.99338	1	0.866656	0	4.74418	2.10264	1871	1842	OK
NM_001037707	Zfp27	28049	chr7	30678355	30691123	1.18104	1	0.336444	0	2.86479	1.25501	3529	3500	OK
NM_001037709	Rusc2	24171	chr4	43394853	43439958	0.0312535	1	0.439343	0	0.267657	0.0323828	5295	5266	OK
NM_001037711	Cgn	23559	chr3	94563991	94590437	37.1831	1	1	24.9875	49.3787	39.5094	5038	5009	OK
NM_001037712	Kcnh6	33696	chr11	105869516	105895378	0	0	0	0	0	0	2853	2824	OK
NM_001037713	Xaf1	33065	chr11	72115130	72127235	11.9348	1	1	5.02541	18.8441	12.631	2598	2569	OK
NM_001037716	Gm10439	40275	chrX	146029143	146071164	0	0	0	0	0	0	1803	1803	OK
NM_001037717	Slc38a6	34202	chr12	74387841	74453916	0.554336	1	1	0	2.04341	0.584093	1836	1807	OK
NM_001037718	4932415M13Rik	38176	chr17	53863075	53865058	0	0	0	0	0	0	1983	1983	OK
NM_001037719	Btla	37159	chr16	45224449	45253008	0.757905	1	0.439444	0	2.13567	0.810177	3235	3206	OK
NM_001037722	Adam15	23436	chr3	89143561	89153932	0.303276	1	0.594192	0	1.16951	0.322963	2989	2960	OK
NM_001037723	Adcy7	29977	chr8	90812964	90853861	0.00197033	1	0.000973284	0	0.00473995	0.00209265	6033	6004	OK
NM_001037724	Adcy7	29977	chr8	90818102	90853861	0.338728	1	0.165538	0	0.860026	0.359757	5969	5940	OK
NM_001037725	Fam117b	20524	chr1	59969849	60042190	2.69865	1	1	0	5.98417	2.87232	5532	5503	OK
NM_001037726	Creb1	20547	chr1	64579377	64651122	0.338864	1	0.0731725	0.015384	0.662345	0.357505	8257	8228	OK
NM_001037727	Arhgap25	26936	chr6	87409378	87483229	0.620754	1	0.213364	0	1.35506	0.657992	2831	2802	OK
NM_001037736	Arhgef10	29456	chr8	14911716	15001085	0.0399994	1	0.569617	0	0.344476	0.0423867	5357	5328	OK
NM_001037737	Arnt	23582	chr3	95238311	95301161	0.0189821	1	0.00531011	0	0.0392494	0.0200022	4369	4340	OK
NM_001037740	Fam40b	26472	chr6	29867012	29909680	0.231653	1	0.711579	0	1.07033	0.24249	5285	5256	OK
NM_001037741	Gpx4	31958	chr10	79516781	79519184	0.0106729	1	0.000135482	0.00826781	0.013078	0.0111743	995	966	OK
NM_001037742	1110034B05Rik	20495	chr1	57445087	57463518	4.813	1	0.295293	2.05478	7.57122	5.10041	1413	1384	OK
NM_001037743	4921506M07Rik	34137	chr12	58665101	58723096	0	0	0	0	0	0	1479	1450	OK
NM_001037744	Timm8a2	36042	chr14	122433895	122437644	0	0	0	0	0	0	915	915	OK
NM_001037745	Zfp791	29954	chr8	87633065	87646994	0.875483	1	1	0	2.74683	0.919675	2332	2303	OK
NM_001037746	Gm5081	34135	chr12	58331398	58343155	6.04501	1	0.965342	1.21299	10.877	6.39673	4006	3977	OK
NM_001037747	Card9	21538	chr2	26207831	26215067	0	0	0	0	0	0	1611	1582	OK
NM_001037748	#N/A	40434	chrY_random	3373245	3399402	0	0	0	0	0	0	832	832	OK
NM_001037748_dup1	#N/A	40445	chrY_random	13907848	13934075	0	0	0	0	0	0	831	831	OK
NM_001037748_dup2	#N/A	40448	chrY_random	15940900	15967135	0	0	0	0	0	0	832	832	OK
NM_001037748_dup3	#N/A	40454	chrY_random	20391963	20418154	0	0	0	0	0	0	832	832	OK
NM_001037748_dup4	#N/A	40459	chrY_random	28642180	28668330	0	0	0	0	0	0	831	831	OK
NM_001037748_dup5	#N/A	40465	chrY_random	37572379	37598536	0	0	0	0	0	0	832	832	OK
NM_001037748_dup6	#N/A	40474	chrY_random	46209687	46235866	0	0	0	0	0	0	831	831	OK
NM_001037748_dup7	#N/A	40479	chrY_random	50987249	51013472	0	0	0	0	0	0	831	831	OK
NM_001037748_dup8	#N/A	40480	chrY_random	52063164	52089373	0	0	0	0	0	0	831	831	OK
NM_001037749	Slc22a14	31420	chr9	119078573	119099511	0	0	0	0	0	0	2198	2198	OK
NM_001037751	Defb48	35826	chr14	63596360	63603347	0	0	0	0	0	0	445	445	OK
NM_001037752	Defb45	22708	chr2	152418926	152422221	0	0	0	0	0	0	388	359	OK
NM_001037754	Baiap2	33886	chr11	119804405	119863932	0.174974	1	0.186656	0	0.545908	0.17388	3066	3037	OK
NM_001037755	Baiap2	33886	chr11	119804405	119868096	0.373926	1	0.267415	0	1.00845	0.371588	2065	2036	OK
NM_001037756	Brms1l	34129	chr12	56937352	56970722	1.56952	1	1	0	4.07512	1.67786	2566	2537	OK
NM_001037757	ORF19	38265	chr17	66460984	66469843	0.402535	1	0.601933	0	1.46293	0.419609	2887	2858	OK
NM_001037758	Btrc	39382	chr19	45438223	45607833	2.11865	1	0.863982	0	4.91883	2.2455	6325	6296	OK
NM_001037759	Sgk3	20279	chr1	9838361	9892649	1.18904	1	0.589419	0	3.14959	1.22576	5396	5367	OK
NM_001037761	Capzb	24977	chr4	138748893	138847673	7.46501	1	0.215413	4.57154	10.3585	7.83048	1647	1618	OK
NM_001037762	Zdhhc12	21604	chr2	29946463	29949155	12.8146	1	0.779472	6.33998	19.2891	13.5298	1152	1123	OK
NM_001037764	Rai1	32855	chr11	59953583	60012697	0.537153	1	0.832278	0	1.87444	0.569098	7125	7096	OK
NM_001037800	Cd209b	29385	chr8	3918643	3926798	1.59442	1	0.270848	0.269115	2.91972	1.70299	927	898	OK
NM_001037801	Cd6	39053	chr19	10863828	10904548	0.242748	1	0.189895	0	0.684293	0.256275	2917	2888	OK
NM_001037809	Cdh3	30131	chr8	109034812	109080808	0.066236	1	1	0	0.580963	0.0669397	3973	3944	OK
NM_001037810	Spn	29105	chr7	134276977	134281331	0	0	0	0	0	0	1475	1446	OK
NM_001037812	Als2cr4	20516	chr1	59157440	59176650	2.78836	1	0.74111	0	5.78412	2.96743	1823	1794	OK
NM_001037822	Krtap5-5	29316	chr7	149414699	149415876	0	0	0	0	0	0	1177	1148	OK
NM_001037841	Cklf	30057	chr8	106774831	106788836	0.132193	1	0.120197	0	0.384575	0.138659	1800	1771	OK
NM_001037842	Cml3	26903	chr6	85710624	85715738	0.136743	1	0.712829	0	0.763481	0.137921	1839	1810	OK
NM_001037846	Cnot2	32207	chr10	115922216	116018567	4.97157	1	0.216234	2.53928	7.40386	5.24911	2816	2787	OK
NM_001037847	Cnot2	32207	chr10	115922216	116018567	8.50199	1	0.360498	4.48763	12.5163	8.97661	2746	2717	OK
NM_001037848	Cnot2	32207	chr10	115946846	116018567	0.437733	1	0.00703622	0.326722	0.548745	0.46217	1059	1030	OK
NM_001037859	Csf1r	38685	chr18	61265225	61290793	3.68715	1	1	0	7.52754	3.78514	3875	3846	OK
NM_001037863	Atp11c	39821	chrX	57476466	57657156	1.5184	1	0.756944	0	3.75863	1.61235	6047	6018	OK
NM_001037865	Col28a1	26388	chr6	7947807	8142617	0	0	0	0	0	0	4230	4201	OK
NM_001037877	Tcf25	30294	chr8	125897734	125928073	0.832579	1	0.0508841	0.420218	1.24494	0.875062	2937	2908	OK
NM_001037878	Tcf25	30294	chr8	125897723	125925792	4.94578	1	0.281582	2.5778	7.31375	5.19814	2738	2709	OK
NM_001037905	Dab2	36068	chr15	6336747	6390709	0.343124	1	0.153219	0	0.817871	0.363218	3863	3834	OK
NM_001037906	Nell1	28370	chr7	57230719	58118659	0.134372	1	1	0	0.867506	0.141337	2812	2783	OK
NM_001037907	Ripply2	31116	chr9	86910371	86914751	0	0	0	0	0	0	502	502	OK
NM_001037909	C130026I21Rik	20674	chr1	85242918	85267141	1.01158	1	0.711233	0	2.74969	1.06352	1887	1858	OK
NM_001037913	Ccdc107	24175	chr4	43506275	43508792	17.2826	1	1	8.96817	25.5971	18.15	774	745	OK
NM_001037914	Gm6320	35329	chr13	113784075	113790602	0.0188381	1	1	0	0.293342	0.0185801	2354	2325	OK
NM_001037915	Ripply1	40229	chrX	136314219	136316892	0	0	0	0	0	0	679	679	OK
NM_001037916	Ccdc17	24607	chr4	116269334	116272871	1.57914	1	0.0596144	0.965223	2.19306	1.66131	2003	1974	OK
NM_001037917	Gm6377	40127	chrX	106392094	106395784	0.592857	1	1	0	2.1328	0.628241	2801	2772	OK
NM_001037918	Lipt1	20398	chr1	37929050	37933143	2.48519	1	1	0	5.63809	2.61791	1555	1526	OK
NM_001037919	Gm6460	25264	chr5	11594955	11599480	0.119309	1	1	0	0.81013	0.127148	821	792	OK
NM_001037922	Gm6531	29955	chr8	87675822	87697521	0.76187	1	1	0	2.50757	0.799775	2397	2368	OK
NM_001037923	Lekr1	23286	chr3	65470156	65490101	1.61134	1	0.93342	0	4.06547	1.72092	2454	2425	OK
NM_001037925	#N/A	40497	chrUn_random	12474	21008	0	0	0	0	0	0	1659	1659	OK
NM_001037926	Gm13051	25075	chr4	146064712	146094024	0.129295	1	1	0	0.848446	0.134298	2833	2804	OK
NM_001037927	Wdr93	28476	chr7	86888048	86930836	0.151311	1	1	0	0.929286	0.158938	2285	2256	OK
NM_001037928	Gm11992	32492	chr11	8948594	8969357	0.583598	1	0.709266	0	1.87228	0.615621	2400	2371	OK
NM_001037929	Gm14092	22626	chr2	145375190	145380718	0	0	0	0	0	0	1814	1814	OK
NM_001037931	Gm6878	35878	chr14	67923724	67933548	0	0	0	0	0	0	2018	1989	OK
NM_001037932	Gm11437	33295	chr11	83961864	83980978	15.5901	1	1	7.69324	23.487	16.547	1227	1198	OK
NM_001037933	Defb23	22700	chr2	152284790	152290356	0	0	0	0	0	0	624	624	OK
NM_001037937	Depdc6	36216	chr15	54964990	55085757	8.75491	1	0.96705	2.93153	14.5783	9.07946	3300	3271	OK
NM_001037938	Dhrs4	35721	chr14	56097594	56109177	42.5682	1	0.952091	29.8221	55.3144	45.0507	1392	1363	OK
NM_001037939	Bglap1	23397	chr3	88187748	88188386	0.365436	1	0.239672	0	0.968872	0.37642	351	322	OK
NM_001037940	Dnajb6	25360	chr5	30062437	30113018	0.580981	1	0.0781169	0.154868	1.00709	0.617485	2708	2679	OK
NM_001037941	Dnajb6	25360	chr5	30062437	30084508	0.0481482	1	0.00263643	0.0256146	0.0706818	0.0511734	1120	1091	OK
NM_001037955	Dusp22	34834	chr13	30751969	30802328	0.588462	1	0.312448	0	1.44757	0.621622	2243	2214	OK
NM_001037957	Dyrk1b	27995	chr7	28964501	28972313	0.163153	1	1	0	0.970998	0.167867	2520	2491	OK
NM_001037987	Edil3	35197	chr13	88961076	89462830	0.0992144	1	0.419627	0	0.518871	0.104279	5358	5329	OK
NM_001037997	Fert2	38253	chr17	64245366	64488845	4.70479	1	0.968646	0.431934	8.97764	4.98987	3010	2981	OK
NM_001037999	Dbi	20835	chr1	122009856	122017496	7.32999	1	0.0068115	6.88193	7.77805	7.74405	593	564	OK
NM_001038010	Kat2a	33579	chr11	100566059	100573781	0.668374	1	0.550964	0	2.05219	0.703381	3045	3016	OK
NM_001038015	Gnpda2	25569	chr5	69966240	69983524	7.79143	1	1	2.2088	13.3741	8.21253	1838	1809	OK
NM_001038018	Grk6	35001	chr13	55546694	55562288	0.818444	1	0.450838	0	2.2808	0.859395	2998	2969	OK
NM_001038230	Anapc11	33911	chr11	120459845	120469512	7.13842	1	0.961789	1.88583	12.391	7.46501	3384	3355	OK
NM_001038231	Banf1	38902	chr19	5364639	5366347	0.157552	1	0.00160665	0.125641	0.189464	0.166221	743	714	OK
NM_001038492	Ctsa	22896	chr2	164658372	164666532	47.0228	1	0.932034	33.7263	60.3193	49.5384	3547	3518	OK
NM_001038499	Arsi	38680	chr18	61071893	61077422	0	0	0	0	0	0	1722	1722	OK
NM_001038500	Gm6084	38058	chr17	40864068	40868731	0	0	0	0	0	0	1049	1049	OK
NM_001038587	Adar	23447	chr3	89518943	89557377	0.0944514	1	0.0124227	0.0250381	0.163865	0.0997928	5918	5889	OK
NM_001038589	Usp14	38420	chr18	9993612	10030147	0.219587	1	0.00829977	0.133807	0.305368	0.232274	4080	4051	OK
NM_001038590	Cldn19	24671	chr4	118928073	118932460	0	0	0	0	0	0	869	869	OK
NM_001038592	Glrx2	20987	chr1	145586697	145596808	2.39004	1	0.439502	0.249119	4.53097	2.52655	3603	3574	OK
NM_001038593	Glrx2	20987	chr1	145586478	145596808	1.73392	1	0.310195	0.20368	3.26416	1.83295	3506	3477	OK
NM_001038594	Glrx2	20987	chr1	145587576	145596808	0.164902	1	0.0289831	0.0247254	0.30508	0.174321	3445	3416	OK
NM_001038602	Marveld2	35275	chr13	101365911	101386926	13.8259	1	0.978795	6.43241	21.2194	14.6947	3061	3032	OK
NM_001038604	Clec5a	26557	chr6	40524896	40535804	0.600987	1	0.517831	0	1.76668	0.630439	3820	3791	OK
NM_001038607	Kcnh1	21348	chr1	194014753	194334040	0.0311864	1	0.533588	0	0.291053	0.0325231	7062	7033	OK
NM_001038608	Txnl4a	38798	chr18	80403536	80409471	0.389616	1	0.0119577	0.25086	0.528372	0.41049	1683	1654	OK
NM_001038609	Mapt	33682	chr11	104092749	104193407	0.00548198	1	0.00605733	0	0.0170383	0.00553723	5384	5355	OK
NM_001038610	Dach1	35986	chr14	98186065	98568762	0.593197	1	0.95675	0	2.1191	0.613707	5069	5040	OK
NM_001038612	Olfm1	21571	chr2	28061208	28069951	0	0	0	0	0	0	1048	1019	OK
NM_001038613	Olfm1	21571	chr2	28048612	28086256	0.366787	1	0.646882	0	1.40214	0.389945	2686	2657	OK
NM_001038614	Olfm1	21571	chr2	28048612	28069951	0	0	0	0	0	0	1007	978	OK
NM_001038616	Dmrtc1a	40074	chrX	100098559	100101896	0	0	0	0	0	0	1067	1067	OK
NM_001038619	Dnm3	21076	chr1	163917432	164408161	0.158645	1	0.992279	0	0.952208	0.168592	7519	7490	OK
NM_001038621	Rabgap1l	21061	chr1	162149304	162281702	4.59034	1	0.714063	0.967498	8.21318	4.86546	6338	6309	OK
NM_001038624	Ric3	28931	chr7	116177832	116226838	0.266229	1	0.733608	0	1.15066	0.285715	5267	5238	OK
NM_001038625	Sertad2	32523	chr11	20531979	20553026	3.81939	1	0.947943	0.00744364	7.63133	4.0651	5519	5490	OK
NM_001038627	Smurf1	26290	chr5	145637363	145726699	0.302473	1	0.454592	0	1.10294	0.320589	5333	5304	OK
NM_001038635	Stk35	22528	chr2	129626252	129658021	0.19508	1	0.260501	0	0.648613	0.200187	5443	5414	OK
NM_001038637	Gng2	35408	chr14	20691780	20796471	2.53832	1	0.999838	0	5.7246	2.66313	3678	3649	OK
NM_001038641	2210009G21Rik	22595	chr2	136725086	136895514	1.16121	1	0.0295125	0.790596	1.53183	1.23069	2840	2811	OK
NM_001038642	Ets1	30558	chr9	32503626	32565405	16.8482	1	0.958396	8.7891	24.9073	17.7981	4799	4770	OK
NM_001038643	Slco3a1	28452	chr7	81420303	81699666	0.532215	1	0.151823	0	1.1013	0.554797	2857	2828	OK
NM_001038651	E130120F12Rik	35112	chr13	67440244	67461508	1.31439	1	1	0	3.60733	1.38213	4641	4612	OK
NM_001038653	Slc16a3	33930	chr11	120810380	120820314	0.0828608	1	0.10024	0	0.269369	0.088172	2481	2452	OK
NM_001038654	Slc16a3	33930	chr11	120810380	120820314	0.699068	1	0.812925	0	2.27099	0.743877	2386	2357	OK
NM_001038655	Gng7	32004	chr10	80411368	80464110	0.0968649	1	0.407377	0	0.505393	0.100264	3425	3396	OK
NM_001038658	Faim2	36673	chr15	99327435	99358448	0.0233933	1	0.546818	0	0.25079	0.0238959	4484	4455	OK
NM_001038660	Slc7a15	33975	chr12	8536150	8546351	54.4045	1	0.596201	42.9779	65.8312	57.819	1467	1438	OK
NM_001038663	Mapk1	36889	chr16	16983474	17039133	0.81972	1	0.0198127	0.564789	1.07465	0.870796	1932	1903	OK
NM_001038664	Gngt2	33411	chr11	95703981	95707045	5.5355	1	0.17093	3.46609	7.60491	5.85669	570	541	OK
NM_001038676	Gm4745	27658	chr7	15245056	15251345	0	0	0	0	0	0	1264	1264	OK
NM_001038695	Kdm3a	26812	chr6	71538965	71582899	4.04007	1	0.993849	0	8.09622	4.27343	4816	4787	OK
NM_001038696	Rnpc3	23789	chr3	113307984	113333067	0.700713	1	0.389346	0	1.74834	0.738933	3888	3859	OK
NM_001038697	Gm5635	39568	chrX	8640215	8640948	0	0	0	0	0	0	733	733	OK
NM_001038698	Elavl4	24553	chr4	109876341	109960116	0.0183339	1	0.0269607	0	0.0627997	0.0188525	4008	3979	OK
NM_001038699	Fn3k	33944	chr11	121296266	121304819	0.084163	1	0.378825	0	0.441684	0.0878893	3856	3827	OK
NM_001038700	Fnbp1	21630	chr2	30881725	30997528	0.333102	1	0.180538	0	0.879483	0.351406	4529	4500	OK
NM_001038701	Gabrb3	28386	chr7	64845903	65084171	0.0321248	1	0.518676	0	0.292279	0.0328373	5499	5470	OK
NM_001038703	Gpr146	26228	chr5	139865857	139872368	0.0721628	1	0.0862646	0	0.234824	0.0763302	4145	4116	OK
NM_001038708	Cdc42se1	23574	chr3	95032873	95038499	4.48221	1	0.0732716	3.33024	5.63417	4.75262	902	873	OK
NM_001038710	Tmod2	31059	chr9	75413428	75446940	0.0219191	1	0.0786197	0	0.105306	0.0226042	9956	9927	OK
NM_001038839	P2rx7	26011	chr5	123093919	123134293	0.568401	1	0.32381	0	1.43077	0.5923	2563	2534	OK
NM_001038845	P2rx7	26011	chr5	123093919	123141441	0.187211	1	0.0675094	0	0.412226	0.195082	1633	1604	OK
NM_001038846	Rcsd1	21111	chr1	167579075	167638225	0.640476	1	0.54513	0	1.86472	0.678912	2580	2551	OK
NM_001038887	P2rx7	26011	chr5	123093919	123105269	0.228676	1	0.0400486	0.0370693	0.420283	0.238291	808	779	OK
NM_001038993	Rnf38	24200	chr4	44139083	44181155	3.50726	1	0.76091	0.0834963	6.93103	3.72386	4959	4930	OK
NM_001038995	Gm4787	34263	chr12	82477977	82480473	0.407165	1	1	0	1.68335	0.434934	2496	2467	OK
NM_001038996	Try10	26568	chr6	41304103	41307943	0	0	0	0	0	0	890	890	OK
NM_001038997	EG436523	26570	chr6	41342354	41347255	0	0	0	0	0	0	824	824	OK
NM_001038998	Ccdc23	24667	chr4	118868129	118873903	0.90497	1	0.0934242	0.314883	1.49506	0.953789	803	774	OK
NM_001038999	Atp8a1	25564	chr5	68009379	68238670	0.00150792	1	0.000251478	0.000275595	0.00274024	0.00159806	8174	8145	OK
NM_001039000	Kif5a	32276	chr10	126662750	126700419	0.16022	1	0.91112	0	0.924575	0.168411	6311	6282	OK
NM_001039038	Nhlrc4	37675	chr17	26079177	26081876	0	0	0	0	0	0	2141	2141	OK
NM_001039039	Kctd21	28605	chr7	104480832	104498726	5.65087	1	1	0.896558	10.4052	5.97681	2973	2944	OK
NM_001039042	Klk13	28200	chr7	50967936	50982128	0	0	0	0	0	0	1033	1033	OK
NM_001039045	Pigc	21075	chr1	163899318	163903566	7.37409	1	0.492706	2.03478	12.7134	7.8178	3288	3259	OK
NM_001039047	Trim58	32808	chr11	58453966	58465906	0.0313555	1	1	0	0.385505	0.0309626	2192	2163	OK
NM_001039048	Trim63	24888	chr4	133871034	133885544	0.0340299	1	1	0	0.402973	0.0335381	1886	1857	OK
NM_001039049	Cox8c	34403	chr12	104137515	104138744	0	0	0	0	0	0	476	476	OK
NM_001039050	Pkib	31739	chr10	57370786	57460918	0.0252888	1	0.0898868	0	0.121025	0.0263951	5581	5552	OK
NM_001039051	Pkib	31739	chr10	57351786	57460918	0.0427548	1	0.146658	0	0.202199	0.0446252	5387	5358	OK
NM_001039052	Pkib	31739	chr10	57365674	57460918	0.0797332	1	0.266355	0	0.374822	0.0832213	5247	5218	OK
NM_001039053	Pkib	31739	chr10	57365674	57460918	0.0787699	1	0.264953	0	0.371109	0.0822158	5283	5254	OK
NM_001039056	Kcnj15	37376	chr16	95479257	95521865	0.0545964	1	0.440481	0	0.36822	0.0569442	4951	4922	OK
NM_001039057	Kcnj15	37376	chr16	95479257	95521865	0.0388227	1	0.319074	0	0.263501	0.0404922	5043	5014	OK
NM_001039059	Klhl15	40005	chrX	91480268	91501307	0.10091	1	0.501529	0	0.556897	0.105824	3137	3108	OK
NM_001039060	Klhl15	40005	chrX	91480268	91501307	0.0195234	1	0.124006	0	0.117978	0.020474	4001	3972	OK
NM_001039061	Klhl15	40005	chrX	91480268	91518854	0.0270414	1	0.100927	0	0.131577	0.0283581	2363	2334	OK
NM_001039071	Ldb3	35543	chr14	35339884	35401867	3.91034	1	0.353401	1.55924	6.26144	4.14959	4854	4825	OK
NM_001039072	Ldb3	35543	chr14	35339884	35401867	6.82176	1	0.623424	2.69728	10.9463	7.23914	4908	4879	OK
NM_001039073	Ldb3	35543	chr14	35339884	35401867	6.99645e-11	1	6.16978e-12	2.84113e-11	1.11518e-10	7.42451e-11	4737	4708	OK
NM_001039074	Ldb3	35543	chr14	35339884	35401793	6.68818e-11	1	6.16978e-12	2.62544e-11	1.07509e-10	7.09738e-11	4954	4925	OK
NM_001039075	Ldb3	35543	chr14	35374439	35401867	2.23166e-10	1	6.16978e-12	1.48953e-10	2.97379e-10	2.3682e-10	1505	1476	OK
NM_001039076	Ldb3	35543	chr14	35374439	35401867	0.776708	1	0.0231755	0.508375	1.04504	0.824229	1622	1593	OK
NM_001039077	Prosc	29581	chr8	28153026	28160713	0.169622	1	0.00862865	0.0918357	0.247409	0.180571	1447	1418	OK
NM_001039078	Prosc	29581	chr8	28153026	28160713	3.87403	1	0.192068	2.12104	5.62701	4.12408	1411	1382	OK
NM_001039079	Prkcz	25184	chr4	154634228	154719881	0.0105216	1	0.00398092	0	0.0234687	0.0110926	4092	4063	OK
NM_001039080	Rbms2	32307	chr10	127566525	127617353	0.71409	1	0.117922	0.13043	1.29775	0.725575	5390	5361	OK
NM_001039081	Mier1	24489	chr4	102791994	102838354	13.7386	1	0.81644	6.86785	20.6094	14.4323	4645	4616	OK
NM_001039084	Mrpl1	25733	chr5	96639133	96668703	7.46024	1	0.251045	4.70247	10.218	7.87913	1579	1550	OK
NM_001039086	Rapgef1	21591	chr2	29475239	29595883	1.08769	1	0.824863	0	3.15291	1.14769	6233	6204	OK
NM_001039087	Rapgef1	21591	chr2	29475239	29595883	0.227854	1	0.173298	0	0.661023	0.240424	6251	6222	OK
NM_001039088	Seh1l	38740	chr18	67934529	67955141	19.8827	1	0.972802	11.0828	28.6826	21.0028	3542	3513	OK
NM_001039089	Sel1l	34364	chr12	93044482	93087597	1.66965	1	0.191352	0.517831	2.82147	1.76484	6300	6271	OK
NM_001039090	Skil	23155	chr3	30993982	31021499	21.4491	1	0.837728	12.8238	30.0744	22.7277	6579	6550	OK
NM_001039092	Tom1l2	32856	chr11	60040215	60166407	3.80166	1	0.762288	0.280373	7.32295	4.01493	4940	4911	OK
NM_001039093	Tom1l2	32856	chr11	60054071	60166407	0.435443	1	0.0461187	0.151916	0.71897	0.45987	2623	2594	OK
NM_001039094	Negr1	23992	chr3	156224757	156979411	0.127659	1	1	0	0.842248	0.137082	4985	4956	OK
NM_001039095	Glt6d1	21527	chr2	25649486	25671356	0	0	0	0	0	0	1091	1091	OK
NM_001039103	Rasa4	26150	chr5	136559785	136587730	0.117024	1	0.0860737	0	0.3205	0.124402	2776	2747	OK
NM_001039104	Trpm1	28415	chr7	71298720	71414645	0	0	0	0	0	0	5695	5666	OK
NM_001039105	Kcnrg	35819	chr14	62226318	62230753	0	0	0	0	0	0	856	827	OK
NM_001039106	Ddhd1	35583	chr14	46212848	46277818	1.52419	1	0.408307	0	3.2021	1.61329	5012	4983	OK
NM_001039114	Acsbg2	38225	chr17	56982526	57013870	0	0	0	0	0	0	2608	2608	OK
NM_001039115	Gm11272	34674	chr13	21570775	21577374	0.281	1	1	0	1.34119	0.291461	2398	2369	OK
NM_001039116	Dmrtc1b	40069	chrX	99903219	99910548	0	0	0	0	0	0	1184	1155	OK
NM_001039118	Klra33	27302	chr6	129994056	130015320	0	0	0	0	0	0	792	792	OK
NM_001039119	#N/A	40418	chr8_random	311631	316688	0	0	0	0	0	0	426	426	OK
NM_001039120	Defb26	22703	chr2	152333491	152337472	0	0	0	0	0	0	647	647	OK
NM_001039121	Defb43	35828	chr14	63630607	63636925	0	0	0	0	0	0	408	408	OK
NM_001039122	Defb25	22710	chr2	152448091	152448789	0	0	0	0	0	0	293	264	OK
NM_001039123	Defb18	20316	chr1	18226553	18227524	0	0	0	0	0	0	258	258	OK
NM_001039124	Kncn	24593	chr4	115557004	115560569	0	0	0	0	0	0	951	951	OK
NM_001039125	Defb47	35827	chr14	63616913	63619997	0	0	0	0	0	0	359	359	OK
NM_001039126	Asb1	20742	chr1	93437141	93456167	0.00960856	1	0.015064	0	0.033784	0.0102031	5971	5942	OK
NM_001039128	Tas2r122	27319	chr6	132661016	132661946	0	0	0	0	0	0	930	930	OK
NM_001039129	Hnrnpa1	36770	chr15	103070862	103075386	6.15571	1	0.335422	3.19135	9.12008	6.50167	1918	1889	OK
NM_001039137	Scoc	29895	chr8	85958391	85982290	25.5078	1	0.969426	15.5388	35.4769	27.078	1835	1806	OK
NM_001039138	Camk2g	35428	chr14	21554096	21613310	0.0400322	1	0.010001	0	0.0802409	0.042221	3670	3641	OK
NM_001039139	Camk2g	35428	chr14	21554096	21613310	4.02151	1	0.985635	0.0139072	8.02911	4.24139	3601	3572	OK
NM_001039143	Nlrp5	27866	chr7	24170915	24226940	0	0	0	0	0	0	3463	3434	OK
NM_001039146	B430211C08Rik	27657	chr7	15146519	15208415	0	0	0	0	0	0	3919	3890	OK
NM_001039147	Morf4l1	31139	chr9	89986506	90009658	1.0446	1	0.0723586	0.49007	1.59914	1.10794	1983	1954	OK
NM_001039149	Cd226	38823	chr18	89366818	89439719	0.0410548	1	0.030741	0	0.112299	0.0435409	2148	2119	OK
NM_001039150	Cd44	22253	chr2	102651299	102741822	1.59098	1	0.180393	0.506741	2.67522	1.68183	5052	5023	OK
NM_001039151	Cd44	22253	chr2	102651299	102741822	6.63517	1	0.655721	2.3797	10.8906	7.01406	4407	4378	OK
NM_001039153	Tect1	26001	chr5	122691523	122714469	0.351416	1	0.107416	0	0.740554	0.369082	2050	2021	OK
NM_001039154	Cdh8	30052	chr8	101552668	101940357	0	0	0	0	0	0	3808	3779	OK
NM_001039155	Triobp	36413	chr15	78778153	78799272	0	0	0	0	0	0	3807	3778	FAIL
NM_001039156	Triobp	36413	chr15	78778153	78836299	1.14532e-05	1	1.00015e-05	0	2.14056e-05	1.20247e-05	7327	7298	FAIL
NM_001039157	Ube2j2	25209	chr4	155317939	155333713	0.570247	1	0.203829	0	1.25501	0.602067	3365	3336	OK
NM_001039158	Ube2j2	25209	chr4	155317939	155333713	3.1751e-12	1	1.12606e-12	0	6.95683e-12	3.35227e-12	3339	3310	OK
NM_001039159	Ube2j2	25209	chr4	155317939	155333713	2.33792	1	0.794836	0	5.07644	2.46838	3202	3173	OK
NM_001039160	Gvin1	28851	chr7	113043632	113102484	5.57792	1	0.969828	0.921286	10.2346	5.89823	8845	8816	OK
NM_001039160_dup1	#N/A	28853	chr7	113300049	113358854	5.42518	1	0.945858	0.87868	9.97168	5.73733	8845	8816	OK
NM_001039162	Clip2	26109	chr5	134965255	135028304	0.0740125	1	0.606523	0	0.50388	0.0785216	4890	4861	OK
NM_001039167	D11Bwg0517e	33870	chr11	118351073	118770886	0.0183904	1	0.409267	0	0.192836	0.0183332	4545	4516	OK
NM_001039168	D11Bwg0517e	33870	chr11	118351073	118770886	0.0271892	1	0.585784	0	0.280998	0.0271046	4401	4372	OK
NM_001039169	Eif4e2	20702	chr1	89110513	89125433	8.0611	1	0.158047	5.79204	10.3302	8.50156	2260	2231	OK
NM_001039170	Eif4e2	20702	chr1	89110488	89125433	43.1774	1	0.675411	32.2969	54.058	45.5367	1809	1780	OK
NM_001039173	Dok6	38824	chr18	89470526	89938528	0	0	0	0	0	0	996	996	OK
NM_001039175	Elovl1	24643	chr4	118100697	118105521	0.185644	1	0.00130445	0.154482	0.216805	0.196322	1583	1554	OK
NM_001039176	Elovl1	24643	chr4	118102305	118105521	27.9775	1	0.221636	22.4369	33.5181	29.5868	1781	1752	OK
NM_001039179	Bicd2	34945	chr13	49436917	49482394	0.0422682	1	0.0694614	0	0.15067	0.0453061	6351	6322	OK
NM_001039180	Bicd2	34945	chr13	49436917	49482394	0.773256	1	0.904707	0	2.4625	0.828832	4530	4501	OK
NM_001039181	Npr3	36103	chr15	11769651	11835429	0.0478379	1	0.468454	0	0.351019	0.0509183	6923	6894	OK
NM_001039184	Cep350	21037	chr1	157692093	157820385	3.14937	1	1	0	6.69867	3.35159	13307	13278	OK
NM_001039185	Ceacam1	27934	chr7	26246720	26262644	69.7213	1	0.302023	30.8158	108.627	73.9878	3736	3707	OK
NM_001039186	Ceacam1	27934	chr7	26246720	26262644	56.2266	1	0.240084	25.2678	87.1854	59.6673	3683	3654	OK
NM_001039187	Ceacam1	27934	chr7	26246720	26262644	69.1735	1	0.251716	36.8163	101.531	73.4064	3143	3114	OK
NM_001039188	Rreb1	34879	chr13	37919261	38027403	1.2177	1	0.954249	0	3.37361	1.28194	7458	7429	OK
NM_001039189	Fars2	34875	chr13	36209279	36629462	0.0156671	1	0.000642181	0.00932263	0.0220115	0.0166651	1493	1464	OK
NM_001039192	Gmfg	28008	chr7	29225955	29231914	2.1662	1	0.169236	0.924009	3.4084	2.26907	983	954	OK
NM_001039194	Aifm2	31781	chr10	61178010	61201400	1.78924	1	0.687581	0	4.01527	1.88714	3151	3122	OK
NM_001039195	Gria2	23325	chr3	80495413	80606713	0.00684544	1	0.0432775	0	0.0412933	0.00701464	3491	3462	OK
NM_001039198	Zfhx2	35717	chr14	55680495	55710885	0.0837628	1	1	0	0.662599	0.0830239	8724	8695	OK
NM_001039200	C230096C10Rik	24981	chr4	138908507	138934645	3.23013	1	0.778326	0	7.3843	3.38446	6217	6188	OK
NM_001039201	Hdhd2	38779	chr18	77183156	77210910	3.72208	1	0.254842	1.59334	5.85082	3.92795	2357	2328	OK
NM_001039202	Hdhd2	38779	chr18	77182853	77200792	0.105469	1	0.00523288	0.0584802	0.152457	0.111302	1716	1687	OK
NM_001039209	Gm13152	25077	chr4	146549974	146887529	0.340547	1	0.0496365	0.0803596	0.600734	0.352929	1242	1213	OK
NM_001039214	Mex3c	38756	chr18	73732358	73752232	4.1328	1	1	0.0669437	8.19866	4.37068	4080	4051	OK
NM_001039218	Gm5505	38596	chr18	44187522	44191862	0	0	0	0	0	0	566	566	OK
NM_001039219	Gm6086	20781	chr1	95887085	95908116	15.7578	1	1	7.81856	23.697	16.6318	4059	4030	OK
NM_001039220	AI429214	29624	chr8	38056628	38058587	0	0	0	0	0	0	1959	1930	OK
NM_001039222	Gm6289	23940	chr3	144542288	144558975	42.5501	1	1	29.504	55.5961	44.2027	709	680	OK
NM_001039223	Gm14137	22391	chr2	119000244	119003311	0.0650258	1	1	0	0.575029	0.0689067	3067	3038	OK
NM_001039228	Gm6583	25866	chr5	112782820	112785053	0	0	0	0	0	0	2233	2233	OK
NM_001039231	C230055K05Rik	25785	chr5	105242186	105289087	0.918915	1	1	0	2.83612	0.93753	2903	2874	OK
NM_001039238	Dcpp2	37588	chr17	24035688	24037754	0	0	0	0	0	0	611	611	OK
NM_001039239	Gm7036	35068	chr13	62231249	62275296	0.784926	1	1	0	2.55685	0.808314	3114	3085	OK
NM_001039240	Gm7073	39822	chrX	57689226	57709370	0	0	0	0	0	0	1419	1390	OK
NM_001039242	March10	33692	chr11	105262967	105318049	0	0	0	0	0	0	1287	1287	OK
NM_001039243	Gm7092	27935	chr7	26399639	26400911	44.3575	1	1	31.0372	57.6778	47.0292	910	881	OK
NM_001039244	Gm7120	35354	chr13	120276845	120284312	0.677617	1	0.196165	0	1.45576	0.715809	915	886	OK
NM_001039347	Kcnd3	23709	chr3	105255247	105476920	0.0952363	1	1	0	0.712444	0.0980796	7169	7140	OK
NM_001039351	Nolc1	39393	chr19	46150352	46160020	2.18846	1	0.276007	0.159597	4.21733	2.31704	3630	3601	OK
NM_001039352	Nolc1	39393	chr19	46150352	46160020	1.63891	1	0.207042	0.116254	3.16156	1.7352	3636	3607	OK
NM_001039353	Nolc1	39393	chr19	46150352	46160020	2.74635	1	0.346656	0.0541691	5.43853	2.9077	3633	3604	OK
NM_001039354	Lin7a	32171	chr10	106708886	106862199	0.35932	1	0.883478	0	1.4968	0.372826	5887	5858	OK
NM_001039356	Hmga1	37707	chr17	27693518	27700617	0.139483	1	0.0353986	0	0.281106	0.146429	1794	1765	OK
NM_001039363	Tsc2	37612	chr17	24732881	24769574	1.14224	1	0.597228	0	2.80444	1.20759	6018	5989	OK
NM_001039364	Mobp	31440	chr9	120058859	120085209	0.00493513	1	0.489434	0	0.103353	0.00506918	3207	3178	OK
NM_001039365	Mobp	31440	chr9	120058859	120078494	0	0	0	0	0	0	1499	1499	OK
NM_001039368	Polr2k	36159	chr15	36103771	36106767	3.7636	1	0.264635	1.72764	5.79956	3.98182	619	590	OK
NM_001039371	Slc22a15	23674	chr3	101659693	101728376	0.282539	1	1	0	1.34563	0.282655	6638	6609	OK
NM_001039373	Mtcp1	39950	chrX	72655780	72661882	1.37354	1	0.389379	0	2.84033	1.4493	1594	1565	OK
NM_001039376	Pde4dip	23642	chr3	97493751	97692630	0.563858	1	0.0580321	0.202074	0.925642	0.596422	8361	8332	OK
NM_001039385	Vgf	26165	chr5	137506164	137509221	0	0	0	0	0	0	2553	2553	OK
NM_001039386	Nelf	21476	chr2	24909898	24918401	0.110414	1	0.142974	0	0.367902	0.115966	2933	2904	OK
NM_001039387	Nelf	21476	chr2	24909898	24918401	0.147247	1	0.190275	0	0.493104	0.154651	2927	2898	OK
NM_001039388	Wdr37	34613	chr13	8802213	8870976	1.35182	1	0.221942	0.235163	2.46847	1.42658	4626	4597	OK
NM_001039389	Wdr37	34613	chr13	8849724	8870288	1.85943	1	0.250427	0.493398	3.22546	1.96226	3800	3771	OK
NM_001039390	Pkig	22849	chr2	163484121	163551894	1.64732	1	0.1249	0.726551	2.5681	1.73483	1139	1110	OK
NM_001039391	Pkig	22849	chr2	163484121	163551894	7.86054	1	0.549811	2.42933	13.2918	8.27808	1053	1024	OK
NM_001039392	Tmsb10	26834	chr6	72907340	72908226	2.33412	1	0.043951	1.69041	2.97782	2.45441	626	597	OK
NM_001039394	Rab43	26941	chr6	87738846	87761773	0.00131696	1	0.000274345	0.000114759	0.00251917	0.00139202	4605	4576	OK
NM_001039466	Trim46	23429	chr3	89038098	89049121	0	0	0	0	0	0	2721	2692	OK
NM_001039472	Kif21b	20961	chr1	138027977	138074591	1.48334	1	1	0	3.91918	1.58264	9119	9090	OK
NM_001039474	Tcerg1	38586	chr18	42671140	42735439	4.97761	1	1	0.5155	9.43973	5.25957	4409	4380	OK
NM_001039475	Slco6b1	20787	chr1	98802752	98894137	0	0	0	0	0	0	2475	2475	OK
NM_001039478	4933421E11Rik	23725	chr3	106487904	106539494	4.48007	1	0.397173	1.78569	7.17444	4.74049	1601	1572	OK
NM_001039482	Klhl20	21068	chr1	163018508	163061610	2.18542	1	1	0	5.14206	2.30311	4037	4008	OK
NM_001039483	Tmco1	21125	chr1	169238800	169264109	23.478	1	1	13.7871	33.1688	24.8632	4474	4445	OK
NM_001039484	Kcnj10	21194	chr1	174271340	174304216	0.324551	1	1	0	1.46394	0.345036	5407	5378	OK
NM_001039485	Fam38b	38708	chr18	63169866	63546837	0.0998831	1	1	0	0.731969	0.101318	10511	10482	OK
NM_001039488	4933421E11Rik	23725	chr3	106524599	106539494	3.16849	1	0.595031	0.412552	5.92443	3.35267	3359	3330	OK
NM_001039493	Plekhm3	20551	chr1	64835694	65003398	1.06941	1	1	0	3.13765	1.12616	8562	8533	OK
NM_001039494	1700019N12Rik	38966	chr19	6996915	6999870	0.504703	1	1	0	1.92555	0.54539	781	752	OK
NM_001039495	Ccdc108	20615	chr1	74948653	74982173	0	0	0	0	0	0	5718	5689	OK
NM_001039501	Wfdc10	22883	chr2	164481545	164482868	0	0	0	0	0	0	459	430	OK
NM_001039502	Krtap1-4	33523	chr11	99443862	99444991	0	0	0	0	0	0	1129	1129	OK
NM_001039507	Lipe	27934	chr7	26164545	26175125	4.19857	1	0.955317	0.187051	8.21009	4.4259	2779	2750	OK
NM_001039509	Pnkd	20598	chr1	74331607	74400266	3.10125	1	0.769267	0.0121132	6.19038	3.28081	2956	2927	OK
NM_001039510	Adora1	20926	chr1	136095798	136132008	0.291396	1	0.998671	0	1.37049	0.301668	4971	4942	OK
NM_001039511	Ivns1abp	21001	chr1	153191627	153203928	5.64631	1	0.0686265	4.40074	6.89187	5.99013	2793	2764	OK
NM_001039512	Ivns1abp	21001	chr1	153191627	153211575	17.9212	1	0.264629	13.1662	22.6762	19.0125	3387	3358	OK
NM_001039514	Dhps	29951	chr8	87595655	87599060	6.13846	1	0.295752	3.43672	8.8402	6.46348	1332	1303	OK
NM_001039515	Arl4a	34085	chr12	40759877	40764574	0.0112594	1	0.000264909	0.00780513	0.0147137	0.0119814	3693	3664	OK
NM_001039518	B020018G12Rik	21250	chr1	177907906	177909247	12.6864	1	1	5.56281	19.81	13.3838	1341	1312	OK
NM_001039519	Gtf2a2	31018	chr9	69860356	69870654	45.5039	1	1	32.0126	58.9953	48.1981	874	845	OK
NM_001039520	Dnm2	30486	chr9	21229388	21311568	3.32368	1	1	0	6.96987	3.48245	3483	3454	OK
NM_001039521	Rrn3	36860	chr16	13780791	13814934	10.1398	1	1	3.7712	16.5084	10.7249	3598	3569	OK
NM_001039522	Leo1	31057	chr9	75289330	75314239	4.37533	1	1	0.191873	8.55879	4.65073	2192	2163	OK
NM_001039530	Parp14	37083	chr16	35832963	35871468	8.89769	1	1	2.93189	14.8635	9.45567	7251	7222	OK
NM_001039532	Zfp784	27510	chr7	4986047	4990048	2.11659	1	1	0	5.0263	2.24977	2146	2117	OK
NM_001039533	Pdxdc1	36861	chr16	13834022	13903228	36.921	1	0.656061	27.0574	46.7846	39.213	3224	3195	OK
NM_001039534	Pstk	29178	chr7	138514659	138531352	2.95983	1	1	0	6.40067	3.13987	1129	1100	OK
NM_001039536	Pigl	32895	chr11	62271961	62327402	4.05194	1	1	0.0260561	8.07783	4.29684	1657	1628	OK
NM_001039537	Lif	32440	chr11	4167097	4172517	0.10774	1	0.74815	0	0.683207	0.113888	3798	3769	OK
NM_001039543	Mlf1	23291	chr3	67178018	67203922	0	0	0	0	0	0	1161	1132	OK
NM_001039544	Mup3	24320	chr4	61744510	61748346	0	0	0	0	0	0	907	878	OK
NM_001039545	Myh2	32925	chr11	66984528	67011019	0	0	0	0	0	0	6083	6054	OK
NM_001039546	Myo6	31095	chr9	80012840	80159536	14.8317	1	1	7.12929	22.5341	15.7319	7868	7839	OK
NM_001039551	Cnnm3	20382	chr1	36568720	36585082	0.0770886	1	0.134427	0	0.287367	0.0805511	5283	5254	OK
NM_001039552	2210404J11Rik	37480	chr17	15178575	15201196	6.18344	1	0.93688	1.34953	11.0173	6.50752	2513	2484	OK
NM_001039553	#N/A	29482	chr8	19729575	19753602	0	0	0	0	0	0	2589	2589	OK
NM_001039554	Angptl7	25101	chr4	147869388	147874571	0.156526	1	1	0	0.947792	0.159979	2062	2033	OK
NM_001039555	Cyp2c68	39302	chr19	39763325	39815591	68.0254	1	1	51.5299	84.5209	72.0183	1769	1740	OK
NM_001039556	Rad54b	24038	chr4	11486118	11542954	1.33923	1	1	0	3.65374	1.42582	2872	2843	OK
NM_001039557	4922505G16Rik	22802	chr2	157034285	157105285	0.0154598	1	0.000183934	0.0120872	0.0188324	0.0163665	3460	3431	OK
NM_001039558	C030030A07Rik	27370	chr6	136778451	136783971	0	0	0	0	0	0	2052	2023	OK
NM_001039560	Gcnt7	22959	chr2	172275812	172284096	0	0	0	0	0	0	2220	2191	OK
NM_001039562	Ankrd37	29666	chr8	47082261	47085204	5.55003	1	1	0.83833	10.2617	5.87346	904	875	OK
NM_001039563	Spag11b	29470	chr8	19140758	19143007	0	0	0	0	0	0	639	639	OK
NM_001039566	Defb30	35829	chr14	63652923	63656683	0	0	0	0	0	0	1002	1002	OK
NM_001039578	Evi5l	29389	chr8	4166566	4193701	0	0	0	0	0	0	1542	1513	OK
NM_001039581	Abca3	37603	chr17	24488990	24547146	2.75093	1	0.831543	0	5.87603	2.90114	6380	6351	OK
NM_001039586	Glyctk	31235	chr9	106055190	106060469	1.04635	1	0.979531	0	3.08595	1.09808	4090	4061	OK
NM_001039593	1700015E13Rik	21143	chr1	172238991	172242256	0	0	0	0	0	0	713	684	OK
NM_001039594	Lce3a	23522	chr3	92729208	92730152	0	0	0	0	0	0	549	520	OK
NM_001039595	Gm13043	25033	chr4	143101245	143107734	0	0	0	0	0	0	2055	2055	OK
NM_001039644	Edem3	21006	chr1	153602503	153669458	5.96067	1	1	1.07777	10.8436	6.31409	6604	6575	OK
NM_001039645	Asphd1	29094	chr7	134089521	134093095	0	0	0	0	0	0	518	489	OK
NM_001039646	Gbp10	25790	chr5	105644717	105668552	3.20954	1	1	0	6.79258	3.3757	3528	3499	OK
NM_001039647	EG634650	25792	chr5	105752044	105775491	1.21126	1	1	0	3.41241	1.26798	2708	2679	OK
NM_001039652	Oprm1	31499	chr10	3308331	3557940	0	0	0	0	0	0	2639	2639	FAIL
NM_001039653	Lhx3	21534	chr2	26055731	26062076	0	0	0	0	0	0	2208	2208	OK
NM_001039655	Rasgrf1	31137	chr9	89804612	89810685	0	0	0	0	0	0	1000	971	OK
NM_001039657	Mtl5	38829	chr19	3388868	3407785	0	0	0	0	0	0	2184	2155	OK
NM_001039658	Mtl5	38829	chr19	3388868	3398168	0	0	0	0	0	0	2025	1996	OK
NM_001039666	Krt40	33518	chr11	99398798	99404472	0	0	0	0	0	0	1320	1320	OK
NM_001039669	Iffo1	27226	chr6	125095268	125111794	0.0362947	1	0.110285	0	0.163733	0.0384314	2833	2804	OK
NM_001039676	Slc39a2	35669	chr14	52513284	52516420	0.177729	1	1	0	1.02089	0.188873	2334	2305	OK
NM_001039677	Slc30a2	24889	chr4	133898984	133908580	25.5775	1	1	15.4627	35.6924	26.9732	1470	1441	OK
NM_001039678	Prhoxnb	26327	chr5	148126559	148134016	0	0	0	0	0	0	766	737	OK
NM_001039683	Eif4e1b	34988	chr13	54885380	54888837	0	0	0	0	0	0	859	859	OK
NM_001039684	Mks1	33340	chr11	87666726	87677181	0.348615	1	1	0	1.52949	0.358833	2365	2336	OK
NM_001039688	Rhox4a	39682	chrX	34805369	34810130	0	0	0	0	0	0	891	891	OK
NM_001039689	Rhox4c	39687	chrX	34894843	34899631	0	0	0	0	0	0	903	903	OK
NM_001039692	Arhgap12	38406	chr18	6024447	6136096	13.1039	1	0.797849	5.85321	20.3546	13.9306	5032	5003	OK
NM_001039695	Rhox4d	39690	chrX	34929041	34933682	0	0	0	0	0	0	759	759	OK
NM_001039696	Rhox4f	39696	chrX	35017401	35022193	0	0	0	0	0	0	929	929	OK
NM_001039698	Rhox4g	39699	chrX	35061007	35065834	0	0	0	0	0	0	978	978	OK
NM_001039700	Pkd1l3	30157	chr8	112138416	112196492	0.614484	1	0.0164141	0.413624	0.815344	0.652151	6606	6577	OK
NM_001039701	Il1rn	21467	chr2	24200890	24207011	2.21127	1	0.831056	0	4.95822	2.34058	2480	2451	OK
NM_001039710	Coq10b	20483	chr1	55109613	55129546	10.5395	1	0.949647	4.04465	17.0344	11.1577	1733	1704	OK
NM_001039720	9030619P08Rik	36310	chr15	75258035	75262259	0.359445	1	1	0	1.55852	0.367248	857	828	OK
NM_001039723	Tmem120b	26019	chr5	123526283	123567454	0	0	0	0	0	0	1860	1831	OK
NM_001039824	Fdx1l	30473	chr9	20871963	20877958	9.35548	1	1	3.23814	15.4728	9.93423	782	753	OK
NM_001039878	Strn4	27691	chr7	17401237	17426280	1.20181	1	0.749164	0	3.36677	1.27095	3514	3485	OK
NM_001039889	Smok3b	26199	chr5	138478451	138491861	0	0	0	0	0	0	2331	2331	OK
NM_001039934	Mtap2	20563	chr1	66221902	66489157	0.0775395	1	0.336264	0	0.408684	0.0773271	5520	5491	OK
NM_001039939	Asxl1	22730	chr2	153171874	153229743	1.36173	1	1	0	3.69559	1.43492	6674	6645	OK
NM_001039941	Cypt8	39598	chrX	16100006	16100741	0	0	0	0	0	0	590	561	OK
NM_001039943	Cypt7	39598	chrX	16100006	16100741	0	0	0	0	0	0	575	546	OK
NM_001039944	Cypt10	30525	chr9	24429647	24430181	0	0	0	0	0	0	534	534	OK
NM_001039951	Zfp606	27618	chr7	13063653	13068063	0.32143	1	0.120652	0	0.715675	0.337507	2322	2293	OK
NM_001039959	Ahnak	39024	chr19	9063773	9151409	0.818113	1	0.00695256	0.667258	0.968969	0.860005	1046	1017	OK
NM_001039965	Zfp869	29748	chr8	72229036	72240801	3.7521	1	0.363581	1.22771	6.27649	3.96084	3179	3150	OK
NM_001039967	Zfp869	29748	chr8	72229036	72240801	2.44481	1	0.245026	0.85172	4.03789	2.58082	3287	3258	OK
NM_001040026	Sco1	32923	chr11	66866171	66880942	20.4888	1	1	11.4359	29.5417	21.7256	4280	4251	OK
NM_001040027	Gm15386	20317	chr1	18250604	18255219	0	0	0	0	0	0	256	256	OK
NM_001040055	Gm14316	22887	chr2	164540804	164543568	0	0	0	0	0	0	443	443	OK
NM_001040072	Nynrin	35749	chr14	56472951	56493573	0.11309	1	1	0	0.785667	0.117834	7413	7384	OK
NM_001040085	Sytl2	28586	chr7	97497208	97558949	1.54069e-06	1	3.89218e-07	0	3.08945e-06	1.632e-06	3790	3761	OK
NM_001040086	Sytl2	28586	chr7	97529155	97558949	1.04536	1	0.33662	0	2.23177	1.10732	4823	4794	OK
NM_001040087	Sytl2	28586	chr7	97535490	97558949	1.23834	1	0.218677	0.197575	2.2791	1.31173	2658	2629	OK
NM_001040088	Sytl2	28586	chr7	97535490	97558949	9.34358e-07	1	1.60479e-07	1.59904e-07	1.70881e-06	9.89735e-07	2586	2557	OK
NM_001040089	Rhox3f	39695	chrX	34995858	35000003	0	0	0	0	0	0	833	833	OK
NM_001040106	Aak1	26927	chr6	86799510	86953221	0.235442	1	0.203175	0	0.67661	0.249425	19345	19316	OK
NM_001040111	Arap1	28666	chr7	108496582	108561100	0.121627	1	0.0874227	0	0.328029	0.128647	5837	5808	OK
NM_001040112	Arap1	28666	chr7	108526635	108561100	0.173906	1	0.113744	0	0.455624	0.183944	5314	5285	OK
NM_001040130	Tmem141	21516	chr2	25475585	25477522	5.81858	1	0.861375	1.30215	10.335	6.16446	793	764	OK
NM_001040131	Eif4g2	28955	chr7	118211498	118226544	0.0695423	1	0.00112466	0.0518448	0.0872398	0.0734118	7646	7617	OK
NM_001040136	4930408O21Rik	29021	chr7	127802809	127813857	7.96745e-08	1	2.18098e-10	7.13374e-08	8.80116e-08	8.4092e-08	1615	1586	OK
NM_001040137	4930408O21Rik	29021	chr7	127802867	127813764	0.966874	1	0.00216608	0.875346	1.0584	1.02048	1327	1298	OK
NM_001040187	Ddx17	36430	chr15	79358125	79377171	2.12392	1	0.162853	0	1.52213	2.254	4766	4737	FAIL
NM_001040395	1110020G09Rik	36082	chr15	9001008	9040244	2.39288	1	0.513468	0	4.83858	2.52943	3665	3636	OK
NM_001040396	2810407C02Rik	23253	chr3	58380579	58397466	11.6593	1	1	4.83014	18.4884	12.3761	3546	3517	OK
NM_001040397	#N/A	37209	chr16	57353389	57572917	7.4931e-05	1	1.42159e-05	9.65588e-06	0.000140206	7.98975e-05	3946	3917	OK
NM_001040399	Larp1b	23203	chr3	40754552	40781715	9.37437	1	1	3.25085	15.4979	9.92139	1705	1676	OK
NM_001040400	Tet2	23884	chr3	133126640	133207354	1.58673	1	1	0	4.10605	1.64175	9181	9152	OK
NM_001040403	Flot2	33191	chr11	77851442	77873934	0.967142	1	0.954355	0	2.93055	1.02404	2609	2580	OK
NM_001040426	Thsd4	30942	chr9	59814737	60358842	0.000379156	1	0.00238069	0	0.00227967	0.000401289	8796	8767	OK
NM_001040434	Rgag1	40254	chrX	139534145	139538878	0	0	0	0	0	0	4133	4104	OK
NM_001040435	Tacc3	25424	chr5	34000795	34014846	10.7033	1	1	4.16015	17.2465	11.2829	2625	2596	OK
NM_001040459	Shroom4	39508	chrX	5977262	6210835	0.0428632	1	1	0	0.456932	0.0435469	4428	4399	OK
NM_001040461	Dear1	23351	chr3	84768977	84769502	0	0	0	0	0	0	525	496	OK
NM_001040611	Peg10	26372	chr6	4697305	4710516	0.0152096	1	1	0	0.261864	0.0151384	6666	6637	OK
NM_001040631	C1qtnf5	30735	chr9	43915327	43917270	0.146905	1	0.515786	0	0.710265	0.156407	1259	1230	OK
NM_001040632	C1qtnf5	30735	chr9	43915353	43917270	0.0589077	1	0.222127	0	0.290854	0.0627177	1350	1321	OK
NM_001040654	Cdkn2a	24433	chr4	88920376	88928096	0	0	0	0	0	0	850	821	OK
NM_001040669	Gm5169	39637	chrX	24704608	24728581	0	0	0	0	0	0	890	890	OK
NM_001040682	Clmn	34439	chr12	106001323	106103286	1.4431	1	0.985992	0	3.8526	1.51716	11869	11840	OK
NM_001040683	Med15	36909	chr16	17651313	17723023	3.60734	1	0.82309	0.0968078	7.11788	3.80932	3263	3234	OK
NM_001040684	Hsd3b7	29138	chr7	134944122	134947316	6.96711	1	0.235802	3.95214	9.98208	7.34084	1771	1742	OK
NM_001040686	Zfp692	32790	chr11	58120570	58128115	0.471468	1	0.412479	0	1.39439	0.491429	1887	1858	OK
NM_001040689	Rspo4	22684	chr2	151668662	151700404	0	0	0	0	0	0	2371	2342	OK
NM_001040690	Rap1gds1	23919	chr3	138588869	138738163	3.33856	1	0.445875	0.77486	5.90227	3.54584	3663	3634	OK
NM_001040691	Ung	25892	chr5	114580443	114589330	0.098223	1	0.0402817	0	0.226095	0.104294	1934	1905	OK
NM_001040692	Slc6a18	35149	chr13	73799197	73815471	0.0383679	1	0.199	0	0.21395	0.0399953	4314	4285	OK
NM_001040695	Uevld	28341	chr7	54178585	54213888	3.17039	1	1	0	6.73151	3.35924	4607	4578	OK
[truncated: 25,723 more rows]

## Sheet: colon cDNA
trans_id	gene symbol	bundle_id	chr	left	right	FPKM	FMI	frac	FPKM_conf_lo	FPKM_conf_hi	coverage	length	effective_length	status
NR_037865	#N/A	30281	chr8	125407721	125566184	2.46063	1	0.504429	0.0981411	4.82312	2.59293	8816	8787	OK
NR_037854	#N/A	37598	chr17	24300831	24306340	138.229	1	0.677527	116.079	160.379	1900-05-24 22:01:55	1118	1089	OK
NR_037773	#N/A	36976	chr16	21934399	21947625	10.5529	1	0.47583	5.84267	15.2632	11.1879	1205	1176	OK
NR_037708	#N/A	37818	chr17	33661140	33690727	0.306842	1	0.276149	0	0.933786	0.323546	4070	4041	OK
NR_037707	#N/A	37818	chr17	33661140	33690727	0.460603	1	0.412786	0	1.41548	0.485678	4053	4024	OK
NR_037700_dup7	#N/A	22999	chr2	176387842	176388441	0	0	0	0	0	0	599	599	OK
NR_037700_dup6	#N/A	22999	chr2	176299362	176299965	0	0	0	0	0	0	603	603	OK
NR_037700_dup5	#N/A	22997	chr2	176161568	176162167	0	0	0	0	0	0	599	599	OK
NR_037700_dup4	#N/A	22995	chr2	175899501	175900100	0	0	0	0	0	0	599	599	OK
NR_037700_dup3	#N/A	22993	chr2	175769673	175770272	0	0	0	0	0	0	599	599	OK
NR_037700_dup2	#N/A	22990	chr2	175672101	175672700	0	0	0	0	0	0	599	599	OK
NR_037700_dup1	#N/A	22988	chr2	175228092	175228691	0	0	0	0	0	0	599	599	OK
NR_037700	#N/A	22988	chr2	175130522	175131121	0	0	0	0	0	0	599	599	OK
NR_037698	#N/A	36483	chr15	82086452	82091183	0.00221306	1	0.509506	0	0.069408	0.00214444	1552	1523	OK
NR_037697	#N/A	36483	chr15	82082826	82091181	0.00214882	1	0.490494	0	0.0671145	0.0020822	1539	1510	OK
NR_037693	#N/A	38705	chr18	62911327	62916001	0	0	0	0	0	0	2133	2104	OK
NR_037692	#N/A	20680	chr1	87825057	87828331	0	0	0	0	0	0	1148	1119	OK
NR_037691	#N/A	20453	chr1	46077259	46087282	0	0	0	0	0	0	3483	3454	OK
NR_037690	#N/A	20453	chr1	46077259	46087282	0	0	0	0	0	0	3363	3334	OK
NR_037689	#N/A	37019	chr16	29958012	29979210	0	0	0	0	0	0	982	982	OK
NR_037683	#N/A	33199	chr11	77996560	77996615	0	0	0	0	0	0	55	55	OK
NR_037682	#N/A	33199	chr11	77994803	77994848	0	0	0	0	0	0	45	16	OK
NR_037681	#N/A	31588	chr10	23505559	23505627	8.2064	1	1	2.47704	13.9358	8.77693	68	39	OK
NR_037680	#N/A	31588	chr10	23505152	23505257	0	0	0	0	0	0	105	76	OK
NR_037679	#N/A	27404	chr6	142563114	142574982	0	0	0	0	0	0	1392	1363	OK
NR_037666	#N/A	36807	chr16	4935163	4939585	0.642572	1	0.0138483	0.453877	0.831267	0.673088	1531	1502	OK
NR_037622	#N/A	30384	chr9	13612231	13631497	0.0011622	1	0.000154339	0.000315137	0.00200927	0.00122583	2789	2760	OK
NR_037617	#N/A	28936	chr7	116667424	116760082	0.228566	1	0.0501739	0.0142279	0.442903	0.239617	4436	4407	OK
NR_037610	#N/A	33127	chr11	74487450	74537360	0.72987	1	0.0490048	0.350813	1.10893	0.771693	5790	5761	OK
NR_037604	#N/A	32296	chr10	127261271	127283621	3.33099	1	1	0	6.98119	3.47738	3648	3619	OK
NR_037603	#N/A	38917	chr19	5603013	5609707	2.30737	1	0.177423	0.972829	3.64191	2.42293	1887	1858	OK
NR_037590	#N/A	24002	chr3	159502658	159598139	4.0798	1	0.109436	2.71614	5.44347	4.29644	2769	2740	OK
NR_037589	#N/A	30798	chr9	48296801	48303435	4.13943	1	0.347972	1.62959	6.64927	4.36832	1915	1886	OK
NR_037588	#N/A	37449	chr17	10512783	10514006	0	0	0	0	0	0	1223	1194	OK
NR_037581	#N/A	39525	chrX	7250291	7258377	0	0	0	0	0	0	2768	2739	OK
NR_037579	#N/A	21329	chr1	192752383	192770370	0.0559982	1	0.00265415	0.0316079	0.0803886	0.0589617	2904	2875	OK
NR_037578	#N/A	21329	chr1	192752383	192770370	19.0975	1	0.994897	10.3604	27.8346	20.1082	3189	3160	OK
NR_037572	#N/A	35726	chr14	56178865	56188901	0.150661	1	0.00184377	0.117101	0.184222	0.158074	2626	2597	OK
NR_037571	#N/A	25678	chr5	90045460	90051636	0	0	0	0	0	0	3093	3093	OK
NR_037569	#N/A	28448	chr7	80684683	80703281	1.62929	1	0.251579	0.348125	2.91046	1.70976	5143	5114	OK
NR_037313	#N/A	39986	chrX	86004812	86004892	0	0	0	0	0	0	80	51	OK
NR_037312	#N/A	22821	chr2	158464318	158464376	0	0	0	0	0	0	58	58	OK
NR_037311	#N/A	40351	chrX	159312849	159312927	0	0	0	0	0	0	78	78	OK
NR_037310	#N/A	30051	chr8	98487443	98487506	0	0	0	0	0	0	63	63	OK
NR_037308	#N/A	20475	chr1	53753288	53753411	0	0	0	0	0	0	123	123	OK
NR_037307	#N/A	20475	chr1	53753289	53753410	0	0	0	0	0	0	121	121	OK
NR_037307	#N/A	27338	chr6	133669474	133669593	0	0	0	0	0	0	119	119	OK
NR_037304	#N/A	30548	chr9	30942991	31066970	0	0	0	0	0	0	100	100	OK
NR_037300	#N/A	40265	chrX	143443983	143444070	0	0	0	0	0	0	87	87	OK
NR_037299	#N/A	40164	chrX	130609854	130609936	0	0	0	0	0	0	82	53	OK
NR_037298	#N/A	40084	chrX	100768423	100768472	0	0	0	0	0	0	49	49	OK
NR_037297	#N/A	39712	chrX	35563617	35563697	0	0	0	0	0	0	80	80	OK
NR_037296	#N/A	31015	chr9	69304750	69304838	0	0	0	0	0	0	88	88	OK
NR_037295	#N/A	30150	chr8	111460759	111460838	0	0	0	0	0	0	79	79	OK
NR_037294	#N/A	29921	chr8	86732723	86732806	0	0	0	0	0	0	83	83	OK
NR_037293	#N/A	29544	chr8	24253044	24253134	0	0	0	0	0	0	90	90	OK
NR_037290	#N/A	29155	chr7	135431882	135431949	0	0	0	0	0	0	67	67	OK
NR_037289	#N/A	28660	chr7	108030819	108030923	0	0	0	0	0	0	104	104	OK
NR_037288	#N/A	28407	chr7	69191066	69191134	0	0	0	0	0	0	68	68	OK
NR_037287	#N/A	28406	chr7	69127174	69127245	0	0	0	0	0	0	71	71	OK
NR_037286	#N/A	28404	chr7	68982196	68982288	0	0	0	0	0	0	92	92	OK
NR_037285	#N/A	28404	chr7	68935404	68935467	0	0	0	0	0	0	63	63	OK
NR_037284	#N/A	28404	chr7	68880422	68880488	0	0	0	0	1899-12-31	0	66	66	OK
NR_037283	#N/A	27965	chr7	27961024	27961112	0	0	0	0	0	0	88	88	OK
NR_037282	#N/A	27735	chr7	19672176	19672241	0	0	0	0	0	0	65	65	OK
NR_037280	#N/A	25444	chr5	35363697	35363764	0	0	0	0	0	0	67	67	OK
NR_037279	#N/A	25303	chr5	23216793	23216894	0	0	0	0	0	0	101	101	OK
NR_037278	#N/A	24290	chr4	58453883	58453970	0	0	0	0	0	0	87	87	OK
NR_037277	#N/A	24128	chr4	40940727	40940791	0	0	0	0	0	0	64	64	OK
NR_037276	#N/A	23386	chr3	88019092	88019179	0	0	0	0	0	0	87	87	OK
NR_037275	#N/A	23136	chr3	27483821	27483917	0	0	0	0	0	0	96	96	OK
NR_037274	#N/A	23021	chr2	179992240	179992316	0	0	0	0	0	0	76	47	OK
NR_037272	#N/A	21620	chr2	30576729	30576813	0	0	0	0	0	0	84	84	OK
NR_037271	#N/A	21582	chr2	28588797	28588871	0	0	0	0	0	0	74	74	OK
NR_037270	#N/A	21502	chr2	25298298	25298354	0	0	0	0	0	0	56	56	OK
NR_037268_dup7	#N/A	21403	chr2	10420537	10420624	0	0	0	0	0	0	87	87	OK
NR_037268_dup5	#N/A	21403	chr2	10413192	10413279	0	0	0	0	0	0	87	87	OK
NR_037266	#N/A	21403	chr2	10398483	10398570	0	0	0	0	0	0	87	87	OK
NR_037265_dup7	#N/A	21403	chr2	10422448	10422531	0	0	0	0	0	0	83	83	OK
NR_037265_dup6	#N/A	21403	chr2	10420019	10420102	0	0	0	0	0	0	83	83	OK
NR_037265_dup3	#N/A	21403	chr2	10410225	10410308	0	0	0	0	0	0	83	83	OK
NR_037265	#N/A	21403	chr2	10397968	10398050	0	0	0	0	0	0	82	82	OK
NR_037264_dup9	#N/A	21403	chr2	10425417	10425504	0	0	0	0	0	0	87	87	OK
NR_037259_dup4	#N/A	21403	chr2	10408279	10408366	0	0	0	0	0	0	87	87	OK
NR_037259_dup3	#N/A	21403	chr2	10405822	10405909	0	0	0	0	0	0	87	87	OK
NR_037258_dup2	#N/A	21403	chr2	10424899	10424982	0	0	0	0	0	0	83	83	OK
NR_037258_dup1	#N/A	21403	chr2	10412674	10412757	0	0	0	0	0	0	83	83	OK
NR_037257_dup1	#N/A	21403	chr2	10410742	10410829	0	0	0	0	0	0	87	87	OK
NR_037257	#N/A	21403	chr2	10418123	10418210	0	0	0	0	0	0	87	87	OK
NR_037256_dup4	#N/A	21403	chr2	10415136	10415219	0	0	0	0	0	0	83	83	OK
NR_037255_dup6	#N/A	21403	chr2	10415654	10415741	0	0	0	0	0	0	87	87	OK
NR_037252	#N/A	21403	chr2	10405304	10405387	0	0	0	0	0	0	83	83	OK
NR_037251_dup1	#N/A	21403	chr2	10400941	10401028	0	0	0	0	0	0	87	87	OK
NR_037250_dup8	#N/A	21403	chr2	10422965	10423052	0	0	0	0	0	0	87	87	OK
NR_037250_dup2	#N/A	21403	chr2	10403387	10403474	0	0	0	0	0	0	87	87	OK
NR_037249_dup5	#N/A	21403	chr2	10417606	10417689	0	0	0	0	0	0	83	83	OK
NR_037249_dup2	#N/A	21403	chr2	10407761	10407844	0	0	0	0	0	0	83	83	OK
NR_037249_dup1	#N/A	21403	chr2	10400424	10400507	0	0	0	0	0	0	83	83	OK
NR_037248	#N/A	21403	chr2	10394166	10394250	0	0	0	0	0	0	84	84	OK
NR_037247	#N/A	39470	chr19	58986162	58986249	0	0	0	0	0	0	87	87	OK
NR_037246	#N/A	39341	chr19	42354571	42354660	0	0	0	0	0	0	89	89	OK
NR_037244	#N/A	37698	chr17	27085000	27085064	0	0	0	0	0	0	64	64	OK
NR_037242	#N/A	37149	chr16	44558158	44558242	0	0	0	0	0	0	84	84	OK
NR_037239	#N/A	35848	chr14	65210021	65210108	0	0	0	0	0	0	87	87	OK
NR_037238	#N/A	35787	chr14	58417260	58417324	0	0	0	0	0	0	64	64	OK
NR_037236	#N/A	35445	chr14	26353924	26354009	0	0	0	0	0	0	85	85	OK
NR_037235	#N/A	35079	chr13	63402506	63402591	8.00556	1	0.740103	2.8051	13.206	8.26607	85	56	OK
NR_037234	#N/A	34547	chr12	113347448	113347533	0	0	0	0	0	0	85	85	OK
NR_037233	#N/A	34513	chr12	110986087	110986170	0	0	0	0	0	0	83	83	OK
NR_037232	#N/A	34483	chr12	110833527	110833607	0	0	0	0	0	0	80	80	OK
NR_037231	#N/A	34482	chr12	110826801	110826890	0	0	0	0	0	0	89	89	OK
NR_037230	#N/A	34481	chr12	110826152	110826241	0	0	0	0	0	0	89	89	OK
NR_037228	#N/A	34342	chr12	88778628	88778707	0	0	0	0	0	0	79	50	OK
NR_037227	#N/A	34261	chr12	82267137	82267221	0	0	0	0	0	0	84	84	OK
NR_037226	#N/A	34007	chr12	17362197	17362280	0	0	0	0	0	0	83	83	OK
NR_037225	#N/A	33887	chr11	119876080	119876167	0	0	0	0	0	0	87	87	OK
NR_037224	#N/A	33719	chr11	106644006	106644073	52.9379	1	0.00378475	52.0413	53.8345	55.7275	67	38	OK
NR_037222	#N/A	32949	chr11	68804075	68804180	0	0	0	0	0	0	105	105	OK
NR_037221	#N/A	32724	chr11	51940247	51940338	0	0	0	0	0	0	91	62	OK
NR_037220	#N/A	32435	chr11	4039366	4039449	0	0	0	0	0	0	83	83	OK
NR_037219	#N/A	32113	chr10	91599884	91599968	0	0	0	0	0	0	84	84	OK
NR_037218	#N/A	32019	chr10	80734341	80734432	0	0	0	0	0	0	91	91	OK
NR_037217	#N/A	21663	chr2	32568326	32568408	0	0	0	0	0	0	82	82	OK
NR_037216	#N/A	28403	chr7	68830157	68830237	0	0	0	0	0	0	80	80	OK
NR_037215	#N/A	28402	chr7	68828009	68828078	0	0	0	0	0	0	69	69	OK
NR_037214	#N/A	29460	chr8	16168756	16168838	0	0	0	0	0	0	82	82	OK
NR_037213	#N/A	27551	chr7	6756297	6756381	0	0	0	0	0	0	84	84	OK
NR_037212	#N/A	32138	chr10	95021864	95021955	0	0	0	0	0	0	91	91	OK
NR_037211	#N/A	32158	chr10	101235325	101235406	0	0	0	0	0	0	81	81	OK
NR_037210	#N/A	40265	chrX	143499447	143499545	0	0	0	0	0	0	98	98	OK
NR_037209	#N/A	28404	chr7	68871134	68871214	0	0	0	0	0	0	80	80	OK
NR_037208	#N/A	40235	chrX	136845486	136845551	0	0	0	0	0	0	65	65	OK
NR_037207	#N/A	34250	chr12	81492599	81492664	0	0	0	0	0	0	65	65	OK
NR_037206	#N/A	36530	chr15	84781955	84782053	0	0	0	0	0	0	98	98	OK
NR_037205	#N/A	40265	chrX	143445143	143445229	0	0	0	0	0	0	86	86	OK
NR_037204	#N/A	34514	chr12	111516257	111516339	0	0	0	0	0	0	82	82	OK
NR_037196	#N/A	22762	chr2	154959216	155052590	4.02044	1	0.312208	1.73095	6.30993	4.23706	5388	5359	OK
NR_037190	#N/A	32049	chr10	82092586	82113022	4.10763	1	0.77673	0.527191	7.68808	4.32863	2898	2869	OK
NR_037189	#N/A	23261	chr3	59756230	59777516	0.00830859	1	1	0	0.190611	0.0081295	3050	3021	OK
NR_037154	#N/A	36577	chr15	89256779	89260358	0.857355	1	0.0765182	0.344284	1.37043	0.896496	1787	1758	OK
NR_037153	#N/A	36577	chr15	89256779	89260358	2.99063	1	0.287408	1.13223	4.84903	3.12716	1922	1893	OK
NR_037145	#N/A	40260	chrX	140752508	140808991	0.128204	1	0.152663	0	0.40832	0.130667	4223	4194	OK
NR_036696	#N/A	26360	chr6	3238518	3267019	0.410157	1	1	0	1.69103	0.41834	733	704	OK
NR_036689	#N/A	39984	chrX	83590813	83600333	0	0	0	0	0	0	531	531	OK
NR_036665	#N/A	23295	chr3	68298114	68430404	2.95941	1	0.976775	0	6.35999	3.01587	2190	2161	OK
NR_036654	#N/A	23346	chr3	83978559	83979115	35.1091	1	1	23.2585	46.9597	36.1261	556	527	OK
NR_036631	#N/A	27551	chr7	6908396	6929373	0	0	0	0	0	0	3224	3195	OK
NR_036630	#N/A	28076	chr7	31300140	31307212	0	0	0	0	0	0	2648	2648	OK
NR_036629	#N/A	22735	chr2	153606614	153620918	0	0	0	0	0	0	1463	1434	OK
NR_036616	#N/A	25923	chr5	115777185	115783087	0.911191	1	0.0415572	0.520173	1.30221	0.965198	1250	1221	OK
NR_036615	#N/A	38336	chr17	80599423	80606645	28.2926	1	0.438498	21.0802	35.5051	29.6896	2735	2706	OK
NR_036613	#N/A	37741	chr17	29169604	29180317	20.7751	1	0.65731	13.2467	28.3035	21.9915	3041	3012	OK
NR_036607	#N/A	34173	chr12	71064395	71070731	0.136062	1	0.00556008	0.0810464	0.191077	0.143251	628	599	OK
NR_036606	#N/A	22812	chr2	158017743	158021470	0	0	0	0	0	0	590	561	OK
NR_036602	#N/A	24095	chr4	33114113	33118298	0.569438	1	1	0	2.07866	0.600568	3850	3821	OK
NR_036593	#N/A	34457	chr12	107680861	107685876	0	0	0	0	0	0	1028	1028	OK
NR_036591	#N/A	23341	chr3	83359288	83378040	0	0	0	0	0	0	468	468	OK
NR_036590	#N/A	39433	chr19	53323225	53329695	0	0	0	0	0	0	488	459	OK
NR_036582	#N/A	31960	chr10	79593178	79602112	3.47636e-10	1	4.26198e-11	1.04192e-10	5.91079e-10	3.6637e-10	3294	3265	OK
NR_036572	#N/A	24829	chr4	131775807	131776504	93.2923	1	1	73.9747	112.61	97.7436	697	668	OK
NR_036469	#N/A	37742	chr17	29194418	29215906	0.230452	1	1	0	1.19056	0.235569	2956	2927	OK
NR_036459	#N/A	34550	chr12	113649233	113661409	0.0131509	1	1	0	0.242505	0.0132097	1752	1723	OK
NR_036458	#N/A	23819	chr3	121340043	121349371	0	0	0	0	0	0	782	753	OK
NR_036457	#N/A	23819	chr3	121340043	121346403	0.179802	1	0.268969	0	0.621964	0.187936	990	961	OK
NR_036456	#N/A	23819	chr3	121337855	121346403	0.200523	1	0.731031	0	0.967935	0.209595	2371	2342	OK
NR_036453	#N/A	33283	chr11	83395562	83437195	0.0200394	1	0.117961	0	0.117669	0.0212724	2134	2105	OK
NR_036452	#N/A	33283	chr11	83395562	83437195	0.143895	1	0.882039	0	0.859158	0.152748	2221	2192	OK
NR_036451	#N/A	35217	chr13	93843258	93844710	0	0	0	0	0	0	907	878	OK
NR_036450	#N/A	23001	chr2	177282930	177297016	0.880819	1	1	0	2.75786	0.912799	3712	3683	OK
NR_036449	#N/A	35049	chr13	60306831	60317379	0.0969638	1	1	0	0.719744	0.0990085	3604	3575	OK
NR_035529	#N/A	21309	chr1	187066853	187066922	0	0	0	0	0	0	69	69	OK
NR_035528	#N/A	39883	chrX	69835326	69835433	0	0	0	0	0	0	107	107	OK
NR_035527	#N/A	36155	chr15	35590585	35590673	0	0	0	0	0	0	88	88	OK
NR_035526	#N/A	34483	chr12	110833165	110833240	0	0	0	0	0	0	75	75	OK
NR_035523	#N/A	35961	chr14	78710955	78711107	0	0	0	0	0	0	152	152	OK
NR_035517	#N/A	39887	chrX	70237417	70237483	0	0	0	0	0	0	66	66	OK
NR_035516	#N/A	31223	chr9	104328442	104328517	0	0	0	0	0	0	75	75	OK
NR_035503	#N/A	31997	chr10	80291541	80291615	7.85303	1	1	2.24838	13.4577	8.43451	74	45	OK
NR_035502	#N/A	21306	chr1	186646285	186646367	0	0	0	0	0	0	82	82	OK
NR_035501	#N/A	28513	chr7	88674801	88674874	0	0	0	0	0	0	73	44	OK
NR_035500	#N/A	34703	chr13	21988786	21988918	0	0	0	0	0	0	132	132	OK
NR_035499	#N/A	35959	chr14	78591179	78591285	0	0	0	0	0	0	106	106	OK
NR_035495	#N/A	29803	chr8	73449423	73449517	0	0	0	0	0	0	94	94	OK
NR_035494	#N/A	29435	chr8	13189030	13189098	0	0	0	0	0	0	68	68	OK
NR_035493	#N/A	30308	chr8	126546540	126546622	0	0	0	0	0	0	82	82	OK
NR_035492	#N/A	30100	chr8	108139365	108139473	0	0	0	0	0	0	108	108	OK
NR_035491	#N/A	28484	chr7	87297775	87297901	0	0	0	0	0	0	126	126	OK
NR_035490	#N/A	28044	chr7	30558312	30558395	0	0	0	0	0	0	83	83	OK
NR_035489	#N/A	28031	chr7	29868654	29868713	0	0	0	0	0	0	59	59	OK
NR_035488	#N/A	29207	chr7	142757844	142757965	0	0	0	0	0	0	121	121	OK
NR_035487	#N/A	25715	chr5	93217476	93217588	0	0	0	0	0	0	112	112	OK
NR_035486	#N/A	25364	chr5	30497278	30497356	0	0	0	0	0	0	78	78	OK
NR_035481	#N/A	23917	chr3	138189384	138189449	0	0	0	0	0	0	65	65	OK
NR_035480	#N/A	22217	chr2	92032133	92032231	0	0	0	0	0	0	98	98	OK
NR_035478	#N/A	22686	chr2	151793264	151793353	0	0	0	0	0	0	89	89	OK
NR_035477	#N/A	22598	chr2	138645664	138645743	0	0	0	0	0	0	79	79	OK
NR_035476	#N/A	22359	chr2	115464460	115464549	0	0	0	0	0	0	89	89	OK
NR_035475	#N/A	21403	chr2	10435060	10435158	0	0	0	0	0	0	98	98	OK
NR_035474	#N/A	21403	chr2	10435061	10435155	0	0	0	0	0	0	94	94	OK
NR_035472	#N/A	38528	chr18	35714220	35714290	0	0	0	0	0	0	70	41	OK
NR_035471	#N/A	38435	chr18	12873319	12873404	0	0	0	0	0	0	85	85	OK
NR_035470	#N/A	40468	chrY_random	41945066	41957306	0	0	0	0	0	0	56	56	OK
NR_035469	#N/A	37063	chr16	33105446	33105531	0	0	0	0	0	0	85	85	OK
NR_035468	#N/A	37047	chr16	32267535	32267669	0	0	0	0	0	0	134	134	OK
NR_035467	#N/A	36927	chr16	18284300	18284371	0	0	0	0	0	0	71	42	OK
NR_035466	#N/A	36847	chr16	11254460	11254538	0	0	0	0	0	0	78	78	OK
NR_035465	#N/A	36443	chr15	79913280	79913354	0	0	0	0	0	0	74	74	OK
NR_035464	#N/A	36427	chr15	79205657	79205730	0	0	0	0	0	0	73	73	OK
NR_035463	#N/A	36333	chr15	76046040	76046103	0	0	0	0	0	0	63	63	OK
NR_035462	#N/A	36710	chr15	101199782	101199865	0	0	0	0	0	0	83	83	OK
NR_035461	#N/A	35232	chr13	96100534	96100638	0	0	0	0	0	0	104	104	OK
NR_035459	#N/A	34088	chr12	40949298	40949398	0	0	0	0	0	0	100	100	OK
NR_035458	#N/A	34010	chr12	18186048	18186166	0	0	0	0	0	0	118	118	OK
NR_035457	#N/A	34399	chr12	103923137	103923230	0	0	0	0	0	0	93	93	OK
NR_035455	#N/A	32979	chr11	69476544	69476627	0	0	0	0	0	0	83	83	OK
NR_035454	#N/A	32528	chr11	21244590	21244678	0	0	0	0	0	0	88	88	OK
NR_035453	#N/A	33881	chr11	119251785	119251875	0	0	0	0	0	0	90	90	OK
NR_035452	#N/A	32115	chr10	92625529	92625648	0	0	0	0	0	0	119	119	OK
NR_035451	#N/A	31884	chr10	77103968	77104052	0	0	0	0	0	0	84	84	OK
NR_035450	#N/A	31708	chr10	44079481	44079574	0	0	0	0	0	0	93	93	OK
NR_035447	#N/A	38429	chr18	11998869	11998947	0	0	0	0	0	0	78	78	OK
NR_035446	#N/A	38408	chr18	6490561	6490644	0	0	0	0	0	0	83	54	OK
NR_035445	#N/A	37955	chr17	36054833	36054914	0	0	0	0	0	0	81	52	OK
NR_035444	#N/A	36200	chr15	50720570	50720660	0	0	0	0	0	0	90	90	OK
NR_035443	#N/A	36105	chr15	12101246	12101329	0	0	0	0	0	0	83	83	OK
NR_035442	#N/A	35312	chr13	110694016	110694096	0	0	0	0	0	0	80	80	OK
NR_035441	#N/A	34672	chr13	21537028	21537109	0	0	0	0	0	0	81	52	OK
NR_035440	#N/A	34475	chr12	110782750	110782830	0	0	0	0	0	0	80	51	OK
NR_035439	#N/A	34114	chr12	55746919	55746999	22.3455	1	0.00938514	21.4255	23.2654	23.7488	80	51	OK
NR_035438	#N/A	30471	chr9	20836694	20836772	0	0	0	0	0	0	78	78	OK
NR_035437	#N/A	30376	chr9	8246785	8246881	0	0	0	0	0	0	96	96	OK
NR_035436	#N/A	30341	chr8	130883140	130883220	0	0	0	0	0	0	80	80	OK
NR_035435	#N/A	23885	chr3	133903468	133903547	0	0	0	0	0	0	79	79	OK
NR_035434	#N/A	23402	chr3	88340222	88340304	0	0	0	0	0	0	82	53	OK
NR_035433	#N/A	23172	chr3	34537385	34537464	0	0	0	0	0	0	79	79	OK
NR_035432	#N/A	22268	chr2	104269017	104269097	0	0	0	0	0	0	80	51	OK
NR_035431	#N/A	29908	chr8	86535413	86535532	0	0	0	0	0	0	119	119	OK
NR_035429	#N/A	34490	chr12	110950526	110950646	0	0	0	0	0	0	120	120	OK
NR_035428	#N/A	35820	chr14	62371057	62371175	0	0	0	0	0	0	118	118	OK
NR_035426	#N/A	21403	chr2	10389121	10389240	0	0	0	0	0	0	119	119	OK
NR_035424	#N/A	34496	chr12	110953880	110954001	0	0	0	0	0	0	121	121	OK
NR_035423	#N/A	39185	chr19	23223920	23224041	0	0	0	0	0	0	121	92	OK
NR_035421	#N/A	34385	chr12	102259882	102260003	0	0	0	0	0	0	121	121	OK
NR_035420	#N/A	32976	chr11	69448901	69449021	0	0	0	0	0	0	120	120	OK
NR_035419	#N/A	34484	chr12	110850031	110850151	0	0	0	0	0	0	120	120	OK
NR_035418	#N/A	21403	chr2	10439781	10439906	0	0	0	0	0	0	125	125	OK
NR_035417	#N/A	21403	chr2	10439230	10439357	0	0	0	0	0	0	127	127	OK
NR_035416	#N/A	21403	chr2	10399536	10399657	0	0	0	0	0	0	121	121	OK
NR_035415	#N/A	25626	chr5	83227968	83228090	0	0	0	0	0	0	122	122	OK
NR_035414	#N/A	29596	chr8	32213392	32213514	0	0	0	0	0	0	122	122	OK
NR_035413	#N/A	38426	chr18	10785443	10785565	0	0	0	0	0	0	122	122	OK
NR_035412	#N/A	34648	chr13	17839306	17839427	0	0	0	0	0	0	121	121	OK
NR_035411	#N/A	21403	chr2	10398776	10398899	0	0	0	0	0	0	123	123	OK
NR_035410	#N/A	21403	chr2	10396926	10397053	0	0	0	0	0	0	127	127	OK
NR_035408_dup9	#N/A	21403	chr2	10398479	10398576	0	0	0	0	0	0	97	97	OK
NR_035408_dup8	#N/A	21403	chr2	10400937	10401034	0	0	0	0	0	0	97	97	OK
NR_035408_dup7	#N/A	21403	chr2	10403383	10403480	0	0	0	0	0	0	97	97	OK
NR_035408_dup6	#N/A	21403	chr2	10405818	10405915	0	0	0	0	0	0	97	97	OK
NR_035408_dup5	#N/A	21403	chr2	10408275	10408372	0	0	0	0	0	0	97	97	OK
NR_035408_dup4	#N/A	21403	chr2	10413188	10413285	0	0	0	0	0	0	97	97	OK
NR_035408_dup3	#N/A	21403	chr2	10415650	10415747	0	0	0	0	0	0	97	97	OK
NR_035408_dup2	#N/A	21403	chr2	10420533	10420630	0	0	0	0	0	0	97	97	OK
NR_035408_dup1	#N/A	21403	chr2	10422961	10423058	0	0	0	0	0	0	97	97	OK
NR_035408	#N/A	21403	chr2	10425413	10425510	0	0	0	0	0	0	97	97	OK
NR_035407	#N/A	36962	chr16	20604524	20604609	0	0	0	0	0	0	85	85	OK
NR_035406_dup9	#N/A	21403	chr2	10424906	10424977	0	0	0	0	0	0	71	71	OK
NR_035406_dup8	#N/A	21403	chr2	10422453	10422526	0	0	0	0	0	0	73	73	OK
NR_035406_dup7	#N/A	21403	chr2	10420024	10420097	0	0	0	0	0	0	73	73	OK
NR_035406_dup6	#N/A	21403	chr2	10417611	10417684	0	0	0	0	0	0	73	73	OK
NR_035406_dup5	#N/A	21403	chr2	10415141	10415214	0	0	0	0	0	0	73	73	OK
NR_035406_dup4	#N/A	21403	chr2	10412681	10412752	0	0	0	0	0	0	71	71	OK
NR_035406_dup3	#N/A	21403	chr2	10410230	10410303	0	0	0	0	0	0	73	73	OK
NR_035406_dup2	#N/A	21403	chr2	10407766	10407839	0	0	0	0	0	0	73	73	OK
NR_035406_dup1	#N/A	21403	chr2	10400429	10400502	0	0	0	0	0	0	73	73	OK
NR_035406	#N/A	21403	chr2	10397972	10398045	0	0	0	0	0	0	73	73	OK
NR_034155	#N/A	32726	chr11	51968377	51971409	0.589014	1	1	0	2.12396	0.61806	1768	1739	OK
NR_034153	#N/A	37820	chr17	33766036	33768659	3.12226	1	0.235818	1.34067	4.90386	3.2799	1207	1178	OK
NR_034074	#N/A	39787	chrX	50788094	50796753	0	0	0	0	0	0	478	478	OK
NR_034052	#N/A	36640	chr15	98356778	98356890	0	0	0	0	0	0	112	83	OK
NR_034051	#N/A	36640	chr15	98350147	98350265	0	0	0	0	0	0	118	89	OK
NR_034050	#N/A	24834	chr4	131865867	131865984	0	0	0	0	0	0	117	88	OK
NR_034049	#N/A	29299	chr7	148634731	148634830	0	0	0	0	0	0	99	99	OK
NR_034048	#N/A	36991	chr16	23110842	23111006	0	0	0	0	0	0	164	135	OK
NR_034047_dup1	#N/A	39485	chr19	60850232	60850288	0	0	0	0	0	0	56	56	OK
NR_034047	#N/A	39197	chr19	25016727	25016781	0	0	0	0	0	0	54	54	OK
NR_034046	#N/A	24834	chr4	131866221	131866283	0	0	0	0	0	0	62	33	OK
NR_034045	#N/A	29127	chr7	134671410	134671517	0	0	0	0	0	0	107	78	OK
NR_034044	#N/A	21309	chr1	187066804	187066917	0	0	0	0	0	0	113	113	OK
NR_034043	#N/A	35232	chr13	96100565	96100691	0	0	0	0	0	0	126	126	OK
NR_034042	#N/A	32484	chr11	6520321	6520422	0	0	0	0	0	0	101	72	OK
NR_034038	#N/A	25752	chr5	100849860	100858554	4.78031	1	1	0.407526	9.15309	5.01522	626	597	OK
NR_034030	#N/A	28432	chr7	73834774	73862142	0.00261703	1	0.00168917	0	0.00682226	0.00276447	5157	5128	OK
NR_033993	#N/A	22284	chr2	105806864	105843706	0.0473579	1	0.00716367	0.0104648	0.084251	0.0501715	1059	1030	OK
NR_033911	#N/A	31808	chr10	62845190	62871588	2.38073	1	0.20473	0.887019	3.87443	2.50487	1152	1123	OK
NR_033813	#N/A	34474	chr12	110691032	110701546	0.0047944	1	0.173296	0	0.0624931	0.00474868	4679	4650	OK
NR_033804	#N/A	28668	chr7	108700966	108709379	1.81191	1	0.805457	0	4.24646	1.9138	1257	1228	OK
NR_033803	#N/A	36709	chr15	101123642	101127857	0.0922774	1	1	0	0.699821	0.0915464	1967	1938	OK
NR_033802	#N/A	25183	chr4	154624074	154630796	1.74977	1	0.206187	0.540606	2.95893	1.84746	1519	1490	OK
NR_033794	#N/A	26121	chr5	135485325	135488045	10.9691	1	0.083804	9.0465	12.8917	11.4789	1478	1449	OK
NR_033793	#N/A	24554	chr4	111087610	111132903	0.664903	1	0.840723	0	2.191	0.700221	1908	1879	OK
NR_033788	#N/A	35814	chr14	61911819	61924171	0	0	0	0	0	0	798	798	OK
NR_033786	#N/A	34258	chr12	82024418	82025434	0	0	0	0	0	0	377	377	OK
NR_033785	#N/A	38626	chr18	49682942	49684094	0	0	0	0	0	0	377	377	OK
NR_033784	#N/A	30894	chr9	57023081	57033915	0	0	0	0	0	0	395	395	OK
NR_033783	#N/A	35604	chr14	49498547	49506787	0	0	0	0	0	0	1629	1629	OK
NR_033782	#N/A	23012	chr2	179711557	179713718	3.00546	1	1	0	6.47271	3.16222	1905	1876	OK
NR_033780	#N/A	32912	chr11	63892985	63896761	8.08481	1	1	2.39805	13.7716	8.43539	901	872	OK
NR_033779_dup9	#N/A	28398	chr7	67021820	67021910	0	0	0	0	0	0	90	90	OK
NR_033779_dup8	#N/A	28397	chr7	67019267	67019357	0	0	0	0	0	0	90	90	OK
NR_033779_dup7	#N/A	28396	chr7	67014217	67014307	0	0	0	0	0	0	90	90	OK
NR_033779_dup4	#N/A	28393	chr7	67004101	67004191	0	0	0	0	0	0	90	90	OK
NR_033779_dup3	#N/A	28392	chr7	66951115	66951205	0	0	0	0	0	0	90	90	OK
NR_033779_dup2	#N/A	28391	chr7	66938957	66939047	0	0	0	0	0	0	90	90	OK
NR_033779_dup1	#N/A	28390	chr7	66933880	66933970	0	0	0	0	0	0	90	90	OK
NR_033779	#N/A	28390	chr7	66931359	66931449	0	0	0	0	0	0	90	90	OK
NR_033778_dup6	#N/A	28395	chr7	67011675	67011765	0	0	0	0	0	0	90	90	OK
NR_033778_dup5	#N/A	28394	chr7	67006618	67006708	0	0	0	0	0	0	90	90	OK
NR_033776	#N/A	26395	chr6	10921467	10924378	0	0	0	0	0	0	1035	1035	OK
NR_033765	#N/A	38665	chr18	59222034	59236614	0.113598	1	0.0772996	0	0.304082	0.119311	1922	1893	OK
NR_033764	#N/A	38665	chr18	59222034	59236614	0.760676	1	0.522809	0	2.05773	0.798927	1941	1912	OK
NR_033762	#N/A	28600	chr7	100808783	100808949	0.0482861	1	1	0	0.487768	0.0471673	166	137	OK
NR_033745	#N/A	24975	chr4	138657728	138686952	4.25145	1	0.0241857	3.60794	4.89495	4.45947	2607	2578	OK
NR_033744	#N/A	39197	chr19	24994405	25036106	2.57306	1	0.303735	0.706128	4.43999	2.69573	2011	1982	OK
NR_033736	#N/A	21018	chr1	155251315	155261363	0.149602	1	1	0	0.92317	0.155011	2827	2798	OK
NR_033731	#N/A	39629	chrX	22038721	22040669	0.00836047	1	1	0	0.191232	0.00841647	1948	1919	OK
NR_033729	#N/A	30457	chr9	20411918	20421715	0.290126	1	1	0	1.36739	0.290501	2355	2326	OK
NR_033728	#N/A	21166	chr1	173272367	173275776	0.0499748	1	0.000490486	0.0400681	0.0598816	0.0526513	1374	1345	OK
NR_033727	#N/A	23459	chr3	90016588	90017570	8.94789	1	0.0136991	8.24712	9.64866	9.32965	575	546	OK
NR_033726	#N/A	30073	chr8	107391323	107397982	239.025	1	1	208.105	269.946	249.866	1963	1934	OK
NR_033713	#N/A	21912	chr2	80132628	80135514	171.494	1	1	145.302	197.685	176.094	2886	2857	OK
NR_033707	#N/A	27598	chr7	11379589	11384414	0	0	0	0	0	0	2257	2228	OK
NR_033693_dup4	#N/A	27862	chr7	23936779	23963780	0	0	0	0	0	0	495	495	OK
NR_033693_dup3	#N/A	27849	chr7	23385002	23404469	0	0	0	0	0	0	495	495	OK
NR_033693_dup2	#N/A	27829	chr7	22713597	22733746	0	0	0	0	0	0	495	495	OK
NR_033693_dup1	#N/A	27820	chr7	22230791	22250942	0	0	0	0	0	0	495	495	OK
NR_033693	#N/A	27794	chr7	21196232	21215690	0	0	0	0	0	0	495	495	OK
NR_033692	#N/A	25226	chr5	3000100	3001111	0	0	0	0	0	0	1011	1011	OK
NR_033689	#N/A	34113	chr12	55488719	55492305	0	0	0	0	0	0	591	591	OK
NR_033673	#N/A	28798	chr7	111681472	111683875	0.466699	1	1	0	1.83301	0.484252	1890	1861	OK
NR_033657	#N/A	25861	chr5	112642247	112657968	0.0388539	1	0.444734	0	0.304579	0.0407992	8760	8731	OK
NR_033653	#N/A	34387	chr12	102383818	102387483	0	0	0	0	0	0	3665	3636	OK
NR_033648	#N/A	37564	chr17	23141937	23143626	0	0	0	0	0	0	1689	1689	OK
NR_033647	#N/A	40261	chrX	140987300	140990782	0.00191578	1	1	0	0.0894551	0.0019325	3482	3453	OK
NR_033644	#N/A	38220	chr17	56873650	56878715	0	0	0	0	0	0	2495	2495	OK
NR_033643	#N/A	39236	chr19	31004875	31005452	3.76775	1	1	0	7.64988	3.86492	550	521	OK
NR_033642	#N/A	21442	chr2	19577432	19579524	0.123557	1	1	0	0.82657	0.121201	2092	2063	OK
NR_033641	#N/A	29990	chr8	94849936	94880019	0	0	0	0	0	0	1238	1238	OK
NR_033640	#N/A	27435	chr6	147128762	147156816	0	0	0	0	0	0	2361	2361	OK
NR_033639	#N/A	25082	chr4	147195885	147196311	86.1854	1	1	67.6182	104.753	88.8784	426	397	OK
NR_033638	#N/A	24191	chr4	43794236	43795199	0	0	0	0	0	0	963	963	OK
NR_033637	#N/A	23581	chr3	95231270	95235007	0.279662	1	1	0	1.33732	0.297283	1119	1090	OK
NR_033636	#N/A	27438	chr6	147638762	147650896	0	0	0	0	0	0	921	921	OK
NR_033635	#N/A	26706	chr6	54219674	54380215	0.0674895	1	0.0190871	0	0.139277	0.0711808	4486	4457	OK
NR_033634	#N/A	22947	chr2	169886739	169896171	0.00605372	1	0.039409	0	0.0369697	0.00635748	1913	1884	OK
NR_033633	#N/A	31620	chr10	26393251	26394457	0.132147	1	1	0	0.859187	0.134992	1206	1177	OK
NR_033632	#N/A	22947	chr2	169886957	169896278	0.151913	1	0.960591	0	0.916544	0.159536	1859	1830	OK
NR_033631	#N/A	37020	chr16	30008752	30021516	2.11698	1	1	0	5.02695	2.21433	2428	2399	OK
NR_033630	#N/A	31532	chr10	10325742	10336111	0.0397286	1	1	0	0.438369	0.0409488	3785	3756	OK
NR_033629	#N/A	23557	chr3	94464510	94471074	32.6699	1	1	21.2384	44.1014	34.3296	2228	2199	OK
NR_033628	#N/A	31665	chr10	39612565	39619044	0	0	0	0	0	0	781	752	OK
NR_033627	#N/A	20371	chr1	34690379	34693055	0	0	0	0	0	0	2676	2676	OK
NR_033626	#N/A	29359	chr7	152391722	152394024	3.17538	1	1	0	6.73929	3.34019	935	906	OK
NR_033625	#N/A	26329	chr5	148230195	148234620	0.0622721	1	1	0	0.56136	0.0615472	1062	1033	OK
NR_033624	#N/A	23219	chr3	51363678	51371038	1.35345	1	1	0	3.68021	1.39986	718	689	OK
NR_033623	#N/A	34332	chr12	88287992	88306314	9.01025	1	0.188163	6.36016	11.6603	9.51304	4252	4223	OK
NR_033622	#N/A	30517	chr9	22134572	22135134	5.32072	1	1	0.707383	9.93406	5.47328	562	533	OK
NR_033621	#N/A	30435	chr9	19461482	19463124	0	0	0	0	0	0	1642	1642	OK
NR_033620	#N/A	30671	chr9	39095510	39107066	0	0	0	0	0	0	2175	2175	OK
NR_033619	#N/A	37968	chr17	36315721	36318309	1.59607	1	1	0	4.12278	1.67576	2588	2559	OK
NR_033618	#N/A	30375	chr9	8221888	8241987	0.0296832	1	1	0	0.374259	0.0304548	1110	1081	OK
NR_033617	#N/A	24569	chr4	114494324	114528771	0.235918	1	1	0	1.20735	0.245934	2308	2279	OK
NR_033616	#N/A	31767	chr10	60390973	60400880	0	0	0	0	0	0	853	853	OK
NR_033615	#N/A	34879	chr13	37918780	38043871	0.0657111	1	0.0361465	0	0.163184	0.0685069	6397	6368	OK
NR_033614	#N/A	39297	chr19	39303743	39349227	1.98335	1	1	0	4.79997	2.0058	1443	1414	OK
NR_033613	#N/A	30703	chr9	39858142	39860610	0.201174	1	1	0	1.09822	0.210062	2468	2439	OK
NR_033612	#N/A	25071	chr4	145427121	145427895	1.04778	1	1	0	3.095	1.09378	774	745	OK
NR_033611	#N/A	29212	chr7	144629356	144659663	5.30662	1	0.213437	3.1533	7.45994	5.57418	1011	982	OK
NR_033610	#N/A	24437	chr4	90026315	90028005	0	0	0	0	0	0	1690	1690	OK
NR_033609	#N/A	36197	chr15	44712939	44716289	0.0967818	1	1	0	0.718977	0.103811	3350	3321	OK
NR_033608	#N/A	36142	chr15	33334963	33335694	4.44797	1	1	0.229929	8.66601	4.6068	731	702	OK
NR_033607	#N/A	38448	chr18	17392991	17393991	0.778172	1	1	0	2.54245	0.795574	1000	971	OK
NR_033605	#N/A	28010	chr7	29281959	29282511	1.77221	1	1	0	4.4347	1.76219	552	523	OK
NR_033604	#N/A	28449	chr7	80830377	80831449	0.0444857	1	1	0	0.466319	0.0463869	1072	1043	OK
NR_033603	#N/A	32187	chr10	110937843	110938401	0.530537	1	1	0	1.9873	0.555422	558	529	OK
NR_033602	#N/A	31839	chr10	74814799	74815706	54.7869	1	1	39.9832	69.5905	56.4075	907	878	OK
NR_033601	#N/A	31625	chr10	28641768	28643313	8.70265	1	1	2.8026	14.6027	9.01278	1545	1516	OK
NR_033600	#N/A	21313	chr1	187321184	187321893	7.75316	1	1	2.18426	13.3221	8.03536	709	680	OK
NR_033599	#N/A	33961	chr12	4788975	4790318	54.1769	1	1	39.4559	68.8979	56.7904	1343	1314	OK
NR_033598	#N/A	40329	chrX	152974025	152974660	0	0	0	0	0	0	635	635	OK
NR_033597	#N/A	40128	chrX	107568091	107570495	0	0	0	0	0	0	2404	2375	OK
NR_033596	#N/A	40124	chrX	106196823	106197635	3.90989	1	1	0	7.86458	4.0372	812	783	OK
NR_033595	#N/A	21762	chr2	50765203	50767366	16.3562	1	1	8.26764	24.4448	16.9299	2163	2134	OK
NR_033594	#N/A	23857	chr3	129136590	129137630	0	0	0	0	0	0	1040	1040	OK
NR_033593	#N/A	23485	chr3	90875583	90879114	0.238735	1	1	0	1.21594	0.250467	3531	3502	OK
NR_033592	#N/A	23243	chr3	55651026	55651987	14.8058	1	1	7.11012	22.5014	15.2212	961	932	OK
NR_033591	#N/A	23097	chr3	14363209	14377566	0	0	0	0	0	0	14357	14357	OK
NR_033590	#N/A	29593	chr8	29193665	29195325	0.28357	1	1	0	1.3486	0.297023	1660	1631	OK
NR_033589	#N/A	29604	chr8	34594782	34596229	0.25336	1	1	0	1.26006	0.263884	1447	1418	OK
NR_033588	#N/A	29654	chr8	46146055	46150772	0.0638472	1	1	0	0.569207	0.0654518	2395	2366	OK
NR_033587	#N/A	34408	chr12	104615103	104644560	0.0017731	1	0.00218999	0	0.00571425	0.00186087	3095	3066	OK
NR_033586	#N/A	37483	chr17	15533165	15570545	7.13744	1	0.567391	3.08872	11.1862	7.50133	5831	5802	OK
NR_033585	#N/A	37802	chr17	33087905	33102661	1.21038	1	1	0	3.41073	1.25416	1114	1085	OK
NR_033584	#N/A	30200	chr8	115591161	115617233	0	0	0	0	0	0	2005	2005	OK
NR_033583	#N/A	36586	chr15	90721826	90728907	0	0	0	0	0	0	809	809	OK
NR_033582	#N/A	33255	chr11	82446854	82449811	0	0	0	0	0	0	2220	2220	OK
NR_033581	#N/A	23913	chr3	138037084	138051255	0	0	0	0	0	0	2789	2760	OK
NR_033580	#N/A	40117	chrX	104737920	104739139	0.0269643	1	1	0	0.35538	0.0277237	1219	1190	OK
NR_033578	#N/A	28850	chr7	113010294	113011841	0.920461	1	1	0	2.83927	0.969341	1547	1518	OK
NR_033577	#N/A	36379	chr15	77449397	77457828	1.5834	1	1	0	4.10007	1.6569	8431	8402	OK
NR_033576	#N/A	28731	chr7	110397851	110403414	0.00119537	1	1	0	0.0703437	0.00114477	5563	5534	OK
NR_033575	#N/A	24585	chr4	115254642	115255732	11.0269	1	1	4.38554	17.6683	11.5632	564	535	OK
NR_033574	#N/A	30111	chr8	108384559	108403237	29.6145	1	0.650886	20.7661	38.463	31.1485	875	846	OK
NR_033573	#N/A	34173	chr12	70891330	70942867	0.0462995	1	0.00439676	0.0177631	0.0748358	0.0487458	1421	1392	OK
NR_033572	#N/A	21539	chr2	26218284	26236173	0.000110514	1	4.01206e-05	0	0.000243694	0.000116157	4491	4462	OK
NR_033571	#N/A	35420	chr14	21365514	21389902	0.32664	1	0.0238668	0.149949	0.503331	0.346495	751	722	OK
NR_033570	#N/A	34355	chr12	89521310	89525514	0.00927011	1	1	0	0.201833	0.00928939	4204	4175	OK
NR_033569	#N/A	22833	chr2	162486898	162500940	0.117792	1	1	0	0.804208	0.122319	2148	2119	OK
NR_033568	#N/A	27470	chr7	4025726	4072330	0.186171	1	0.0160541	0.0768206	0.295522	0.194516	2312	2283	OK
NR_033567	#N/A	28148	chr7	36587610	36623093	0	0	0	0	0	0	696	696	OK
NR_033566	#N/A	25015	chr4	141170284	141171519	1.62685	1	0.0954053	0.83682	2.41687	1.70702	864	835	OK
NR_033565	#N/A	31749	chr10	58159492	58167025	0	0	0	0	0	0	1320	1320	OK
NR_033564	#N/A	21361	chr1	196781952	196803153	0.169643	1	0.0219488	0.0475831	0.291702	0.179327	2491	2462	OK
NR_033563	#N/A	28648	chr7	107413053	107414071	189.477	1	1	161.947	217.007	197.994	1018	989	OK
NR_033562	#N/A	34349	chr12	89099797	89104138	0.0343453	1	1	0	0.404995	0.0344076	4341	4312	OK
NR_033561	#N/A	39547	chrX	7722552	7725089	0.0332301	1	0.000636704	0.0240306	0.0424296	0.0349523	840	811	OK
NR_033560	#N/A	30836	chr9	51647597	51683990	0.431524	1	0.090896	0.0350711	0.827976	0.45729	1484	1455	OK
NR_033559	#N/A	27014	chr6	95240567	95283987	0	0	0	0	0	0	3653	3624	OK
NR_033558	#N/A	31703	chr10	43313232	43350719	0	0	0	0	0	0	1832	1803	OK
NR_033556	#N/A	36871	chr16	14562409	14621377	0	0	0	0	0	0	1622	1593	OK
NR_033555	#N/A	27391	chr6	141289073	141292908	0	0	0	0	0	0	3835	3806	OK
NR_033554	#N/A	37603	chr17	24546425	24551458	4.91425	1	0.216709	2.84295	6.98555	5.158	1484	1455	OK
NR_033553	#N/A	31461	chr9	121846392	121856134	0.377847	1	1	0	1.60723	0.391259	1848	1819	OK
NR_033552	#N/A	38405	chr18	5491498	5592435	0	0	0	0	0	0	1509	1509	OK
NR_033551	#N/A	33496	chr11	98659622	98671403	0.177653	1	0.00303662	0.131199	0.224107	0.18574	1401	1372	OK
NR_033550	#N/A	35439	chr14	23857416	23913793	0	0	0	0	0	0	2730	2730	OK
NR_033549	#N/A	33187	chr11	77725628	77742790	0	0	0	0	0	0	3414	3385	OK
NR_033548	#N/A	27470	chr7	4077941	4088528	0.194391	1	0.0184076	0.0747405	0.314042	0.203105	2536	2507	OK
NR_033547	#N/A	30772	chr9	44915258	44943689	0.0944368	1	0.0174336	0.0132694	0.175604	0.0991054	2203	2174	OK
NR_033546	#N/A	29426	chr8	12706943	12719127	0	0	0	0	0	0	3655	3655	OK
NR_033545	#N/A	34903	chr13	41961283	42008461	0	0	0	0	0	0	1696	1667	OK
NR_033544	#N/A	40031	chrX	96600669	96639136	0.011244	1	1	0	0.223319	0.0109886	1794	1765	OK
NR_033543	#N/A	24976	chr4	138731321	138736570	0.748087	1	1	0	2.47793	0.77648	2322	2293	OK
NR_033542	#N/A	23957	chr3	146030116	146041908	0	0	0	0	0	0	2419	2419	OK
NR_033541	#N/A	36096	chr15	10530047	10541406	0.00120476	1	0.000167258	0.000306969	0.00210255	0.00126435	3468	3439	OK
NR_033540	#N/A	35109	chr13	67379529	67384297	0.324907	1	1	0	1.46492	0.331255	3164	3135	OK
NR_033539	#N/A	32920	chr11	66719133	66760588	0	0	0	0	0	0	820	791	OK
NR_033538	#N/A	34581	chr12	118382995	118389742	0	0	0	0	0	0	842	842	OK
NR_033537	#N/A	32144	chr10	97144047	97429724	0	0	0	0	0	0	1633	1633	OK
NR_033536	#N/A	21347	chr1	193960779	193974907	5.92904	1	1	1.05912	10.799	6.2517	2612	2583	OK
NR_033535	#N/A	35976	chr14	80260327	80268983	0	0	0	0	0	0	3389	3389	OK
NR_033534	#N/A	22321	chr2	111507593	111533476	0	0	0	0	0	0	2235	2206	OK
NR_033533	#N/A	24431	chr4	88696210	88730514	0	0	0	0	0	0	718	718	OK
NR_033532	#N/A	29292	chr7	148545076	148551009	0.128516	1	0.00222816	0.0946715	0.16236	0.134844	2935	2906	OK
NR_033530	#N/A	20263	chr1	4763278	4775807	0.00485926	1	0.000153729	0.00313064	0.00658788	0.00511493	1763	1734	OK
NR_033529	#N/A	30877	chr9	55875442	55879380	0.172161	1	1	0	1.00201	0.178103	3938	3909	OK
NR_033528	#N/A	33094	chr11	73218951	73223360	0	0	0	0	0	0	1281	1252	OK
NR_033527	#N/A	29398	chr8	4325209	4360020	1.66402	1	0.103689	0.82583	2.5022	1.75458	1083	1054	OK
NR_033526	#N/A	21748	chr2	39013005	39017755	0.882473	1	1	0	2.76127	0.89984	4750	4721	OK
NR_033525	#N/A	37787	chr17	32490994	32526384	0.0145581	1	0.0211743	0	0.0497415	0.0153554	4327	4298	OK
NR_033524	#N/A	33432	chr11	96308212	96325861	0	0	0	0	0	0	2063	2063	OK
NR_033523	#N/A	33435	chr11	96656645	96659470	109.422	1	1	88.5013	130.343	111.793	683	654	OK
NR_033522	#N/A	30919	chr9	58050703	58056615	0.235573	1	1	0	1.20629	0.242291	1809	1780	OK
NR_033521	#N/A	37651	chr17	25480189	25482507	0	0	0	0	0	0	1093	1093	OK
NR_033520	#N/A	37414	chr17	6438149	6450142	10.4103	1	1	3.95731	16.8633	10.9455	4710	4681	OK
NR_033518	#N/A	26391	chr6	8209287	8378765	20.536	1	1	11.4726	29.5993	21.7185	2172	2143	OK
NR_033517	#N/A	37966	chr17	36281962	36299319	0.142831	1	1	0	0.898689	0.144323	1511	1482	OK
NR_033515	#N/A	36497	chr15	82519179	82520488	15.2067	1	1	7.40758	23.0059	15.8324	671	642	OK
NR_033514	#N/A	34248	chr12	81221532	81233831	0.894126	1	1	0	2.78529	0.935297	4845	4816	OK
NR_033513	#N/A	21886	chr2	75497346	75503813	0.000755482	1	2.84808e-05	0.00046211	0.00104885	0.000796659	1458	1429	OK
NR_033512	#N/A	23077	chr3	8461386	8463098	0.489958	1	1	0	1.8899	0.510029	1712	1683	OK
NR_033511	#N/A	37481	chr17	15487776	15491425	0	0	0	0	0	0	723	723	OK
NR_033510	#N/A	39269	chr19	36693907	36763969	0.0530015	1	0.136014	0	0.223388	0.0554505	2662	2633	OK
NR_033509	#N/A	36851	chr16	11901456	11930687	0	0	0	0	0	0	540	511	OK
NR_033508	#N/A	38239	chr17	57231445	57245365	1.47983	1	1	0	3.91279	1.56131	1026	997	OK
NR_033507	#N/A	22017	chr2	86365819	86368584	0	0	0	0	0	0	577	577	OK
NR_033506	#N/A	24149	chr4	41763293	42104673	0	0	0	0	0	0	3554	3554	OK
NR_033505	#N/A	22696	chr2	152171404	152201058	0	0	0	0	0	0	1997	1968	OK
NR_033504	#N/A	28385	chr7	64642641	64665311	0	0	0	0	0	0	1417	1417	OK
NR_033503	#N/A	31453	chr9	121665757	121669061	0.150694	1	0.00968396	0.0742886	0.227099	0.158293	3304	3275	OK
NR_033502	#N/A	39826	chrX	58444467	58447339	0	0	0	0	0	0	2872	2872	OK
NR_033501	#N/A	25610	chr5	76913101	76945653	0	0	0	0	0	0	817	817	OK
NR_033499	#N/A	25244	chr5	5573798	5576203	0.335393	1	1	0	1.49365	0.36256	1268	1239	OK
NR_033498	#N/A	23729	chr3	106842421	106857240	0	0	0	0	0	0	5544	5515	OK
NR_033497	#N/A	35715	chr14	55587623	55593186	0	0	0	0	0	0	828	828	OK
NR_033496	#N/A	24523	chr4	107474863	107549445	0.0232829	1	0.0586471	0	0.0973343	0.0242583	5966	5937	OK
NR_033495	#N/A	21819	chr2	66278936	66385529	0	0	0	0	0	0	1347	1318	OK
NR_033493	#N/A	37057	chr16	32665308	32668283	0	0	0	0	0	0	1392	1363	OK
NR_033492	#N/A	35445	chr14	26406289	26410147	0.221179	1	1	0	1.16177	0.217105	3858	3829	OK
NR_033491	#N/A	32548	chr11	24621005	24630722	0	0	0	0	0	0	2466	2437	OK
NR_033490	#N/A	23111	chr3	17689920	17700071	0	0	0	0	0	0	1363	1363	OK
NR_033486	#N/A	38162	chr17	49443803	49452285	0	0	0	0	0	0	1829	1829	OK
NR_033485	#N/A	31742	chr10	57692726	57694761	0	0	0	0	0	0	1486	1457	OK
NR_033484	#N/A	27986	chr7	28550691	28555991	0.768868	1	1	0	2.52257	0.810475	632	603	OK
NR_033483	#N/A	25704	chr5	92638920	92644434	0	0	0	0	0	0	522	493	OK
NR_033482	#N/A	39625	chrX	20889335	20911853	0	0	0	0	0	0	771	742	OK
NR_033481	#N/A	39858	chrX	65920688	65931574	0	0	0	0	0	0	2743	2714	OK
NR_033476	#N/A	37328	chr16	90142481	90147072	0.00939049	1	1	0	0.2032	0.00939249	4591	4562	OK
NR_033475	#N/A	37012	chr16	27850015	27926214	0	0	0	0	0	0	815	815	OK
NR_033474	#N/A	33649	chr11	102480820	102485730	0.788908	1	1	0	2.56532	0.806708	1334	1305	OK
NR_033473	#N/A	22293	chr2	109742552	109753476	0	0	0	0	0	0	1349	1349	OK
NR_033472	#N/A	39355	chr19	43913292	43915335	0.235835	1	1	0	1.20709	0.240691	2043	2014	OK
NR_033471	#N/A	21392	chr2	6053928	6061616	0.0938481	1	0.228935	0	0.395663	0.0980708	2777	2748	OK
NR_033470	#N/A	21392	chr2	6053914	6061616	0.313915	1	0.771065	0	1.32675	0.32804	2796	2767	OK
NR_033469	#N/A	22577	chr2	132423931	132476340	0	0	0	0	0	0	2061	2032	OK
NR_033468	#N/A	22577	chr2	132423931	132478800	0	0	0	0	0	0	883	883	OK
NR_033467	#N/A	22916	chr2	166099407	166120331	0.0908583	1	1	0	0.693712	0.0870997	383	354	OK
NR_033463	#N/A	38329	chr17	79874963	79877225	0	0	0	0	0	0	1616	1616	OK
NR_033462	#N/A	38330	chr17	79905388	79909826	0.150956	1	1	0	0.928016	0.160355	2582	2553	OK
NR_033461	#N/A	28343	chr7	54232001	54243173	0	0	0	0	0	0	567	567	OK
NR_033459	#N/A	22618	chr2	144285015	144293530	1.13004	1	1	0	3.2561	1.20404	1079	1050	OK
NR_033458	#N/A	37467	chr17	13397907	13399077	0	0	0	0	0	0	1170	1170	OK
NR_033457	#N/A	38396	chr18	3336413	3366861	0	0	0	0	0	0	1700	1671	OK
NR_033456	#N/A	38314	chr17	76260362	76288379	0	0	0	0	0	0	1178	1178	OK
NR_033455	#N/A	38653	chr18	57095913	57100172	0.0146593	1	1	0	0.256811	0.0141289	4259	4230	OK
NR_033454	#N/A	38624	chr18	47697388	47878290	0	0	0	0	0	0	1523	1523	OK
NR_033453	#N/A	38623	chr18	47612321	47630522	6.73483	1	1	1.54452	11.9251	7.10434	676	647	OK
NR_033452	#N/A	38583	chr18	42434033	42434851	22.1334	1	1	12.7242	31.5427	23.165	416	387	OK
NR_033451	#N/A	27302	chr6	130241178	130256450	0.425648	1	0.833916	0	1.65245	0.440322	815	786	OK
NR_033450	#N/A	34431	chr12	105486105	105492615	0.236499	1	1	0	1.20912	0.244463	2051	2022	OK
NR_033448	#N/A	22903	chr2	164904192	164916250	0	0	0	0	0	0	702	702	OK
NR_033447	#N/A	22361	chr2	115900283	115901832	0	0	0	0	0	0	1549	1520	OK
NR_033446	#N/A	29078	chr7	133832440	133839297	1.79612	1	0.122399	0.751407	2.84084	1.85283	3640	3611	OK
NR_033445	#N/A	20352	chr1	31197922	31279501	0	0	0	0	0	0	1094	1065	OK
NR_033444	#N/A	36721	chr15	101584689	101593935	0.039083	1	1	0	0.434471	0.0375638	1589	1560	OK
NR_033443	#N/A	39673	chrX	34453438	34529690	1.0773	1	0.437307	0	2.462	1.13486	4714	4685	OK
NR_033442	#N/A	21755	chr2	48758273	48804787	0.251962	1	0.0222206	0.101845	0.402079	0.264876	4075	4046	OK
NR_033433	#N/A	31389	chr9	112159077	112251429	0	0	0	0	0	0	2764	2764	OK
NR_033432	#N/A	31389	chr9	112136780	112182837	0	0	0	0	0	0	2961	2961	OK
NR_033431	#N/A	31389	chr9	112136780	112138522	0	0	0	0	0	0	1017	1017	OK
NR_033430	#N/A	29971	chr8	89996710	90049453	0	0	0	0	0	0	682	653	OK
NR_033409	#N/A	36753	chr15	102354269	102355373	0.522368	1	0.80155	0	1.8254	0.540588	1002	973	OK
NR_033402	#N/A	25362	chr5	30384739	30400165	8.92843	1	0.408577	3.52025	14.3366	9.3746	3808	3779	OK
NR_033398	#N/A	40083	chrX	100740838	100743038	0.0200761	1	1	0	0.303457	0.019738	2200	2171	OK
NR_033395	#N/A	39930	chrX	71528035	71535490	5.99916	1	0.243743	2.18499	9.81332	6.28795	1798	1769	OK
NR_033394	#N/A	39930	chrX	71528035	71535490	6.10168	1	0.248329	2.21631	9.98705	6.39541	1801	1772	OK
NR_033388	#N/A	35361	chr14	3920623	3936392	0.00127559	1	1	0	0.0727063	0.00134881	5215	5186	OK
NR_033355	#N/A	24189	chr4	43742905	43747406	0.346968	1	1	0	1.52505	0.364464	4086	4057	OK
NR_033340	#N/A	34517	chr12	111829583	111830889	1.5787	1	1	0	4.09163	1.68363	1306	1277	OK
NR_033336	#N/A	28944	chr7	117189877	117190061	0	0	0	0	0	0	184	184	OK
NR_033332	#N/A	32748	chr11	53598990	53672758	1.02794	1	1	0	3.05569	1.07539	1152	1123	OK
NR_033326	#N/A	36045	chr14	122764900	122850368	0	0	0	0	0	0	598	598	OK
NR_033325	#N/A	36045	chr14	122834075	122850337	0	0	0	0	0	0	2008	2008	OK
NR_033324	#N/A	40213	chrX	133277495	133337900	0.372908	1	0.0142504	0.227111	0.518705	0.391978	3226	3197	OK
NR_033310	#N/A	20378	chr1	36364577	36380874	0.0801436	1	0.155026	0	0.306668	0.0838466	5578	5549	OK
NR_033307	#N/A	38810	chr18	83087796	83089952	0	0	0	0	0	0	987	987	OK
NR_033306	#N/A	35143	chr13	73457323	73465930	10.7197	1	0.0284165	9.60852	11.8309	11.2473	567	538	OK
NR_033305	#N/A	37841	chr17	34118436	34122303	0.343945	1	1	0	1.51688	0.351572	3867	3838	OK
NR_033304	#N/A	21760	chr2	49921981	50049084	0.0325375	1	0.37315	0	0.255147	0.0330799	3622	3593	OK
NR_033303	#N/A	31422	chr9	119129608	119140810	0.319147	1	1	0	1.44901	0.339621	1455	1426	OK
NR_033301	#N/A	31207	chr9	102641977	102659015	0	0	0	0	0	0	931	931	OK
NR_033299	#N/A	31013	chr9	68613152	68621129	0.00490397	1	1	0	0.144961	0.00480044	7977	7948	OK
NR_033261	#N/A	29323	chr7	149676984	149692676	0	0	0	0	0	0	2245	2216	OK
NR_033241	#N/A	35911	chr14	70874361	70920067	0.564553	1	0.325859	0	1.42882	0.595331	4454	4425	OK
NR_033229	#N/A	28388	chr7	66537248	66544536	0.0159968	1	0.0058343	0	0.0353186	0.0167509	7288	7259	OK
NR_033228	#N/A	39160	chr19	16238587	16244948	9.67399	1	1	3.45338	15.8946	10.2034	6361	6332	OK
NR_033225	#N/A	21446	chr2	20890500	20891975	0.216391	1	1	0	1.14675	0.219703	1385	1356	OK
NR_033224	#N/A	38904	chr19	5388335	5390069	0.665369	1	0.140398	0.0533238	1.27741	0.689458	1734	1705	OK
NR_033223	#N/A	33834	chr11	116455000	116458994	0	0	0	0	0	0	1455	1455	OK
NR_033222	#N/A	34163	chr12	70298197	70300855	1.39186	1	0.613453	0	3.24291	1.46721	2546	2517	OK
NR_033221	#N/A	37116	chr16	38085149	38089346	0.207132	1	0.0113705	0.110067	0.304196	0.215787	4197	4168	OK
NR_033220	#N/A	22627	chr2	145526930	145579408	0.078247	1	1	0	0.637701	0.0806287	2084	2055	OK
NR_033219	#N/A	31520	chr10	7398768	7400956	0.606566	1	1	0	2.16421	0.641632	2188	2159	OK
NR_033218	#N/A	34879	chr13	37980302	38043874	0.00194923	1	0.00162924	0	0.00551337	0.00203217	9705	9676	OK
NR_033217	#N/A	29727	chr8	67609512	67653436	72.0816	1	1	55.1014	89.0618	76.0508	1480	1451	OK
NR_033216	#N/A	25880	chr5	114142432	114174781	0	0	0	0	0	0	704	704	OK
NR_033215	#N/A	31349	chr9	109732667	109733945	0.968393	1	1	0	2.93653	1.0083	1278	1249	OK
NR_033214	#N/A	38732	chr18	67480862	67503757	0.443161	1	1	0	1.77457	0.46399	2623	2594	OK
NR_033213	#N/A	39863	chrX	67182434	67396763	0	0	0	0	0	0	1132	1132	OK
NR_033210	#N/A	31944	chr10	79327525	79337379	1.06627e-11	1	3.50551e-13	0	3.86669e-12	1.11963e-11	2907	2878	FAIL
NR_033209	#N/A	32129	chr10	93756407	93761448	0	0	0	0	0	0	773	744	OK
NR_033208	#N/A	32337	chr10	128185577	128203620	0.155599	1	0.0825332	0	0.389899	0.152762	1149	1120	OK
NR_033207	#N/A	23722	chr3	106284903	106288831	2.2789	1	0.0623673	1.52442	3.03337	2.40187	1558	1529	OK
NR_033206	#N/A	38503	chr18	32976513	32979453	2.25227	1	0.990827	0	5.24331	2.33717	1136	1107	OK
NR_033199	#N/A	20357	chr1	33726668	33727557	0.336434	1	1	0	1.49649	0.341376	889	860	OK
NR_033198	#N/A	39240	chr19	32463705	32465674	0.791664	1	1	0	2.57117	0.839319	1641	1612	OK
NR_033197	#N/A	36289	chr15	74539590	74540804	0	0	0	0	0	0	1214	1185	OK
NR_033190	#N/A	26963	chr6	89162190	89166173	0	0	0	0	0	0	753	753	OK
NR_033188	#N/A	25323	chr5	24049251	24061287	0	0	0	0	0	0	3160	3160	OK
NR_033185	#N/A	35927	chr14	73542591	73583861	0.00828291	1	0.00175416	0.00065928	0.0159065	0.00873808	3772	3743	OK
NR_033173	#N/A	25233	chr5	3803180	3844515	0.653574	1	0.254111	0	1.48005	0.687114	6352	6323	OK
NR_033171	#N/A	39597	chrX	14687711	14688615	0	0	0	0	0	0	904	904	OK
NR_033168	#N/A	34535	chr12	112779156	112779277	3.455	1	1	0	7.17252	3.59852	121	92	OK
NR_033148	#N/A	26185	chr5	138070350	138084124	0.198632	1	0.0869665	0	0.461817	0.208221	4513	4484	OK
NR_033147	#N/A	26228	chr5	139853650	139856007	0	0	0	0	0	0	2357	2328	OK
NR_033146	#N/A	34158	chr12	68757728	68770258	0.0339837	1	1	0	0.402677	0.0354768	12530	12501	OK
NR_033145	#N/A	29932	chr8	87339303	87356164	4.04375	1	0.999959	0.0219885	8.0655	4.27623	1225	1196	OK
NR_033144	#N/A	29960	chr8	87932657	87956740	2.03943	1	0.256538	0.468162	3.61071	2.1454	1498	1469	OK
NR_033143	#N/A	40352	chrX	159340102	159472473	0.506755	1	0.0918946	0.073888	0.939623	0.529716	5480	5451	OK
NR_033141	#N/A	35954	chr14	77879289	77906675	0.231836	1	1	0	1.19482	0.223447	1163	1134	OK
NR_033140	#N/A	24266	chr4	53274227	53278364	0.311718	1	0.0687596	0.0175726	0.605864	0.327164	2123	2094	OK
NR_033139	#N/A	24266	chr4	53274227	53283104	4.41133	1	0.93124	0.338288	8.48437	4.62992	2033	2004	OK
NR_033138	#N/A	25158	chr4	152071648	152075031	0	0	0	0	0	0	1291	1262	OK
NR_033137	#N/A	37992	chr17	37140610	37147674	0.0272086	1	0.0318721	0	0.086105	0.0284299	2694	2665	OK
NR_033136	#N/A	28248	chr7	52067625	52072028	0.000575355	1	2.24885e-05	0.000347854	0.000802855	0.000606251	1816	1787	OK
NR_033135	#N/A	24907	chr4	134925491	134954142	0.0175059	1	0.03164	0	0.0647422	0.0176788	2005	1976	OK
NR_033133	#N/A	32994	chr11	69660145	69665560	0.528492	1	0.0495301	0.203979	0.853004	0.557027	2974	2945	OK
NR_033123_dup1	#N/A	24149	chr4	41902018	41925853	0.0161122	1	1	0	0.26998	0.016742	4551	4522	OK
NR_033123	#N/A	24154	chr4	42452732	42476567	0.0187371	1	1	0	0.292504	0.0196275	4551	4522	OK
NR_033123	#N/A	40502	chrUn_random	588638	612480	0	0	0	0	0	0	4552	4552	OK
NR_033121_dup2	#N/A	35365	chr14	6973740	6994984	0.00541581	1	0.802727	0	0.137317	0.00571415	1990	1961	OK
NR_033121_dup1	#N/A	35360	chr14	3757740	3778983	0.00528952	1	0.784008	0	0.134117	0.00558454	1990	1961	OK
NR_033121	#N/A	35358	chr14	3518337	3539580	0.00528928	1	0.783973	0	0.134111	0.00558421	1990	1961	OK
NR_033120	#N/A	28211	chr7	51200381	51201297	15.1227	1	1	7.34512	22.9003	15.5543	448	419	OK
NR_033117_dup2	#N/A	35365	chr14	6973740	6991301	0.00318682	1	0.197273	0	0.0533623	0.00336237	848	819	OK
NR_033117_dup1	#N/A	35360	chr14	3757740	3775300	0.00348921	1	0.215992	0	0.0584279	0.00368382	848	819	OK
NR_033117	#N/A	35358	chr14	3518337	3535897	0.00348977	1	0.216027	0	0.0584373	0.00368436	848	819	OK
NR_031761	#N/A	35036	chr13	58503608	58512510	1.57768	1	0.0188886	1.23102	1.92433	1.65995	3599	3570	OK
NR_031759	#N/A	29936	chr8	87396009	87411345	0.173461	1	0.0308067	0.0271372	0.319784	0.18233	757	728	OK
NR_031758	#N/A	25596	chr5	74489554	74489675	0	0	0	0	0	0	121	92	OK
NR_030782	#N/A	26310	chr5	146788769	146821194	0.0591647	1	0.0769612	0	0.195315	0.0592212	1914	1885	OK
NR_030781	#N/A	29418	chr8	11614148	11635036	6.58872	1	0.264248	3.94973	9.22771	6.93966	2581	2552	OK
NR_030780	#N/A	29418	chr8	11611582	11635754	4.12268	1	0.156728	2.51396	5.7314	4.34227	2448	2419	OK
NR_030779	#N/A	29418	chr8	11611582	11635754	2.15407e-09	1	8.01965e-11	1.32281e-09	2.98534e-09	2.26881e-09	2398	2369	OK
NR_030777	#N/A	25796	chr5	106305586	106344837	0.109097	1	0.0442866	0	0.2482	0.114398	2203	2174	OK
NR_030776	#N/A	27132	chr6	119798210	119799034	0.443387	1	1	0	1.77513	0.476218	824	795	OK
NR_030773	#N/A	30158	chr8	112229448	112248832	0.380614	1	0.11026	0	0.790703	0.40163	2030	2001	OK
NR_030772	#N/A	30158	chr8	112229448	112248832	0.0152145	1	0.00466298	0	0.032169	0.0160545	2146	2117	OK
NR_030771	#N/A	25074	chr4	146034924	146036119	0.192975	1	1	0	1.07155	0.205041	1195	1166	OK
NR_030769	#N/A	22637	chr2	147009818	147157417	0	0	0	0	0	0	4345	4316	OK
NR_030764	2700097O09Rik	34119	chr12	56146647	56181097	8.73133	1	0.416723	4.65852	12.8041	9.19492	1187	1158	OK
NR_030763	Smok4a	37468	chr17	13714321	13721300	0.0246927	1	1	0	0.338971	0.0246766	2318	2289	OK
NR_030762	Snord17	22614	chr2	144091717	144091938	0	0	0	0	0	0	221	192	OK
NR_030759	#N/A	27750	chr7	19971991	19972066	0	0	0	0	0	0	75	75	OK
NR_030758	#N/A	39921	chrX	71269187	71269275	0	0	0	0	0	0	88	88	OK
NR_030757	#N/A	22771	chr2	155448615	155448694	0	0	0	0	0	0	79	79	OK
NR_030756	#N/A	33174	chr11	76891565	76891674	0	0	0	0	0	0	109	109	OK
NR_030738	2410006H16Rik	32899	chr11	62416378	62418308	203.077	1	1	174.576	231.578	210.966	461	432	OK
NR_030735	1700086L19Rik	34208	chr12	75385262	75396937	0	0	0	0	0	0	819	790	OK
NR_030734	1700086L19Rik	34208	chr12	75385262	75396937	0	0	0	0	0	0	1041	1012	OK
NR_030733	1700086L19Rik	34208	chr12	75385262	75396937	0	0	0	0	0	0	1046	1017	OK
NR_030731	Phf21b	36528	chr15	84615805	84686559	0.384575	1	0.603121	0	1.41869	0.402168	3704	3675	OK
NR_030730	Gm3428	30577	chr9	35656129	35657465	0	0	0	0	0	0	521	521	OK
NR_030729	Gm3434	30580	chr9	35941871	35943215	0	0	0	0	0	0	416	416	OK
NR_030721	9130206I24Rik	24571	chr4	114581893	114593723	7.91183	1	1	2.28624	13.5374	8.35445	2876	2847	OK
NR_030720_dup1	#N/A	28854	chr7	113465909	113468042	27.9449	1	1	17.3723	38.5174	29.6165	2133	2104	OK
NR_030720	Gm8989	28852	chr7	113219245	113221378	18.1809	1	0.534135	11.9029	24.4588	19.2636	2133	2104	OK
NR_030719	Gm8979	28852	chr7	113219244	113222662	9.84462	1	0.465865	5.54209	14.1471	10.4309	3418	3389	OK
NR_030718	F630028O10Rik	40019	chrX	93435264	93438981	1.12583	1	1	0	3.24794	1.1984	2777	2748	OK
NR_030716	5430417L22Rik	22377	chr2	118571497	118574543	52.273	1	1	37.813	66.733	55.1499	3046	3017	OK
NR_030715	3930402G23Rik	29410	chr8	10924426	10928457	0.948233	1	1	0	2.89578	0.987455	2847	2818	OK
NR_030713	Mir183	26476	chr6	30119667	30119737	0	0	0	0	0	0	70	70	OK
NR_030712	3110099E03Rik	22358	chr2	115319248	115337937	0.0737145	1	1	0	0.616723	0.0750196	2644	2615	OK
NR_030711	2210403K04Rik	33143	chr11	75275040	75280192	41.4078	1	0.984313	28.6374	54.1783	43.8269	1766	1737	OK
NR_030710	Rtel1	23052	chr2	181055510	181091321	0.00215442	1	0.000420077	0.000251701	0.00405714	0.00226834	4072	4043	OK
NR_030709	Gm16386	37561	chr17	22916824	22954714	0.283376	1	1	0	1.34804	0.293146	593	564	OK
NR_030708_dup1	#N/A	29485	chr8	19991155	20020278	7.62665	1	0.85422	2.51864	12.7347	8.04417	4616	4587	OK
NR_030708	LOC547150	29483	chr8	19863863	19893010	6.74044	1	1	1.54797	11.9329	7.10943	4659	4630	OK
NR_030707_dup1	#N/A	27840	chr7	23137281	23139574	0	0	0	0	0	0	2293	2293	OK
NR_030707	Vmn1r-ps79	27785	chr7	20941974	20944267	0	0	0	0	0	0	2293	2293	OK
NR_030706	C230004F18Rik	39824	chrX	58369552	58392635	0	0	0	0	0	0	869	840	OK
NR_030705	Snord2	36991	chr16	23109025	23109093	0	0	0	0	0	0	68	39	OK
NR_030704	Snord55	24623	chr4	116828375	116828453	0	0	0	0	0	0	78	49	OK
NR_030703	Snord104	33714	chr11	106362304	106362377	80.1083	1	1	62.2077	98.009	84.7712	73	44	OK
NR_030702	Snord4a	33199	chr11	77995188	77995258	0	0	0	0	0	0	70	41	OK
NR_030701	D430050G20	35140	chr13	72760913	72766012	0	0	0	0	0	0	5099	5099	OK
NR_030700	4831440E17Rik	25337	chr5	25005614	25010291	0.827967	1	1	0	2.64782	0.840532	4677	4648	OK
NR_030699	A630072M18Rik	25287	chr5	20456806	20462216	0.938596	1	0.26476	0	1.93616	0.979203	5410	5381	OK
NR_030698	A630066F11Rik	31518	chr10	7383168	7384421	2.14265	1	0.08985	1.26416	3.02113	2.25944	1253	1224	OK
NR_030696	9930014A18Rik	36245	chr15	60654519	60662955	0.447254	1	0.116178	0	0.903306	0.472986	5130	5101	OK
NR_030695	B330016D10Rik	25013	chr4	141102076	141104228	0.286831	1	1	0	1.35796	0.30696	2152	2123	OK
NR_030694	1110002L01Rik	33949	chr12	3403882	3426747	1.65135	1	0.593037	0	3.63484	1.73661	3300	3271	OK
NR_030693	4930412C18Rik	24026	chr4	9697731	9750558	0.128803	1	1	0	0.846588	0.137158	3969	3940	OK
NR_030692	A930011G23Rik	25746	chr5	99726262	100158079	0.212574	1	1	0	1.13469	0.226295	3354	3325	OK
NR_030690	E330033B04Rik	36610	chr15	96098994	96105706	0.721454	1	1	0	2.42022	0.717383	6712	6683	OK
NR_030689	4930539J05Rik	23892	chr3	135099186	135101629	1.14638	1	1	0	3.28777	1.16989	497	468	OK
NR_030688	Gm6402	37758	chr17	30531769	30533125	27.5845	1	1	17.0803	38.0887	28.8513	1356	1327	OK
NR_030683	Gm14207	22396	chr2	119146934	119151933	4.35769	1	0.424091	1.62813	7.08724	4.59498	979	950	OK
NR_030682	2810410L24Rik	33892	chr11	120047963	120051170	0.422629	1	1	0	1.72283	0.436901	1707	1678	OK
NR_030681	Gm4598	27908	chr7	25446312	25448128	0	0	0	0	0	0	1080	1051	OK
NR_030680	Gm3833	35381	chr14	10716608	10719382	0.434058	1	1	0	1.75172	0.455512	2774	2745	OK
NR_030678	AA387883	39430	chr19	52997670	53001421	0	0	0	0	0	0	1679	1679	OK
NR_030677	BC025920	32038	chr10	81069052	81072581	2.97062	1	1	0	6.41772	3.12775	1890	1861	OK
NR_030676	A130049A11Rik	23697	chr3	103768458	103772239	0.324767	1	0.0435715	0.0868533	0.562681	0.342673	3781	3752	OK
NR_030675	D730005E14Rik	36440	chr15	79719961	79723568	2.26973	1	0.145887	1.11812	3.42133	2.39227	3607	3578	OK
NR_030674	100043580	29110	chr7	134375931	134376644	2.18984	1	1	0	5.14946	2.29747	713	684	OK
NR_030673	D930016D06Rik	25784	chr5	104954753	104983230	3.81971	1	1	0	7.72853	3.97807	3809	3780	OK
NR_030671	AW011738	25222	chr4	155577392	155580137	0.146925	1	1	0	0.913541	0.142901	2745	2716	OK
NR_030670	Gm15760	36960	chr16	20545184	20548629	0.880758	1	1	0	2.75773	0.917296	3445	3416	OK
NR_030669	1700034H15Rik	21344	chr1	193717950	193731406	0.238803	1	0.063119	0	0.484398	0.251258	4362	4333	OK
NR_030647	Mir683-2	34954	chr13	50696340	50696449	0	0	0	0	0	0	109	109	OK
NR_030644	Mir582	35312	chr13	110114937	110115017	0	0	0	0	0	0	80	80	OK
NR_030612	Mir653	26364	chr6	3671300	3671385	0	0	0	0	0	0	85	85	OK
NR_030611	Mir598	35838	chr14	64346025	64346104	0	0	0	0	0	0	79	79	OK
NR_030609	Mir511	21422	chr2	14182629	14182708	0	0	0	0	0	0	79	79	OK
NR_030608	Mir877	37957	chr17	36097674	36097759	0	0	0	0	0	0	85	85	OK
NR_030607	Mir208b	35715	chr14	55594536	55594613	0	0	0	0	0	0	77	77	OK
NR_030606	Mir875	36155	chr15	35590724	35590802	0	0	0	0	0	0	78	78	OK
NR_030605	Mir873	24115	chr4	36615542	36615619	0	0	0	0	0	0	77	77	OK
NR_030604	Mir872	24443	chr4	94331847	94331928	0	0	0	0	0	0	81	81	OK
NR_030603	Mir878	39843	chrX	64054682	64054760	0	0	0	0	0	0	78	78	OK
NR_030602	Mir449b	35331	chr13	113827626	113827706	0	0	0	0	0	0	80	80	OK
NR_030579	Mir92b	23427	chr3	89031037	89031120	0	0	0	0	0	0	83	83	OK
NR_030578	Mir654	34502	chr12	110961427	110961511	0	0	0	0	0	0	84	84	OK
NR_030577	Mir574	25538	chr5	65361556	65361634	0	0	0	0	0	1899-12-31	78	78	OK
NR_030576	Mir568	37136	chr16	43640767	43640850	0	0	0	0	0	0	83	83	OK
NR_030575	Mir509	39857	chrX	65263279	65263354	0	0	0	0	0	0	75	75	OK
NR_030574	Mir504	39818	chrX	56350834	56350913	0	0	0	0	0	0	79	79	OK
NR_030573	Mir493	34477	chr12	110818442	110818525	0	0	0	0	0	0	83	83	OK
NR_030572	Mir467d	21403	chr2	10429256	10429341	0	0	0	0	0	0	85	85	OK
NR_030569	Mir466g	21403	chr2	10436221	10436301	0	0	0	0	0	0	80	80	OK
NR_030562_dup1	#N/A	39847	chrX	64079129	64079210	0	0	0	0	0	0	81	81	OK
NR_030562	Mir465c-1	39849	chrX	64085691	64085772	0	0	0	0	0	0	81	81	OK
NR_030561	Mir465b-2	39848	chrX	64082376	64082455	0	0	0	0	0	0	79	79	OK
NR_030560_dup1	#N/A	39850	chrX	64088938	64089017	0	0	0	0	0	0	79	79	OK
NR_030559	Mir453	34513	chr12	110973828	110973910	0	0	0	0	0	0	82	82	OK
NR_030558	Mir421	40084	chrX	100768259	100768335	0	0	0	0	0	0	76	76	OK
NR_030557	Mir344-2	28405	chr7	69084912	69084992	0	0	0	0	0	0	80	80	OK
NR_030555	Mir297c	21403	chr2	10437446	10437543	0	0	0	0	0	0	97	97	OK
NR_030551	Mir297a-3	21403	chr2	10437446	10437548	0	0	0	0	0	0	102	102	OK
NR_030549	Mir193	36855	chr16	13449615	13449694	0	0	0	0	0	0	79	79	OK
NR_030548	Mir18b	39771	chrX	50095507	50095590	0	0	0	0	0	0	83	83	OK
NR_030547	Mir147	22462	chr2	122466538	122466617	226.41	1	0.0773938	217.802	235.018	237.769	79	50	OK
NR_030546	Mir105	39883	chrX	69836838	69836918	0	0	0	0	0	0	80	80	OK
NR_030545	Mir876	24115	chr4	36592405	36592486	0	0	0	0	0	0	81	81	OK
NR_030544	Mir874	35029	chr13	58124485	58124561	0	0	0	0	0	0	76	76	OK
NR_030543	Mir190b	23456	chr3	89873941	89874021	0	0	0	0	0	0	80	80	OK
NR_030542	Mir883b	39838	chrX	64043064	64043142	0	0	0	0	0	0	78	78	OK
NR_030541	Mir883a	39837	chrX	64033932	64034008	0	0	0	0	0	0	76	76	OK
NR_030540	Mir882	34485	chr12	110920406	110920483	0	0	0	0	0	0	77	77	OK
NR_030539	Mir881	39844	chrX	64055118	64055196	0	0	0	0	0	0	78	78	OK
NR_030538	Mir880	39842	chrX	64053704	64053782	0	0	0	0	0	0	78	78	OK
NR_030537	Mir879	25260	chr5	9375703	9375779	0	0	0	0	0	0	76	76	OK
NR_030536	Mir871	39845	chrX	64063602	64063679	0	0	0	0	0	0	77	77	OK
NR_030535	Mir743b	39835	chrX	64030430	64030507	0	0	0	0	0	0	77	77	OK
NR_030534	Mir181d	29917	chr8	86702614	86702686	0	0	0	0	0	0	72	72	OK
NR_030532	Mir743	39834	chrX	64029931	64029993	0	0	0	0	0	0	62	62	OK
NR_030531	Mir742	39836	chrX	64033547	64033612	0	0	0	0	0	0	65	65	OK
NR_030530	Mir741	39840	chrX	64049979	64050050	0	0	0	0	0	0	71	71	OK
NR_030529	Mir804	32694	chr11	50171286	50171381	0	0	0	0	0	0	95	95	OK
NR_030526	Mir615	36766	chr15	102845340	102845432	0	0	0	0	0	0	92	92	OK
NR_030525	Mir676	40034	chrX	97576435	97576524	0	0	0	0	0	0	89	89	OK
NR_030524	Mir490	26518	chr6	36371741	36371825	0	0	0	0	0	0	84	84	OK
NR_030500	Mir721	26157	chr5	136851585	136851673	0	0	0	0	0	0	88	88	OK
NR_030499	Mir505	39821	chrX	57647577	57647667	0	0	0	0	0	0	90	90	OK
NR_030498	Mir450b	39776	chrX	50401173	50401255	0	0	0	0	0	0	82	82	OK
NR_030497	Mir717	39766	chrX	49775583	49775692	0	0	0	0	0	0	109	109	OK
NR_030496	Mir501	39514	chrX	6818368	6818477	0	0	0	0	0	0	109	109	OK
NR_030495	Mir500	39513	chrX	6814808	6814900	0	0	0	0	0	0	92	92	OK
NR_030494	Mir715	38051	chr17	39981080	39981190	0	0	0	0	0	0	110	110	OK
NR_030493	Mir713	35073	chr13	62862098	62862206	0	0	0	0	0	0	108	108	OK
NR_030492	Mir711	31327	chr9	108871966	108872048	0	0	0	0	0	0	82	82	OK
NR_030491	Mir710	29720	chr8	66993128	66993238	0	0	0	0	0	0	110	110	OK
NR_030490	Mir709	29911	chr8	86609997	86610085	0	0	0	0	0	0	88	88	OK
NR_030489	Mir708	28601	chr7	103397933	103398042	0	0	0	0	0	0	109	109	OK
NR_030488	Mir707	28249	chr7	52105068	52105141	0	0	0	0	0	0	73	44	OK
NR_030487	Mir706	27134	chr6	119984245	119984329	0	0	0	0	0	0	84	84	OK
NR_030486	Mir705	26896	chr6	85286285	85286367	0	0	0	0	0	0	82	82	OK
NR_030485	Mir704	26637	chr6	47753574	47753651	0	0	0	0	0	0	77	77	OK
NR_030484	Mir703	25742	chr5	98904574	98904683	136.809	1	1	113.416	160.202	142.873	109	80	OK
NR_030483	Mir702	26164	chr5	137467302	137467411	0	0	0	0	0	0	109	109	OK
NR_030482	Mir701	25857	chr5	111433162	111433271	0	0	0	0	0	0	109	109	OK
NR_030481	Mir700	24908	chr4	134972469	134972548	0	0	0	0	0	0	79	50	OK
NR_030480	Mir698	24726	chr4	124421024	124421133	0	0	0	0	0	0	109	109	OK
NR_030479	Mir697	24725	chr4	124408937	124409046	0	0	0	0	0	0	109	109	OK
NR_030478	Mir491	24397	chr4	87767943	87768029	0	0	0	0	0	0	86	86	OK
NR_030477	Mir455	24339	chr4	62917884	62917966	0	0	0	0	0	0	82	82	OK
NR_030476	Mir720	23418	chr3	88920530	88920594	0	0	0	0	0	0	64	64	OK
NR_030475	Mir695	22765	chr2	155182552	155182661	0	0	0	0	0	0	109	109	OK
NR_030474	Mir297b	21403	chr2	10433293	10433402	0	0	0	0	0	0	109	109	OK
NR_030473	Mir669c	21403	chr2	10430922	10431031	0	0	0	0	0	0	109	109	OK
NR_030472	Mir467b	21403	chr2	10402874	10402947	0	0	0	0	0	0	73	73	OK
NR_030471	Mir669a-3	21403	chr2	10396059	10396168	0	0	0	0	0	0	109	109	OK
NR_030470_dup9	#N/A	21403	chr2	10420531	10420626	0	0	0	0	0	0	95	95	OK
NR_030470_dup8	#N/A	21403	chr2	10422959	10423054	0	0	0	0	0	0	95	95	OK
NR_030470_dup7	#N/A	21403	chr2	10398477	10398572	0	0	0	0	0	0	95	95	OK
NR_030470_dup6	#N/A	21403	chr2	10413186	10413281	0	0	0	0	0	0	95	95	OK
NR_030470_dup5	#N/A	21403	chr2	10403381	10403476	0	0	0	0	0	0	95	95	OK
NR_030470_dup4	#N/A	21403	chr2	10400935	10401030	0	0	0	0	0	0	95	95	OK
NR_030470_dup3	#N/A	21403	chr2	10405816	10405911	0	0	0	0	0	0	95	95	OK
NR_030470_dup2	#N/A	21403	chr2	10408273	10408368	0	0	0	0	0	0	95	95	OK
NR_030470_dup1	#N/A	21403	chr2	10431790	10431887	0	0	0	0	0	0	97	97	OK
NR_030470	Mir669a-2	21403	chr2	10415648	10415743	0	0	0	0	0	0	95	95	OK
NR_030469	Mir669b	21403	chr2	10389416	10389513	0	0	0	0	0	0	97	97	OK
NR_030468	Mir146b	39398	chr19	46417251	46417360	0	0	0	0	0	0	109	109	OK
NR_030467	mir694	38727	chr18	66378917	66378987	0	0	0	0	0	0	70	70	OK
NR_030466	Mir693	38101	chr17	46368479	46368568	0	0	0	0	0	0	89	89	OK
NR_030465	Mir692-1	37423	chr17	7099577	7099686	28.233	1	1	17.606	38.8599	29.0819	109	80	OK
NR_030464	Mir691	37265	chr16	74342234	74342312	0	0	0	0	0	0	78	78	OK
NR_030463	Mir690	37013	chr16	28600020	28600129	0	0	0	0	0	0	109	109	OK
NR_030460	Mir688	36756	chr15	102502222	102502297	0	0	0	0	0	0	75	75	OK
NR_030459	Mir687	35928	chr14	73606569	73606658	0	0	0	0	0	0	89	89	OK
NR_030458	Mir719	35806	chr14	60847642	60847752	3.41423	1	0.0183837	2.91024	3.91823	3.5941	110	81	OK
NR_030457	Mir686	35700	chr14	55235513	55235622	80.4584	1	0.0934015	74.8522	86.0646	84.8958	109	80	OK
NR_030455	Mir684-2	24032	chr4	11061243	11061329	0	0	0	0	0	0	86	86	OK
NR_030454_dup1	#N/A	21916	chr2	80468861	80468947	0	0	0	0	0	0	86	86	OK
NR_030454_dup1	#N/A	33799	chr11	115384445	115384530	0	0	0	0	0	0	85	85	OK
NR_030454	Mir684-1	21704	chr2	36245430	36245515	0	0	0	0	0	0	85	85	OK
NR_030454	Mir684-1	25311	chr5	23763345	23763430	0	0	0	0	0	0	85	85	OK
NR_030454	Mir684-1	29120	chr7	134542429	134542514	0	0	0	0	0	0	85	85	OK
NR_030454	Mir684-1	32375	chr10	129102810	129102895	0	0	0	0	0	0	85	85	OK
NR_030454	Mir684-1	33132	chr11	74879408	74879493	0	0	0	0	0	0	85	85	OK
NR_030454	Mir684-1	36952	chr16	20176222	20176307	0	0	0	0	0	0	85	85	OK
NR_030454	Mir684-1	39530	chrX	7330214	7330299	0	0	0	0	0	0	85	85	OK
NR_030453_dup1	#N/A	34953	chr13	50639994	50640103	0	0	0	0	0	0	109	109	OK
NR_030452	Mir449c	35330	chr13	113826190	113826299	0	0	0	0	0	0	109	109	OK
NR_030451	Mir682	35169	chr13	75782493	75782589	601.835	1	1	552.771	650.9	621.32	96	67	OK
NR_030450	Mir681	34173	chr12	70864821	70864931	0	0	0	0	0	0	110	110	OK
NR_030449	Mir680-3	34070	chr12	35879482	35879569	0	0	0	0	0	0	87	87	OK
NR_030448	Mir680-2	40259	chrX	140732332	140732442	0	0	0	0	0	0	110	110	OK
NR_030447	Mir680-1	27296	chr6	129641552	129641661	0	0	0	0	0	0	109	109	OK
NR_030446	Mir495	34499	chr12	110956963	110957026	0	0	0	0	0	0	63	63	OK
NR_030445	Mir679	34495	chr12	110953786	110953860	0	0	0	0	0	0	74	74	OK
NR_030444	Mir497	33018	chr11	70048218	70048302	0	0	0	0	0	0	84	84	OK
NR_030443	Mir678	31863	chr10	75670070	75670154	16.6579	1	0.0169401	15.5829	17.7328	17.5658	84	55	OK
NR_030442	Mir677	32305	chr10	127522341	127522450	0	0	0	0	0	0	109	80	OK
NR_030441	Mir488	21053	chr1	160435755	160435864	0	0	0	0	0	0	109	109	OK
NR_030440	Mir674	22364	chr2	117010862	117010962	0	0	0	0	0	0	100	100	OK
NR_030439	Mir760	23826	chr3	121996502	121996621	0	0	0	0	0	0	119	119	OK
NR_030438	Mir673	34476	chr12	110810199	110810290	0	0	0	0	0	0	91	91	OK
NR_030437	Mir496	34513	chr12	110977328	110977407	0	0	0	0	0	0	79	79	OK
NR_030436	Mir759	35974	chr14	80138237	80138335	0	0	0	0	0	0	98	98	OK
NR_030435	Mir666	34497	chr12	110955294	110955393	0	0	0	0	0	0	99	99	OK
NR_030434	Mir763	32236	chr10	119885046	119885166	0	0	0	0	0	0	120	91	OK
NR_030433	Mir764	40265	chrX	143436801	143436909	0	0	0	0	0	0	108	108	OK
NR_030432	Mir761	24544	chr4	108690259	108690335	0	0	0	0	0	0	76	76	OK
NR_030431	Mir670	22238	chr2	94101456	94101556	0	0	0	0	0	0	100	100	OK
NR_030430	Mir672	40088	chrX	101311513	101311613	0	0	0	0	0	0	100	100	OK
NR_030429	Mir802	37361	chr16	93369964	93370061	0	0	0	0	0	0	97	97	OK
NR_030428	Mir762	29132	chr7	134852000	134852076	0	0	0	0	0	0	76	76	OK
NR_030427	Mir770	34475	chr12	110801901	110801995	0	0	0	0	0	0	94	94	OK
NR_030426	Mir667	34500	chr12	110958215	110958307	0	0	0	0	0	0	92	92	OK
NR_030425	Mir665	34480	chr12	110824523	110824617	0	0	0	0	0	0	94	94	OK
NR_030424	Mir668	34511	chr12	110972941	110973007	0	0	0	0	0	0	66	66	OK
NR_030423	Mir671	25325	chr5	24097931	24098029	0	0	0	0	0	0	98	69	OK
NR_030422	Mir551b	23144	chr3	29315744	29315842	0	0	0	0	0	0	98	98	OK
NR_030421	Mir758	34492	chr12	110951019	110951100	0	0	0	0	0	0	81	81	OK
NR_030420	Mir592	26446	chr6	27886654	27886750	0	0	0	0	0	0	96	96	OK
NR_030419	Mir216b	32553	chr11	28646190	28646276	0	0	0	0	0	0	86	86	OK
NR_030418	Mir374	40084	chrX	100768398	100768493	0	0	0	0	0	0	95	95	OK
NR_030417	Mir744	32916	chr11	65548234	65548334	0	0	0	0	0	0	100	100	OK
NR_030416	Mir675	29326	chr7	149762968	149763052	0	0	0	0	0	0	84	84	OK
NR_030415	Mir301b	36891	chr16	17124492	17124589	0	0	0	0	0	1899-12-31	97	97	OK
NR_030405	Mir302d	23848	chr3	127248541	127248607	0	0	0	0	0	0	66	66	OK
NR_030404	Mir302c	23848	chr3	127248280	127248348	0	0	0	0	0	0	68	68	OK
NR_030403	Mir302b	23848	chr3	127248145	127248219	0	0	0	0	0	0	74	74	OK
NR_030276	Mir291b	27451	chr7	3219482	3219561	0	0	0	0	0	0	79	79	OK
NR_030275	Mir503	39781	chrX	50407160	50407231	0	0	0	0	0	0	71	71	OK
NR_030274	Mir450-2	39778	chrX	50401475	50401544	0	0	0	0	0	0	69	69	OK
NR_030273	Mir20b	39770	chrX	50095289	50095369	0	0	0	0	0	0	80	80	OK
NR_030272	Mir369	34513	chr12	110981627	110981706	0	0	0	0	0	0	79	79	OK
NR_030271	Mir487b	34507	chr12	110965542	110965624	0	0	0	0	0	0	82	82	OK
NR_030270	Mir376c	34501	chr12	110960927	110961012	0	0	0	0	0	0	85	85	OK
NR_030269	Mir494	34494	chr12	110953527	110953612	0	0	0	0	0	0	85	85	OK
NR_030268	Mir367	23848	chr3	127248650	127248725	0	0	0	0	0	0	75	75	OK
NR_030265	Mir547	39856	chrX	65241548	65241626	0	0	0	0	0	0	78	78	OK
NR_030264	Mir542	39779	chrX	50402579	50402664	0	0	0	0	0	0	85	85	OK
NR_030263	Mir541	34513	chr12	110980618	110980708	0	0	0	0	0	0	90	90	OK
NR_030262	Mir539	34508	chr12	110966338	110966412	0	0	0	0	0	0	74	74	OK
NR_030261	Mir543	34498	chr12	110955467	110955543	0	0	0	0	0	0	76	76	OK
NR_030260	Mir540	34479	chr12	110824289	110824356	0	0	0	0	0	0	67	67	OK
NR_030259	Mir546	32261	chr10	126435495	126435616	19.349	1	0.0152764	18.2583	20.4397	20.2894	121	92	OK
NR_030254	Mir486	29544	chr8	24253026	24253154	0	0	0	0	0	0	128	128	OK
NR_030253	Mir485	34512	chr12	110973111	110973184	0	0	0	0	0	0	73	73	OK
NR_030252	Mir484	36866	chr16	14159718	14159785	0	0	0	0	0	0	67	67	OK
NR_030251	Mir483	29327	chr7	149840828	149840901	0	0	0	0	0	0	73	73	OK
NR_030250	Mir489	26364	chr6	3671896	3672003	0	0	0	0	0	0	107	107	OK
NR_030242	Mir532	39517	chrX	6825527	6825623	0	0	0	0	0	0	96	96	OK
NR_030154	Mir471	39839	chrX	64045769	64045836	0	0	0	0	0	0	67	67	OK
NR_030153	Mir470	39846	chrX	64067125	64067200	0	0	0	0	0	0	75	75	OK
NR_030152_dup1	#N/A	25908	chr5	115300374	115300446	0	0	0	0	0	0	72	72	OK
NR_030152	Mir469	25876	chr5	113772105	113772179	0	0	0	0	0	0	74	74	OK
NR_030151	Mir468	26847	chr6	81846592	81846670	0	0	0	0	0	0	78	78	OK
NR_030150	Mir466	21403	chr2	10429544	10429617	0	0	0	0	0	0	73	73	OK
NR_030149	Mir465	39851	chrX	64092226	64092300	0	0	0	0	0	0	74	74	OK
NR_030148	Mir464	36287	chr15	74476178	74476249	0	0	0	0	0	0	71	71	OK
NR_030147	Mir463	39841	chrX	64052397	64052472	0	0	0	0	0	0	75	75	OK
NR_029974	Mir452	39881	chrX	69507562	69507647	0	0	0	0	0	0	85	85	OK
NR_029971	Mir451	33193	chr11	77886671	77886743	0	0	0	0	0	0	72	72	OK
NR_029963	Mir450-1	39777	chrX	50401330	50401421	0	0	0	0	0	0	91	91	OK
NR_029961	Mir449a	35332	chr13	113827741	113827832	0	0	0	0	0	0	91	91	OK
NR_029959	Mir365-2	33230	chr11	79539901	79540013	0	0	0	0	0	0	112	112	OK
NR_029958	Mir429	25216	chr4	155428013	155428096	0	0	0	0	0	0	83	83	OK
NR_029956	Mir448	40265	chrX	143592752	143592864	0	0	0	0	0	0	112	112	OK
NR_029953	Mir434	34483	chr12	110832715	110832809	0	0	0	0	0	0	94	94	OK
NR_029952	Mir433	34483	chr12	110829924	110830048	0	0	0	0	0	0	124	124	OK
NR_029951	Mir431	34483	chr12	110828656	110828747	0	0	0	0	0	0	91	91	OK
NR_029947	Mir425	31315	chr9	108471107	108471192	0	0	0	0	0	0	85	56	OK
NR_029918	Mir370	34484	chr12	110856467	110856546	0	0	0	0	0	0	79	79	OK
NR_029917	Mir412	34513	chr12	110981498	110981578	0	0	0	0	0	0	80	80	OK
NR_029916	Mir411	34487	chr12	110948384	110948466	0	0	0	0	0	0	82	82	OK
NR_029915	Mir376b	34503	chr12	110961667	110961749	0	0	0	0	0	0	82	82	OK
NR_029914	Mir410	34513	chr12	110981924	110982005	0	0	0	0	0	0	81	81	OK
NR_029913	Mir409	34513	chr12	110981367	110981446	0	0	0	0	0	0	79	79	OK
NR_029912	Mir196b	26694	chr6	52180079	52180164	9.73948	1	1	3.49785	15.9811	10.3667	85	56	OK
NR_029910	Mir384	40097	chrX	102539620	102539708	0	0	0	0	0	0	88	88	OK
NR_029908	Mir215	21309	chr1	187137459	187137570	0	0	0	0	0	0	111	82	OK
NR_029904	Mir181b-2	21743	chr2	38709349	38709435	0	0	0	0	0	0	86	86	OK
NR_029902	Mir133b	20322	chr1	20672849	20672968	0	0	0	0	0	0	119	119	OK
NR_029901	Mir133a-2	23026	chr2	180133083	180133187	0	0	0	0	0	0	104	104	OK
NR_029900	Mir335	26487	chr6	30691298	30691396	0	0	0	0	0	0	98	98	OK
NR_029884	Mir383	29625	chr8	39315186	39315256	0	0	0	0	0	0	70	70	OK
NR_029883	Mir382	34509	chr12	110971980	110972056	0	0	0	0	0	0	76	76	OK
NR_029882	Mir381	34506	chr12	110965031	110965106	0	0	0	0	0	0	75	75	OK
NR_029881	Mir380	34489	chr12	110950012	110950073	0	0	0	0	0	0	61	61	OK
NR_029880	Mir379	34486	chr12	110947269	110947335	0	0	0	0	0	0	66	66	OK
NR_029878	Mir377	34513	chr12	110978719	110978787	0	0	0	0	0	0	68	68	OK
NR_029877	Mir376a	34504	chr12	110961990	110962058	0	0	0	0	0	0	68	68	OK
NR_029876	#N/A	20614	chr1	74947231	74947295	0	0	0	0	0	0	64	64	OK
NR_029855	Mir365-1	36856	chr16	13453932	13454019	0	0	0	0	0	0	87	87	OK
NR_029853	Mir363	39767	chrX	50094869	50094944	0	0	0	0	0	0	75	75	OK
NR_029851	Mir362	39515	chrX	6819108	6819172	0	0	0	0	0	0	64	64	OK
NR_029838	Mir219-2	21597	chr2	29701150	29701247	0	0	0	0	0	0	97	97	OK
NR_029830	Mir194-2	38951	chr19	6264642	6264728	0	0	0	0	0	0	86	86	OK
NR_029828	Mir217	32555	chr11	28663727	28663835	0	0	0	0	0	0	108	108	OK
NR_029827	Mir7b	38202	chr17	56382410	56382521	0	0	0	0	0	0	111	111	OK
NR_029826	Mir7-2	28462	chr7	86033162	86033259	0	0	0	0	0	0	97	97	OK
NR_029825	Mir7-1	35036	chr13	58494139	58494247	0	0	0	0	0	0	108	108	OK
NR_029823	Mir128-2	31389	chr9	112021139	112021215	0	0	0	0	0	0	76	76	OK
NR_029822	Mir125b-1	30721	chr9	41390008	41390085	0	0	0	0	0	0	77	77	OK
NR_029821	Mir181c	29918	chr8	86702771	86702860	0	0	0	0	0	0	89	89	OK
NR_029820	Mir181b-1	20970	chr1	139863215	139863295	0	0	0	0	0	0	80	80	OK
NR_029819	Mir138-1	31468	chr9	122591993	122592092	0	0	0	0	0	0	99	99	OK
NR_029818	Mir9-3	28471	chr7	86650149	86650239	0	0	0	0	0	0	90	90	OK
NR_029817	Mir9-1	23387	chr3	88019519	88019608	0	0	0	0	0	0	89	89	OK
NR_029816	Mir92-1	36019	chr14	115443648	115443728	0	0	0	0	0	0	80	80	OK
NR_029815	Mir19b-1	36019	chr14	115443526	115443613	0	0	0	0	0	0	87	87	OK
NR_029814	Mir124a-2	23111	chr3	17695661	17695770	0	0	0	0	0	0	109	109	OK
NR_029813	Mir124a-1	35847	chr14	65209493	65209578	0	0	0	0	0	0	85	85	OK
NR_029812	Mir135a-2	32112	chr10	91534830	91534930	0	0	0	0	0	0	100	100	OK
NR_029811	Mir199b	21650	chr2	32173979	32174089	0	0	0	0	0	0	110	110	OK
NR_029810	Mir199a-2	21076	chr1	164147944	164148054	0	0	0	0	0	0	110	110	OK
NR_029809	Mir29b-2	21362	chr1	196863233	196863314	0	0	0	0	0	0	81	52	OK
NR_029808	Mir224	39881	chrX	69506369	69506451	0	0	0	0	0	0	82	82	OK
NR_029807	Mir222	39608	chrX	18724018	18724097	0	0	0	0	0	0	79	79	OK
NR_029806	Mir221	39607	chrX	18723419	18723514	0	0	0	0	0	0	95	95	OK
NR_029805	Mir211	28415	chr7	71350691	71350797	0	0	0	0	0	0	106	106	OK
NR_029804	Mir33	36480	chr15	82028551	82028620	0	0	0	0	0	0	69	69	OK
NR_029803	Mir26a-2	32261	chr10	126432585	126432669	0	0	0	0	0	0	84	84	OK
NR_029802	Mir320	35909	chr14	70843316	70843398	0	0	0	0	0	0	82	82	OK
NR_029801	Mir223	40019	chrX	93438155	93438265	0	0	0	0	0	0	110	110	OK
NR_029800	Mir219-1	37844	chr17	34161927	34162037	0	0	0	0	0	0	110	110	OK
NR_029799	Mir218-2	32602	chr11	35430317	35430427	0	0	0	0	0	0	110	110	OK
NR_029798	Mir218-1	25505	chr5	48615180	48615290	0	0	0	0	0	0	110	110	OK
NR_029797	Mir216a	32554	chr11	28657011	28657083	0	0	0	0	0	0	72	72	OK
NR_029796	Mir214	21076	chr1	164153498	164153608	0	0	0	0	0	0	110	110	OK
NR_029795	Mir181a-1	20969	chr1	139863031	139863118	0	0	0	0	0	0	87	87	OK
NR_029794	Mir212	33134	chr11	74986889	74986980	0	0	0	0	0	0	91	91	OK
NR_029793	Mir210	29285	chr7	148407282	148407392	0	0	0	0	0	0	110	110	OK
NR_029792	Mir200c	27203	chr6	124668339	124668408	0	0	0	0	0	0	69	69	OK
NR_029791	Mir139	28667	chr7	108623889	108623957	0	0	0	0	0	0	68	68	OK
NR_029790	Mir100	30719	chr9	41339507	41339587	0	0	0	0	0	0	80	80	OK
NR_029789	Mir32	24279	chr4	56908100	56908170	0	0	0	0	0	0	70	70	OK
NR_029787	Mir25	26204	chr5	138606548	138606632	0	0	0	0	0	0	84	55	OK
NR_029786	Mir19a	36017	chr14	115443221	115443303	0	0	0	0	0	0	82	82	OK
NR_029785	Mir17	36015	chr14	115442892	115442976	0	0	0	0	0	0	84	84	OK
NR_029784	Mir10a	33427	chr11	96178478	96178588	0	0	0	0	0	0	110	110	OK
NR_029783	Mir107	39263	chr19	34895176	34895263	0	0	0	0	0	0	87	87	OK
NR_029781	Mir1-2	38426	chr18	10785478	10785550	0	0	0	0	0	0	72	72	OK
NR_029778	Mir101b	39216	chr19	29209768	29209865	0	0	0	0	0	0	97	97	OK
NR_029777	Mir135b	20897	chr1	134094664	134094761	0	0	0	0	0	0	97	97	OK
NR_029776	Mir351	39780	chrX	50406431	50406530	0	0	0	0	0	0	99	99	OK
NR_029775	Mir350	21251	chr1	178702455	178702554	0	0	0	0	0	0	99	99	OK
NR_029774	Mir346	35546	chr14	35707794	35707892	0	0	0	0	0	0	98	98	OK
NR_029773	Mir345	34469	chr12	110075182	110075278	0	0	0	0	0	0	96	96	OK
NR_029772	Mir344	28404	chr7	69022655	69022750	0	0	0	0	0	0	95	95	OK
NR_029770	Mir341	34484	chr12	110849709	110849805	0	0	0	0	0	0	96	96	OK
NR_029769	Mir340	32686	chr11	49883203	49883301	0	0	0	0	0	0	98	98	OK
NR_029768	Mir339	26228	chr5	139845603	139845699	0	0	0	0	0	0	96	96	OK
NR_029767	Mir338	33887	chr11	119876078	119876176	0	0	0	0	0	0	98	98	OK
NR_029766	Mir148b	36772	chr15	103115555	103115652	0	0	0	0	0	0	97	97	OK
NR_029765	Mir337	34478	chr12	110823998	110824095	0	0	0	0	0	0	97	97	OK
NR_029764	Mir331	32124	chr10	93426512	93426608	0	0	0	0	0	0	96	96	OK
NR_029763	Mir330	27741	chr7	19766813	19766911	0	0	0	0	0	0	98	98	OK
NR_029762	Mir329	34493	chr12	110951690	110951787	0	0	0	0	0	0	97	97	OK
NR_029761	Mir328	30088	chr8	107832263	107832360	0	0	0	0	0	0	97	68	OK
NR_029760	Mir326	28635	chr7	106700778	106700873	0	0	0	0	0	0	95	95	OK
NR_029758	Mir324	33009	chr11	69825544	69825633	0	0	0	0	0	0	89	60	OK
NR_029757	Mir323	34491	chr12	110950717	110950803	0	0	0	0	0	0	86	86	OK
NR_029756	Mir322	39782	chrX	50407431	50407526	0	0	0	0	0	0	95	95	OK
NR_029755	Mir103-2	22562	chr2	131113787	131113873	0	0	0	0	0	0	86	86	OK
NR_029754	Mir103-1	32603	chr11	35595897	35595983	0	0	0	0	0	0	86	86	OK
NR_029753	Mir98	40290	chrX	148347756	148347864	0	0	0	0	0	0	108	108	OK
NR_029752	Mir129-2	22237	chr2	94081520	94081610	0	0	0	0	0	0	90	90	OK
NR_029751	Mir34a	25124	chr4	149442562	149442664	0	0	0	0	0	0	102	102	OK
NR_029750	Mir96	26475	chr6	30119445	30119551	0	0	0	0	0	0	106	106	OK
NR_029749	Mir93	26204	chr5	138606750	138606838	0	0	0	0	0	0	88	88	OK
NR_029748	Mir92-2	39768	chrX	50095014	50095105	0	0	0	0	0	0	91	91	OK
NR_029747	Mir31	24430	chr4	88556460	88556566	0	0	0	0	0	0	106	106	OK
NR_029746	Mir27a	29920	chr8	86732570	86732657	0	0	0	0	0	0	87	87	OK
NR_029745	Mir29c	21362	chr1	196863740	196863828	0	0	0	0	0	0	88	59	OK
NR_029744	Mir29a	26490	chr6	31012659	31012747	0	0	0	0	0	0	88	88	OK
NR_029743	Mir26b	20601	chr1	74440883	74440968	0	0	0	0	0	0	85	85	OK
NR_029742	Mir26a-1	31415	chr9	118940913	118941003	0	0	0	0	0	0	90	90	OK
NR_029741	Mir24-2	29921	chr8	86732713	86732820	0	0	0	0	0	0	107	107	OK
NR_029740	Mir23a	29919	chr8	86732416	86732491	0	0	0	0	0	0	75	46	OK
NR_029739	Mir22	33143	chr11	75277217	75277312	17.3676	1	0.0156868	16.3193	18.4158	18.3822	95	66	OK
NR_029738	Mir21	33318	chr11	86397568	86397660	0	0	0	0	0	0	92	63	OK
NR_029737	Mir20a	36018	chr14	115443378	115443485	0	0	0	0	0	0	107	107	OK
NR_029736	Mir18	36016	chr14	115443072	115443168	0	0	0	0	0	0	96	96	OK
NR_029735	Mir16-2	23299	chr3	68813823	68813918	0	0	0	0	0	0	95	95	OK
NR_029734	Mir16-1	35819	chr14	62250716	62250809	0	0	0	0	0	0	93	93	OK
NR_029733	Mir15a	35819	chr14	62250863	62250947	0	0	0	0	0	0	84	84	OK
NR_029732	Mirlet7f-2	40290	chrX	148346888	148346971	0	0	0	0	0	0	83	83	OK
NR_029731	Mirlet7f-1	34933	chr13	48633197	48633286	0	0	0	0	0	0	89	89	OK
NR_029730	Mirlet7e	37497	chr17	17967315	17967408	0	0	0	0	0	0	93	93	OK
NR_029729	Mirlet7c-2	36538	chr15	85537032	85537127	0	0	0	0	0	0	95	95	OK
NR_029728	Mirlet7c-1	37274	chr16	77599901	77599995	0	0	0	0	0	0	94	94	OK
NR_029727	Mirlet7b	36539	chr15	85537748	85537833	0	0	0	0	0	0	85	85	OK
NR_029726	Mirlet7a-2	30720	chr9	41344798	41344894	0	0	0	0	0	0	96	96	OK
NR_029725	Mirlet7a-1	34934	chr13	48633547	48633641	0	0	0	0	0	0	94	94	OK
NR_029724	Mir208a	35714	chr14	55567896	55567979	0	0	0	0	0	0	83	83	OK
NR_029723	Mir200a	25217	chr4	155429004	155429094	0	0	0	0	0	0	90	90	OK
NR_029722	Mir196a-2	36762	chr15	102803780	102803865	0	0	0	0	0	0	85	85	OK
NR_029721	Mir196a-1	33421	chr11	96126477	96126579	0	0	0	0	0	0	102	73	OK
NR_029720	Mir192	38952	chr19	6264843	6264932	0	0	0	0	0	0	89	60	OK
NR_029719	Mir148a	26683	chr6	51219810	51219909	0	0	0	0	0	0	99	99	OK
NR_029718	Mir30d	36271	chr15	68172769	68172851	0	0	0	0	0	0	82	82	OK
NR_029717	Mir30c-2	20339	chr1	23298539	23298623	0	0	0	0	0	0	84	84	OK
NR_029716	Mir30c-1	24691	chr4	120442138	120442227	0	0	0	0	0	0	89	89	OK
NR_029715	Mir19b-2	39769	chrX	50095159	50095243	0	0	0	0	0	0	84	84	OK
NR_029659	Mir130b	36891	chr16	17124153	17124235	0	0	0	0	0	0	82	82	OK
NR_029658	Mir106b	26204	chr5	138606964	138607046	0	0	0	0	0	0	82	82	OK
NR_029657	Mir106a	39772	chrX	50095679	50095744	0	0	0	0	0	0	65	65	OK
NR_029656	Mirlet7d	34932	chr13	48631380	48631483	0	0	0	0	0	0	103	74	OK
NR_029655	Mir34b	30831	chr9	50911666	50911750	0	0	0	0	0	0	84	84	OK
NR_029654	Mir34c	30830	chr9	50911138	50911215	0	0	0	0	0	0	77	77	OK
NR_029653	Mir302a	23848	chr3	127248413	127248482	0	0	0	0	0	0	69	69	OK
NR_029652	Mir301	33326	chr11	86926505	86926591	0	0	0	0	0	0	86	86	OK
NR_029651	Mir300	34505	chr12	110962522	110962601	0	0	0	0	0	0	79	79	OK
NR_029650	Mir299	34488	chr12	110948847	110948910	0	0	0	0	0	0	63	63	OK
NR_029649	Mir298	22979	chr2	174093004	174093086	0	0	0	0	0	0	82	82	OK
NR_029647	Mir297-1	36125	chr15	27175876	27246498	0	0	0	0	0	0	76	76	OK
NR_029646	Mir296	22978	chr2	174092547	174092626	0	0	0	0	0	0	79	79	OK
NR_029645	Mir295	27451	chr7	3220773	3220842	0	0	0	0	0	0	69	69	OK
NR_029644	Mir294	27451	chr7	3220641	3220725	0	0	0	0	0	0	84	84	OK
NR_029643	Mir293	27451	chr7	3220343	3220423	0	0	0	0	0	0	80	80	OK
NR_029642	Mir292	27451	chr7	3219189	3219271	0	0	0	0	0	0	82	82	OK
NR_029641	Mir291a	27451	chr7	3218919	3219001	0	0	0	0	0	0	82	82	OK
NR_029640	Mir290	27450	chr7	3218626	3218709	0	0	0	0	0	0	83	83	OK
NR_029602	Mir30e	24691	chr4	120445210	120445302	0	0	0	0	0	0	92	92	OK
NR_029601	Mir143	38693	chr18	61808849	61808912	0	0	0	0	0	0	63	63	OK
NR_029600	Mir122a	38717	chr18	65408514	65408580	0	0	0	0	0	0	66	66	OK
NR_029594	Mir207	24123	chr4	40669949	40670028	0	0	0	0	0	0	79	79	OK
NR_029593	Mir206	20321	chr1	20669090	20669163	0	0	0	0	0	0	73	73	OK
NR_029592	Mir205	21359	chr1	195333656	195333724	0	0	0	0	0	0	68	68	OK
NR_029591	Mir204	39184	chr19	22825094	22825162	0	0	0	0	0	0	68	68	OK
NR_029590	Mir203	34548	chr12	113369090	113369166	0	0	0	0	0	0	76	76	OK
NR_029589	Mir202	29225	chr7	147143587	147143659	0	0	0	0	0	0	72	72	OK
NR_029588	Mir201	39855	chrX	65241270	65241336	0	0	0	0	0	0	66	66	OK
NR_029587	Mir200b	25218	chr4	155429789	155429859	0	0	0	0	0	0	70	70	OK
NR_029585	Mir199a-1	30486	chr9	21300938	21301008	0	0	0	0	0	0	70	70	OK
NR_029581	Mir195	33019	chr11	70048543	70048637	0	0	0	0	0	0	94	94	OK
NR_029580	Mir194-1	21309	chr1	187137197	187137264	0	0	0	0	0	0	67	67	OK
NR_029579	Mirn193	33229	chr11	79525470	79525536	0	0	0	0	0	0	66	66	OK
NR_029577	Mir191	31314	chr9	108470649	108470723	0	0	0	0	0	0	74	45	OK
NR_029576	Mir190	31009	chr9	67084466	67084533	0	0	0	0	0	0	67	67	OK
NR_029575	Mir24-1	35079	chr13	63402515	63402583	4.03668	1	0.259897	1.79013	6.28322	4.16804	68	39	OK
NR_029574	Mir188	39516	chrX	6825114	6825182	0	0	0	0	0	0	68	68	OK
NR_029573	Mir187	38477	chr18	24587610	24587671	0	0	0	0	0	0	61	61	OK
NR_029572	Mir186	23993	chr3	157207242	157207313	0	0	0	0	0	0	71	71	OK
NR_029571	Mir185	36928	chr16	18327493	18327558	0	0	0	0	0	0	65	65	OK
NR_029570	Mir184	31136	chr9	89697097	89697166	0	0	0	0	0	0	69	69	OK
NR_029569	Mir182	26474	chr6	30115917	30115992	0	0	0	0	0	0	75	75	OK
NR_029568	Mir181a-2	21743	chr2	38708254	38708330	0	0	0	0	0	0	76	76	OK
NR_029567	Mir129-1	26453	chr6	28972618	28972691	0	0	0	0	0	0	73	73	OK
NR_029566	Mir10b	21883	chr2	74564126	74564194	0	0	0	0	0	0	68	68	OK
NR_029565	Mir155	37282	chr16	84714384	84714449	0	0	0	0	0	0	65	65	OK
NR_029564	Mir154	34513	chr12	110976642	110976708	0	0	0	0	0	0	66	66	OK
NR_029563	Mir153	34581	chr12	118489289	118489358	0	0	0	0	0	0	69	69	OK
NR_029562	Mir152	33437	chr11	96711706	96711779	0	0	0	0	0	0	73	73	OK
NR_029560	Mir150	28266	chr7	52377126	52377191	0	0	0	0	0	0	65	65	OK
NR_029559	Mir149	20756	chr1	94746954	94747020	0	0	0	0	0	0	66	66	OK
NR_029558	Mir146	32617	chr11	43187898	43187963	0	0	0	0	0	0	65	65	OK
NR_029557	Mir145	38692	chr18	61807478	61807548	0	0	0	0	0	0	70	41	OK
NR_029556	Mir144	33192	chr11	77886506	77886572	0	0	0	0	0	0	66	66	OK
NR_029555	Mir142	33336	chr11	87570365	87570429	0	0	0	0	0	0	64	64	OK
NR_029554	Mir141	27202	chr6	124667931	124668003	0	0	0	0	0	0	72	72	OK
NR_029553	Mir140	30148	chr8	110075143	110075213	0	0	0	0	0	0	70	70	OK
NR_029552	Mir138-2	30014	chr8	96848210	96848281	0	0	0	0	0	0	71	71	OK
NR_029552	Mir138-2	40430	chrX_random	1126526	1126597	0	0	0	0	0	0	71	71	OK
NR_029551	Mir137	23811	chr3	118136774	118136847	0	0	0	0	0	0	73	73	OK
NR_029550	Mir136	34483	chr12	110833536	110833598	0	0	0	0	0	0	62	62	OK
NR_029549	Mir135a-1	31235	chr9	106056454	106056544	0	0	0	0	0	0	90	61	OK
NR_029548	Mir134	34510	chr12	110972348	110972419	0	0	0	0	0	0	71	71	OK
NR_029547	Mir133a-1	38426	chr18	10782906	10782974	0	0	0	0	0	0	68	68	OK
NR_029546	Mir132	33135	chr11	74987183	74987249	0	0	0	0	0	0	66	66	OK
NR_029545	Mir9-2	35192	chr13	83878418	83878490	0	0	0	0	0	0	72	72	OK
NR_029544	Mir130a	21939	chr2	84581271	84581335	0	0	0	0	0	0	64	64	OK
NR_029543	Mir128-1	20857	chr1	130098937	130099007	0	0	0	0	0	0	70	70	OK
NR_029542	Mir127	34483	chr12	110831055	110831125	0	0	0	0	0	0	70	70	OK
NR_029541	Mir126	21544	chr2	26446876	26446949	0	0	0	0	0	0	73	73	OK
NR_029540	Mir125b-2	37275	chr16	77646517	77646588	0	0	0	0	0	0	71	71	OK
NR_029539	Mir125a	37498	chr17	17967775	17967843	0	0	0	0	0	0	68	68	OK
NR_029538	Mir124a-3	23036	chr2	180628744	180628812	0	0	0	0	0	0	68	68	OK
NR_029537	Mir101a	24476	chr4	101019549	101019632	0	0	0	0	0	0	83	54	OK
NR_029536	Mir99b	37496	chr17	17967151	17967221	0	0	0	0	0	0	70	70	OK
NR_029535	Mir99a	37273	chr16	77599180	77599245	0	0	0	0	0	0	65	65	OK
NR_029534	Mir30b	36270	chr15	68168976	68169072	0	0	0	0	0	0	96	96	OK
NR_029533	Mir30a	20338	chr1	23279107	23279178	0	0	0	0	0	0	71	71	OK
NR_029532	Mir29b-1	26491	chr6	31013022	31013093	0	0	0	0	0	0	71	71	OK
NR_029531	Mir27b	35078	chr13	63402019	63402092	0	0	0	0	0	0	73	73	OK
NR_029530	Mir23b	35077	chr13	63401791	63401865	0	0	0	0	0	0	74	74	OK
NR_029529	Mir15b	23299	chr3	68813693	68813757	0	0	0	0	0	0	64	64	OK
NR_029528	Mir1-1	23025	chr2	180123752	180123829	0	0	0	0	0	0	77	77	OK
NR_029527	Mirlet7i	32253	chr10	122422695	122422780	0	0	0	0	0	0	85	85	OK
NR_029526	Mirlet7g	31236	chr9	106081170	106081258	0	0	0	0	0	0	88	88	OK
NR_029475	4930581F22Rik	30560	chr9	34924312	34938507	1.08066	1	0.00623082	0.916538	1.24478	1.13696	2402	2373	OK
NR_029474	B430319G15Rik	31149	chr9	92433638	92437707	0.0678099	1	0.0434941	0	0.176442	0.0685779	4069	4040	OK
NR_029473	4930524L23Rik	39521	chrX	7150725	7158142	0.0571144	1	0.0140521	0	0.0574621	0.059547	3456	3427	FAIL
NR_029471	Gm11968	32472	chr11	6072510	6073334	101.635	1	1	81.4719	121.798	106.524	824	795	OK
NR_029470	Gm10863	36421	chr15	78996495	79046831	0	0	0	0	0	0	680	651	OK
NR_029469	D4Ertd617e	24649	chr4	118299008	118304520	0.16845	1	0.00183341	0.133301	0.203599	0.177342	805	776	OK
NR_029468	Snhg12	24834	chr4	131864592	131866939	11.8336	1	1	4.95359	18.7136	12.4486	606	577	OK
NR_029465	Gm11149	30811	chr9	49326392	49376130	0.0863562	1	0.00585937	0.0413436	0.131369	0.0871525	1275	1246	OK
NR_029464	5033406O09Rik	34544	chr12	113180201	113182693	30.9042	1	1	19.7859	42.0225	32.5187	1729	1700	OK
NR_029463	9430083A17Rik	34956	chr13	51193106	51196096	1.81122	1	1	0	4.50286	1.86731	2990	2961	OK
NR_029460	6530402F18Rik	21589	chr2	29100635	29108513	0.135756	1	1	0	0.872657	0.143506	4292	4263	OK
NR_029459	Sec14l1	33849	chr11	116976485	116990077	0.43603	1	0.0418319	0.165775	0.706285	0.459171	1127	1098	OK
NR_029458	A530088E08Rik	37788	chr17	32539958	32541753	0	0	0	0	0	0	1795	1766	OK
NR_029457	G530011O06Rik	40386	chrX	166412974	166416849	0.426455	1	1	0	1.73252	0.420194	2380	2351	OK
NR_029456	A330050B17Rik	23175	chr3	35898834	35907750	0.0595116	1	0.00320871	0.0318737	0.0871495	0.0627115	4451	4422	OK
NR_029452	4932416H05Rik	22528	chr2	129624104	129627195	0.72743	1	0.43882	0	1.85925	0.73034	3091	3062	OK
NR_029450	C530005A16Rik	24607	chr4	116262337	116270235	0.745661	1	0.0374238	0.411464	1.07986	0.778254	2436	2407	OK
NR_029447	E130317F20Rik	31944	chr10	79314121	79317716	0.458581	1	0.0186806	0	0.193678	0.48153	3595	3566	FAIL
NR_029446	6230400D17Rik	35425	chr14	21521233	21522321	0.22346	1	0.00139167	0.18819	0.258731	0.235898	1088	1059	OK
NR_029445	4930584F24Rik	25346	chr5	26786609	26819854	0	0	0	0	0	0	1188	1188	OK
NR_029444	4930579K19Rik	31174	chr9	98462878	98464030	2.24158	1	1	0	5.23597	2.34661	1152	1123	OK
NR_029443	4933407K13Rik	39954	chrX	72970796	73010038	1.8101	1	1	0	4.50089	1.89204	3376	3347	OK
NR_029442	Mif4gd	33803	chr11	115469232	115474267	33.9017	1	0.982386	22.351	45.4525	35.7731	1355	1326	OK
NR_029441	2810454H06Rik	27349	chr6	134847978	134850803	0.572928	1	1	0	2.08677	0.601937	2825	2796	OK
NR_029440	2010320M18Rik	29794	chr8	73300760	73301505	50.3742	1	1	36.1792	64.5691	52.6135	745	716	OK
NR_029439	1700018A04Rik	34838	chr13	31657360	31674382	0	0	0	0	0	0	714	685	OK
NR_029438	4933406I18Rik	28973	chr7	121498153	121558675	0	0	0	0	0	0	1045	1045	OK
NR_029437	4933406I18Rik	28973	chr7	121458992	121558675	0	0	0	0	0	0	904	875	OK
NR_029436	1700028J19Rik	28226	chr7	51485299	51491492	3.37479	1	1	0	7.04892	3.57128	1187	1158	OK
NR_029433	1700003G18Rik	28980	chr7	123225275	123236663	0	0	0	0	0	0	620	620	OK
NR_029432	1500015A07Rik	38697	chr18	61886043	61887907	3.16374	1	1	0	6.72113	3.34169	1864	1835	OK
NR_029430	Stmn1-rs1	31406	chr9	115190209	115191188	3.32684	1	1	0	6.97476	3.41676	979	950	OK
NR_029428	Wdr13	39546	chrX	7700426	7709973	11.802	1	0.861092	5.20856	18.3954	12.4261	4188	4159	OK
NR_029425	Rbmx	39813	chrX	54636524	54646213	6.71319	1	0.385769	3.49466	9.93173	7.07529	2376	2347	OK
NR_029424	Ccdc11	38765	chr18	74442753	74519638	0	0	0	0	0	0	2108	2079	OK
NR_029419	Tmem161b	35193	chr13	84361900	84435571	1.88409	1	0.217664	0.537437	3.23074	1.99141	2746	2717	OK
NR_029418	Tmem161b	35193	chr13	84361900	84435571	0.842783	1	0.0901261	0.269572	1.41599	0.890788	2544	2515	OK
NR_029414	Gsdmcl-ps	36254	chr15	63746015	63757008	4.04054	1	1	0.0203198	8.06076	4.24539	1930	1901	OK
NR_029412	Snora16a	24834	chr4	131865379	131865515	0	0	0	0	0	0	136	136	OK
NR_029384	Otx2os1	35603	chr14	49288962	49413023	0	0	0	0	0	0	743	743	OK
NR_029382	Mirhg1	36019	chr14	115443611	115445950	2.37403	1	1	0	5.4556	2.49496	2339	2310	OK
NR_029381	5330413P13Rik	22565	chr2	131645741	131673392	0	0	0	0	0	0	3631	3631	OK
NR_028593	Gm10069	27266	chr6	128388774	128453299	0.0437537	1	0.00509413	0.0138938	0.0736137	0.0462489	1489	1460	OK
NR_028592	Gm10069	27266	chr6	128388774	128425863	3.20476	1	0.994906	0	6.77605	3.38752	3922	3893	OK
NR_028591	Gm14005	22511	chr2	128197843	128255087	4.66246	1	0.856785	0.649624	8.67529	4.85217	578	549	OK
NR_028590	Gm14005	22511	chr2	128142035	128255087	0.0525793	1	0.0318022	0	0.134381	0.0547187	1836	1807	OK
NR_028589	Gm14005	22511	chr2	128124398	128255087	0.120249	1	0.111412	0	0.351884	0.125142	2797	2768	OK
NR_028586	Gm11978	32486	chr11	6550150	6560239	1.48999	1	0.274631	0.207289	2.77269	1.50291	1306	1277	OK
NR_028585	Arfrp1	23053	chr2	181092394	181100109	1.76037	1	0.115742	0.794283	2.72646	1.85833	2519	2490	OK
NR_028584	Gm11213	24347	chr4	63257934	63261798	0	0	0	0	0	0	524	495	OK
NR_028583	Gm11213	24347	chr4	63257934	63266295	0	0	0	0	0	0	482	453	OK
NR_028580	Gm10825	31584	chr10	22122618	22127276	0.0364187	1	1	0	0.418092	0.0377051	4548	4519	OK
NR_028579	Gm10649	29862	chr8	79272985	79424072	0	0	0	0	0	0	1537	1508	OK
NR_028578	Gm10584	29186	chr7	139507346	139509974	0	0	0	0	0	0	2628	2599	OK
NR_028577	D030025P21Rik	34304	chr12	86216751	86220705	0.0444995	1	0.222527	0	0.243533	0.045802	3954	3925	OK
NR_028576	Scarna13	34441	chr12	106269286	106269559	1.30287	1	1	0	3.58574	1.3975	273	244	OK
NR_028575	Snord123	36140	chr15	32170322	32176483	21.5281	1	0.758706	13.4413	29.6149	22.5965	6161	6132	OK
NR_028574	Snhg8	23838	chr3	123210469	123211254	35.9965	1	0.985208	24.0801	47.9128	37.5374	785	756	OK
NR_028573	Snora24	23838	chr3	123210854	123210984	4.04527	1	0.0147916	3.5542	4.53634	4.21844	130	101	OK
NR_028572	Snora43	21547	chr2	26493366	26493505	4.12636	1	1	0.0636696	8.18904	4.16146	139	110	OK
NR_028571	Snora17	21547	chr2	26494709	26494841	2.94526	1	1	0	6.37761	3.08478	132	103	OK
NR_028570	Snord1a	33838	chr11	116535910	116535986	0	0	0	0	0	0	76	47	OK
NR_028569	Snord1c	33838	chr11	116533818	116533896	0	0	0	0	0	0	78	78	OK
NR_028568	Scarna9	30403	chr9	15130732	15130774	0	0	0	0	0	0	42	42	OK
NR_028567	Snord1b	33838	chr11	116535460	116535537	0	0	0	0	0	0	77	48	OK
NR_028565	Snord85	24818	chr4	130305552	130305617	0	0	0	0	0	0	65	65	OK
NR_028564	Snord95	32651	chr11	48616640	48616708	0	0	0	0	0	0	68	39	OK
NR_028563	Snord96a	32651	chr11	48615534	48615611	7.98114	1	1	2.33096	13.6313	8.37472	77	48	OK
NR_028562	Snord91a	33131	chr11	74718947	74719007	0	0	0	0	0	0	60	31	OK
NR_028561	Snord45b	23983	chr3	153573530	153573575	0	0	0	0	0	0	45	16	OK
NR_028560	Scarna17	38767	chr18	74938047	74938109	0	0	0	0	0	0	62	62	OK
NR_028559	Snord111	30172	chr8	113362434	113362498	0	0	0	0	0	0	64	64	OK
NR_028558	Snora41	20538	chr1	63225596	63225709	0	0	0	0	0	0	113	84	OK
NR_028556	Snord92	38290	chr17	71980630	71980701	0	0	0	0	0	0	71	71	OK
NR_028555	Snord89	20413	chr1	39605591	39605685	6.40967	1	1	1.34621	11.4731	6.8369	94	65	OK
NR_028554	Snord70	20522	chr1	59748801	59748854	0	0	0	0	0	0	53	53	OK
NR_028553	Snord67	22207	chr2	91436237	91436335	0	0	0	0	0	0	98	98	OK
NR_028552	Snord58b	35675	chr14	52688989	52689043	0	0	0	0	0	0	54	54	OK
NR_028552	Snord58b	38770	chr18	75160721	75160776	0	0	0	0	0	0	55	55	OK
NR_028551	Snord53	38290	chr17	71990228	71990296	0	0	0	0	0	0	68	39	OK
NR_028550	Snord49a	32899	chr11	62416961	62417023	0	0	0	0	0	0	62	33	OK
NR_028549	Snord37	32013	chr10	80641705	80641758	0	0	0	0	0	0	53	24	OK
NR_028548	Snord16a	30966	chr9	64023238	64023329	0	0	0	0	0	0	91	62	OK
NR_028547	Snord110	22534	chr2	130101250	130101309	0	0	0	0	0	0	59	59	OK
NR_028546	Snora7a	27095	chr6	115757992	115758121	0	0	0	0	0	0	129	100	OK
NR_028545	Scarna8	24390	chr4	86232356	86232474	0	0	0	0	0	0	118	118	OK
NR_028544	Scarna3b	34250	chr12	81492600	81492724	0	0	0	0	0	0	124	124	OK
NR_028543	Snord47	21065	chr1	162968222	162968287	0	0	0	0	0	0	65	65	OK
NR_028542	Snord8	35678	chr14	52829460	52829559	0	0	0	0	0	0	99	70	OK
NR_028541	Snord65	32899	chr11	62418031	62418088	0	0	0	0	0	0	57	28	OK
NR_028540	Snord12	22924	chr2	166890792	166890858	0	0	0	0	0	0	66	37	OK
NR_028539	Snord23	27667	chr7	16524110	16524209	0	0	0	0	0	0	99	99	OK
NR_028538	Scarna2	23767	chr3	108357259	108357320	0	0	0	0	0	0	61	32	OK
NR_028537	Snord99	24834	chr4	131866617	131866673	0	0	0	0	0	0	56	27	OK
NR_028536	Snord93	25307	chr5	23358050	23358095	0	0	0	0	0	0	45	45	OK
NR_028535	Snord90	21733	chr2	37255580	37255648	0	0	0	0	0	0	68	68	OK
NR_028534	Snord88c	28227	chr7	51505224	51505308	0	0	0	0	0	0	84	55	OK
NR_028533	Snord88a	28227	chr7	51505519	51505591	0	0	0	0	0	0	72	72	OK
NR_028532	Snord71	30160	chr8	112363211	112363275	0	0	0	0	0	0	64	64	OK
NR_028531	Snord69	35488	chr14	31827478	31827537	0	0	0	0	0	0	59	30	OK
NR_028530	Snord66	36966	chr16	20684328	20684386	0	0	0	0	0	0	58	58	OK
NR_028529	Snord64	28400	chr7	67123696	67123742	0	0	0	0	0	0	46	46	OK
NR_028528	Snord57	22534	chr2	130103761	130103824	0	0	0	0	0	0	63	34	OK
NR_028527	Snord52	37895	chr17	35087894	35087953	29.8141	1	1	18.8937	40.7346	31.3837	59	30	OK
NR_028526	Snord49b	32899	chr11	62416587	62416650	0	0	0	0	0	0	63	34	OK
NR_028525	Snord45c	23983	chr3	153575092	153575153	0	0	0	0	0	0	61	32	FAIL
NR_028524	Snord38a	24623	chr4	116827120	116827179	0	0	0	0	0	0	59	59	OK
NR_028523	Snord19	35488	chr14	31829404	31829458	0	0	0	0	0	0	54	54	OK
NR_028521	Snord11	20522	chr1	59761651	59761714	0	0	0	0	0	0	63	63	OK
NR_028520	Gm10451	34225	chr12	77545483	77549685	2.48336	1	1	0	5.63509	2.62628	893	864	OK
NR_028519	Scarna6	20709	chr1	89681145	89681393	0	0	0	0	0	0	248	248	OK
NR_028518	Scarna3a	21055	chr1	161270437	161270555	0	0	0	0	0	0	118	89	OK
NR_028517	Scarna10	27228	chr6	125136378	125136449	0	0	0	0	0	0	71	71	OK
NR_028516	Prr3	37958	chr17	36109483	36115968	0.0784636	1	0.0494506	0	0.204303	0.0821155	1932	1903	OK
NR_028515	Snora78	37622	chr17	24856620	24856777	0	0	0	0	0	0	157	128	OK
NR_028507	Prr3	37958	chr17	36109483	36116770	1.45214	1	0.917595	0	3.79636	1.51973	1937	1908	OK
NR_028499	Fxyd2	30778	chr9	45207791	45218361	0.0127212	1	0.00468059	0	0.0281605	0.013234	764	735	OK
NR_028497	Gm13315	21424	chr2	14642268	14644249	50.9122	1	1	36.6417	65.1828	52.6804	1981	1952	OK
NR_028487	1700001O22Rik	21621	chr2	30651088	30659177	1.24223	1	0.820525	0	3.38574	1.29998	944	915	OK
NR_028486	1700001O22Rik	21621	chr2	30651088	30659177	0.158523	1	0.108828	0	0.435625	0.165892	980	951	OK
NR_028481	Snora31	35945	chr14	76247729	76247841	5.42146	1	1	0.764654	10.0783	5.74299	112	83	OK
NR_028480	Mbi-39	32774	chr11	55296207	55296331	0	0	0	0	0	0	124	95	OK
NR_028479	Snora20	37462	chr17	13115722	13115783	0	0	0	0	0	0	61	61	OK
NR_028478	Snora75	20687	chr1	88247744	88247860	0	0	0	0	0	0	116	116	OK
NR_028449	Hdac10	36563	chr15	88953732	88959130	1.84765	1	0.145184	0.708313	2.98698	1.93566	2705	2676	OK
NR_028448	Hdac10	36563	chr15	88953732	88959130	3.88186	1	0.295909	1.4697	6.29402	4.06676	2625	2596	OK
NR_028447	Hdac10	36563	chr15	88953732	88959130	2.75422	1	0.193938	0.969142	4.5393	2.88541	2427	2398	OK
NR_028446	Snora35	40265	chrX	143428932	143429051	0	0	0	0	0	0	119	119	OK
NR_028445	F930015N05Rik	32913	chr11	64246636	64250176	0.0790083	1	1	0	0.641177	0.0780278	3540	3511	OK
NR_028442	9330020H09Rik	36641	chr15	98397754	98401295	1.48963	1	0.207048	0.37798	2.60127	1.5593	3428	3399	OK
NR_028441	Vmn2r-ps60	28174	chr7	49685474	49685739	0	0	0	0	0	0	265	265	OK
NR_028440	Ccdc85b	38907	chr19	5453162	5457549	0.283876	1	0.246452	0	0.827213	0.29481	4232	4203	OK
NR_028438	9230102K24Rik	32180	chr10	110037705	110053017	0	0	0	0	0	0	1303	1274	OK
NR_028434	AF357359	34484	chr12	110888918	110888948	0	0	0	0	0	0	30	30	OK
NR_028433	AF357355	34484	chr12	110892850	110892904	0	0	0	0	0	0	54	54	OK
NR_028432	2210013O21Rik	40309	chrX	150158096	150175839	25.3995	1	1	15.3199	35.479	26.9525	856	827	OK
NR_028430	BC052688	35067	chr13	61872939	61888642	0.0398185	1	1	0	0.43891	0.0399097	1622	1593	OK
NR_028429	Thap6	25699	chr5	92391907	92401163	2.42076	1	0.307282	0.694192	4.14732	2.54827	3673	3644	OK
NR_028428	6820431F20Rik	29485	chr8	19981359	20020392	1.50006	1	0.14578	0.564127	2.436	1.58218	4009	3980	OK
NR_028427	5830416P10Rik	39436	chr19	53515701	53539286	0.326396	1	1	0	1.46902	0.337525	5292	5263	OK
NR_028426	Gm5129	25360	chr5	30061873	30062476	0.56947	1	0.015999	0.378538	0.760402	0.602402	603	574	OK
NR_028425	LOC100303645	27451	chr7	3218784	3221016	0	0	0	0	0	0	2232	2203	OK
NR_028424	Gm2176	38803	chr18	80738630	80741285	0	0	0	0	0	0	1734	1734	OK
NR_028423	A530058N18Rik	22352	chr2	113839300	113858028	0	0	0	0	0	0	1550	1521	OK
NR_028422	LOC100303644	22354	chr2	113880131	113887238	0	0	0	0	0	0	1906	1906	OK
NR_028421	D430020J02Rik	34579	chr12	117640419	117643634	0.797129	1	1	0	2.58277	0.840296	2892	2863	OK
NR_028420	Zfp809	30514	chr9	22030146	22044137	2.56774	1	0.266558	0.885376	4.25011	2.71241	1786	1757	OK
NR_028419	Tmem179b	39005	chr19	8847011	8848957	0.420072	1	0.00447681	0.332819	0.507326	0.435749	778	749	OK
NR_028418	Tmem179b	39005	chr19	8847011	8848957	53.7006	1	0.378986	44.4286	62.9725	55.7046	525	496	OK
NR_028417	Gm7854	25489	chr5	43542924	43626593	0.225185	1	0.0367271	0.0432779	0.407092	0.235551	1432	1403	OK
NR_028416	D630041G03Rik	27479	chr7	4418846	4422486	0.188651	1	0.374173	0	0.720885	0.195194	3640	3611	OK
NR_028405	Marcksl1-ps4	34604	chr13	4247980	4249023	24.524	1	1	14.6196	34.4283	25.8416	1043	1014	OK
NR_028404	Rgag4	40061	chrX	99261880	99266646	0.0300697	1	0.670528	0	0.315463	0.0294147	4330	4301	OK
NR_028403	Ufd1l	36935	chr16	18812386	18835354	0.355289	1	0.00652653	0.258122	0.452456	0.373708	1970	1941	OK
NR_028401	Taf1d	30403	chr9	15110657	15121441	11.1355	1	0.1467	8.56344	13.7075	11.7373	1289	1260	OK
NR_028392	Tsr2	40286	chrX	147521636	147531086	0.158513	1	0.031947	0.0147786	0.302248	0.165028	3705	3676	OK
NR_028391	BB031773	24486	chr4	102676710	102684570	0	0	0	0	0	0	3655	3626	OK
NR_028385	Gm10190	38340	chr17	80771196	80772882	0.0194105	1	1	0	0.298054	0.0198364	1686	1657	OK
NR_028384	4930528A17Rik	24073	chr4	21773473	21775595	0.14573	1	0.00223314	0.10965	0.18181	0.154209	2122	2093	OK
NR_028382	B230319C09Rik	26875	chr6	83391748	83398316	0.173561	1	1	0	1.00678	0.177534	1689	1660	OK
NR_028381	B230206F22Rik	40084	chrX	100756248	100819093	0.250744	1	0.133475	0	0.616836	0.258068	4272	4243	OK
NR_028380	B230206F22Rik	40084	chrX	100764843	100819093	1.59146	1	0.866525	0	3.9414	1.63794	4369	4340	OK
NR_028378	LOC100034739	21430	chr2	17948875	17952204	0	0	0	0	0	0	3329	3300	OK
NR_028377	A930004D18Rik	21430	chr2	17958306	17959368	0	0	0	0	0	0	593	593	OK
NR_028376	A930004D18Rik	21430	chr2	17946815	17959368	0	0	0	0	0	0	3225	3196	OK
NR_028368	4930404I05Rik	37337	chr16	91011493	91016748	0.464142	1	0.0149696	0.297386	0.630898	0.489484	978	949	OK
NR_028367	Nip7	30141	chr8	109580776	109584828	1.9037	1	0.127185	0.901128	2.90628	2.00176	3126	3097	OK
NR_028364	AI450353	33273	chr11	83106931	83108431	3.73768	1	0.227092	1.89175	5.58361	3.90404	1500	1471	OK
NR_028363	AA465934	33273	chr11	83105200	83108139	6.36693	1	0.0946714	4.80747	7.9264	6.65033	389	360	OK
NR_028362	Snord7	33273	chr11	83107805	83107901	12.8119	1	0.0354548	11.4509	14.1729	13.3822	96	67	OK
NR_028360	1700018L02Rik	39215	chr19	29121972	29123219	0.189503	1	0.00254237	0.145602	0.233403	0.200493	1247	1218	OK
NR_028359	5830417I10Rik	23412	chr3	88580978	88633293	0.885839	1	0.809183	0	2.57963	0.92544	9833	9804	OK
NR_028355	Sra1	38549	chr18	36826840	36829965	26.9326	1	0.0928477	23.7368	30.1285	28.5192	1087	1058	OK
NR_028354	Mvd	30267	chr8	124957495	124967322	0.000229044	1	1.78683e-05	0.000101096	0.000356992	0.000240489	1864	1835	OK
NR_028353	Nt5c2	39410	chr19	46961320	47036841	0.493167	1	0.0816902	0.0914646	0.894869	0.517554	3828	3799	OK
NR_028341	Taf1b	34018	chr12	25183445	25243436	4.06375	1	0.605371	0.752637	7.37486	4.27794	1921	1892	OK
NR_028333	Zfp672	32791	chr11	58128615	58136848	1.30449	1	0.0718844	0.637819	1.97117	1.37583	2895	2866	OK
NR_028332	Zfp672	32791	chr11	58128615	58136848	0.280167	1	0.0156057	0.146153	0.414182	0.295488	2926	2897	OK
NR_028331	Zfp672	32791	chr11	58133237	58136848	26.1793	1	0.215436	21.3483	31.0102	27.6108	457	428	OK
NR_028329	D630032N06Rik	33307	chr11	85048667	85051806	5.9649	1	1	1.08027	10.8495	6.29077	640	611	OK
NR_028320	AU015836	40002	chrX	91213994	91220809	0.0193202	1	1	0	0.297315	0.0182318	3000	2971	OK
NR_028317	8430429K09Rik	32417	chr11	3352439	3379834	5.61934	1	1	0.878311	10.3604	5.75735	1003	974	OK
NR_028316	Mdp1	35736	chr14	56276715	56279345	94.6628	1	0.775759	74.8372	114.488	99.7239	1802	1773	OK
NR_028315	Yaf2	36595	chr15	93114263	93167366	0.713872	1	0.263587	0	1.6089	0.751779	2318	2289	OK
NR_028314	4833422C13Rik	35205	chr13	91853212	91881477	0	0	0	0	0	0	1827	1798	OK
NR_028313	4833422C13Rik	35205	chr13	91847506	91881477	0	0	0	0	0	0	1864	1835	OK
NR_028311	Gm4371	36609	chr15	96013230	96033901	0.264844	1	1	0	1.2941	0.259497	1610	1581	OK
NR_028310	4930503E24Rik	32257	chr10	123906129	123961544	35.2654	1	1	23.3885	47.1424	36.4886	1333	1304	OK
NR_028309	Serpinb6a	34858	chr13	34009786	34094618	4.39133	1	0.017355	3.83551	4.94715	4.64358	1459	1430	OK
NR_028307	Gm6524	29420	chr8	11692981	11694514	8.27556	1	1	2.5221	14.029	8.65092	1533	1504	OK
NR_028306_dup1	#N/A	37419	chr17	6817348	6825643	5.91482	1	1	1.05074	10.7789	6.22164	1517	1488	OK
NR_028306	Tmem181d-ps	37416	chr17	6635807	6644102	5.91482	1	1	1.05074	10.7789	6.22164	1517	1488	OK
NR_028304	C4bp-ps1	20868	chr1	132566778	132578148	0.558466	1	1	0	2.05308	0.594353	754	725	OK
NR_028300	5330426P16Rik	37187	chr16	50726863	50732886	0.879912	1	1	0	2.75598	0.912978	1815	1786	OK
NR_028299	1700084E18Rik	21609	chr2	30092717	30093151	1.57071	1	1	0	4.07727	1.62375	434	405	OK
NR_028298	2610306M01Rik	26926	chr6	86798400	86799434	13.0906	1	1	5.85439	20.3267	13.9159	1034	1005	OK
NR_028297	Fance	37723	chr17	28450474	28463519	0.810103	1	0.517016	0	2.23696	0.860022	1987	1958	OK
NR_028296	Fance	37723	chr17	28450474	28463519	0.4148	1	0.23877	0	1.06787	0.44036	1795	1766	OK
NR_028286	1700026D11Rik	22575	chr2	132316463	132349793	0.00808704	1	1	0	0.187943	0.00786298	847	818	OK
NR_028285	2210417A02Rik	26337	chr5	149553415	149554715	7.05612	1	1	1.74345	12.3688	7.50853	550	521	OK
NR_028284	Mcpt-ps1	35754	chr14	56568645	56571208	0	0	0	0	0	0	793	764	OK
NR_028283	LOC100302626	36338	chr15	76156446	76157963	0.21655	1	0.0282482	0.0600832	0.373017	0.224599	1517	1488	OK
NR_028282	Snord83b	36443	chr15	79908932	79909009	0	0	0	0	0	0	77	48	OK
NR_028281	Snord43	36443	chr15	79913288	79913336	0	0	0	0	0	0	48	48	OK
NR_028280	Prr18	37441	chr17	8533270	8536978	0.0137797	1	0.482559	0	0.177449	0.0132678	3408	3379	OK
NR_028279	Pram1	37821	chr17	33775039	33782651	0	0	0	0	0	0	2274	2245	OK
NR_028278	Gm8801	37956	chr17	36084098	36090262	1.92562	1	1	0	4.70096	2.02358	1867	1838	OK
NR_028277	Gm6644	26500	chr6	34253933	34267443	12.9285	1	0.633443	6.7423	19.1147	13.6032	1352	1323	OK
NR_028271	Phxr4	30381	chr9	13234580	13235960	0.137146	1	1	0	0.877809	0.132305	1380	1351	OK
NR_028268	Orc6l	29958	chr8	87823530	87832178	3.00366	1	0.147266	1.5654	4.44193	3.1683	1541	1512	OK
NR_028267	Fcho1	29828	chr8	74232285	74249580	0.277429	1	0.710901	0	1.17751	0.288853	3399	3370	OK
NR_028266	BC037032	36059	chr15	3970110	3977406	0.0827964	1	0.00216857	0.055997	0.109596	0.087169	4622	4593	OK
NR_028265	Mirg	34513	chr12	110973190	110987667	0	0	0	0	0	0	1299	1270	OK
NR_028264	Dleu2	35819	chr14	62221672	62301210	1.64795	1	1	0	4.21541	1.74203	1694	1665	OK
NR_028263	B130006D01Rik	33409	chr11	95584899	95588087	0.121483	1	1	0	0.81857	0.124641	3188	3159	OK
NR_028262	Rmst	32113	chr10	91544490	91627923	0	0	0	0	0	0	2687	2687	OK
NR_028261	Rian	34484	chr12	110842154	110899921	1.122	1	1	0	3.24049	1.18449	3579	3550	OK
NR_028260	Afg3l1	30298	chr8	126001761	126027816	1.14502	1	0.213984	0.0895504	2.20049	1.19941	4152	4123	OK
NR_028259	4932414J04Rik	32529	chr11	21394732	21411183	0.00920633	1	1	0	0.201106	0.00895906	3061	3032	OK
NR_028258	Ng23	37901	chr17	35162919	35164961	0.101234	1	0.0781386	0	0.280237	0.100604	751	722	OK
NR_028146	Stoml1	30921	chr9	58100970	58110331	1.47291	1	0.332264	0.0509077	2.8949	1.54598	2268	2239	OK
NR_028144	Lrrc28	28437	chr7	74658295	74790122	0.576634	1	0.127647	0.00893771	1.14433	0.602793	2792	2763	OK
NR_028143	Lrrc28	28437	chr7	74658295	74790122	0.562006	1	0.126255	0	1.12424	0.587501	2833	2804	OK
NR_028142	Pnpla2	29300	chr7	148641086	148646642	1.28509	1	0.0600376	0.725492	1.84468	1.34635	2717	2688	OK
NR_028129	LOC100302567	28002	chr7	29136558	29136652	0	0	0	0	0	0	94	94	OK
NR_028128	Snord68	30283	chr8	125626957	125627005	0	0	0	0	0	0	48	19	OK
NR_028126	6330407A03Rik	24007	chr4	3642110	3643953	0.0844052	1	1	0	0.665457	0.0859433	1843	1814	OK
NR_028125	0610038B21Rik	29864	chr8	80040954	80042477	0	0	0	0	0	0	1523	1494	OK
NR_028124	2310068J16Rik	36685	chr15	99802597	99803718	0.299885	1	0.00559668	0.217943	0.381828	0.31681	1121	1092	OK
NR_028123	1600029I14Rik	31189	chr9	99370839	99375170	0.852577	1	0.0166046	0.614527	1.09063	0.89633	864	835	OK
NR_028122	2310001K24Rik	22844	chr2	163298280	163298739	0	0	0	0	0	0	459	459	OK
NR_028121	4930583H14Rik	23215	chr3	51192334	51200469	0.0275044	1	0.0798507	0	0.122403	0.0295306	1429	1400	OK
NR_028115	Pira3	27468	chr7	3859881	3867103	0.0134652	1	0.0114479	0	0.0383032	0.0141084	2281	2252	OK
NR_028114	Pex16	22219	chr2	92214832	92221377	26.0765	1	0.784792	16.9154	35.2375	27.3935	1171	1142	OK
NR_028113	0610039K10Rik	22848	chr2	163470585	163471536	0.0670893	1	0.000191141	0.0599272	0.0742513	0.0708978	951	922	OK
NR_028111	4930523C07Rik	21057	chr1	161974510	162002913	0.0611719	1	0.0057603	0.0236272	0.0987165	0.0647172	1834	1805	OK
NR_028110	#N/A	40421	chr9_random	46928	55032	0	0	0	0	0	0	4238	4238	OK
NR_028109	Fam172a	35181	chr13	77847950	78305501	0.143996	1	0.0936771	0	0.38991	0.142731	3946	3917	OK
NR_028108	Myeov2	20754	chr1	94533721	94538525	0.487673	1	0.00134806	0.43639	0.538956	0.519938	674	645	OK
NR_028107	1700058G18Rik	32206	chr10	115855176	115858291	0	0	0	0	0	0	753	724	OK
NR_028101	Gm12191	36147	chr15	34370260	34372988	123.211	1	0.805559	102.415	144.007	129.865	478	449	OK
NR_028098	Rabggtb	23983	chr3	153570252	153573931	0.000597987	1	1.0752e-05	0	0.000160376	0.000629691	1260	1231	FAIL
NR_028097	Rabggtb	23983	chr3	153570252	153573931	0.663384	1	0.0128775	0	0.193396	0.698555	1358	1329	FAIL
NR_028096	Rabggtb	23983	chr3	153570252	153575167	0.859338	1	0.0193925	0	0.274848	0.904898	1574	1545	FAIL
NR_028095	Rabggtb	23983	chr3	153570252	153575167	0.000786686	1	1.75691e-05	0	0.000235143	0.000828394	1558	1529	FAIL
NR_028094	Rabggtb	23983	chr3	153570252	153575930	4.40822	1	0.0895636	0	1.6515	4.64194	1420	1391	FAIL
NR_028091	Snord72	36064	chr15	5068420	5068480	0	0	0	0	0	0	60	60	OK
NR_028088	Cox18	25680	chr5	90643749	90653021	1.54428	1	0.241628	0	3.21432	1.61772	1331	1302	OK
NR_028086	Ncrna00086	39801	chrX	53627762	53631647	0.499987	1	1	0	1.91418	0.505832	3064	3035	OK
NR_028081	1700040I03Rik	26899	chr6	85396778	85401964	2.94016e-08	1	8.87395e-11	2.6171e-08	3.26321e-08	3.09525e-08	1106	1077	OK
NR_028079	Snora3	28935	chr7	116663645	116663765	0	0	0	0	0	0	120	91	OK
NR_028078	Snora21	33464	chr11	97642952	97643080	0	0	0	0	0	0	128	99	OK
NR_028066	Gm4926	32646	chr11	46450007	46458508	0.0448769	1	1	0	0.46856	0.0426018	1620	1591	OK
NR_028061	Gm8615	26340	chr5	149965703	149967768	12.3005	1	1	5.28607	19.3149	12.9239	2065	2036	OK
NR_028060	Samd7	23150	chr3	30645214	30666096	0	0	0	0	0	0	3066	3066	OK
NR_028056	Rit1	23410	chr3	88520775	88534970	6.92054	1	0.27552	3.82751	10.0136	7.29059	2538	2509	OK
NR_028053	Ngrn	28489	chr7	87406100	87410264	2.81329	1	0.198386	1.30884	4.31773	2.98125	1718	1689	OK
NR_028042	Gm10012	37673	chr17	26038800	26039172	395.302	1	1	355.538	435.067	413.66	372	343	OK
NR_028030	Gm9767	31617	chr10	25798060	25799253	0	0	0	0	0	0	1193	1164	OK
NR_028023	Gm4566	38286	chr17	71682540	71691144	0	0	0	0	0	0	532	532	OK
NR_028021	Ppifos	35446	chr14	26515841	26520768	0.615707	1	0.00965266	0.461509	0.769905	0.647106	1777	1748	OK
NR_027993	Gm3414	25504	chr5	46110905	46118817	0.3679	1	1	0	1.581	0.389112	7912	7883	OK
NR_027990	Enoph1	25749	chr5	100469012	100497784	2.91606	1	0.123686	1.49318	4.33894	3.0601	1800	1771	OK
NR_027989	Gm9871	27035	chr6	101724242	101751976	0	0	0	0	0	0	1560	1560	OK
NR_027988	4930433N12Rik	30345	chr9	3190268	3199813	0.124263	1	1	0	0.82928	0.128781	1382	1353	OK
NR_027987	C030016D13Rik	39208	chr19	27504526	27507121	0.448499	1	1	0	1.7879	0.459019	2595	2566	OK
NR_027986	4930474M22Rik	37472	chr17	14526113	14535949	0	0	0	0	0	0	613	613	OK
NR_027985	4632415L05Rik	23121	chr3	19794870	19798984	1.16908	1	1	0	3.33155	1.209	4114	4085	OK
NR_027984	2810025M15Rik	21049	chr1	159342482	159350367	9.4508	1	0.715702	4.23491	14.6667	9.89157	1194	1165	OK
NR_027981	1810064F22Rik	30513	chr9	22011229	22018304	0.0447159	1	1	0	0.467639	0.0454388	2302	2273	OK
NR_027980	1700001L05Rik	36508	chr15	83184276	83197727	1.5339	1	1	0	4.01091	1.61738	6003	5974	OK
NR_027978	4930465K10Rik	38786	chr18	77952922	77954184	0	0	0	0	0	0	1262	1262	OK
NR_027977	Rai12	33005	chr11	69781726	69794737	0.0224516	1	0.000275087	0.0174807	0.0274225	0.0236451	1215	1186	OK
NR_027976	Wdr73	28502	chr7	88035608	88046155	0.423636	1	0.0476753	0.139062	0.70821	0.447177	2587	2558	OK
NR_027975	Gm5607	29423	chr8	12385770	12436732	0.0584683	1	1	0	0.542073	0.0602021	5067	5038	OK
NR_027974	3110070M22Rik	35354	chr13	120276063	120277191	0.242912	1	0.0684014	0	0.500951	0.252947	1128	1099	OK
NR_027973	5730522E02Rik	32549	chr11	25516845	26110576	0	0	0	0	0	0	1520	1491	OK
NR_027972	2610204G22Rik	25198	chr4	155135300	155137669	0.921509	1	0.755501	0	2.6002	0.961508	679	650	OK
NR_027971	2610204G22Rik	25198	chr4	155135300	155136369	0.205781	1	0.244499	0	0.656233	0.214713	971	942	OK
NR_027970	0610008F07Rik	22845	chr2	163319539	163367457	0	0	0	0	0	0	843	814	OK
NR_027969	4930441O14Rik	35124	chr13	67830198	67857775	0.307314	1	0.155292	0	0.744562	0.313741	2908	2879	OK
NR_027968	1700020N01Rik	31580	chr10	21312950	21342181	0.621755	1	1	0	2.19878	0.660148	1061	1032	OK
NR_027967	Hhatl	31456	chr9	121693133	121700238	0.394081	1	0.853752	0	1.58712	0.418538	1750	1721	OK
NR_027966	4930429B21Rik	23159	chr3	32264410	32266360	0.482436	1	0.0762264	0.0986871	0.866185	0.503187	1950	1921	OK
NR_027965	2310061J03Rik	37195	chr16	55973380	55974730	0	0	0	0	0	0	1350	1321	OK
NR_027964	Gm10416	25836	chr5	110262519	110263161	0.860668	1	1	0	2.71611	0.881403	642	613	OK
NR_027963	Zfp783	26642	chr6	47893173	47904548	0.419174	1	0.189241	0	0.98277	0.442032	4415	4386	OK
NR_027961	9130230L23Rik	25552	chr5	66379166	66395524	8.80211	1	1	2.86844	14.7358	9.33384	1454	1425	OK
NR_027959	B830017H08Rik	36912	chr16	17833211	17835112	0	0	0	0	0	0	1119	1119	OK
NR_027958	D930048N14Rik	32715	chr11	51464455	51471183	0.422984	1	0.731177	0	1.53646	0.431417	3429	3400	OK
NR_027957	Ppp4r1l	22972	chr2	173404820	173485040	1.09854	1	1	0	3.19476	1.13977	4466	4437	OK
NR_027956	1700052K11Rik	33689	chr11	105040334	105042747	0.379142	1	1	0	1.61063	0.379431	2413	2384	OK
NR_027955	4931440P22Rik	23285	chr3	65331406	65333336	0	0	0	0	0	0	1859	1830	OK
NR_027953	Trmt61b	38289	chr17	71937854	71947621	2.38629	1	0.191145	0.988701	3.78387	2.50749	637	608	OK
NR_027952	Trmt61b	38289	chr17	71906366	71948101	1.55379	1	0.510328	0	3.69689	1.63271	2522	2493	OK
NR_027950	#N/A	40421	chr9_random	54692	56293	0	0	0	0	0	0	1205	1205	OK
NR_027945	4930511M06Rik	38659	chr18	57705014	57711521	0.472342	1	0.210251	0	1.10501	0.491106	876	847	OK
NR_027944	4930511M06Rik	38659	chr18	57705667	57712049	0.47095	1	0.648943	0	1.60033	0.489659	2651	2622	OK
NR_027943	1110038B12Rik	37895	chr17	35087180	35089413	86.7074	1	0.744771	70.0104	103.404	90.8949	586	557	OK
NR_027940	4930481A15Rik	38905	chr19	5406873	5417587	70.5999	1	0.560963	57.5968	83.6029	73.7923	610	581	OK
NR_027939	4930481A15Rik	38905	chr19	5406873	5417587	20.8332	1	0.195449	16.7012	24.9652	21.7752	715	686	OK
NR_027938	4930481A15Rik	38905	chr19	5406873	5422847	5.5343	1	0.0898395	4.12064	6.94796	5.78455	1216	1187	OK
NR_027937	Sgsm1	25875	chr5	113694698	113739806	0.0725683	1	0.0135773	0.00978995	0.135347	0.0759265	2316	2287	OK
NR_027936	Sgsm1	25875	chr5	113686493	113709621	1.57451	1	0.384235	0.0188951	3.13012	1.64737	3012	2983	OK
NR_027934	Sgsm1	25875	chr5	113672239	113709621	0.0182665	1	0.00645416	0	0.0399825	0.0191118	4348	4319	OK
NR_027930	1110020A21Rik	38360	chr17	85354306	85357050	4.88994	1	0.998853	0.469469	9.31041	5.12548	853	824	OK
NR_027929	1110020A21Rik	38360	chr17	85316521	85356763	0.00823622	1	0.00114745	0.00208708	0.0143854	0.00863295	591	562	OK
NR_027926	4930507D05Rik	31790	chr10	61911907	61914101	0.0957475	1	0.0115331	0.0292801	0.162215	0.100687	2194	2165	OK
NR_027925	2010204K13Rik	39520	chrX	6989229	6998173	9.09919	1	0.945034	3.20881	14.9896	9.6032	549	520	OK
NR_027924	2010204K13Rik	39520	chrX	6988942	7000114	0.345298	1	0.0549659	0.0689808	0.621615	0.364424	826	797	OK
NR_027923	C630043F03Rik	24359	chr4	71862277	71864964	4.00262	1	1	0.0013095	8.00393	4.22217	2687	2658	OK
NR_027920	Msx1as	25473	chr5	38211802	38213990	0.0717627	1	0.461406	0	0.43744	0.0695791	2188	2159	OK
NR_027919	Bambi-ps1	22459	chr2	122292318	122293533	0.600107	1	1	0	2.14944	0.617928	1215	1186	OK
NR_027915	1700120K04Rik	29130	chr7	134747416	134747959	0	0	0	0	0	0	543	514	OK
NR_027914	5430405H02Rik	22794	chr2	156678138	156688681	1.77449	1	0.400979	0.051435	3.49755	1.84982	1223	1194	OK
NR_027913	G630025P09Rik	32989	chr11	69617170	69619540	0.188769	1	0.12761	0	0.499879	0.196134	2370	2341	OK
NR_027909	1700029M20Rik	24912	chr4	135182569	135186113	0	0	0	0	0	0	2834	2834	OK
NR_027907	AI414108	30539	chr9	27160269	27165128	2.14251	1	1	0	5.06997	2.25365	4859	4830	OK
NR_027905	LOC106740	37475	chr17	15084740	15085828	1.48331	1	1	0	3.91913	1.53386	1088	1059	OK
NR_027904	1700086O06Rik	38566	chr18	38398058	38410219	0.0905608	1	0.00335782	0.0556831	0.125438	0.0951224	1173	1144	OK
NR_027903	1700086O06Rik	38566	chr18	38398058	38409852	0.404	1	0.0162497	0.241492	0.566508	0.42435	1270	1241	OK
NR_027901	2900060B14Rik	20823	chr1	120355245	120355842	0	0	0	0	0	0	597	568	OK
NR_027900	Snhg9	37622	chr17	24856475	24856910	12.6091	1	1	5.50725	19.711	12.8413	183	154	OK
NR_027899	1700109F18Rik	21883	chr2	74548100	74554187	0	0	0	0	0	0	794	765	OK
NR_027897	0610012G03Rik	37037	chr16	31947136	31948607	7.27865	1	1	1.88286	12.6744	7.60641	1471	1442	OK
NR_027896	A930003A15Rik	36949	chr16	19876660	19884367	0.849745	1	0.395788	0	2.07055	0.896283	1019	990	OK
NR_027895	A930005H10Rik	23793	chr3	115590065	115591038	0.883384	1	0.122782	0.223266	1.5435	0.936123	973	944	OK
NR_027894	A930005H10Rik	23793	chr3	115584496	115590977	6.56652	1	0.654544	2.20262	10.9304	6.95856	706	677	OK
NR_027893	BB123696	34967	chr13	52824738	52852574	0.171851	1	1	0	1.00095	0.176318	2308	2279	OK
NR_027892	5430402O13Rik	26681	chr6	50516641	50544864	0	0	0	0	0	0	940	940	OK
NR_027891	2900092D14Rik	20431	chr1	42757180	42760021	0.112951	1	1	0	0.785115	0.111433	2841	2812	OK
NR_027890	5031426D15Rik	21395	chr2	6843747	6849768	0.0269699	1	1	0	0.35542	0.0262294	6021	5992	OK
NR_027888	Sqrdl	22465	chr2	122597448	122635287	534.764	1	0.959434	488.224	581.304	563.07	1619	1590	OK
NR_027887	9430008C03Rik	22815	chr2	158179435	158187258	0.139698	1	0.0460284	0	0.301617	0.145813	2940	2911	OK
NR_027886	A930013F10Rik	29539	chr8	23744856	23747281	1.01383	1	1	0	3.02762	1.01716	2425	2396	OK
NR_027885	Vaultrc5	38559	chr18	36961416	36961761	3.52041	1	1	0	7.27296	3.64007	345	316	OK
NR_027884	Rai12	33005	chr11	69781726	69793745	43.1634	1	0.540897	32.7041	53.6228	45.4579	1242	1213	OK
NR_027883	1700096J18Rik	33738	chr11	109208180	109214965	0	0	0	0	0	0	454	425	OK
NR_027881	6530411M01Rik	37446	chr17	9340583	9360887	0	0	0	0	0	0	1219	1219	OK
NR_027879	4930583K01Rik	28990	chr7	125387420	125389065	0	0	0	0	0	0	883	854	OK
NR_027876	Arrdc1	21472	chr2	24780874	24790801	14.8329	1	0.401174	9.64696	20.0188	15.5962	1731	1702	OK
NR_027875	1810058I24Rik	26513	chr6	35202731	35212059	2.85918	1	0.0445898	2.14322	3.57514	3.01681	1269	1240	OK
NR_027874	0610040B10Rik	26270	chr5	144090986	144094383	3.27721	1	1	0	6.89783	3.49826	440	411	OK
NR_027872	4930515G01Rik	25904	chr5	115223741	115224992	1.71954	1	1	0	4.34217	1.81528	1251	1222	OK
NR_027871	Cts8-ps	35063	chr13	61382740	61390211	0	0	0	0	0	0	4221	4192	OK
NR_027870	Dtnb	33951	chr12	3572390	3781398	0.0795537	1	0.123656	0	0.281372	0.083338	2432	2403	OK
NR_027869	Dtnb	33951	chr12	3572390	3781398	0.0707723	1	0.110968	0	0.250502	0.0741389	2453	2424	OK
NR_027866	5730408K05Rik	39014	chr19	8962876	8963260	17.762	1	1	9.33298	26.191	18.555	384	355	OK
NR_027865	1700054K19Rik	27050	chr6	112160701	112162512	0	0	0	0	0	0	451	451	OK
NR_027864	Tardbp	25104	chr4	147986490	148001105	8.38943e-05	1	3.58387e-06	4.92148e-05	0.000118574	8.89927e-05	5774	5745	OK
NR_027860	Gm9199	35925	chr14	73425409	73426697	2.98044	1	1	0	6.43323	3.10349	1288	1259	OK
NR_027859	Pfkfb2	20869	chr1	132585619	132612398	0.00604495	1	0.000507663	0.00254123	0.00954866	0.00639754	4652	4623	OK
NR_027858	Nlrp1c	33056	chr11	71055931	71098734	0.067788	1	1	0	0.58851	0.0654814	3457	3428	OK
NR_027857	Nkx6-2	29221	chr7	146765274	146768696	0.286725	1	0.0402768	0.0714946	0.501954	0.301798	1907	1878	OK
NR_027854	Clk1	20504	chr1	58468831	58480932	8.1142	1	0.172006	5.74666	10.4817	8.58111	3088	3059	OK
NR_027853	Clk1	20504	chr1	58468831	58480932	12.7219	1	0.150754	9.61143	15.8325	13.454	1739	1710	OK
NR_027852	Cd40	22902	chr2	164881135	164897154	0.012338	1	0.00539739	0	0.0286613	0.0129845	1784	1755	OK
NR_027851	2900005J15Rik	25333	chr5	24606792	24608825	1.2802	1	1	0	3.54312	1.32698	2033	2004	OK
NR_027849	4930479M11Rik	28091	chr7	31455740	31456624	0	0	0	0	0	0	565	565	OK
NR_027848	4930479M11Rik	28091	chr7	31455740	31456624	0	0	0	0	0	0	699	699	OK
NR_027847	D630029K05Rik	32210	chr10	116401795	116406163	0	0	0	0	0	0	2245	2216	OK
NR_027846	D630029K05Rik	32210	chr10	116403329	116406163	0	0	0	0	0	0	2135	2106	OK
NR_027845	Pex11b	23625	chr3	96439279	96449304	0.933701	1	0.0356186	0.56874	1.29866	0.989134	2269	2240	OK
NR_027844	Pex11b	23625	chr3	96439352	96449304	22.7495	1	0.932156	13.2885	32.2105	24.1001	2435	2406	OK
NR_027843	4933432I09Rik	36924	chr16	18209778	18213626	0	0	0	0	0	0	1509	1480	OK
NR_027838	Atp2a2	26009	chr5	122903521	122952234	11.5619	1	0.658129	6.00557	17.1183	12.2097	5725	5696	OK
NR_027837	D730001G18Rik	36297	chr15	74601337	74609289	0	0	0	0	0	0	1495	1466	OK
NR_027836	D730001G18Rik	36297	chr15	74601337	74609289	0	0	0	0	0	0	1594	1565	OK
NR_027832	1700020I14Rik	22401	chr2	119420031	119426480	2.22966	1	0.208631	0.785328	3.67399	2.35591	1380	1351	OK
NR_027831	2810002D19Rik	22240	chr2	94246863	94251837	9.27166	1	1	3.18178	15.3615	9.86106	1482	1453	OK
NR_027829	Gm10638	29968	chr8	89269597	89270959	0	0	0	0	0	0	1362	1333	OK
NR_027827	A030009H04Rik	32964	chr11	69154270	69156149	0.615249	1	1	0	2.18401	0.648121	1779	1750	OK
NR_027826	2610017I09Rik	20429	chr1	42705044	42751670	0.977139	1	1	0	2.95415	1.00824	546	517	OK
NR_027825	4930470P17Rik	22951	chr2	170404917	170427517	0	0	0	0	0	0	1395	1395	OK
NR_027824	Gm13749	20545	chr1	64011300	64015573	0	0	0	0	0	0	1432	1403	OK
NR_027821	1810032O08Rik	33838	chr11	116532973	116537112	2.31118	1	0.297022	0.648072	3.97429	2.44133	1997	1968	OK
NR_027820	1810032O08Rik	33838	chr11	116532973	116537112	1.09095	1	0.0458798	0.631776	1.55013	1.15239	673	644	OK
NR_027819	1810032O08Rik	33838	chr11	116532973	116537112	12.0363	1	0.657098	6.23892	17.8337	12.7141	865	836	OK
NR_027818	1500011B03Rik	25906	chr5	115262808	115263985	4.87627	1	0.359369	2.21124	7.54129	5.14805	603	574	OK
NR_027817	1500011B03Rik	25906	chr5	115258204	115263985	3.8264	1	0.640631	0.68595	6.96685	4.03966	1333	1304	OK
NR_027813	Zp4-ps	34621	chr13	11614318	11617949	0	0	0	0	0	0	832	832	OK
NR_027810	1110006O24Rik	25933	chr5	116081057	116081825	1.08347	1	1	0	3.16526	1.14128	768	739	OK
NR_027809	Mthfr	25092	chr4	147415297	147433671	0.192652	1	0.111086	0	0.487014	0.202215	5016	4987	OK
NR_027808	Zfp862	26648	chr6	48454337	48484831	0.938062	1	1	0	2.87513	0.988106	6114	6085	OK
NR_027806	Pea15b	25624	chr5	77940219	77940773	0	0	0	0	0	0	554	554	OK
NR_027805	A430093F15Rik	39052	chr19	10815436	10860533	0	0	0	0	0	0	2115	2086	OK
NR_027804	Nagpa	36815	chr16	5195372	5204105	0.00721266	1	0.00201343	0	0.0148392	0.00751673	2249	2220	OK
NR_027803	D6Ertd474e	27410	chr6	143194407	143246399	0	0	0	0	0	0	2761	2761	OK
NR_027802	Mtag2	28282	chr7	52622602	52623318	0	0	0	0	0	0	716	687	OK
NR_027801	Pasd1	39876	chrX	69177776	69186210	0.0606915	1	1	0	0.553404	0.0592501	2148	2119	OK
NR_027800	Gm16516	32871	chr11	60734442	60745369	2.75506	1	1	0	6.07473	2.91234	1267	1238	OK
NR_027799	Tbrg3	36500	chr15	82720912	82728891	0.0519227	1	1	0	0.507654	0.0506608	7979	7950	OK
NR_027798	Gm11961	32443	chr11	4520277	4527769	0	0	0	0	0	0	1319	1319	OK
NR_027797	Gm11961	32443	chr11	4525378	4530014	0	0	0	0	0	0	760	760	OK
NR_027785	Polg2	33718	chr11	106629517	106640829	8.04953	1	0.807149	2.85847	13.2406	8.45899	1430	1401	OK
NR_027784	Airn	37458	chr17	12934176	13008423	0.826208	1	0.262685	0	1.76871	0.870502	1399	1370	OK
NR_027778	Hgd	37111	chr16	37580238	37632112	0	0	0	0	0	0	1619	1590	OK
NR_027773	Airn	37458	chr17	12934176	13052750	0.943211	1	0.125864	0.251911	1.63451	0.993778	604	575	OK
NR_027772	Airn	37458	chr17	12934176	13022989	2.3366	1	0.208229	0.931697	3.74151	2.46187	413	384	OK
NR_027770	Deaf1	29291	chr7	148483074	148524682	4.75452	1	0.539558	1.4705	8.03853	4.98477	2026	1997	OK
NR_027769	Deaf1	29291	chr7	148483074	148513624	0.512262	1	0.0679142	0.137446	0.887077	0.53707	2362	2333	OK
NR_027759	Dctd	29685	chr8	49195311	49227021	0.00375442	1	0.00174451	0	0.00887288	0.00399068	2701	2672	OK
NR_027710	Ppargc1a	25509	chr5	51845487	51945160	1.85007	1	0.286567	0.253172	3.44698	1.94145	6495	6466	OK
NR_027707	Gm5166	40070	chrX	99986534	99993728	0	0	0	0	0	0	890	890	OK
NR_027704	Svip	28375	chr7	59252530	59261084	2.22235	1	0.359121	0.299784	4.14491	2.3441	2954	2925	OK
NR_027699	Serp2	35950	chr14	76932618	76956696	0.519567	1	0.675134	0	1.71599	0.539997	900	871	OK
NR_027677	E2f6	34001	chr12	16817770	16833558	0.00694792	1	0.00252455	0	0.0153531	0.0073385	2496	2467	OK
NR_027670	Pum2	33976	chr12	8681064	8759389	3.05406e-11	1	2.07241e-12	1.46293e-11	4.64519e-11	3.218e-11	6260	6231	OK
NR_027666	Fcrla	21149	chr1	172847724	172857714	0.0569386	1	0.028249	0	0.13808	0.0602883	1727	1698	OK
NR_027665	Plcxd1	25838	chr5	110529577	110534971	0.887592	1	0.970789	0	2.74421	0.918704	3318	3289	OK
NR_027664	Adhfe1	20276	chr1	9538126	9568049	2.61279	1	0.820107	0	5.75242	2.74797	3098	3069	OK
NR_027659	Gm8883	20578	chr1	71934685	71937778	0	0	0	0	0	0	699	699	OK
NR_027658	Gm8883	20578	chr1	71934685	71937778	0	0	0	0	0	0	1019	1019	OK
NR_027656	Gm9786	31997	chr10	80289440	80291962	604.078	1	0.881285	557.373	650.782	634.813	962	933	OK
NR_027652	Meg3	34475	chr12	110779205	110809939	5.16696	1	0.415261	2.22817	8.10576	5.40169	1913	1884	OK
NR_027651	Meg3	34475	chr12	110779205	110806810	0.00261013	1	0.00126721	0	0.00624758	0.0027287	11410	11381	OK
NR_027648	Zc3h14	34372	chr12	99985177	100025984	0.257217	1	0.0372378	0.059569	0.454865	0.270096	2961	2932	OK
NR_027644	Vsig8	21200	chr1	174490036	174493848	0.34185	1	0.948186	0	1.49045	0.358864	1520	1491	OK
NR_027643	4932435O22Rik	33764	chr11	114274718	114310174	0	0	0	0	0	0	3402	3402	OK
NR_027641	Sec16b	21051	chr1	159436926	159498555	0.174605	1	0.0276518	0.0341816	0.315029	0.183669	4427	4398	OK
NR_027640	Ralgps2	21047	chr1	158734296	158869757	0.94046	1	0.186174	0.094457	1.78646	0.990881	7019	6990	OK
NR_027637	Gm4489	32250	chr10	121556752	121567614	0	0	0	0	0	0	520	520	OK
NR_027636	Wdr69	20665	chr1	83156336	83207147	0	0	0	0	0	0	1648	1619	OK
NR_027630	Kctd18	20497	chr1	58011944	58026368	0.131433	1	0.0970138	0	0.363062	0.137974	2647	2618	OK
NR_027627	Kcnk2	21323	chr1	191031808	191168071	0.253342	1	0.46266	0	0.953166	0.263978	3297	3268	OK
NR_027619	Mug-ps1	27158	chr6	122126070	122198584	0	0	0	0	0	0	4683	4654	OK
NR_027618	Vps39	22417	chr2	120142196	120178869	0.0687931	1	0.00873598	0.0195346	0.118052	0.0726137	4417	4388	OK
NR_027515	Rbm18	21701	chr2	35971598	35992224	3.87911	1	0.140397	2.23096	5.52725	4.10535	2492	2463	OK
NR_027510	Lrrc57	22422	chr2	120429973	120435244	4.24426	1	0.19401	1.65591	6.83261	4.46446	1956	1927	OK
NR_027509	Suv39h2	21372	chr2	3373086	3392258	0.432546	1	0.152021	0	0.578616	0.453699	4136	4107	FAIL
NR_027507	Tspy-ps	40391	chrY	392206	395311	0	0	0	0	0	0	321	321	OK
NR_027506	Speer5-ps1	31707	chr10	43935230	43939391	9.11019e-10	1	2.55176e-09	0	3.96042e-09	9.3132e-10	970	941	OK
NR_027505	Rnf126	31940	chr10	79221259	79229686	0.868643	1	0.542112	0	2.29557	0.913666	1435	1406	OK
NR_027502	Zc3h7a	36844	chr16	11136686	11176486	0.207248	1	0.00845718	0.122965	0.291532	0.218913	3761	3732	OK
NR_027493	Pknox1	37774	chr17	31701717	31744638	1.20331	1	0.619929	0	2.98283	1.25772	4460	4431	OK
NR_027492	Hspa13	37268	chr16	75755435	75767063	0.538836	1	0.0956211	0.080907	0.996765	0.568344	4161	4132	OK
NR_027491	Il4	32743	chr11	53425962	53430840	0	0	0	0	0	0	604	575	OK
NR_027488	Senp2	36978	chr16	22009556	22049342	2.05459e-05	1	3.55054e-06	3.46368e-06	3.76281e-05	2.16166e-05	4566	4537	OK
NR_027485	Psmd2	36965	chr16	20651724	20663487	8.09918e-05	1	2.96572e-06	4.9995e-05	0.000111988	8.5279e-05	3053	3024	OK
NR_027478	Gm8580	32121	chr10	93127988	93128599	0.308396	1	1	0	1.41906	0.318186	611	582	OK
NR_027477	Chpt1	32093	chr10	87935557	87966715	4.10135	1	0.334499	1.67694	6.52576	4.32157	1554	1525	OK
NR_027465	Wac	38414	chr18	7868855	7929025	5.04397	1	0.991651	0.566267	9.52167	5.3211	5022	4993	OK
NR_027452	LOC100272221	37647	chr17	25411068	25412473	0.0190608	1	0.000438577	0.0132782	0.0248434	0.0201104	1405	1376	OK
NR_027448	AA543186	21494	chr2	25182969	25188091	0.403867	1	1	0	1.67488	0.422318	1696	1667	OK
NR_027446	A230072C01Rik	39621	chrX	20539239	20564475	1.0373	1	0.0874804	0.433231	1.64137	1.08903	2024	1995	OK
NR_027445	A230072C01Rik	39621	chrX	20538801	20564475	1.72261	1	0.127362	0.782644	2.66257	1.80852	1778	1749	OK
NR_027414	Fbxo34	35597	chr14	48092235	48151637	0.0190827	1	0.00662051	0	0.0415638	0.0201595	3557	3528	OK
NR_027396	Rnf44	34984	chr13	54780759	54795321	0.371147	1	0.142523	0	0.853601	0.388894	3858	3829	OK
NR_027395	Rnf44	34984	chr13	54780759	54795321	0.306048	1	0.117616	0	0.709662	0.320682	3861	3832	OK
NR_027388	1700096K18Rik	25339	chr5	25035835	25037284	3.57623	1	1	0	7.35841	3.7158	1449	1420	OK
NR_027385	C87499	24404	chr4	88273223	88280090	0	0	0	0	0	0	1517	1517	OK
NR_027380	Gm3219	35538	chr14	35158240	35158844	2.2073	1	1	0	5.1787	2.3186	604	575	OK
NR_027377	LOC100045653	31879	chr10	76881120	76883684	0	0	0	0	0	0	2564	2535	OK
NR_027376	Gm5468	36119	chr15	25343946	25382173	0.0226167	1	1	0	0.323393	0.0225161	2882	2853	OK
NR_027375	Ythdf3	23110	chr3	16083182	16117038	0.0114475	1	0.00191874	0.00207036	0.0208247	0.0120989	5281	5252	OK
NR_027373	Arhgap1	22210	chr2	91490274	91512477	8.47261	1	0.125166	6.32474	10.6205	8.92486	2967	2938	OK
NR_027372	Arhgap1	22210	chr2	91490274	91512477	2.973	1	0.0434717	2.17851	3.76749	3.13169	2937	2908	OK
NR_027371	Arhgap1	22210	chr2	91490274	91512477	10.7623	1	0.15818	7.82946	13.6951	11.3368	2952	2923	OK
NR_027370	C87436	26919	chr6	86388639	86420381	4.33886	1	0.78484	0.568705	8.10902	4.55289	3002	2973	OK
NR_027369	C87436	26919	chr6	86388391	86420381	0.261091	1	0.0379823	0.0586396	0.463542	0.27397	2420	2391	OK
NR_027362	A930003O13Rik	25301	chr5	22244728	22252702	0	0	0	0	0	0	1951	1951	OK
NR_027360	5930416I19Rik	27261	chr6	128307017	128312840	0.667279	1	0.0439104	0.324463	1.01009	0.706002	1898	1869	OK
NR_027359	5930416I19Rik	27261	chr6	128307017	128312915	18.4351	1	0.95609	10.024	26.8462	19.5049	1502	1473	OK
NR_027357	Slc25a44	23399	chr3	88214417	88229061	2.3872	1	0.113573	1.23841	3.536	2.51738	3462	3433	OK
NR_027352	Vash2	21330	chr1	192771524	192803175	0.0549523	1	0.613526	0	0.426062	0.0539889	3897	3868	OK
NR_027351	Trpt1	38975	chr19	7070620	7073536	5.27288	1	0.199656	3.15869	7.38706	5.52326	974	945	OK
NR_027344	Trub2	21593	chr2	29631630	29643191	3.19751	1	0.301381	0.974662	5.42036	3.30532	2514	2485	OK
NR_027343	Gorasp2	21847	chr2	70499565	70529782	1.08482	1	0.0381283	0.676724	1.49292	1.14587	2484	2455	OK
NR_027323	Lrrtm4	26846	chr6	79968870	79974926	0.0197747	1	0.370745	0	0.192084	0.0194878	3629	3600	OK
NR_027316	Pdxk-ps	37781	chr17	32213027	32228368	0.0634825	1	1	0	0.567397	0.0642663	2342	2313	OK
NR_027298	A230020J21Rik	21331	chr1	192849229	192853660	0	0	0	0	0	0	1649	1620	OK
NR_027290	Uckl1os	23059	chr2	181314236	181316855	0.127886	1	0.00255121	0.0917599	0.164013	0.134104	2018	1989	OK
NR_027289	Uckl1os	23059	chr2	181313184	181319820	0	0	0	0	0	0	438	409	OK
NR_027236	AI854703	26654	chr6	48578165	48583687	4.21539	1	1	0.109108	8.32168	4.43707	3573	3544	OK
NR_027137	Gm10565	25025	chr4	141640212	141644016	1.38387	1	0.136664	0.513131	2.25461	1.4095	1758	1729	OK
NR_027059	2810008D09Rik	33848	chr11	116938096	116940269	14.7107	1	1	7.03982	22.3816	15.4015	600	571	OK
NR_027010	Gt(ROSA)26Sor	27057	chr6	113017422	113027238	18.5139	1	0.060673	16.3854	20.6425	19.6241	603	574	OK
NR_027009	Gt(ROSA)26Sor	27057	chr6	113020392	113027238	41.5996	1	0.256269	35.0368	48.1624	44.094	1108	1079	OK
NR_027008	Gt(ROSA)26Sor	27057	chr6	113020392	113027238	1.82507	1	0.0123476	1.52425	2.12589	1.9345	1214	1185	OK
NR_026990	Gm5577	26947	chr6	87931676	87934174	0.11918	1	1	0	0.809631	0.12058	1423	1394	OK
NR_026976	6720401G13Rik	39757	chrX	47908920	47988435	2.61459	1	0.224579	1.08007	4.14912	2.7198	4872	4843	OK
NR_026944	Gm10941	31876	chr10	76720517	76721968	0.704651	1	1	0	2.38352	0.740182	711	682	OK
NR_026942	E330013P04Rik	39480	chr19	60220577	60238494	0	0	0	0	0	0	2070	2041	OK
NR_026924	1700020N18Rik	20738	chr1	93301456	93302606	0	0	0	0	0	0	546	517	OK
NR_026907	Wbscr25	26120	chr5	135463302	135477220	0.265859	1	0.00310746	0.208372	0.323346	0.277316	2075	2046	OK
NR_026896	4931440L10Rik	20935	chr1	136437521	136443599	0	0	0	0	0	0	1457	1457	OK
NR_026888	4930488L21Rik	30004	chr8	96335593	96337455	0	0	0	0	0	0	1862	1862	OK
NR_026853	A930012L18Rik	38605	chr18	44821318	44835925	0.155939	1	0.0220617	0.0386159	0.273263	0.162704	2364	2335	OK
NR_026848	C030034I22Rik	38277	chr17	69765786	69768532	1.18509	1	1	0	3.36233	1.24933	2746	2717	OK
NR_026843	BC024582	24088	chr4	32646654	32658637	0	0	0	0	0	0	1661	1632	OK
NR_026831	LOC16697	31885	chr10	77169331	77169731	0	0	0	0	0	0	400	400	OK
NR_026798	Zfp389	34675	chr13	21596184	21598393	0.102382	1	1	0	0.742325	0.0989424	934	905	OK
NR_026741	LOC100270707	39519	chrX	6953050	6955168	0.156442	1	1	0	0.947497	0.165373	1878	1849	OK
NR_026733	3110039M20Rik	34098	chr12	50490638	50508333	0	0	0	0	0	0	854	854	OK
NR_026688	2010001M06Rik	26121	chr5	135487991	135489027	148.142	1	0.367896	133.26	163.024	155.028	500	471	OK
NR_026596	Gm5126	40075	chrX	100127385	100129562	0	0	0	0	0	0	2177	2177	OK
NR_026574	Pde2a	28667	chr7	108599821	108661341	8.84794	1	0.527065	4.52892	13.167	9.3275	4057	4028	OK
NR_026565	1500010J02Rik	32950	chr11	68829412	68849975	1.26653	1	0.531783	0	3.23882	1.33295	4151	4122	OK
NR_026561	Gm8884	30796	chr9	48262444	48262828	2.13269	1	1	0	5.05344	2.24892	384	355	OK
NR_024720	2700099C18Rik	38393	chr17	95149439	95174469	4.32379	1	1	0.165046	8.48254	4.5312	1275	1246	OK
NR_024619	2610001J05Rik	26405	chr6	13819073	13821483	39.7686	1	1	27.1561	52.3811	41.8729	1803	1774	OK
NR_024599	Gm11346	34792	chr13	24689993	24696636	1.20012	1	1	0	3.39112	1.28228	1115	1086	OK
NR_024590	Tmem194b	20464	chr1	52687548	52708763	1.66147	1	0.936698	0	4.28441	1.74174	3348	3319	OK
NR_024558	ENSMUSG00000079713	37467	chr17	13289525	13291338	0	0	0	0	0	0	1643	1614	OK
NR_024513	Gm5	26350	chr5	151302321	151304794	0	0	0	0	0	0	469	440	OK
NR_024509	Tmem80	29291	chr7	148514028	148519226	10.9378	1	0.326371	7.13018	14.7454	11.5131	699	670	OK
NR_024487	Uqcc	22777	chr2	155672621	155756046	0.295245	1	0.00580171	0.201102	0.389388	0.310542	2671	2642	OK
NR_024331	1700008J07Rik	29126	chr7	134653951	134656383	0.397228	1	1	0	1.65775	0.419531	2432	2403	OK
NR_024329	2900097C17Rik	22789	chr2	156213798	156218715	16.4078	1	1	8.30646	24.5091	17.345	4917	4888	OK
NR_024328	9230116N13Rik	20965	chr1	138308492	138312096	0.194829	1	0.122665	0	0.504273	0.203803	2097	2068	OK
NR_024327	Cnot2	32207	chr10	115922216	116018567	5.31786	1	0.265978	2.76294	7.87279	5.60978	2626	2597	OK
NR_024326	9130024F11Rik	20493	chr1	57028312	57032040	2.17112	1	0.406576	0.280219	4.06202	2.20037	1242	1213	OK
NR_024325	9130024F11Rik	20493	chr1	57028312	57032040	1.03916	1	0.593424	0	2.61297	1.05317	3728	3699	OK
NR_024324	E130201H02Rik	29020	chr7	127741138	127741989	0.672494	1	1	0	2.31261	0.71143	851	822	OK
NR_024323	4930426L09Rik	21437	chr2	18919945	18921431	0	0	0	0	0	0	1486	1457	OK
NR_024263	Klrb1f	27276	chr6	128995918	129007489	0.0725043	1	0.202413	0	0.318379	0.0767458	1554	1525	OK
NR_024262	Klrb1f	27276	chr6	128995918	129007489	0.0536553	1	0.157158	0	0.239785	0.0567942	1629	1600	OK
NR_024257	4930412O13Rik	21397	chr2	9802872	9808394	0	0	0	0	0	0	4039	4039	OK
NR_024208	Sycp1-ps1	27722	chr7	19371650	19374763	0	0	0	0	0	0	3113	3084	OK
NR_024201	Rnu7	27205	chr6	124690818	124693852	0.864098	1	0.0219371	0.588702	1.13949	0.905838	3034	3005	OK
NR_024200	Rnu1b2	23617	chr3	96177017	96178189	0	0	0	0	0	0	1172	1172	OK
NR_024198	Rprl3	29382	chr8	3803095	3803689	0.0117083	1	1	0	0.228118	0.0119347	594	565	OK
NR_024189	AI837181	38906	chr19	5425143	5427316	0.483114	1	0.116254	0	1.04931	0.509321	1545	1516	OK
NR_024139	Prmt6	23782	chr3	110049027	110053916	1.60544	1	0.84724	0	3.93985	1.68964	3058	3029	OK
NR_024097	Gm14057	22549	chr2	130627701	130629837	0.32929	1	1	0	1.47697	0.343344	2136	2107	OK
NR_024093	Zfp91-Cntf	39114	chr19	12838017	12870613	7.74247e-05	1	3.88776e-06	4.27255e-05	0.000112124	8.17754e-05	3350	3321	OK
NR_024085	BC006965	33754	chr11	112525240	112572670	0.0983599	1	1	0	0.725608	0.0963297	1952	1923	OK
NR_024078	Btbd19	24621	chr4	116791822	116798330	0.690988	1	1	0	2.3535	0.73395	2579	2550	OK
NR_024069	2010107H07Rik	35490	chr14	31937690	31942116	79.7671	1	1	61.9047	97.6296	83.9305	403	374	OK
NR_024068	Snhg7	21547	chr2	26492695	26495764	11.792	1	1	4.92414	18.66	12.3581	742	713	OK
NR_024067	Snhg6	20281	chr1	9932105	9934199	38.4664	1	1	26.0621	50.8706	40.4079	407	378	OK
NR_024051	Abca16	29019	chr7	127565214	127688325	0	0	0	0	0	0	5084	5055	OK
NR_024030	Acin1	35703	chr14	55260997	55272522	1.99838	1	0.0286146	0	0.535442	2.11422	2399	2370	FAIL
NR_024029	Acin1	35703	chr14	55260997	55272522	2.15419e-13	1	3.13533e-15	0	5.19773e-14	2.27906e-13	2438	2409	FAIL
NR_024025	Mtmr2	30383	chr9	13553624	13610925	0.843136	1	0.129183	0.173551	1.51272	0.884965	3122	3093	OK
NR_024017	4930594C11Rik	20395	chr1	37542695	37545450	0.708938	1	1	0	2.39291	0.735285	2755	2726	OK
NR_023846	Apeg3	27550	chr7	6659470	6660335	0.422223	1	0.283676	0	1.11834	0.441748	865	836	OK
NR_023357	Gm6981	30838	chr9	51810165	51856810	0.286967	1	1	0	1.35835	0.297702	1466	1437	OK
NR_021486	Adarb1	31878	chr10	76753471	76881018	0.0466802	1	0.242442	0	0.261659	0.0473728	6603	6574	OK
NR_015618	A930015D03Rik	37960	chr17	36131448	36175119	4.47897	1	1	0.246256	8.71169	4.52961	799	770	OK
NR_015615	4732416N19Rik	27439	chr6	148160809	148184185	0	0	0	0	0	0	551	522	OK
NR_015614	E230029C05Rik	28583	chr7	97177668	97188790	0.212498	1	1	0	1.13445	0.21652	2441	2412	OK
NR_015613	1700029M20Rik	24912	chr4	135182569	135186113	0	0	0	0	0	0	2963	2963	OK
NR_015611	2700086A05Rik	26691	chr6	52151122	52163596	3.5986	1	0.433281	1.08785	6.10935	3.77882	835	806	OK
NR_015610	9530059O14Rik	31467	chr9	122481618	122489765	0	0	0	0	0	0	3978	3978	OK
NR_015609	C86187	28342	chr7	54223116	54231281	0.140922	1	1	0	0.891715	0.14383	2020	1991	OK
NR_015608	1810058I24Rik	26513	chr6	35202698	35212059	75.2135	1	0.95541	58.2057	92.2214	79.3601	1039	1010	OK
NR_015606	9530009M10Rik	20938	chr1	136676299	136700175	0.404633	1	0.606958	0	1.39699	0.422119	2942	2913	OK
NR_015605	2900052N01Rik	30793	chr9	46721685	46735449	0.00464391	1	1	0	0.140936	0.00438035	2585	2556	OK
NR_015604	E130112N10Rik	27231	chr6	125181293	125189952	0.344896	1	1	0	1.51945	0.361521	1351	1322	OK
NR_015603	4930483J18Rik	36457	chr15	81021282	81023187	0.67244	1	1	0	2.31249	0.678958	1094	1065	OK
NR_015602	F730043M19Rik	34060	chr12	33796575	33832451	0	0	0	0	0	0	1551	1551	OK
NR_015601	C030044B11Rik	34939	chr13	49063480	49065274	2.67218	1	1	0	5.94154	2.81923	1461	1432	OK
NR_015600	A230072E10Rik	40287	chrX	147747877	147776422	0.102132	1	1	0	0.741292	0.101848	3290	3261	OK
NR_015599	A330076H08Rik	28406	chr7	69088786	69127189	0	0	0	0	0	0	1836	1807	OK
NR_015598	2810047C21Rik1	27580	chr7	10034292	10041283	0.472182	1	1	0	1.84649	0.48989	1644	1615	OK
NR_015596	4930442L01Rik	23632	chr3	96633748	96635993	0	0	0	0	0	0	2051	2051	OK
NR_015595	2410137F16Rik	25941	chr5	116888730	116915496	0.0328676	1	0.340209	0	0.244826	0.0320034	3358	3329	OK
NR_015593	D130009I18Rik	36007	chr14	105038363	105366000	0.0086123	1	1	0	0.194217	0.00830853	2660	2631	OK
NR_015591	5430405H02Rik	22794	chr2	156678138	156688681	0.820413	1	0.229793	0	1.70672	0.855238	1509	1480	OK
NR_015589	9330158H04Rik	26517	chr6	36283137	36338234	0.833163	1	1	0	2.65872	0.863619	3103	3074	OK
NR_015588	4932441J04Rik	25525	chr5	57961322	58109158	0	0	0	0	0	0	726	726	OK
NR_015587	9330111N05Rik	35184	chr13	81103334	81218856	0	0	0	0	0	0	1407	1407	OK
NR_015586	A330035P11Rik	36043	chr14	122497160	122506196	1.87429	1	1	0	4.61239	1.95376	2711	2682	OK
NR_015585	4933439C10Rik	32843	chr11	59319186	59324569	1.50042	1	0.32617	0.0983981	2.90245	1.57466	1877	1848	OK
NR_015583	BC024386	29268	chr7	148091962	148093866	0.0202285	1	1	0	0.304682	0.0204559	1614	1585	OK
NR_015582	C330024D21Rik	25562	chr5	67855136	67862070	0.00241961	1	1	0	0.100799	0.00237504	2763	2734	OK
NR_015581	5430402O13Rik	26681	chr6	50516641	50544864	0	0	0	0	0	0	1007	1007	OK
NR_015580	Sox2ot	23172	chr3	34459302	34576915	0.117409	1	1	0	0.802711	0.119388	2970	2941	OK
NR_015579	2810032G03Rik	33969	chr12	5383307	5422938	0	0	0	0	0	0	1258	1229	OK
NR_015577	2210015D19Rik	32463	chr11	5662152	5684713	7.85981	1	0.519986	3.80814	11.9115	8.27617	1840	1811	OK
NR_015575	4933432I09Rik	36924	chr16	18209778	18213956	0	0	0	0	0	0	1364	1335	OK
NR_015574	4930513N10Rik	30048	chr8	98330729	98345628	0.272585	1	0.00856038	0.175969	0.369201	0.287328	2803	2774	OK
NR_015573	1700012D14Rik	28956	chr7	118261186	118266189	0.957152	1	1	0	2.91384	1.00022	629	600	OK
NR_015572	1810014B01Rik	32078	chr10	86148271	86152699	3.55412	1	1	0	7.3246	3.67427	1620	1591	OK
NR_015571	4930471G03Rik	38541	chr18	36265856	36269608	0	0	0	0	0	0	669	640	OK
NR_015570	LOC624853	30714	chr9	40612685	40613283	134.496	1	0.0557956	128.976	140.016	142.327	362	333	OK
NR_015569	4732471J01Rik	27934	chr7	26180432	26351436	0.351021	1	0.117979	0	0.758356	0.362681	1887	1858	OK
NR_015568	4933406F09Rik	35369	chr14	8244986	8255199	0	0	0	0	0	0	1293	1293	OK
NR_015567	A930007I19Rik	39223	chr19	29578152	29596477	0	0	0	0	0	0	2317	2288	OK
NR_015566	C030002C11Rik	21362	chr1	196843592	196864102	1.08013	1	1	0	3.15872	1.14218	5195	5166	OK
NR_015565	A530053G22Rik	26769	chr6	60229036	60353701	0	0	0	0	0	0	1448	1419	OK
NR_015562	9530036O11Rik	25354	chr5	28793523	29045749	0.09848	1	0.432075	0	0.511551	0.101458	2926	2897	OK
NR_015561	C130071C03Rik	35191	chr13	83867710	83875274	0	0	0	0	0	0	1368	1368	OK
NR_015560	2610028E06Rik	24738	chr4	125565094	125599554	0.0183059	1	1	0	0.288904	0.0187248	3543	3514	OK
NR_015558	5031425F14Rik	22917	chr2	166272950	166284270	0.180004	1	1	0	1.02854	0.178528	1636	1607	OK
NR_015557	F730016J06Rik	21570	chr2	27977067	27979837	0.0561616	1	1	0	0.53013	0.0547964	2626	2597	OK
NR_015556	2610035D17Rik	33756	chr11	112905219	113063152	9.48462	1	1	3.3252	15.644	10.0632	1848	1819	OK
NR_015555	4933404O12Rik	26161	chr5	137395015	137412979	1.33043	1	1	0	3.63731	1.39447	3970	3941	OK
NR_015554	AI506816	25303	chr5	23198084	23218484	0	0	0	0	0	0	2316	2316	OK
NR_015553	9430076C15Rik	26702	chr6	53237288	53347210	0	0	0	0	0	0	3029	3029	OK
NR_015552	5330434G04Rik	40098	chrX	102568332	102587093	0	0	0	0	0	0	3449	3420	OK
NR_015551	1700012B15Rik	33948	chr12	3235790	3250374	4.99956	1	0.0767088	3.75965	6.23947	5.27433	1073	1044	OK
NR_015549	Trmt61b	38289	chr17	71906366	71948101	0.823337	1	0.281265	0	1.91071	0.865156	2622	2593	OK
NR_015548	5830432E09Rik	29207	chr7	142840139	142843997	0.179894	1	0.010857	0.0914968	0.268291	0.189354	1494	1465	OK
NR_015547	1700009J07Rik	31893	chr10	77356164	77358856	0	0	0	0	0	0	914	885	OK
NR_015546	C130026L21Rik	25860	chr5	112010580	112016173	0	0	0	0	0	0	1838	1809	OK
NR_015545	4930481A15Rik	38905	chr19	5406873	5422847	0.932953	1	0.0265003	0.618301	1.24761	0.97514	2106	2077	OK
NR_015544	9630028H03Rik	22589	chr2	135406265	135408956	0	0	0	0	0	0	2288	2288	OK
NR_015543	2810055G20Rik	37272	chr16	77329572	77558673	0	0	0	0	0	0	3151	3122	OK
NR_015542	E430016F16Rik	28458	chr7	85725951	85863106	0	0	0	0	0	0	3091	3091	OK
NR_015541	1700066O22Rik	38658	chr18	57664075	57693406	0	0	0	0	0	0	960	960	OK
NR_015540	4933400F21Rik	20720	chr1	91573081	91580467	0	0	0	0	0	0	3611	3582	OK
NR_015539	9630013A20Rik	35978	chr14	84858644	84876231	0	0	0	0	0	0	2056	2027	OK
NR_015538	Gm2518	39005	chr19	8848974	8851452	0.92296	1	0.0321613	0.578298	1.26762	0.957404	2478	2449	OK
NR_015537	9230114K14Rik	25511	chr5	52581919	52589223	1.10604	1	1	0	3.2094	1.15516	2118	2089	OK
NR_015536	1110038B12Rik	37895	chr17	35087180	35089416	40.3677	1	0.255229	33.6112	47.1243	42.3173	439	410	OK
NR_015535	4930567H12Rik	30328	chr8	128108537	128140570	0	0	0	0	0	0	955	955	OK
NR_015533	A230057D06Rik	28404	chr7	68850735	69072460	0	0	0	0	0	0	2004	1975	OK
NR_015532	1700108J01Rik	36045	chr14	122629126	122632860	0	0	0	0	0	0	468	468	OK
NR_015531	2700023E23Rik	25596	chr5	74489107	74490361	11.2722	1	1	4.55735	17.987	11.9038	1036	1007	OK
NR_015530	9530026P05Rik	27010	chr6	92890575	93061743	0.491224	1	1	0	1.89297	0.515193	995	966	OK
NR_015529	R74862	29332	chr7	150218525	150239273	0.171087	1	0.00262479	0.128703	0.21347	0.179979	1901	1872	OK
NR_015528	BC029722	22774	chr2	155643467	155644939	4.83242	1	0.971465	0.497651	9.16719	5.09106	1390	1361	OK
NR_015527	4930417O13Rik	27232	chr6	125215542	125223795	0	0	0	0	0	0	1093	1064	OK
NR_015526	A830082N09Rik	31646	chr10	33707232	33709101	0.162297	1	1	0	0.968019	0.164498	1413	1384	OK
NR_015525	9430060I03Rik	20760	chr1	94830119	94847167	0.848189	1	0.0981384	0.27062	1.42576	0.894125	1672	1643	OK
NR_015524	4932415G12Rik	32131	chr10	94136237	94151358	2.22951	1	1	0	5.21582	2.35944	4135	4106	OK
NR_015523	A730017L22Rik	22550	chr2	130698276	130732132	0.507869	1	1	0	1.93317	0.521844	2375	2346	OK
NR_015522	2810429I04Rik	34591	chr13	3477548	3491644	0.111881	1	1	0	0.780854	0.113862	585	556	OK
NR_015521	1700030C10Rik	34012	chr12	20810252	20821640	1.13793	1	1	0	3.27142	1.1841	1724	1695	OK
NR_015519	AI662270	33271	chr11	83037077	83040086	2.27846	1	1	0	5.29738	2.40795	1408	1379	OK
NR_015517	5930412G12Rik	26071	chr5	129085004	129106562	0	0	0	0	0	0	2405	2376	OK
NR_015516	#N/A	40421	chr9_random	53408	56293	0	0	0	0	0	0	1325	1325	OK
NR_015515	6430562O15Rik	35262	chr13	100180790	100182781	0.344819	1	0.00720703	0.245108	0.444529	0.362362	1721	1692	OK
NR_015514	9330175E14Rik	30017	chr8	96957026	96959003	0.196203	1	1	0	1.0821	0.202524	1538	1509	OK
NR_015513	E130114P18Rik	24459	chr4	97234565	97251282	0	0	0	0	0	0	1231	1202	OK
NR_015512	4933406K04Rik	34458	chr12	107923816	107954534	0	0	0	0	0	0	1353	1353	OK
NR_015511	E030011O05Rik	31165	chr9	96631993	96653250	1.75545	1	0.202196	0.559586	2.95132	1.85294	763	734	OK
NR_015510	4632427E13Rik	28595	chr7	99889215	99889969	1.82654	1	1	0	4.52954	1.88938	669	640	OK
NR_015508	2010000I03Rik	40082	chrX	100688914	100701764	0.468745	1	1	0	1.83804	0.475714	3784	3755	OK
NR_015507	C130036L24Rik	20688	chr1	88256148	88264539	0.667203	1	1	0	2.30085	0.697702	1266	1237	OK
NR_015506	4833418N02Rik	38375	chr17	87674225	87682154	0.678755	1	1	0	2.32649	0.712887	1530	1501	OK
NR_015505	6720401G13Rik	39757	chrX	47916296	47988435	7.63947	1	0.775421	2.76642	12.5125	7.94687	5752	5723	OK
NR_015504	2410018L13Rik	34017	chr12	22990696	23046943	0.187223	1	1	0	1.05261	0.195265	1407	1378	OK
NR_015503	A330040F15Rik	39108	chr19	12660357	12671056	0	0	0	0	0	0	1106	1077	OK
NR_015502	E030003E18Rik	39175	chr19	20567204	20630900	0.819556	1	1	0	2.63014	0.872948	1085	1056	OK
NR_015501	4833422C13Rik	35205	chr13	91841269	91881477	0.0007695	1	0.000129004	0.000139361	0.00139964	0.00080657	2828	2799	OK
NR_015500	A530013C23Rik	22934	chr2	167516707	167522913	0.0857021	1	1	0	0.671201	0.0897952	2140	2111	OK
NR_015499	C030034L19Rik	23083	chr3	9403077	9413903	0.0400095	1	1	0	0.440057	0.0414323	3135	3106	OK
NR_015498	1500004A13Rik	23412	chr3	88625931	88636409	0.568888	1	0.190817	0	1.22837	0.59432	3629	3600	OK
NR_015497	9330133O14Rik	30268	chr8	124969167	124975222	0.830567	1	1	0	2.65328	0.875995	1979	1950	OK
NR_015496	1700031M16Rik	36635	chr15	98228875	98246566	0	0	0	0	0	0	824	824	OK
NR_015495	A230056P14Rik	28381	chr7	63217900	63235466	2.44722	1	0.579539	0.0561529	4.83828	2.59319	1405	1376	OK
NR_015494	4930511M06Rik	38659	chr18	57705667	57712051	0.0964823	1	0.140806	0	0.333797	0.100315	2806	2777	OK
NR_015493	2810403D21Rik	40123	chrX	106029816	106082235	1.69405	1	1	0	4.29717	1.76969	1005	976	OK
NR_015492	C230035I16Rik	34750	chr13	23519844	23522886	3.07521	1	1	0	6.58246	3.24573	617	588	OK
NR_015491	A630089N07Rik	37399	chr16	98283676	98303604	0.471444	1	1	0	1.84468	0.4858	2131	2102	OK
NR_015490	4930558C23Rik	23580	chr3	95190379	95206763	0	0	0	0	0	0	734	705	OK
NR_015489	2900041M22Rik	33851	chr11	117472560	117474731	1.62675	1	1	0	4.17763	1.7092	1344	1315	OK
NR_015488	A930003A15Rik	36949	chr16	19876660	19884367	1.17177	1	0.604212	0	2.93468	1.23594	1125	1096	OK
NR_015487	A930005H10Rik	23793	chr3	115584496	115591048	2.52902	1	0.222674	0.939721	4.11832	2.68001	627	598	OK
NR_015486	D130017N08Rik	26278	chr5	144519222	144525811	0.343588	1	1	0	1.51592	0.359267	1705	1676	OK
NR_015485	1700108F19Rik	35951	chr14	77077374	77086915	1.75096	1	1	0	4.39743	1.85446	868	839	OK
NR_015483	2610203C20Rik	30721	chr9	41389421	41400570	1.39395	1	1	0	3.75526	1.48563	2578	2549	OK
NR_015482	LOC100043315	36604	chr15	94928052	94979749	0	0	0	0	0	0	1006	1006	OK
NR_015481	D430019H16Rik	34449	chr12	106692185	106726651	0.267963	1	1	0	1.30327	0.270945	1012	983	OK
NR_015479	C230091D08Rik	28389	chr7	66563293	66579519	1.53101	1	1	0	4.00569	1.62704	3708	3679	OK
NR_015478	5730422E09Rik	26340	chr5	149931140	149995639	0	0	0	0	0	0	1740	1711	OK
NR_015477	2310050B05Rik	32015	chr10	80657435	80671115	4.31343	1	0.447359	1.49697	7.1299	4.34119	318	289	OK
NR_015476	1500011K16Rik	22507	chr2	127617113	127618224	34.4865	1	1	22.7415	46.2316	36.1105	810	781	OK
NR_015475	1700086O06Rik	38566	chr18	38398058	38409852	1.9098	1	0.095014	1.05375	2.76585	2.006	1564	1535	OK
NR_015474	Gm14047	22524	chr2	129195637	129201469	0	0	0	0	0	0	1396	1396	OK
NR_015473	1700020I14Rik	22401	chr2	119420031	119426480	7.51711	1	0.791369	2.38319	12.651	7.94276	1549	1520	OK
NR_015472	9530082P21Rik	37579	chr17	23886202	23891032	14.8079	1	1	7.11166	22.504	15.6476	3162	3133	OK
NR_015471	3830408C21Rik	35305	chr13	107812649	107823598	0.297889	1	1	0	1.38947	0.300663	1898	1869	OK
NR_015470	2610203C22Rik	20276	chr1	9550913	9621173	0.641093	1	0.0797303	0.187984	1.0942	0.674261	1245	1216	OK
NR_015469	2810442I21Rik	32507	chr11	16836725	16851096	0.686714	1	1	0	2.34408	0.704566	3137	3108	OK
NR_015468	2900079G21Rik	31389	chr9	112136884	112138522	0	0	0	0	0	0	1139	1139	OK
NR_015467	5530601H04Rik	40093	chrX	102236192	102265463	1.93154	1	1	0	4.71114	2.0253	3732	3703	OK
NR_015466	7530420F21Rik	20996	chr1	151923790	151946896	0.180325	1	1	0	1.02962	0.179407	1098	1069	OK
NR_015465	C920009B18Rik	31583	chr10	22026525	22032748	0.0215092	1	1	0	0.31483	0.0214832	4515	4486	OK
NR_015464	A330069E16Rik	22202	chr2	91077302	91078514	1.37405	1	1	0	3.71844	1.42953	892	863	OK
NR_015463	9430008C03Rik	22815	chr2	158179435	158187245	2.69276	1	0.953972	0	5.92697	2.81063	3159	3130	OK
NR_015462	AI314831	22276	chr2	104916694	104966667	0	0	0	0	0	0	3267	3238	OK
NR_015460	1700003H04Rik	23842	chr3	124268808	124284009	0	0	0	0	0	0	757	757	OK
NR_015459	4933431E20Rik	23744	chr3	107691767	107699131	9.06066	1	0.0648206	7.52758	10.5937	9.51	5407	5378	OK
NR_015458	1700047M11Rik	21294	chr1	184230964	184233420	0	0	0	0	0	0	686	657	OK
NR_015457	B430010I23Rik	29639	chr8	42102821	42109570	0.272196	1	0.00672977	0.186593	0.357799	0.287558	2349	2320	OK
NR_015456	D7Ertd715e	28399	chr7	67114462	67119317	0.557945	1	1	0	2.05186	0.588427	2193	2164	OK
NR_015455	BC064078	27275	chr6	128943037	128956667	1.15293	1	1	0	3.30041	1.19235	840	811	OK
NR_015388	Dlx6os1	26382	chr6	6770545	6819533	0.00610392	1	1	0	0.162359	0.00593727	4247	4218	OK
NR_015387	Six3os1	38363	chr17	86006697	86017705	0	0	0	0	0	0	1353	1353	OK
NR_015386	Six3os1	38363	chr17	86010602	86017615	0	0	0	0	0	0	1017	1017	OK
NR_015385	Six3os1	38363	chr17	86014726	86018751	0	0	0	0	0	0	1712	1712	OK
NR_015373	Gm5485	37174	chr16	48399565	48412529	339.533	1	1	302.681	376.386	357.44	628	599	OK
NR_015372	Gm12166	32634	chr11	45864921	45865112	3.62517	1	1	0	7.43315	3.85717	191	162	OK
NR_015372	Gm12166	37440	chr17	8520060	8520252	0.0546056	1	0.00059903	0.0431654	0.0660459	0.0572908	192	163	OK
NR_015351	Ipw	28390	chr7	66874527	66934248	0	0	0	0	0	0	734	734	OK
NR_015349	Etohd2	35047	chr13	59871326	59875041	3.30804	1	0.154598	1.87601	4.74007	3.47971	3135	3106	OK
NR_015348	Hoxa11as	26696	chr6	52195241	52199768	16.1666	1	0.923987	8.43164	23.9017	16.9865	1839	1810	OK
NR_015347	Gm4850	20354	chr1	31321691	31324906	0	0	0	0	0	0	914	885	OK
NR_006883	Rhox3-ps	39689	chrX	34918350	34922313	0	0	0	0	0	0	3963	3963	OK
NR_004860	1110034B05Rik	20495	chr1	57445087	57463518	5.05761	1	0.208388	2.84553	7.26969	5.33468	1394	1365	OK
NR_004857	LOC100134990	32542	chr11	23458059	23458842	15.47	1	1	7.60365	23.3364	15.7691	783	754	OK
NR_004853	Cdk3	33822	chr11	116077315	116081601	1.50246	1	1	0	3.95395	1.57178	1427	1398	OK
NR_004843	Chkb-Cpt1b	36577	chr15	89246835	89260358	2.94048e-10	1	6.71465e-11	1.30194e-11	5.75078e-10	3.07473e-10	4527	4498	OK
NR_004448	4930448K20Rik	24028	chr4	9843111	9844544	0.0183378	1	1	0	0.289172	0.0188606	1433	1404	OK
NR_004447	Gm5523	20296	chr1	13775765	13777010	0.66212	1	1	0	2.28953	0.689004	1245	1216	OK
NR_004446	Gm7035	37840	chr17	34111603	34115736	11.9417	1	1	5.03036	18.8531	12.3626	1324	1295	OK
NR_004445	Snord22	38999	chr19	8800355	8800481	5.2734	1	1	0.680626	9.86618	5.50272	126	97	OK
NR_004444	Zfhx2as	35717	chr14	55691927	55694711	0	0	0	0	0	0	2487	2487	OK
NR_004443	Nphs1as	28074	chr7	31247182	31250610	0	0	0	0	0	0	1339	1339	OK
NR_004442	LOC100042049	25300	chr5	22034038	22034848	113.195	1	1	91.9162	134.473	118.811	810	781	OK
NR_004441	Gprc2a-rs5	28169	chr7	48923383	48982563	0	0	0	0	0	0	2952	2952	OK
NR_004439	Rprl2	23129	chr3	22149862	22150561	0.054066	1	1	0	0.519108	0.0557516	699	670	OK
NR_004438	Apoo-ps	40006	chrX	91612462	91643541	26.5534	1	0.453935	0	18.9972	27.9639	591	562	FAIL
NR_004434	Rprl1	26798	chr6	69276676	69277511	0	0	0	0	0	0	835	835	OK
NR_004433	Gm8234	23255	chr3	58455963	58457963	0.529571	1	1	0	1.985	0.557188	2000	1971	OK
NR_004432	Rnu12	36504	chr15	82980074	82980224	0	0	0	0	0	0	150	121	OK
NR_004429	Adarb1	31878	chr10	76753471	76881018	0.0413494	1	0.215735	0	0.232054	0.0419628	6633	6604	OK
NR_004418	Rnu73b	23357	chr3	85944538	85944609	0	0	0	0	0	0	71	71	OK
NR_004417	Rnu73a	23357	chr3	85942712	85942780	0	0	0	0	0	0	68	39	OK
NR_004410	Snord87	20281	chr1	9932550	9932624	0	0	0	0	0	0	74	45	OK
NR_004052	Gm9079	32248	chr10	121515167	121516935	1.58418	1	1	0	4.10146	1.64934	1768	1739	OK
NR_004051	Btnl5	37868	chr17	34624350	34634374	122.738	1	1	100.58	144.895	129.441	2592	2563	OK
NR_003967	Gm4759	28855	chr7	113565063	113584587	0.35474	1	1	0	1.54594	0.371644	3091	3062	OK
NR_003966	Atp10d	25576	chr5	72594567	72690010	0.327281	1	0.718979	0	1.31566	0.344443	6048	6019	OK
NR_003965	Gm10653	30956	chr9	62689283	62709831	0.952732	1	0.0607103	0.471284	1.43418	0.99518	1232	1203	OK
NR_003964	Tubb2a-ps2	33991	chr12	11889001	11889705	4.34116	1	1	0.174071	8.50825	4.49291	704	675	OK
NR_003962	Vmn2r-ps11	23282	chr3	64436784	64648665	0	0	0	0	0	0	2261	2261	OK
NR_003961	Asb7	28431	chr7	73789456	73834447	0.365859	1	0.133732	0	0.812991	0.384549	5051	5022	OK
NR_003960	Gm5478	36718	chr15	101473450	101477811	0	0	0	0	0	0	2960	2960	OK
NR_003959	Aldoart2	34126	chr12	56666121	56667696	27.6022	1	1	17.0946	38.1097	28.3801	1575	1546	OK
NR_003953	1700022A21Rik	25327	chr5	24151270	24154678	0	0	0	0	0	0	1448	1448	OK
NR_003946	Hyi	24640	chr4	118032618	118035349	18.9216	1	0.999981	10.2218	27.6214	19.8836	828	799	OK
NR_003718	Miat	25861	chr5	112642247	112657968	0.0487563	1	0.555266	0	0.381381	0.0511973	8716	8687	OK
NR_003681	Snora15	26085	chr5	130300436	130300552	0	0	0	0	0	0	116	87	OK
NR_003652	Gm7337	25658	chr5	88279383	88282037	0.0224317	1	1	0	0.321976	0.0225139	2654	2625	OK
NR_003650	Gm5972	39234	chr19	30613365	30614169	1.20808	1	1	0	3.40633	1.26287	804	775	OK
NR_003649	Gm5434	34075	chr12	36816965	36818416	7.92384	1	1	2.29397	13.5537	8.25954	1451	1422	OK
NR_003648	Gm5334	28443	chr7	75763341	75764895	0	0	0	0	0	0	1554	1554	OK
NR_003647	Gm5039	34356	chr12	89558565	89560206	0.292611	1	1	0	1.37448	0.305428	1641	1612	OK
NR_003646	4921511C20Rik	40157	chrX	123928824	123930430	0	0	0	0	0	0	1606	1606	OK
NR_003645	Ube2dnl	40143	chrX	112018620	112019550	0	0	0	0	0	0	743	743	OK
NR_003644	1700049L16Rik	31831	chr10	71442632	71443438	0.169241	1	1	0	0.992018	0.173476	806	777	OK
NR_003643	1700123L14Rik	27016	chr6	96114496	96116199	0	0	0	0	0	0	1703	1703	OK
NR_003640	1700045I19Rik	40354	chrX	160198071	160199261	0	0	0	0	0	0	1190	1190	OK
NR_003639	1700013N18Rik	25808	chr5	108259271	108260783	0.0169253	1	1	0	0.27712	0.0175331	1512	1483	OK
NR_003635	4933400A11Rik	40386	chrX	166214309	166217567	0.0780897	1	1	0	0.636981	0.0777974	1230	1201	OK
NR_003634	Rps4y2	27439	chr6	148303177	148304118	12.9477	1	1	5.75112	20.1443	13.4948	941	912	OK
NR_003633	Meg3	34475	chr12	110783607	110806810	1.20054	1	0.583472	0	2.87541	1.25508	11422	11393	OK
NR_003632	EG627782	39545	chrX	7674212	7683827	4.09708	1	1	0.0488298	8.14533	4.25437	1454	1425	OK
NR_003631	Gm6578	26398	chr6	12049516	12059579	0.572118	1	1	0	2.08489	0.587244	10063	10034	OK
NR_003630	Gm6498	35600	chr14	48818390	48848088	0.272348	1	1	0	1.31609	0.281092	1599	1570	OK
NR_003628	Gm5766	36795	chr16	4229228	4231205	0.93809	1	1	0	2.87519	0.975767	1977	1948	OK
NR_003627	D030018L15Rik	36608	chr15	95903767	95909983	0.0299306	1	1	0	0.37594	0.0299526	6216	6187	OK
NR_003625	1700073E17Rik	27416	chr6	145336144	145340743	0.307798	1	1	0	1.41739	0.312023	4599	4570	OK
NR_003624	Gm10319	27157	chr6	122086645	122100976	0	0	0	0	0	0	1350	1350	OK
NR_003623	Gm5069	21270	chr1	182257099	182260680	0.642216	1	0.723206	0	2.00655	0.667672	3581	3552	OK
NR_003622	Gm5065	27520	chr7	5302142	5312283	0.0161684	1	1	0	0.270479	0.0158502	10141	10112	OK
NR_003620	E330021D16Rik	27361	chr6	136182256	136190619	0.00379819	1	1	0	0.127057	0.00374063	8363	8334	OK
NR_003619	6330549D23Rik	23623	chr3	96410584	96433742	3.08333	1	1	0	6.59521	3.24204	2828	2799	OK
NR_003617	1700018B24Rik	23210	chr3	48409652	48413022	0	0	0	0	0	0	3370	3370	OK
NR_003596	Gm6455	25262	chr5	10865028	10870808	0.00634247	1	1	0	0.165622	0.00674398	1072	1043	OK
NR_003568	Gpr137b-ps	34629	chr13	12706332	12742662	6.69598	1	1	1.52066	11.8713	7.08461	2940	2911	OK
NR_003564	Gm15698	33354	chr11	88825980	88828231	0	0	0	0	0	0	810	781	OK
NR_003559	Mrpl48	28656	chr7	107697630	107756510	21.6791	1	0.16719	17.4125	25.9458	22.8245	912	883	OK
NR_003555	Vmn2r29	27557	chr7	7165706	7231000	0.284769	1	0.997308	0	1.35067	0.297972	1599	1570	OK
NR_003552	Cyp2d13	36496	chr15	82467179	82472475	8.35513	1	1	2.57408	14.1362	8.62439	1646	1617	OK
NR_003548	Sprr2g	23497	chr3	92177836	92179151	0.0106354	1	1	0	0.216891	0.00996693	651	622	OK
NR_003547	#N/A	40427	chrX_random	268798	270075	0	0	0	0	0	0	1277	1277	OK
NR_003546	2410002O22Rik	35290	chr13	104963800	104968546	3.04826	1	0.0847465	2.03174	4.06479	3.18985	1637	1608	OK
NR_003544	Nnt	35351	chr13	120124333	120197945	12.9486	1	0.999978	5.75187	20.1454	13.6419	3526	3497	OK
NR_003523	H2afy3	36248	chr15	62049095	62051006	0.0511788	1	1	0	0.503634	0.0517137	1911	1882	OK
NR_003522	Abhd1	25381	chr5	31252438	31257468	2.18507	1	0.0347403	1.63092	2.73922	2.30623	1356	1327	OK
NR_003520	Mx1	37391	chr16	97668641	97684513	0.739993	1	0.294563	0	1.69002	0.778103	2697	2668	OK
NR_003519	Pisd-ps2	37400	chr17	3064317	3084183	47.5201	1	1	33.7331	61.3071	49.4647	1485	1456	OK
NR_003518	Pisd-ps3	32410	chr11	3024029	3031945	98.3147	1	0.922189	77.5831	119.046	103.149	2848	2819	OK
NR_003517	Pisd-ps1	32410	chr11	3024023	3031947	1.70428	1	0.0160315	1.34678	2.06178	1.78809	2856	2827	OK
NR_003513	Neat1	38928	chr19	5842301	5845478	217.216	1	1	187.739	246.692	229.542	3177	3148	OK
NR_003508	Mx2	37393	chr16	97757687	97782508	0.615056	1	0.474806	0	1.85575	0.646645	2422	2393	OK
NR_003507	Oas1b	25974	chr5	121262643	121274169	1.69713	1	0.379218	0	3.98725	1.75281	1837	1808	OK
NR_003492	2210409E12Rik	33355	chr11	88833951	88834328	0	0	0	0	0	0	377	348	OK
NR_003376	Gm7367	33829	chr11	116295526	116300345	16.4793	1	0.841344	8.93395	24.0247	17.4072	1300	1271	OK
NR_003373	Gm15772	32945	chr11	68715090	68718036	546.473	1	0.984576	499.486	593.46	578.776	520	491	OK
NR_003372	Gm7904	30490	chr9	21411530	21412773	0	0	0	0	0	0	1243	1243	OK
NR_003368	Pvt1	36248	chr15	61869541	62082530	1.39926	1	1	0	3.76507	1.49124	3074	3045	OK
NR_003364	BC018473	33840	chr11	116613480	116619197	0.0814811	1	1	0	0.652379	0.084602	3263	3234	OK
NR_003363	Gm6548	38321	chr17	79249844	79251884	188.828	1	1	161.345	216.311	197.878	2040	2011	OK
NR_003293	D030028A08Rik	33441	chr11	96805459	96826374	2.49845	1	1	0	5.65974	2.62399	2820	2791	OK
NR_003292	Zxda	40010	chrX	92036623	92043628	0.345477	1	1	0	1.52102	0.351831	7005	6976	OK
NR_003283	Gm11202	33228	chr11	79420580	79436665	0	0	0	0	0	0	2187	2187	OK
NR_003282	Gm11194	33210	chr11	78207986	78219159	3.5984	1	0.0403339	2.83631	4.36049	3.78006	3627	3598	OK
NR_003270	Snhg3	24837	chr4	131907847	131909601	51.1789	1	1	36.871	65.4868	53.8225	437	408	OK
NR_003258	Gnas	22980	chr2	174153414	174172243	178.85	1	0.867121	0	179.991	187.662	1452	1423	FAIL
NR_003248	Foxl2os	31181	chr9	98849573	98855729	0.00178644	1	1	0	0.0863191	0.00177068	3732	3703	OK
NR_003247	Ceacam-ps1	27686	chr7	17234378	17242827	0	0	0	0	0	0	715	715	OK
NR_003243	Fate1	39878	chrX	69218324	69234385	0	0	0	0	0	0	938	938	OK
NR_003202	Pinc	20590	chr1	73437958	73454143	0	0	0	0	0	0	1560	1531	OK
NR_003188	Kis2	39772	chrX	50095739	50097770	0	0	0	0	0	0	2031	2002	OK
NR_003185	Sprr2j-ps	23500	chr3	92222008	92223318	0	0	0	0	0	0	673	644	OK
NR_003146	Defa-ps1	29512	chr8	22805483	22806325	0.130735	1	1	0	0.853882	0.135384	282	253	OK
NR_003145	Snhg10	34441	chr12	106268826	106270489	5.19246	1	1	0.635068	9.74986	5.42982	529	500	OK
NR_003107	Gm9731	29588	chr8	28406516	28407672	0.557222	1	1	0	2.05017	0.582672	1156	1127	OK
NR_003100	4930515G16Rik	26797	chr6	67515227	67515693	0.226465	1	1	0	1.17823	0.232838	466	437	OK
NR_002928	Gm1943	30151	chr8	111863699	111864808	1.88842	1	1	0	4.63682	1.98758	1109	1080	OK
NR_002926	Pla2g2a	24968	chr4	138387771	138391104	0.173832	1	0.0103951	0.08699	0.260674	0.183122	794	765	OK
NR_002905	Snora74a	38529	chr18	35716683	35716881	0	0	0	0	0	0	198	169	OK
NR_002903	Snord61	39813	chrX	54644624	54644686	0	0	0	0	0	0	62	62	OK
NR_002902	Snora62	31439	chr9	120039551	120039679	0	0	0	0	0	0	128	128	OK
NR_002901	Snora68	29801	chr8	73419657	73419755	8.95252	1	1	2.96837	14.9367	9.23366	98	69	OK
NR_002900	Snora69	39675	chrX	34622906	34623028	0	0	0	0	0	0	122	93	OK
NR_002899	Snora70	39928	chrX	71517830	71517959	7.58542	1	1	2.07709	13.0937	8.06847	129	100	OK
NR_002898	Snora65	21669	chr2	32818820	32818938	2.39985	1	1	0	5.49814	2.50576	118	89	OK
NR_002897	Snora64	37623	chr17	24857733	24857850	6.92364	1	1	1.66108	12.1862	7.2866	117	88	OK
NR_002896	Snhg1	38999	chr19	8797976	8800816	27.6281	1	1	17.1156	38.1406	28.5861	476	447	OK
NR_002891	Gm5512	39120	chr19	12979720	12981475	16.1109	1	1	8.08323	24.1386	17.0369	1755	1726	OK
NR_002891	Gm5512	31510	chr10	5917374	5943370	10.8362	1	0.630021	5.30125	16.3712	11.4521	1748	1719	OK
NR_002890	Gm12070	32551	chr11	26685107	26687859	0.0146813	1	1	0	0.257014	0.0154439	1646	1617	OK
NR_002889	Gm5801	25209	chr4	155320361	155331710	11.2926	1	0.842433	0	15.682	11.9292	1181	1152	FAIL
NR_002889	Gm5801	35756	chr14	56629128	56630317	6.51477	1	1	1.40996	11.6196	6.87809	1189	1160	OK
NR_002888	Vmn2r-ps14	25069	chr4	145054112	145057864	1.02353	1	1	0	3.04692	1.08021	3752	3723	OK
NR_002885	Gm10052	36770	chr15	103070862	103075015	1.29005	1	0.055876	0.746515	1.83358	1.35871	1388	1359	OK
NR_002883	Gm5643	40249	chrX	138732047	138733780	12.5593	1	1	5.47147	19.6471	13.2623	1733	1704	OK
NR_002883	Gm5643	36770	chr15	103070884	103075386	7.00438	1	0.380622	3.03007	10.9787	7.37719	1734	1705	OK
NR_002881	Defa-ps13	29479	chr8	19300676	19304794	0	0	0	0	0	0	204	204	OK
NR_002880	#N/A	40419	chr8_random	320241	332856	0	0	0	0	0	0	192	192	OK
NR_002879	Defb44	20315	chr1	18200133	18213645	0	0	0	0	0	0	222	222	OK
NR_002878	Defa-ps12	29474	chr8	19210461	19212760	0	0	0	0	0	0	168	168	OK
NR_002875	Gm1821	35584	chr14	46703701	46704632	3717.36	1	1	3595.42	3839.3	3887.63	703	674	OK
NR_002874	Has2as	36221	chr15	56521498	56526015	0	0	0	0	0	0	485	456	OK
NR_002873	Vax2os1	26881	chr6	83652095	83660926	0	0	0	0	0	0	2118	2118	OK
NR_002872	Gm6042	36717	chr15	101334246	101336744	0	0	0	0	0	0	282	282	OK
NR_002871	Vax2os2	26881	chr6	83642799	83662195	0	0	0	0	0	0	1435	1435	OK
NR_002870	Dnm3os	21076	chr1	164147753	164155681	0.378653	1	1	0	1.60935	0.387082	7928	7899	OK
NR_002869	Gm5477	36718	chr15	101439304	101440910	0	0	0	0	0	0	717	717	OK
NR_002868	Gm5476	36718	chr15	101417747	101419003	0	0	0	0	0	0	402	402	OK
NR_002867	Pax6os1	22280	chr2	105376236	105510487	0.332653	1	1	0	1.48617	0.328638	1464	1435	OK
NR_002866	Dio3os	34514	chr12	111513594	111516278	0	0	0	0	0	0	1279	1250	OK
NR_002865	Rnu11	24831	chr4	131825993	131826101	0	0	0	0	0	0	108	108	OK
NR_002864	Peg13	36276	chr15	72636029	72640754	1.76736	1	1	0	4.4262	1.85895	4725	4696	OK
NR_002863	Emx2os	39477	chr19	59499593	59533125	0.0185931	1	1	0	0.291306	0.0185123	5023	4994	OK
NR_002862	Gm5088	35982	chr14	90296030	90299254	0.696969	1	1	0	2.36666	0.714493	3224	3195	OK
NR_002861	Serpina4-ps1	34425	chr12	105316168	105325130	0	0	0	0	0	0	1353	1353	OK
NR_002860	A130040M12Rik	35068	chr13	62184506	62397849	0.118499	1	1	0	0.806972	0.124154	3222	3193	OK
NR_002859	Olfr75-ps1	33094	chr11	73218951	73223325	0	0	0	0	0	0	1062	1062	OK
NR_002858	Gm4956	20331	chr1	21275326	21288393	1.62178	1	1	0	4.16876	1.70838	1148	1119	OK
NR_002857	Psg-ps1	27705	chr7	18257661	18267409	0.00349456	1	1	0	0.121724	0.0032644	1922	1893	OK
NR_002855	Igf2as	29327	chr7	149845597	149856261	0	0	0	0	0	0	4778	4778	OK
NR_002854	Dlx1as	21856	chr2	71368694	71375948	0	0	0	0	0	0	2793	2793	OK
NR_002853	Airn	37458	chr17	12934176	13008423	1.5148	1	0.403222	0	3.1031	1.59601	1176	1147	OK
NR_002851	Snord82	20687	chr1	88252834	88252902	0	0	0	0	0	0	68	39	OK
NR_002849	8430431K14Rik	39236	chr19	31288032	31290886	0	0	0	0	0	0	2854	2825	OK
NR_002848	6430411K18Rik	34483	chr12	110829746	110831063	0	0	0	0	0	0	1317	1288	OK
NR_002847	Malat1	38927	chr19	5795689	5802671	60.9663	1	1	45.3501	76.5824	64.5076	6982	6953	OK
NR_002846	Nespas	22980	chr2	174106737	174120937	0	0	0	0	0	0	2248	2248	FAIL
NR_002844	Tsix	40081	chrX	100626855	100680296	0.0757827	1	0.760417	0	0.556298	0.074011	4306	4277	OK
NR_002841_dup9	#N/A	26627	chr6	47604919	47605093	0	0	0	0	0	0	174	174	OK
NR_002841_dup8	#N/A	26632	chr6	47626562	47626736	0	0	0	0	0	0	174	174	OK
NR_002841_dup7	#N/A	26631	chr6	47622224	47622398	0	0	0	0	0	0	174	174	OK
NR_002841_dup6	#N/A	26633	chr6	47630883	47631057	0	0	0	0	0	0	174	174	OK
NR_002841_dup5	#N/A	26634	chr6	47635201	47635375	0	0	0	0	0	0	174	174	OK
NR_002841_dup4	#N/A	26636	chr6	47702750	47702924	0	0	0	0	0	0	174	174	OK
NR_002841_dup3	#N/A	26628	chr6	47609240	47609414	0	0	0	0	0	0	174	174	OK
NR_002841_dup2	#N/A	26629	chr6	47613580	47613754	0	0	0	0	0	0	174	174	OK
NR_002841_dup1	#N/A	26635	chr6	47694056	47694230	0	0	0	0	0	0	174	174	OK
NR_002841	Rn4.5s	26630	chr6	47617916	47618090	0	0	0	0	0	0	174	174	OK
NR_002840	Gas5	21065	chr1	162965296	162968668	70.3066	1	1	53.5368	87.0764	72.682	2554	2525	OK
NR_002839	Dlx6as	26382	chr6	6813796	6815150	0	0	0	0	0	0	1354	1354	OK
NR_002702	Npm3-ps1	26891	chr6	85026134	85027120	12.7154	1	1	5.58365	19.8471	13.0619	986	957	OK
NR_002700	Gm7334	37277	chr16	78360107	78377002	1.22524	1	0.844241	0	3.44135	1.30348	1358	1329	OK
NR_002690	LOC654426	37285	chr16	84828116	84831754	1537.22	1	0.893943	1462.52	1611.91	1619.83	430	401	OK
NR_002688	Gm13363	20351	chr1	30998436	31006555	0.295986	1	0.0112229	0.180397	0.411575	0.312437	2784	2755	OK
NR_002687	Gm5424	31783	chr10	61533769	61535319	22.321	1	1	12.872	31.7701	23.5283	1550	1521	OK
NR_002455	Snord34	28268	chr7	52381972	52382038	0	0	0	0	0	0	66	37	OK
NR_002452	Nctc1	29325	chr7	149730513	149744503	0	0	0	0	0	0	2106	2106	OK
NR_002445	BC002163	37134	chr16	42955692	42956192	142.17	1	1	118.323	166.017	150.026	500	471	OK
NR_002445	BC002163	24717	chr4	123389952	123395404	124.609	1	0.939743	102.157	147.06	130.647	484	455	OK
NR_002322	Tug1	32422	chr11	3543270	3547536	5.98837	1	0.138541	4.16495	7.81179	6.25793	3233	3204	OK
NR_002321	Tug1	32422	chr11	3539796	3548811	25.4544	1	0.861459	16.0828	34.8259	26.6002	4716	4687	OK
NR_002218	Tpt1p	35945	chr14	76245137	76248105	91.7245	1	0.685801	74.484	108.965	96.5525	814	785	OK
NR_002173	Gm5775	28634	chr7	106628072	106628217	0	0	0	0	0	0	145	116	OK
NR_002172	Gm5774	28634	chr7	106631294	106631442	0	0	0	0	0	0	148	119	OK
NR_002167	E530001F21Rik	40096	chrX	102359716	102360844	0	0	0	0	0	0	1128	1099	OK
NR_002142	Rpph1	35640	chr14	51427121	51427446	2.11745	1	1	0	5.02774	2.21951	304	275	OK
NR_001592	H19	29326	chr7	149761436	149764051	0	0	0	0	0	0	2615	2615	OK
NR_001586	Speer1-ps1	25263	chr5	11340407	11346273	0.0122731	1	1	0	0.233841	0.0130741	1107	1078	OK
NR_001585	Speer7-ps1	25276	chr5	15186527	15220414	0.166878	1	1	0	0.983892	0.173863	1083	1054	OK
NR_001584	Speer8-ps1	25273	chr5	14945293	14978541	0.125969	1	1	0	0.835813	0.133042	1121	1092	OK
NR_001583	Speer9-ps1	27448	chr7	3128145	3144993	0	0	0	0	0	0	775	775	OK
NR_001582	Speer5-ps1	31707	chr10	43890252	43939391	0.239452	1	1	0	1.21813	0.244788	1432	1403	OK
NR_001581	Speer6-ps1	34590	chr13	3148720	3188924	0	0	0	0	0	0	979	979	OK
NR_001579	Terc	23618	chr3	96218359	96218756	0	0	0	0	0	0	397	397	OK
NR_001570	Xist	40081	chrX	100655711	100678572	0.000180714	1	0.00518133	0	0.00211605	0.000176489	12250	12221	OK
NR_001463	Xist	40081	chrX	100655711	100678572	0.00558512	1	0.234402	0	0.0779633	0.00545454	17918	17889	OK
NR_001462	G6b	37905	chr17	35201381	35202541	0.361352	1	0.140024	0	0.81197	0.378938	1160	1131	OK
NR_001461	Kcnq1ot1	29335	chr7	150399015	150482452	0.0324245	1	0.0724012	0	0.129329	0.0334882	83437	83408	OK
NR_001460	Rmrp	24174	chr4	43505656	43505931	0	0	0	0	0	0	275	246	OK
NR_001277	Snord33	28268	chr7	52382233	52382315	0	0	0	0	0	0	82	53	OK
NR_000040	Tyms-ps	32087	chr10	87429415	87430762	18.4885	1	1	9.88884	27.0881	19.289	1347	1318	OK
NR_000004	Snord35b	28267	chr7	52378395	52378481	0	0	0	0	0	0	86	57	OK
NR_000003	Snord35a	28268	chr7	52381716	52381805	0	0	0	0	0	0	89	60	OK
NR_000002	Snord32a	28268	chr7	52382752	52382833	0	0	0	0	0	0	81	52	OK
NM_213733	Npepl1	22977	chr2	173935851	173948203	6.43054	1	1	1.35884	11.5022	6.74981	2097	2068	OK
NM_213730	Krt39	33517	chr11	99375937	99382572	0	0	0	0	0	0	1449	1420	OK
NM_213729	Inca1	33043	chr11	70501862	70513657	2.61756	1	1	0	5.85333	2.75536	1218	1189	OK
NM_213728	Krt72	36722	chr15	101606990	101616889	0	0	0	0	0	0	1563	1563	OK
NM_213727	Fam123c	20370	chr1	34636537	34647789	0	0	0	0	0	0	4356	4327	OK
NM_213721	Olfr118	38025	chr17	37808969	37809935	0	0	0	0	0	0	966	966	OK
NM_213660	Stat3	33587	chr11	100748123	100800825	17.6855	1	0.868011	3.44456	31.9265	18.5927	4484	4455	OK
NM_213659	Stat3	33587	chr11	100748123	100800825	2.64819	1	0.130062	0.516531	4.77985	2.78403	4487	4458	OK
NM_213616	Atp2b4	20919	chr1	135600841	135650098	0.528913	1	0.839785	0	1.86302	0.547758	6284	6255	OK
[truncated: 25,723 more rows]

## Sheet: expression
trans_id	gene symbols	FPKM(small intestine)	FPKM(colon)	Expressed in Small Intestine?	Expressed in Colon?	3x higher in Small intestine?	3x higher in Colon	expressed in both / not differential?
NM_001001445	Trpv1	0	0.136673	no	yes	no	no	no
NM_001001804	Ephx4	0	2.93505	no	yes	no	no	no
NM_001001884	Nckap5l	0	0.0786119	no	yes	no	no	no
NM_001001985	Nat8l	0	0.0494594	no	yes	no	no	no
NM_001002897	Atg9b	0	0.133507	no	yes	no	no	no
NM_001002900	Higd1c	0	2.01303	no	yes	no	no	no
NM_001003405	Try5	0	55.0428	no	yes	no	no	no
NM_001003664	Gm5409	0	9.40226	no	yes	no	no	no
NM_001003911	Adamts7	0	0.0840927	no	yes	no	no	no
NM_001003947	Cyp4x1	0	0.322113	no	yes	no	no	no
NM_001003952	Sval3	0	0.616953	no	yes	no	no	no
NM_001004365	Actr3b	0	0.24852	no	yes	no	no	no
NM_001006677	Kcnq2	0	0.210483	no	yes	no	no	no
NM_001007220	Adam22	0	1.82512	no	yes	no	no	no
NM_001007268	Dusp13	0	0.243291	no	yes	no	no	no
NM_001007460	Zdhhc23	0	0.327809	no	yes	no	no	no
NM_001007463	Spag8	0	0.31646	no	yes	no	no	no
NM_001009948	Nrsn2	0	0.425661	no	yes	no	no	no
NM_001010836	Ppp1r13l	0	0.505012	no	yes	no	no	no
NM_001012310	AI132487	0	0.782766	no	yes	no	no	no
NM_001012704	Wfdc13	0	0.691836	no	yes	no	no	no
NM_001012725	Wfdc6b	0	0.31469	no	yes	no	no	no
NM_001013366	Wdr91	0	0.393949	no	yes	no	no	no
NM_001013767	Capn11	0	0.150822	no	yes	no	no	no
NM_001013776	Fbxw24	0	0.193107	no	yes	no	no	no
NM_001013820	Gm5631	0	0.0395514	no	yes	no	no	no
NM_001013829	Shf	0	0.230352	no	yes	no	no	no
NM_001014395	Fbxw22	0	0.264204	no	yes	no	no	no
NM_001014836	4930404N11Rik	0	1.44353	no	yes	no	no	no
NM_001024136	Anks6	0	0.53714	no	yes	no	no	no
NM_001024137	Pla2g4d	0	0.0790013	no	yes	no	no	no
NM_001024145	Pla2g4f	0	2.10209	no	yes	no	no	no
NM_001024614	1700007G11Rik	0	0.762248	no	yes	no	no	no
NM_001024698	Cpa2	0	13.4157	no	yes	no	no	no
NM_001025074	Ntrk2	0	0.153014	no	yes	no	no	no
NM_001029868	Pdzd4	0	0.138156	no	yes	no	no	no
NM_001029978	Tceal3	0	0.453465	no	yes	no	no	no
NM_001029985	Kcp	0	0.0864158	no	yes	no	no	no
NM_001030305	Pmp2	0	0.0893539	no	yes	no	no	no
NM_001031664	Nudt10	0	0.353295	no	yes	no	no	no
NM_001033041	Acmsd	0	0.0565214	no	yes	no	no	no
NM_001033149	Ttc9	0	0.159519	no	yes	no	no	no
NM_001033184	1700057G04Rik	0	2.6766	no	yes	no	no	no
NM_001033212	Rprml	0	0.360377	no	yes	no	no	no
NM_001033221	AU023871	0	0.705433	no	yes	no	no	no
NM_001033239	Csta	0	0.552579	no	yes	no	no	no
NM_001033281	Prdm6	0	0.22196	no	yes	no	no	no
NM_001033317	Cnga4	0	0.196619	no	yes	no	no	no
NM_001033330	Frmpd4	0	0.0627523	no	yes	no	no	no
NM_001033343	Sec31b	0	0.466947	no	yes	no	no	no
NM_001033344	Dusp27	0	0.0361744	no	yes	no	no	no
NM_001033349	Gm410	0	0.0187061	no	yes	no	no	no
NM_001033351	Grin3a	0	0.277649	no	yes	no	no	no
NM_001033371	Lrrc36	0	0.105729	no	yes	no	no	no
NM_001033382	Cacna2d4	0	0.0712034	no	yes	no	no	no
NM_001033415	Shisa3	0	0.192014	no	yes	no	no	no
NM_001033428	Tmem211	0	0.387009	no	yes	no	no	no
NM_001033458	Gm1673	0	2.11396	no	yes	no	no	no
NM_001033485	BC048644	0	0.0288319	no	yes	no	no	no
NM_001033489	Rnf207	0	0.142727	no	yes	no	no	no
NM_001033531	Klhl32	0	0.350398	no	yes	no	no	no
NM_001033538	Cass4	0	0.0774701	no	yes	no	no	no
NM_001033668	Dnahc1	0	0.0249798	no	yes	no	no	no
NM_001033875	Ctrc	0	0.712317	no	yes	no	no	no
NM_001033904	Khdc1c	0	0.163476	no	yes	no	no	no
NM_001034059	Ccdc160	0	0.340225	no	yes	no	no	no
NM_001034873	Ksr2	0	0.0406298	no	yes	no	no	no
NM_001034881	Gm5464	0	0.048426	no	yes	no	no	no
NM_001034895	Zfr2	0	0.222082	no	yes	no	no	no
NM_001034906	Gm6021	0	0.0573491	no	yes	no	no	no
NM_001035246	Trpm3	0	0.0752849	no	yes	no	no	no
NM_001035531	Adrbk2	0	0.216354	no	yes	no	no	no
NM_001037294	Alpk2	0	0.0486579	no	yes	no	no	no
NM_001037712	Kcnh6	0	0.270791	no	yes	no	no	no
NM_001037752	Defb45	0	10.4243	no	yes	no	no	no
NM_001037822	Krtap5-5	0	0.0965993	no	yes	no	no	no
NM_001037865	Col28a1	0	0.714811	no	yes	no	no	no
NM_001037915	Ripply1	0	1.66274	no	yes	no	no	no
NM_001038499	Arsi	0	0.0569336	no	yes	no	no	no
NM_001038614	Olfm1	0	1.95426	no	yes	no	no	no
NM_001038996	Try10	0	10.3203	no	yes	no	no	no
NM_001038997	EG436523	0	5.80856	no	yes	no	no	no
NM_001039105	Kcnrg	0	0.292438	no	yes	no	no	no
NM_001039114	Acsbg2	0	0.0371349	no	yes	no	no	no
NM_001039466	Trim46	0	2.95815	no	yes	no	no	no
NM_001039495	Ccdc108	0	0.152285	no	yes	no	no	no
NM_001039543	Mlf1	0	0.136633	no	yes	no	no	no
NM_001039578	Evi5l	0	0.585676	no	yes	no	no	no
NM_001039678	Prhoxnb	0	0.563111	no	yes	no	no	no
NM_001039723	Tmem120b	0	0.396487	no	yes	no	no	no
NM_001039889	Smok3b	0	0.0223984	no	yes	no	no	no
NM_001040700	BC051019	0	0.865551	no	yes	no	no	no
NM_001042528	Cacna1b	0	0.0186736	no	yes	no	no	no
NM_001042606	Sstr2	0	0.532391	no	yes	no	no	no
NM_001042699	4831426I19Rik	0	0.0215453	no	yes	no	no	no
NM_001042711	Amy2a5	0	83.0917	no	yes	no	no	no
NM_001042711_dup1	#N/A	0	82.8784	no	yes	no	no	no
[truncated: 27,625 more rows]
