# Supplementary material for: A tissue-specific landscape of sense/antisense transcription in the mouse intestine
Source: BMC Genomics. 2011 Jun 10;12:305. doi: 10.1186/1471-2164-12-305 (PMC3125268; doi:10.1186/1471-2164-12-305)
Supplement: Additional file 3 — Gene ontology analysis. Gene ontology analysis to investigate the presents or absence of gene ontology terms in either or both tissues. [file 1471-2164-12-305-S3.XLS]

## Sheet: selected gene ontology terms
	name	observed_OnlyInColon	up/down_OnlyInColon	2-tail_OnlyInColon	observed_OnlyInSmallIntestine	up/down_OnlyInSmallIntestine	2-tail_OnlyInSmallIntestine	MinP	Enriched_OnlyInColon_Sig	Depleted_OnlyInColon_Sig	Enriched_OnlyInColon	Depleted_OnlyInColon	Enriched_OnlyInSmallIntestine_Sig	Depleted_OnlyInSmallIntestine_Sig	Enriched_OnlyInSmallIntestine	Depleted_OnlyInSmallIntestine
	macromolecule metabolic process	124	∨	4.42049e-08	33	∨	0.000748241	4.42049e-08	0	-7.35453	0	0	0	3.12596	0	0
	ion transport	67	∧	8.65772e-06	20	∧	0.0842638	8.65772e-06	-5.0626	0	0	0	0	0	1.07436	0
	defense response	16	∨	0.384048	19	∧	0.00817817	0.00817817	0	0	0	-0.415614	2.08734	0	0	0
	cell-cell signaling	41	∧	0.000845907	15	∧	0.0338151	0.000845907	-3.07268	0	0	0	1.47089	0	0	0

## Sheet: Dataset
trans_id	Index	bundle_id	chr	left	right	Colon_537_FPKM	Small_Intestine_505_FPKM	GeneSymbolFromSource	PresentOnlyInColon	PresentOnlyInSmallIntestine	AbsentInBoth	PresentInBoth	Colon/SI-Ratio	Colon/SI-FoldChange	Colon/SI-FoldChangeCorrected	Colon>SI	Colon<SI
NM_001001130	1	35124	chr13	67848736	67856071	2.19856	3.52927	Zfp85-rs1	0	0	0	1	0.62295	-1.60526	-1.60526	0	1
NM_001001144	2	31358	chr9	110235796	110287450	9.00697e-06	0.0147699	Scap	0	0	0	1	0.000609819	-1639.83	<-100	1	1
NM_001001152	3	35108	chr13	67355853	67370004	0.245947	0.28962	Zfp458	0	0	0	1	0.849206	-1.17757	-1.17757	0	1
NM_001001160	4	26900	chr6	85419571	85452880	0	0.0213997	Fbxo41	0	1	0	0	OffInCol	OffInCol	OffInCol	1	1
NM_001001176	5	40107	chrX	103402212	103415181	1.89313e-07	0.000157854	Taf9b	0	0	0	1	0.00119929	-833.825	<-100	1	1
NM_001001177	6	37866	chr17	34535764	34597679	0.776192	0.368622	BC051142	0	0	0	1	2.10566	2.10566	2.10566	1	0
NM_001001178	7	21787	chr2	58674108	58998684	0.320347	0.137425	Ccdc148	0	0	0	1	2.33107	2.33107	2.33107	1	0
NM_001001179	8	27267	chr6	128489839	128531624	0.390107	0.448512	BC048546	0	0	0	1	0.869781	-1.14972	-1.14972	0	1
NM_001001180	9	29260	chr7	147995575	148008077	0.43516	0.283503	Zfp941	0	0	0	1	1.53494	1.53494	1.53494	1	0
NM_001001181	10	38771	chr18	75165553	75169587	278.962	135.829	BC031181	0	0	0	1	2.05377	2.05377	2.05377	1	0
NM_001001182	11	21792	chr2	59737419	59963797	5.08046	4.49255	Baz2b	0	0	0	1	1.13086	1.13086	1.13086	1	0
NM_001001183	12	37639	chr17	25194646	25218059	12.2546	11.9096	Tmem204	0	0	0	1	1.02897	1.02897	1.02897	1	0
NM_001001184	13	29673	chr8	47660947	47702554	4.06407	3.15998	Ccdc111	0	0	0	1	1.28611	1.28611	1.28611	1	0
NM_001001185	14	35127	chr13	67964273	67964854	18.4131	7.06243	BC048507	0	0	0	1	2.60719	2.60719	2.60719	1	0
NM_001001186	15	35113	chr13	67464519	67476699	1.18368	1.34771	Zfp456	0	0	0	1	0.87829	-1.13858	-1.13858	0	1
NM_001001187	16	35122	chr13	67768377	67784449	1.3512	1.68644	Zfp738	0	0	0	1	0.801214	-1.24811	-1.24811	0	1
NM_001001295	17	30970	chr9	64154562	64189064	0.155585	0.103291	Dis3l	0	0	0	1	1.50628	1.50628	1.50628	1	0
NM_001001297	18	21448	chr2	21127350	21136636	0.0730447	0.029615	Thnsl1	0	0	0	1	2.46648	2.46648	2.46648	1	0
NM_001001309	19	21411	chr2	12028286	12223547	0.490345	0.865531	Itga8	0	0	0	1	0.566525	-1.76515	-1.76515	0	1
NM_001001319	20	25047	chr4	143649028	143659221	0.038998	0.0521784	Pramel4	0	0	0	1	0.747397	-1.33798	-1.33798	0	1
NM_001001321	21	35084	chr13	64197617	64230638	4.21272	6.03982	Slc35d2	0	0	0	1	0.697491	-1.43371	-1.43371	0	1
NM_001001326	22	28936	chr7	116667424	116760661	0.00587605	0.00468677	St5	0	0	0	1	1.25375	1.25375	1.25375	1	0
NM_001001327	23	26090	chr5	130417982	130458760	0.687421	1.66036	Vkorc1l1	0	0	0	1	0.414019	-2.41535	-2.41535	0	1
NM_001001333	24	33938	chr11	121065746	121083970	0.421624	0.0628089	Hexdc	0	0	0	1	6.71281	6.71281	6.71281	1	0
NM_001001334	25	21435	chr2	18620648	18671232	0	0.232496	BC061194	0	1	0	0	OffInCol	OffInCol	OffInCol	1	1
NM_001001335	26	26710	chr6	54553140	54595816	6.95764	3.37929	Plekha8	0	0	0	1	2.05891	2.05891	2.05891	1	0
NM_001001445	27	33087	chr11	73051760	73074009	0.136673	0	Trpv1	1	0	0	0	OffInSI	OffInSI	OffInSI	1	0
NM_001001446	28	39358	chr19	44079511	44103737	0.839331	2.87312	Cyp2c44	0	0	0	1	0.292132	-3.42311	-3.42311	0	1
NM_001001447	29	27628	chr7	13483163	13493588	2.19004	1.42999	Zscan22	0	0	0	1	1.53151	1.53151	1.53151	1	0
NM_001001454	30	27470	chr7	4071134	4087843	0.0512361	0.0570454	Ttyh1	0	0	0	1	0.898164	-1.11338	-1.11338	0	1
NM_001001488	31	38715	chr18	64688632	64820654	24.2134	27.1483	Atp8b1	0	0	0	1	0.891894	-1.12121	-1.12121	0	1
NM_001001489	32	31667	chr10	39687958	39706452	0.00362315	0.000287158	BC021785	0	0	0	1	12.6173	12.6173	12.6173	1	0
NM_001001490	33	36033	chr14	120418806	120441657	0.486957	0.399781	Oxgr1	0	0	0	1	1.21806	1.21806	1.21806	1	0
NM_001001491	34	29837	chr8	74659190	74677028	35.0356	18.3537	Tpm4	0	0	0	1	1.90891	1.90891	1.90891	1	0
NM_001001493	35	29952	chr8	87604861	87606238	81.8092	45.2181	BC056474	0	0	0	1	1.80921	1.80921	1.80921	1	0
NM_001001495	36	26778	chr6	65540391	65584034	5.31974	0.195426	Tnip3	0	0	0	1	27.2212	27.2212	27.2212	1	0
NM_001001565	37	20634	chr1	75471143	75476046	0.0215089	0.0560979	Chpf	0	0	0	1	0.383417	-2.60813	-2.60813	0	1
NM_001001566	38	20634	chr1	75471143	75476046	0.768603	0.282755	Chpf	0	0	0	1	2.71826	2.71826	2.71826	1	0
NM_001001602	39	21696	chr2	35547513	35586514	0.785271	0.685373	Dab2ip	0	0	0	1	1.14576	1.14576	1.14576	1	0
NM_001001735	40	29565	chr8	26712777	26788444	5.19291	6.96405	Whsc1l1	0	0	0	1	0.745674	-1.34107	-1.34107	0	1
NM_001001738	41	39425	chr19	47969085	47993789	0.573528	0.34783	Itprip	0	0	0	1	1.64887	1.64887	1.64887	1	0
NM_001001792	42	27117	chr6	117813094	117822784	2.25432	6.92077	Zfp239	0	0	0	1	0.325733	-3.07	-3.07	0	1
NM_001001798	43	39821	chrX	57476466	57657156	0.527638	0.496218	Atp11c	0	0	0	1	1.06332	1.06332	1.06332	1	0
NM_001001804	44	25803	chr5	107832531	107859050	2.93505	0	Ephx4	1	0	0	0	OffInSI	OffInSI	OffInSI	1	0
NM_001001806	45	38353	chr17	84583268	84587287	8.17439	5.28944	Zfp36l2	0	0	0	1	1.54542	1.54542	1.54542	1	0
NM_001001880	46	21110	chr1	167522311	167564672	6.08219	4.45516	Mpzl1	0	0	0	1	1.3652	1.3652	1.3652	1	0
NM_001001881	47	36973	chr16	21649117	21694738	2.00963	0.515048	2510009E07Rik	0	0	0	1	3.90183	3.90183	3.90183	1	0
NM_001001882	48	23052	chr2	181054428	181091321	1.15716	0.806848	Rtel1	0	0	0	1	1.43417	1.43417	1.43417	1	0
NM_001001883	49	20477	chr1	53863717	54251878	0.0679456	0.0910285	Hecw2	0	0	0	1	0.746421	-1.33973	-1.33973	0	1
NM_001001884	50	36671	chr15	99252464	99288179	0.0786119	0	Nckap5l	1	0	0	0	OffInSI	OffInSI	OffInSI	1	0
NM_001001885	51	38892	chr19	5079336	5085477	0.120549	0.0927495	Tmem151a	0	0	0	1	1.29973	1.29973	1.29973	1	0
NM_001001892	52	37842	chr17	34132956	34137278	283.993	306.859	H2-K1	0	0	0	1	0.925484	-1.08052	-1.08052	0	1
NM_001001932	53	32139	chr10	95403296	95508152	5.92	4.52637	Eea1	0	0	0	1	1.30789	1.30789	1.30789	1	0
NM_001001979	54	38655	chr18	57292743	57457121	0.0300795	0.0211026	Megf10	0	0	0	1	1.42539	1.42539	1.42539	1	0
NM_001001980	55	25557	chr5	67137078	67448398	0.396688	0.252397	Limch1	0	0	0	1	1.57168	1.57168	1.57168	1	0
NM_001001981	56	20645	chr1	78654399	78664176	6.91569	2.47064	Utp14b	0	0	0	1	2.79915	2.79915	2.79915	1	0
NM_001001982	57	22378	chr2	118579880	118588397	0.611289	0.114524	A430105I19Rik	0	0	0	1	5.33765	5.33765	5.33765	1	0
NM_001001983	58	36899	chr16	17280443	17406407	4.81663	3.52235	Pi4ka	0	0	0	1	1.36745	1.36745	1.36745	1	0
NM_001001984	59	38867	chr19	4316146	4397077	4.47218	4.64152	Kdm2a	0	0	0	1	0.963516	-1.03787	-1.03787	0	1
NM_001001985	60	25430	chr5	34338632	34348565	0.0494594	0	Nat8l	1	0	0	0	OffInSI	OffInSI	OffInSI	1	0
NM_001001986	61	22731	chr2	153233196	153270215	10.1275	14.3645	8430427H17Rik	0	0	0	1	0.705037	-1.41837	-1.41837	0	1
NM_001001999	62	36932	chr16	18620411	18622496	8.08831e-07	7.62357e-07	Gp1bb	0	0	0	1	1.06096	1.06096	1.06096	1	0
NM_001002004	63	33204	chr11	78075255	78104127	16.434	19.9733	2610507B11Rik	0	0	0	1	0.822798	-1.21536	-1.21536	0	1
NM_001002008	64	37548	chr17	21704009	21725649	7.51003	6.77825	Zfp948	0	0	0	1	1.10796	1.10796	1.10796	1	0
NM_001002011	65	23401	chr3	88285070	88307254	60.6666	26.9845	Lmna	0	0	0	1	2.2482	2.2482	2.2482	1	0
NM_001002012	66	34223	chr12	77505162	77507923	0.665694	1.58106	Hspa2	0	0	0	1	0.421043	-2.37506	-2.37506	0	1
NM_001002238	67	39456	chr19	56900698	56944502	0.320311	0.0648141	Tdrd1	0	0	0	1	4.942	4.942	4.942	1	0
NM_001002239	68	38770	chr18	75160130	75163035	28.5907	14.7427	Rpl17	0	0	0	1	1.93931	1.93931	1.93931	1	0
NM_001002240	69	39456	chr19	56900764	56944502	0.657349	0.0706905	Tdrd1	0	0	0	1	9.29897	9.29897	9.29897	1	0
NM_001002241	70	39456	chr19	56905201	56944502	0.0174978	0.0242413	Tdrd1	0	0	0	1	0.721818	-1.38539	-1.38539	0	1
NM_001002267	71	31482	chr9	123168174	123169907	0	0.223183	Tmem158	0	1	0	0	OffInCol	OffInCol	OffInCol	1	1
NM_001002268	72	31548	chr10	14122390	14264842	0.39967	0.626436	Gpr126	0	0	0	1	0.638006	-1.56738	-1.56738	0	1
NM_001002272	73	40283	chrX	147079845	147091979	0.251731	0.115205	Tro	0	0	0	1	2.18507	2.18507	2.18507	1	0
NM_001002764	74	33132	chr11	74739373	74977950	1.31675	0.66261	Smg6	0	0	0	1	1.98722	1.98722	1.98722	1	0
NM_001002842	75	37821	chr17	33775000	33782651	0	0	Pram1	0	0	1	0	Absent	Absent	Absent	1	0
NM_001002846	76	30458	chr9	20442230	20449211	3.87637	5.58512e-09	Fbxl12	0	0	0	1	6.94053e+08	6.94053e+08	>100	1	0
NM_001002895	77	37708	chr17	27700713	27702672	33.792	11.4517	AI413582	0	0	0	1	2.95083	2.95083	2.95083	1	0
NM_001002897	78	25313	chr5	23889998	23897961	0.133507	0	Atg9b	1	0	0	0	OffInSI	OffInSI	OffInSI	1	0
NM_001002898	79	23106	chr3	15371826	15426427	0.328827	0.515046	Sirpb1a	0	0	0	1	0.638442	-1.56631	-1.56631	0	1
NM_001002900	80	36691	chr15	100195015	100214386	2.01303	0	AB099516	1	0	0	0	OffInSI	OffInSI	OffInSI	1	0
NM_001002927	81	24014	chr4	4060682	4065592	7.14179	0.804262	Penk	0	0	0	1	8.87993	8.87993	8.87993	1	0
NM_001002929	82	33800	chr11	115425757	115445238	9.53343	6.83078	Nup85	0	0	0	1	1.39566	1.39566	1.39566	1	0
NM_001003405	83	26567	chr6	41261230	41264709	55.0428	0	Try5	1	0	0	0	OffInSI	OffInSI	OffInSI	1	0
NM_001003664	84	26571	chr6	41365305	41369592	9.40226	0	Gm5409	1	0	0	0	OffInSI	OffInSI	OffInSI	1	0
NM_001003666	85	35110	chr13	67393386	67407348	0.180853	0.0898117	Zfp457	0	0	0	1	2.01369	2.01369	2.01369	1	0
NM_001003668	86	36712	chr15	101261920	101269235	0.868249	0.094515	5430421N21Rik	0	0	0	1	9.18636	9.18636	9.18636	1	0
NM_001003670	87	36718	chr15	101454458	101458619	0	0.0152482	Gm5414	0	1	0	0	OffInCol	OffInCol	OffInCol	1	1
NM_001003671	88	38560	chr18	37249789	37347311	2.15778e-08	0.0558285	Pcdha@	0	0	0	1	3.86502e-07	-2.58731e+06	<-100	1	1
NM_001003672	89	38560	chr18	37303622	37347311	0.110555	7.19128e-08	Pcdha@	0	0	0	1	1.53735e+06	1.53735e+06	>100	1	0
NM_001003717	90	32184	chr10	110601857	110734303	0.884031	1.63	Osbpl8	0	0	0	1	0.54235	-1.84383	-1.84383	0	1
NM_001003719	91	34128	chr12	56703885	56922154	2.26722	1.73971	Ralgapa1	0	0	0	1	1.30322	1.30322	1.30322	1	0
NM_001003815	92	22790	chr2	156246787	156368950	0.0620093	0.0581967	Epb4.1l1	0	0	0	1	1.06551	1.06551	1.06551	1	0
NM_001003817	93	33482	chr11	98273797	98299030	6.86852	2.26126	Erbb2	0	0	0	1	3.03747	3.03747	3.03747	1	0
NM_001003829	94	35719	chr14	55730136	55734274	0.0528534	0.035684	Jph4	0	0	0	1	1.48115	1.48115	1.48115	1	0
NM_001003893	95	25104	chr4	147976652	147989589	0.0175818	3.44948e-09	Masp2	0	0	0	1	5.09694e+06	5.09694e+06	>100	1	0
NM_001003898	96	25104	chr4	147986490	148001105	0.664401	0.0075738	Tardbp	0	0	0	1	87.7236	87.7236	87.7236	1	0
NM_001003899	97	25104	chr4	147986490	148001105	0.60022	0.616561	Tardbp	0	0	0	1	0.973497	-1.02723	-1.02723	0	1
NM_001003908	98	33320	chr11	86508154	86570994	32.3777	59.3555	Cltc	0	0	0	1	0.545488	-1.83322	-1.83322	0	1
NM_001003909	99	25232	chr5	3689999	3803109	4.84108	4.64023	Ankib1	0	0	0	1	1.04328	1.04328	1.04328	1	0
NM_001003910	100	32080	chr10	86168555	86239588	0.569772	0.339703	BC030307	0	0	0	1	1.67727	1.67727	1.67727	1	0
NM_001003911	101	31140	chr9	90057815	90094940	0.0840927	0	Adamts7	1	0	0	0	OffInSI	OffInSI	OffInSI	1	0
NM_001003912	102	23368	chr3	87422672	87541955	3.16135	1.6047	Arhgef11	0	0	0	1	1.97006	1.97006	1.97006	1	0
NM_001003913	103	32278	chr10	126733276	126748842	9.46719	5.84406	Mars	0	0	0	1	1.61997	1.61997	1.61997	1	0
NM_001003915	104	22298	chr2	110437455	110489502	0.0128387	0.0172677	Slc5a12	0	0	0	1	0.74351	-1.34497	-1.34497	0	1
NM_001003916	105	40015	chrX	92834535	92853771	1.25487	0.819957	Zc4h2	0	0	0	1	1.53041	1.53041	1.53041	1	0
NM_001003917	106	20623	chr1	75177439	75188497	3.55142	2.30536	Atg9a	0	0	0	1	1.54051	1.54051	1.54051	1	0
NM_001003918	107	36825	chr16	8688814	8738435	9.78813	5.26099	Usp7	0	0	0	1	1.86051	1.86051	1.86051	1	0
NM_001003919	108	38266	chr17	66472859	66501508	1.08911	0.493653	Ddx11	0	0	0	1	2.20623	2.20623	2.20623	1	0
NM_001003920	109	27489	chr7	4642529	4667599	0.114384	0.111183	Brsk1	0	0	0	1	1.02879	1.02879	1.02879	1	0
NM_001003933	110	38984	chr19	7500390	7557779	0.170739	0.0708859	Rtn3	0	0	0	1	2.40865	2.40865	2.40865	1	0
NM_001003934	111	38984	chr19	7500390	7557779	4.55173e-05	4.49295e-05	Rtn3	0	0	0	1	1.01308	1.01308	1.01308	1	0
NM_001003939	112	32080	chr10	86168555	86187329	0.066218	0.00658498	BC030307	0	0	0	1	10.0559	10.0559	10.0559	1	0
NM_001003947	113	24577	chr4	114781286	114806582	0.322113	0	Cyp4x1	1	0	0	0	OffInSI	OffInSI	OffInSI	1	0
NM_001003948	114	20667	chr1	84032867	84281220	1.85185	1.27677	Pid1	0	0	0	1	1.45042	1.45042	1.45042	1	0
NM_001003949	115	31953	chr10	79439864	79447075	2.90902	1.17035	ORF61	0	0	0	1	2.4856	2.4856	2.4856	1	0
NM_001003950	116	32209	chr10	116342839	116387436	5.52432	4.00675	Rab3ip	0	0	0	1	1.37875	1.37875	1.37875	1	0
NM_001003952	117	26584	chr6	41918138	41923089	0.616953	0	Sval3	1	0	0	0	OffInSI	OffInSI	OffInSI	1	0
NM_001003953	118	26016	chr5	123320684	123439101	0.274323	0.000296147	Kdm2b	0	0	0	1	926.307	926.307	>100	1	0
NM_001003955	119	26896	chr6	85284955	85324628	3.68214e-11	0.0586407	Rab11fip5	0	0	0	1	6.27915e-10	-1.59257e+09	<-100	1	1
NM_001003960	120	22733	chr2	153475189	153513466	0.0697646	0.0526827	Dnmt3b	0	0	0	1	1.32424	1.32424	1.32424	1	0
NM_001003961	121	22733	chr2	153475189	153513466	0.0471264	0.0349118	Dnmt3b	0	0	0	1	1.34987	1.34987	1.34987	1	0
NM_001003963	122	22733	chr2	153475189	153513466	0.179802	0.137939	Dnmt3b	0	0	0	1	1.30349	1.30349	1.30349	1	0
NM_001003971	123	37198	chr16	56075521	56190124	0.909868	0.851068	Senp7	0	0	0	1	1.06909	1.06909	1.06909	1	0
NM_001003972	124	37198	chr16	56075521	56126657	1.14218	0.178847	Senp7	0	0	0	1	6.38635	6.38635	6.38635	1	0
NM_001003973	125	37198	chr16	56075521	56126657	5.28211e-10	0.597614	Senp7	0	0	0	1	8.83867e-10	-1.13139e+09	<-100	1	1
NM_001004062	126	29773	chr8	72906256	72963472	0.323408	0.0949988	Crtc1	0	0	0	1	3.40434	3.40434	3.40434	1	0
NM_001004066	127	34575	chr12	117285934	117299062	2.16626	0.866145	Zfp386	0	0	0	1	2.50104	2.50104	2.50104	1	0
NM_001004139	128	28159	chr7	46773135	46795785	0.183692	0.194806	Zfp619	0	0	0	1	0.942948	-1.0605	-1.0605	0	1
NM_001004140	129	29530	chr8	23278623	23296291	5.15891	3.65124	Ckap2	0	0	0	1	1.41292	1.41292	1.41292	1	0
NM_001004141	130	24453	chr4	95961198	96015371	0.0347072	0.0710808	Cyp2j11-ps	0	0	0	1	0.488278	-2.04801	-2.04801	0	1
NM_001004142	131	33054	chr11	70904698	70958206	0.0867311	0.282877	Nlrp1a	0	0	0	1	0.306604	-3.26154	-3.26154	0	1
NM_001004143	132	32875	chr11	60965282	60988561	8.69117	9.2264	Usp22	0	0	0	1	0.941989	-1.06158	-1.06158	0	1
NM_001004144	133	33179	chr11	77306913	77321276	1.8374	2.01809	Git1	0	0	0	1	0.910465	-1.09834	-1.09834	0	1
NM_001004148	134	33064	chr11	72055495	72080106	0	0.0400741	Slc13a5	0	1	0	0	OffInCol	OffInCol	OffInCol	1	1
NM_001004150	135	36506	chr15	83057151	83082204	3.97804	0.817134	A4galt	0	0	0	1	4.86828	4.86828	4.86828	1	0
NM_001004152	136	27721	chr7	19303438	19312597	0.0613695	0.0885792	Psg22	0	0	0	1	0.692821	-1.44337	-1.44337	0	1
NM_001004153	137	27449	chr7	3154659	3169204	0	0.0112885	AU018091	0	1	0	0	OffInCol	OffInCol	OffInCol	1	1
NM_001004154	138	40304	chrX	149574500	149606486	0.142642	0.0559625	Rragb	0	0	0	1	2.54889	2.54889	2.54889	1	0
NM_001004155	139	35902	chr14	70554211	70559309	0.78017	0.78395	9930012K11Rik	0	0	0	1	0.995178	-1.00485	-1.00485	0	1
NM_001004156	140	25146	chr4	151470827	151489509	0.811319	0.200587	Plekhg5	0	0	0	1	4.04472	4.04472	4.04472	1	0
NM_001004157	141	33147	chr11	75327042	75340082	1.0153	0.221053	Scarf1	0	0	0	1	4.59302	4.59302	4.59302	1	0
NM_001004159	142	27178	chr6	123123040	123154689	0.0130349	0.552365	Clec4b2	0	0	0	1	0.0235983	-42.3759	-42.3759	0	1
NM_001004164	143	32092	chr10	87842156	87910074	3.07351	3.08883	Gnptab	0	0	0	1	0.99504	-1.00498	-1.00498	0	1
NM_001004173	144	20642	chr1	78306920	78416861	36.6434	20.5304	Sgpp2	0	0	0	1	1.78484	1.78484	1.78484	1	0
NM_001004174	145	22462	chr2	122463622	122466812	220.869	43.4822	AA467197	0	0	0	1	5.07953	5.07953	5.07953	1	0
NM_001004176	146	23221	chr3	51491534	51908928	0.996238	0.301323	Maml3	0	0	0	1	3.30621	3.30621	3.30621	1	0
NM_001004177	147	23763	chr3	108193765	108218412	0.0164718	0.00483083	Celsr2	0	0	0	1	3.40972	3.40972	3.40972	1	0
NM_001004178	148	24678	chr4	119202922	119211374	1.91241	1.13697	AA415398	0	0	0	1	1.68202	1.68202	1.68202	1	0
NM_001004180	149	25899	chr5	115018259	115063227	0	0	BC057022	0	0	1	0	Absent	Absent	Absent	1	0
NM_001004182	150	26547	chr6	40060251	40198352	0	0.0207958	Gm5567	0	1	0	0	OffInCol	OffInCol	OffInCol	1	1
NM_001004184	151	28507	chr7	88259684	88315302	0	19.6622	Slc28a1	0	1	0	0	OffInCol	OffInCol	OffInCol	1	1
NM_001004185	152	28515	chr7	88716177	88741722	1.29388	0.264566	Whamm	0	0	0	1	4.89058	4.89058	4.89058	1	0
NM_001004187	153	29010	chr7	126937700	126992455	0.673663	0.509464	2610020H08Rik	0	0	0	1	1.3223	1.3223	1.3223	1	0
NM_001004190	154	30452	chr9	20149579	20189602	1.80822	1.07614	Zfp560	0	0	0	1	1.68028	1.68028	1.68028	1	0
NM_001004191	155	30799	chr9	48303449	48304077	23.7012	8.35404	Gm5617	0	0	0	1	2.83709	2.83709	2.83709	1	0
NM_001004193	156	39704	chrX	35227952	35232121	0.220508	0.155831	Rhox8	0	0	0	1	1.41505	1.41505	1.41505	1	0
NM_001004293	157	23755	chr3	107989252	107994695	0.508878	0.24006	Amigo1	0	0	0	1	2.1198	2.1198	2.1198	1	0
NM_001004357	158	26624	chr6	45010059	47251370	0	0	Cntnap2	0	0	1	0	Absent	Absent	Absent	1	0
NM_001004359	159	40195	chrX	132277230	132338007	0.0744648	7.42011e-08	Gprasp1	0	0	0	1	1.00355e+06	1.00355e+06	>100	1	0
NM_001004361	160	38483	chr18	25294539	25327378	0.174181	0.00226377	5730494M16Rik	0	0	0	1	76.9429	76.9429	76.9429	1	0
NM_001004362	161	31921	chr10	78527118	78560345	3.18256	3.1869	2610008E11Rik	0	0	0	1	0.998638	-1.00136	-1.00136	0	1
NM_001004363	162	32060	chr10	83834063	83903216	0.0809505	0.0700589	Nuak1	0	0	0	1	1.15546	1.15546	1.15546	1	0
NM_001004364	163	34013	chr12	21117616	21276032	1.4973	2.7508	Asap2	0	0	0	1	0.544314	-1.83717	-1.83717	0	1
NM_001004365	164	25341	chr5	25265843	25356159	0.24852	0	Actr3b	1	0	0	0	OffInSI	OffInSI	OffInSI	1	0
NM_001004367	165	23885	chr3	133903111	133925125	0.20356	0.178895	Cxxc4	0	0	0	1	1.13787	1.13787	1.13787	1	0
NM_001004435	166	32939	chr11	68316520	68366200	0.1037	0.166815	Pik3r6	0	0	0	1	0.621647	-1.60863	-1.60863	0	1
NM_001004436	167	35545	chr14	35487113	35559403	7.79782	13.5176	Wapal	0	0	0	1	0.576864	-1.73351	-1.73351	0	1
NM_001004455	168	34021	chr12	25350702	25366660	0.0405028	0.104766	Cys1	0	0	0	1	0.386603	-2.58664	-2.58664	0	1
NM_001004468	169	29167	chr7	137720997	137908296	0.220351	0.0412823	Tacc2	0	0	0	1	5.33766	5.33766	5.33766	1	0
NM_001004721	170	22765	chr2	155103987	155183160	23.1887	13.8779	Pigu	0	0	0	1	1.67091	1.67091	1.67091	1	0
NM_001004762	171	27645	chr7	13914670	13946017	0.0330516	0.0908892	Pla2g4c	0	0	0	1	0.363647	-2.74992	-2.74992	0	1
NM_001005223	172	33302	chr11	84724456	84729858	45.7046	26.8358	Znhit3	0	0	0	1	1.70312	1.70312	1.70312	1	0
NM_001005247	173	28336	chr7	54015835	54051251	0.543474	4.84992	Hps5	0	0	0	1	0.112058	-8.92392	-8.92392	0	1
NM_001005248	174	28336	chr7	54015835	54051251	6.26658	2.54276	Hps5	0	0	0	1	2.46448	2.46448	2.46448	1	0
NM_001005331	175	36966	chr16	20672821	20692956	2.04596	1.09883	Eif4g1	0	0	0	1	1.86194	1.86194	1.86194	1	0
NM_001005341	176	33322	chr11	86749926	86807264	3.67646	2.53367	Ypel2	0	0	0	1	1.45104	1.45104	1.45104	1	0
NM_001005343	177	21866	chr2	73109982	73113828	0.00426359	0	Sp9	1	0	0	0	OffInSI	OffInSI	OffInSI	1	0
NM_001005358	178	37490	chr17	17201066	17226595	2.73869	3.09944	Data not found	0	0	0	1	0.883608	-1.13172	-1.13172	0	1
NM_001005370	179	40310	chrX	150266835	150268783	1.85129	0.669539	Spin2	0	0	0	1	2.76502	2.76502	2.76502	1	0
NM_001005385	180	40195	chrX	132277230	132338007	1.08155	1.22738	Gprasp1	0	0	0	1	0.881186	-1.13483	-1.13483	0	1
NM_001005419	181	31814	chr10	67007258	67011703	12.3427	21.3613	Ado	0	0	0	1	0.577807	-1.73068	-1.73068	0	1
NM_001005420	182	21572	chr2	28303460	28311028	0.255663	0.0912637	Gm347	0	0	0	1	2.80137	2.80137	2.80137	1	0
NM_001005421	183	30772	chr9	44887265	44916614	4.76373	30.3953	Amica1	0	0	0	1	0.156726	-6.38057	-6.38057	0	1
NM_001005422	184	34919	chr13	46369089	46395484	1.48101	0.470897	Gm1574	0	0	0	1	3.14508	3.14508	3.14508	1	0
NM_001005423	185	20579	chr1	72205806	72258881	0.182141	1.67239	Mreg	0	0	0	1	0.108911	-9.18184	-9.18184	0	1
NM_001005425	186	22907	chr2	165176796	165187619	0	0.00199588	Zfp663	0	1	0	0	OffInCol	OffInCol	OffInCol	1	1
NM_001005426	187	26192	chr5	138229029	138263849	1.41491	0.422024	Zcwpw1	0	0	0	1	3.35268	3.35268	3.35268	1	0
NM_001005475	188	40294	chrX	148613551	148659779	0.749709	0.204856	Iqsec2	0	0	0	1	3.65969	3.65969	3.65969	1	0
NM_001005477	189	25797	chr5	106881541	106887185	0	0.0163011	Barhl2	0	1	0	0	OffInCol	OffInCol	OffInCol	1	1
NM_001005506	190	24802	chr4	129303320	129318049	0.857524	0.498613	Txlna	0	0	0	1	1.71982	1.71982	1.71982	1	0
NM_001005507	191	21014	chr1	154684124	154749776	1.51565	1.10049	Smg7	0	0	0	1	1.37725	1.37725	1.37725	1	0
NM_001005508	192	21170	chr1	173319090	173340370	0.756863	1.56063	Arhgap30	0	0	0	1	0.484973	-2.06197	-2.06197	0	1
NM_001005509	193	23252	chr3	58329742	58361423	22.031	22.6768	Eif2a	0	0	0	1	0.971522	-1.02931	-1.02931	0	1
NM_001005510	194	34216	chr12	76919304	77211915	1.91186	1.36898	Syne2	0	0	0	1	1.39656	1.39656	1.39656	1	0
NM_001005523	195	26031	chr5	124183366	124199421	1.50991	0.97359	Rsrc2	0	0	0	1	1.55087	1.55087	1.55087	1	0
NM_001005525	196	26031	chr5	124178438	124199421	23.2418	18.7082	Rsrc2	0	0	0	1	1.24233	1.24233	1.24233	1	0
NM_001005605	197	27390	chr6	140572209	140604002	0.00320698	0.146093	Aebp2	0	0	0	1	0.0219516	-45.5547	-45.5547	0	1
NM_001005608	198	33812	chr11	115836038	115869725	6.84504e-08	0.252548	Itgb4	0	0	0	1	2.71039e-07	-3.6895e+06	<-100	1	1
NM_001005740	199	34906	chr13	42804949	43233881	1.02462	0.302164	Phactr1	0	0	0	1	3.39094	3.39094	3.39094	1	0
NM_001005748	200	34906	chr13	43218207	43233881	0.0300283	0.594022	Phactr1	0	0	0	1	0.0505508	-19.7821	-19.7821	0	1
NM_001005767	201	36954	chr16	20279893	20302435	13.7907	9.46869	Parl	0	0	0	1	1.45645	1.45645	1.45645	1	0
NM_001005784	202	24461	chr4	98062516	98164324	0.222887	0.415339	Inadl	0	0	0	1	0.536639	-1.86345	-1.86345	0	1
NM_001005787	203	24461	chr4	98213324	98355701	0.201982	0.471701	Inadl	0	0	0	1	0.428199	-2.33536	-2.33536	0	1
NM_001005788	204	24694	chr4	120602741	120624306	0.227542	0.253832	Zfp69	0	0	0	1	0.896428	-1.11554	-1.11554	0	1
NM_001005846	205	23955	chr3	145813137	145858476	12.362	11.7421	Mcoln2	0	0	0	1	1.05279	1.05279	1.05279	1	0
NM_001005847	206	29687	chr8	54597079	54608776	54.0515	25.73	Aga	0	0	0	1	2.10072	2.10072	2.10072	1	0
NM_001005854	207	37161	chr16	45416867	45493082	3.22524	2.71048	Gm609	0	0	0	1	1.18991	1.18991	1.18991	1	0
NM_001005858	208	39259	chr19	34682446	34687891	23.5351	11.4762	I830012O16Rik	0	0	0	1	2.05077	2.05077	2.05077	1	0
NM_001005859	209	23870	chr3	130429754	130432222	495.466	206.408	Rpl34	0	0	0	1	2.40042	2.40042	2.40042	1	0
NM_001005860	210	27175	chr6	122940384	122974123	0.650674	2.07299	Clec4a4	0	0	0	1	0.313882	-3.18591	-3.18591	0	1
NM_001005863	211	29639	chr8	42076265	42219080	4.0238	1.4373	Mtus1	0	0	0	1	2.79955	2.79955	2.79955	1	0
NM_001005864	212	29639	chr8	42076265	42140148	6.63767	5.27054	Mtus1	0	0	0	1	1.25939	1.25939	1.25939	1	0
NM_001005865	213	29639	chr8	42076265	42127265	9.60798	36.6521	Mtus1	0	0	0	1	0.26214	-3.81476	-3.81476	0	1
NM_001005866	214	26016	chr5	123320684	123438542	0.0199648	0.657709	Kdm2b	0	0	0	1	0.0303551	-32.9434	-32.9434	0	1
NM_001005867	215	32477	chr11	6295127	6306165	3.93505	1.80015	Zmiz2	0	0	0	1	2.18596	2.18596	2.18596	1	0
NM_001005868	216	35287	chr13	104608865	104710594	21.7255	19.7127	Erbb2ip	0	0	0	1	1.10211	1.10211	1.10211	1	0
NM_001005916	217	37699	chr17	27110123	27113148	2.32561	2.16884	Zbtb9	0	0	0	1	1.07228	1.07228	1.07228	1	0
NM_001006664	218	22790	chr2	156301572	156368950	2.05493	0.0991142	Epb4.1l1	0	0	0	1	20.733	20.733	20.733	1	0
NM_001006677	219	23043	chr2	180830945	180869930	0.210483	0	Kcnq2	1	0	0	0	OffInSI	OffInSI	OffInSI	1	0
NM_001007077	220	25040	chr4	143379236	143385488	0	0.0144842	Gm13023	0	1	0	0	OffInCol	OffInCol	OffInCol	1	1
NM_001007154	221	23005	chr2	177927788	178073197	0.0646863	0.00821178	Phactr3	0	0	0	1	7.87726	7.87726	7.87726	1	0
NM_001007220	222	25251	chr5	8092259	8368081	1.82512	0	Adam22	1	0	0	0	OffInSI	OffInSI	OffInSI	1	0
NM_001007221	223	25251	chr5	8092259	8368081	1.18946e-10	0	Adam22	1	0	0	0	OffInSI	OffInSI	OffInSI	1	0
NM_001007268	224	35435	chr14	22552617	22567844	0.243291	0	Dusp13	1	0	0	0	OffInSI	OffInSI	OffInSI	1	0
NM_001007460	225	37141	chr16	43969258	43979163	0.327809	0	Zdhhc23	1	0	0	0	OffInSI	OffInSI	OffInSI	1	0
NM_001007461	226	33488	chr11	98487673	98499403	0.160434	0.114698	Gsdma3	0	0	0	1	1.39875	1.39875	1.39875	1	0
NM_001007463	227	24182	chr4	43664600	43666424	0.31646	0	Spag8	1	0	0	0	OffInSI	OffInSI	OffInSI	1	0
NM_001007465	228	33258	chr11	82617320	82684712	5.73027	6.42201e-11	Rffl	0	0	0	1	8.92286e+10	8.92286e+10	>100	1	0
NM_001007472	229	26897	chr6	85373879	85378871	0.0361193	0.039631	Noto	0	0	0	1	0.91139	-1.09723	-1.09723	0	1
NM_001007567	230	30127	chr8	108724337	108734833	2.85693	1.82331	Slc7a6os	0	0	0	1	1.56689	1.56689	1.56689	1	0
NM_001007568	231	36364	chr15	76682573	76701865	1.0038	0.338424	Zfp251	0	0	0	1	2.9661	2.9661	2.9661	1	0
NM_001007569	232	27698	chr7	17545143	17547669	1.12588	0.398449	Pnmal1	0	0	0	1	2.82566	2.82566	2.82566	1	0
NM_001007570	233	29767	chr8	72708238	72736180	1.14867	0.347865	Slc25a42	0	0	0	1	3.30206	3.30206	3.30206	1	0
NM_001007571	234	29923	chr8	86770133	86773660	474.874	172.328	D8Ertd738e	0	0	0	1	2.75564	2.75564	2.75564	1	0
NM_001007574	235	25805	chr5	107926763	107941575	0.869403	0.420463	A830010M20Rik	0	0	0	1	2.06773	2.06773	2.06773	1	0
NM_001007575	236	35118	chr13	67591102	67601458	2.78099	2.98814	Zfp58	0	0	0	1	0.930676	-1.07449	-1.07449	0	1
NM_001007576	237	40247	chrX	138515702	138631474	0.0184081	0.0128065	Gucy2f	0	0	0	1	1.4374	1.4374	1.4374	1	0
NM_001007577	238	40375	chrX	162937746	162948410	1.31658	1.5602	Tceanc	0	0	0	1	0.843853	-1.18504	-1.18504	0	1
NM_001007578	239	40180	chrX	131282993	131285958	1.46813	0.281289	Armcx6	0	0	0	1	5.21929	5.21929	5.21929	1	0
NM_001007581	240	22911	chr2	165315611	165318814	2.26987	0.732924	2810408M09Rik	0	0	0	1	3.09701	3.09701	3.09701	1	0
NM_001007582	241	29513	chr8	22812995	22814119	0.669956	8928.67	AY761184	0	0	0	1	7.50342e-05	-13327.2	<-100	1	1
NM_001007589	242	24105	chr4	34497863	34514157	4.49048	1.03886	Akirin2	0	0	0	1	4.32251	4.32251	4.32251	1	0
NM_001007596	243	34191	chr12	73312738	73337711	5.01234	1.68895	Rtn1	0	0	0	1	2.96773	2.96773	2.96773	1	0
NM_001008231	244	38164	chr17	49595346	49703662	0.524709	0.358062	Daam2	0	0	0	1	1.46541	1.46541	1.46541	1	0
NM_001008232	245	24928	chr4	135762279	135802488	0.277168	0.0435838	Asap3	0	0	0	1	6.35943	6.35943	6.35943	1	0
NM_001008233	246	25224	chr4	155595564	155602651	2.93809	3.204	Plekhn1	0	0	0	1	0.917007	-1.0905	-1.0905	0	1
NM_001008238	247	31017	chr9	69843284	69854922	0.101958	0.420628	Bnip2	0	0	0	1	0.242395	-4.1255	-4.1255	0	1
NM_001008420	248	36115	chr15	21041206	21519288	0.00117918	0.00454445	Cdh12	0	0	0	1	0.259477	-3.85391	-3.85391	0	1
NM_001008421	249	34007	chr12	17355298	17436901	3.5424	3.39727	Nol10	0	0	0	1	1.04272	1.04272	1.04272	1	0
NM_001008422	250	28259	chr7	52258319	52271619	0.398306	0.223987	Scaf1	0	0	0	1	1.77825	1.77825	1.77825	1	0
NM_001008424	251	37938	chr17	35689072	35694125	1.24029	0.14482	Cdsn	0	0	0	1	8.56436	8.56436	8.56436	1	0
NM_001008425	252	37574	chr17	23805585	23810737	16.9056	8.99173	Thoc6	0	0	0	1	1.88013	1.88013	1.88013	1	0
NM_001008426	253	21026	chr1	155721474	155724001	0.0026482	0	Gm5531	1	0	0	0	OffInSI	OffInSI	OffInSI	1	0
NM_001008427	254	28177	chr7	49915477	49948088	0.811617	0.729886	Gm5595	0	0	0	1	1.11198	1.11198	1.11198	1	0
NM_001008497	255	23258	chr3	58918546	58934546	8.24584	4.1578	P2ry14	0	0	0	1	1.98322	1.98322	1.98322	1	0
NM_001008498	256	21602	chr2	29887077	29904399	1.57553	0.369681	Wdr34	0	0	0	1	4.26186	4.26186	4.26186	1	0
NM_001008501	257	37550	chr17	21844707	21862603	2.68714	1.78436	Zfp760	0	0	0	1	1.50594	1.50594	1.50594	1	0
NM_001008502	258	23188	chr3	37211475	37220373	1.51979	0.947072	Bbs12	0	0	0	1	1.60472	1.60472	1.60472	1	0
NM_001008506	259	34372	chr12	99985177	100025984	0.0651536	0.13192	Zc3h14	0	0	0	1	0.493887	-2.02475	-2.02475	0	1
NM_001008533	260	20926	chr1	136095798	136132004	5.79361e-05	0.000332993	Adora1	0	0	0	1	0.173986	-5.74759	-5.74759	0	1
NM_001008542	261	39434	chr19	53384995	53450300	0.00194238	0.0980091	Mxi1	0	0	0	1	0.0198184	-50.4583	-50.4583	0	1
NM_001008543	262	39434	chr19	53404935	53450300	7.15814	7.11093	Mxi1	0	0	0	1	1.00664	1.00664	1.00664	1	0
NM_001008545	263	25104	chr4	147986490	148001105	0.917519	0.344827	Tardbp	0	0	0	1	2.66081	2.66081	2.66081	1	0
NM_001008546	264	25104	chr4	147986490	148001105	0.174113	0.0905886	Tardbp	0	0	0	1	1.92202	1.92202	1.92202	1	0
NM_001008548	265	28667	chr7	108570211	108661341	0.00426748	0.0383204	Pde2a	0	0	0	1	0.111363	-8.97963	-8.97963	0	1
NM_001008549	266	28193	chr7	50817739	50830831	0.837377	0.731506	Zfp658	0	0	0	1	1.14473	1.14473	1.14473	1	0
NM_001008550	267	34245	chr12	80333333	80397269	1.20491	0.841575	Zfyve26	0	0	0	1	1.43173	1.43173	1.43173	1	0
NM_001008700	268	29056	chr7	132695795	132722988	3.52788	3.63945	Il4ra	0	0	0	1	0.969344	-1.03163	-1.03163	0	1
NM_001008702	269	36068	chr15	6249788	6390709	0.261603	0.327549	Dab2	0	0	0	1	0.798668	-1.25208	-1.25208	0	1
NM_001008705	270	26297	chr5	145901265	145908943	89.3054	75.2849	Bud31	0	0	0	1	1.18623	1.18623	1.18623	1	0
NM_001008785	271	27013	chr6	95067899	95079781	0.398346	1.41789	Kbtbd8	0	0	0	1	0.280943	-3.55944	-3.55944	0	1
NM_001008791	272	24344	chr4	63075943	63156985	0.0214069	0.0106876	Whrn	0	0	0	1	2.00297	2.00297	2.00297	1	0
NM_001008792	273	24344	chr4	63075943	63156985	0.0740761	0.0110408	Whrn	0	0	0	1	6.70931	6.70931	6.70931	1	0
NM_001008793	274	24344	chr4	63075943	63156985	0.0610172	0.0122763	Whrn	0	0	0	1	4.97032	4.97032	4.97032	1	0
NM_001008794	275	24344	chr4	63075943	63156985	0.00915114	0.0396381	Whrn	0	0	0	1	0.230867	-4.33149	-4.33149	0	1
NM_001008795	276	24344	chr4	63075943	63156985	0.0133401	0.0432058	Whrn	0	0	0	1	0.308757	-3.23879	-3.23879	0	1
NM_001008796	277	24344	chr4	63075943	63156985	9.83502e-05	0.0305654	Whrn	0	0	0	1	0.0032177	-310.781	<-100	1	1
NM_001008797	278	24344	chr4	63075943	63094356	0.00879774	0.0456226	Whrn	0	0	0	1	0.192837	-5.18572	-5.18572	0	1
NM_001008798	279	24344	chr4	63075943	63094356	0.00870787	0.0298217	Whrn	0	0	0	1	0.291998	-3.42468	-3.42468	0	1
NM_001009544	280	37806	chr17	33201087	33205003	0.00964718	0.00408715	4921501E09Rik	0	0	0	1	2.36037	2.36037	2.36037	1	0
NM_001009546	281	38943	chr19	6105797	6115555	14.5124	321.155	Naaladl1	0	0	0	1	0.0451881	-22.1297	-22.1297	0	1
NM_001009549	282	39793	chrX	51075862	51079571	0.274682	0.0597834	Zfp36l3	0	0	0	1	4.59462	4.59462	4.59462	1	0
NM_001009550	283	24321	chr4	61808865	61811875	0	0	Mup21	0	0	1	0	Absent	Absent	Absent	1	0
NM_001009573	284	33815	chr11	115923409	115939275	1.06786	0.273718	Unc13d	0	0	0	1	3.90131	3.90131	3.90131	1	0
NM_001009575	285	40195	chrX	132277230	132281865	1.15096	1.13393	Gprasp1	0	0	0	1	1.01502	1.01502	1.01502	1	0
NM_001009818	286	25717	chr5	93522482	93603984	10.0671	13.6192	40797	0	0	0	1	0.739184	-1.35284	-1.35284	0	1
NM_001009927	287	32864	chr11	60541899	60546453	3.29997	1.37354	Smcr7	0	0	0	1	2.40253	2.40253	2.40253	1	0
NM_001009935	288	23620	chr3	96361879	96365780	144.236	44.6889	Txnip	0	0	0	1	3.22756	3.22756	3.22756	1	0
NM_001009947	289	39662	chrX	33428826	33616557	0.833323	2.13068	Dock11	0	0	0	1	0.391107	-2.55685	-2.55685	0	1
NM_001009948	290	22696	chr2	152194493	152202302	0.425661	0	Nrsn2	1	0	0	0	OffInSI	OffInSI	OffInSI	1	0
NM_001009949	291	24213	chr4	45408795	45421638	9.39036	10.2636	Mcart1	0	0	0	1	0.914919	-1.09299	-1.09299	0	1
NM_001009950	292	30228	chr8	122003502	122025598	0	0.305905	Slc38a8	0	1	0	0	OffInCol	OffInCol	OffInCol	1	1
NM_001009951	293	29698	chr8	59010318	59029363	5.59391	3.61529	BC088983	0	0	0	1	1.54729	1.54729	1.54729	1	0
NM_001009952	294	28119	chr7	34149361	34151338	1.24289	0.0133411	Abpd	0	0	0	1	93.1625	93.1625	93.1625	1	0
NM_001009978	295	21911	chr2	79699181	79748556	1.28256	0.808166	Pde1a	0	0	0	1	1.587	1.587	1.587	1	0
NM_001009979	296	21911	chr2	79699181	79748556	0.0925628	0.169297	Pde1a	0	0	0	1	0.546748	-1.829	-1.829	0	1
NM_001010825	297	25881	chr5	114185790	114190616	1.09237	0.698888	Ficd	0	0	0	1	1.56301	1.56301	1.56301	1	0
NM_001010826	298	28609	chr7	104601713	104608067	12.0535	3.66682	Kctd14	0	0	0	1	3.28718	3.28718	3.28718	1	0
NM_001010833	299	37948	chr17	35978442	35996615	1.03026	0.779934	Mdc1	0	0	0	1	1.32096	1.32096	1.32096	1	0
NM_001010834	300	23092	chr3	10331733	10335656	9.00786	8.03231	Slc10a5	0	0	0	1	1.12145	1.12145	1.12145	1	0
NM_001010836	301	27749	chr7	19946564	19963882	0.505012	0	Ppp1r13l	1	0	0	0	OffInSI	OffInSI	OffInSI	1	0
NM_001010930	302	26546	chr6	39751806	39760935	0.00687138	0.0130981	Mrps33	0	0	0	1	0.524609	-1.90618	-1.90618	0	1
NM_001010973	303	34975	chr13	54287497	54317801	0.103988	0.277738	Hrh2	0	0	0	1	0.37441	-2.67087	-2.67087	0	1
NM_001011707	304	39296	chr19	39188387	39261246	63.1354	51.6481	Cyp2c66	0	0	0	1	1.22241	1.22241	1.22241	1	0
NM_001011780	305	36628	chr15	98037401	98051487	0.064068	0.0340524	Olfr287	0	0	0	1	1.88145	1.88145	1.88145	1	0
NM_001011873	306	20295	chr1	13658851	13691804	3.17455	50.7661	Xkr9	0	0	0	1	0.0625329	-15.9916	-15.9916	0	1
NM_001011875	307	35651	chr14	51676457	51676895	0	1.01098	Rnase12	0	1	0	0	OffInCol	OffInCol	OffInCol	1	1
NM_001011876	308	35570	chr14	44579490	44579934	19.7183	50.7901	Ang6	0	0	0	1	0.388231	-2.57578	-2.57578	0	1
NM_001012236	309	31331	chr9	108960445	108961765	16.6458	9.30391	Trex1	0	0	0	1	1.78912	1.78912	1.78912	1	0
NM_001012273	310	33858	chr11	117710550	117717057	0.821165	0.316016	Birc5	0	0	0	1	2.59849	2.59849	2.59849	1	0
NM_001012306	311	23655	chr3	98545398	98566333	50.3909	0.409867	Hsd3b3	0	0	0	1	122.945	122.945	>100	1	0
NM_001012307	312	29490	chr8	22194718	22195695	1.64114	14383.1	Defa23	0	0	0	1	0.000114102	-8764.09	<-100	1	1
NM_001012307_dup1	313	29496	chr8	22331251	22332228	1.64114	14390.3	Data not found	0	0	0	1	0.000114045	-8768.48	<-100	1	1
NM_001012309	314	33174	chr11	76857793	76891937	13.579	11.4347	Ccdc55	0	0	0	1	1.18753	1.18753	1.18753	1	0
NM_001012310	315	34470	chr12	110089338	110095025	0.782766	0	Slc25a47	1	0	0	0	OffInSI	OffInSI	OffInSI	1	0
NM_001012311	316	34671	chr13	21513143	21532922	0.0693747	0.0670931	Pgbd1	0	0	0	1	1.03401	1.03401	1.03401	1	0
NM_001012323	317	24319	chr4	61711268	61715151	0	0	Mup20	0	0	1	0	Absent	Absent	Absent	1	0
NM_001012324	318	34947	chr13	49600178	49628158	1.501	1.02746	Ecm2	0	0	0	1	1.46088	1.46088	1.46088	1	0
NM_001012325	319	35104	chr13	67170333	67198912	1.11137	0.210077	Zfp708	0	0	0	1	5.2903	5.2903	5.2903	1	0
NM_001012330	320	21254	chr1	179374791	179380897	1.58716	1.76328	Zfp238	0	0	0	1	0.900118	-1.11097	-1.11097	0	1
NM_001012335	321	22214	chr2	91769978	91771856	0.114538	0.166572	Mdk	0	0	0	1	0.687619	-1.45429	-1.45429	0	1
NM_001012336	322	22214	chr2	91769978	91771950	0.657314	0.799982	Mdk	0	0	0	1	0.821661	-1.21705	-1.21705	0	1
NM_001012363	323	25481	chr5	38740511	38874624	1.09898	8.24754	Slc2a9	0	0	0	1	0.133249	-7.50472	-7.50472	0	1
NM_001012396	324	21419	chr2	13948457	13977662	23.9218	16.2909	Ptpla	0	0	0	1	1.46841	1.46841	1.46841	1	0
NM_001012400	325	24669	chr4	118897742	118905329	3.10871	1.30715	AU022252	0	0	0	1	2.37824	2.37824	2.37824	1	0
NM_001012401	326	28079	chr7	31338320	31340458	13.2881	8.51683	Hspb6	0	0	0	1	1.56022	1.56022	1.56022	1	0
NM_001012434	327	28609	chr7	104601713	104608067	6.55458	2.75391	Kctd14	0	0	0	1	2.3801	2.3801	2.3801	1	0
NM_001012448	328	35104	chr13	67170333	67182481	0.23573	0.63	Zfp708	0	0	0	1	0.374175	-2.67255	-2.67255	0	1
NM_001012449	329	35104	chr13	67170333	67198912	0.386917	0.626983	Zfp708	0	0	0	1	0.617109	-1.62046	-1.62046	0	1
NM_001012450	330	24093	chr4	32891009	33010480	0.0510675	0.0300359	Ankrd6	0	0	0	1	1.70022	1.70022	1.70022	1	0
NM_001012451	331	24093	chr4	32891009	33037801	0.00359878	0.0886913	Ankrd6	0	0	0	1	0.0405765	-24.6448	-24.6448	0	1
NM_001012477	332	27115	chr6	117118552	117131386	0.445707	0.280242	Cxcl12	0	0	0	1	1.59044	1.59044	1.59044	1	0
NM_001012517	333	29599	chr8	32297849	32371955	1.07766	0.74686	Fut10	0	0	0	1	1.44292	1.44292	1.44292	1	0
NM_001012518	334	21471	chr2	24646293	24775110	0.11853	0.348593	Ehmt1	0	0	0	1	0.340024	-2.94097	-2.94097	0	1
NM_001012520	335	27297	chr6	129647235	129667150	0	0.880939	Klri1	0	1	0	0	OffInCol	OffInCol	OffInCol	1	1
NM_001012623	336	20336	chr1	22278502	22812563	0.271593	0.193766	Rims1	0	0	0	1	1.40165	1.40165	1.40165	1	0
NM_001012624	337	20336	chr1	22278502	22812563	0.493175	0.328684	Rims1	0	0	0	1	1.50045	1.50045	1.50045	1	0
NM_001012625	338	20336	chr1	22278502	22812563	0.371328	0.301921	Rims1	0	0	0	1	1.22988	1.22988	1.22988	1	0
NM_001012638	339	30102	chr8	108222058	108224995	12.2351	5.14185	Acd	0	0	0	1	2.37951	2.37951	2.37951	1	0
NM_001012640	340	29488	chr8	22083372	22084427	0	12.3874	AY761185	0	1	0	0	OffInCol	OffInCol	OffInCol	1	1
NM_001012667	341	29536	chr8	23573085	23587351	0.00929957	0.0815869	AI316807	0	0	0	1	0.113984	-8.77319	-8.77319	0	1
NM_001012704	342	22885	chr2	164510606	164513206	0.691836	0	Wfdc13	1	0	0	0	OffInSI	OffInSI	OffInSI	1	0
NM_001012725	343	22880	chr2	164439199	164443713	0.31469	0	Wfdc6b	1	0	0	0	OffInSI	OffInSI	OffInSI	1	0
NM_001012765	344	37077	chr16	35155721	35304635	1.49517	0.596453	Adcy5	0	0	0	1	2.50677	2.50677	2.50677	1	0
NM_001013012	345	27531	chr7	6083090	6107573	1.25452	0.633826	Zfp787	0	0	0	1	1.97928	1.97928	1.97928	1	0
NM_001013019	346	39011	chr19	8925274	8928399	2.52658	0.34785	Lrrn4cl	0	0	0	1	7.26342	7.26342	7.26342	1	0
NM_001013022	347	36574	chr15	89207879	89209685	6.915	4.49594	Odf3b	0	0	0	1	1.53805	1.53805	1.53805	1	0
NM_001013023	348	25235	chr5	3890580	3893933	3.55527	2.04569	Mterf	0	0	0	1	1.73793	1.73793	1.73793	1	0
NM_001013024	349	23168	chr3	32716547	32834179	0.266827	0.0260115	Usp13	0	0	0	1	10.258	10.258	10.258	1	0
NM_001013025	350	20434	chr1	43104113	43155467	2.02217	0.687466	Tgfbrap1	0	0	0	1	2.94148	2.94148	2.94148	1	0
NM_001013026	351	23667	chr3	100742782	100773586	2.27365	1.15984	Ttf2	0	0	0	1	1.96031	1.96031	1.96031	1	0
NM_001013028	352	32067	chr10	84565371	84580492	7.01755	21.0707	AI597468	0	0	0	1	0.333048	-3.00257	-3.00257	0	1
NM_001013256	353	32950	chr11	68829412	68849975	0.518287	0.384813	1500010J02Rik	0	0	0	1	1.34685	1.34685	1.34685	1	0
NM_001013360	354	36439	chr15	79616780	79664763	0.986333	0.839067	Nptxr	0	0	0	1	1.17551	1.17551	1.17551	1	0
NM_001013362	355	36439	chr15	79616780	79664763	2.26811e-07	6.7346e-12	Nptxr	0	0	0	1	33678.5	33678.5	>100	1	0
NM_001013366	356	26508	chr6	34830425	34860831	0.393949	0	Wdr91	1	0	0	0	OffInSI	OffInSI	OffInSI	1	0
NM_001013367	357	36065	chr15	5093860	5131899	16.1241	8.77627	Prkaa1	0	0	0	1	1.83724	1.83724	1.83724	1	0
NM_001013368	358	28364	chr7	56121798	56136411	2.87757	2.64554	E2f8	0	0	0	1	1.08771	1.08771	1.08771	1	0
NM_001013369	359	22950	chr2	170321927	170344570	10.6087	9.98689	Pfdn4	0	0	0	1	1.06226	1.06226	1.06226	1	0
NM_001013370	360	31688	chr10	41607244	41628242	7.6826	42.6058	Sesn1	0	0	0	1	0.180318	-5.54575	-5.54575	0	1
NM_001013371	361	37084	chr16	35926600	35939113	7.76677	12.8337	Dtx3l	0	0	0	1	0.605186	-1.65239	-1.65239	0	1
NM_001013372	362	34342	chr12	88783797	88784967	0.234272	0.0459383	Nrp	0	0	0	1	5.09971	5.09971	5.09971	1	0
NM_001013373	363	30776	chr9	45127182	45155663	1.73829	0.0405498	Tmprss13	0	0	0	1	42.868	42.868	42.868	1	0
NM_001013374	364	20380	chr1	36480030	36502084	3.7337	1.75271	Lman2l	0	0	0	1	2.13024	2.13024	2.13024	1	0
NM_001013375	365	33371	chr11	93720556	93747080	2.22784	3.27019	Utp18	0	0	0	1	0.681257	-1.46787	-1.46787	0	1
NM_001013376	366	21368	chr2	3246220	3249900	18.177	14.4633	Rpp38	0	0	0	1	1.25677	1.25677	1.25677	1	0
NM_001013377	367	24176	chr4	43509015	43512532	24.3055	10.6578	E130306D19Rik	0	0	0	1	2.28054	2.28054	2.28054	1	0
NM_001013378	368	26341	chr5	149996135	150027010	2.50442	2.75571	Uspl1	0	0	0	1	0.908811	-1.10034	-1.10034	0	1
NM_001013379	369	29744	chr8	71732944	71754438	2.14555	3.32341	Zfp930	0	0	0	1	0.645587	-1.54898	-1.54898	0	1
NM_001013380	370	30062	chr8	106941573	106966947	15.1269	4.77763	Dync1li2	0	0	0	1	3.16619	3.16619	3.16619	1	0
NM_001013381	371	33385	chr11	94401111	94410521	1.36606	0.462553	Rsad1	0	0	0	1	2.9533	2.9533	2.9533	1	0
NM_001013384	372	29913	chr8	86649887	86656416	0	0.169559	Podnl1	0	1	0	0	OffInCol	OffInCol	OffInCol	1	1
NM_001013387	373	39622	chrX	20603309	20639164	1.54379	1.29326	Zfp182	0	0	0	1	1.19372	1.19372	1.19372	1	0
NM_001013389	374	34801	chr13	25084351	25112248	2.38262	0.535579	Mrs2	0	0	0	1	4.44868	4.44868	4.44868	1	0
NM_001013391	375	32219	chr10	116781723	116814029	3.42264	3.22053	Cpsf6	0	0	0	1	1.06276	1.06276	1.06276	1	0
NM_001013405	376	31470	chr9	122714664	122745450	3.0154	1.80681	D9Ertd402e	0	0	0	1	1.66891	1.66891	1.66891	1	0
NM_001013414	377	32999	chr11	69715379	69727324	2.54176	0.888637	Neurl4	0	0	0	1	2.86029	2.86029	2.86029	1	0
NM_001013441	378	32065	chr10	84380400	84479192	3.8952	2.65114	Ric8b	0	0	0	1	1.46925	1.46925	1.46925	1	0
NM_001013577	379	24302	chr4	59782518	59796727	2.87267	2.1788	1110054O05Rik	0	0	0	1	1.31846	1.31846	1.31846	1	0
NM_001013578	380	35389	chr14	14783454	14793739	1.5707	0.840452	Thoc7	0	0	0	1	1.86888	1.86888	1.86888	1	0
NM_001013580	381	30340	chr8	129823551	129925959	2.81041	2.41118	Pard3	0	0	0	1	1.16557	1.16557	1.16557	1	0
NM_001013581	382	30340	chr8	129823511	129957044	0.475915	0.626237	Pard3	0	0	0	1	0.75996	-1.31586	-1.31586	0	1
NM_001013607	383	33030	chr11	70327017	70328118	0	0	Vmo1	0	0	1	0	Absent	Absent	Absent	1	0
NM_001013608	384	35082	chr13	63916627	64001609	2.17554	1.98884	0610007P08Rik	0	0	0	1	1.09387	1.09387	1.09387	1	0
NM_001013616	385	28791	chr7	111367308	111383666	3.90752	0.383233	Trim6	0	0	0	1	10.1962	10.1962	10.1962	1	0
NM_001013741	386	36652	chr15	98634212	98638356	0	0.00316726	Ddn	0	1	0	0	OffInCol	OffInCol	OffInCol	1	1
NM_001013745	387	37992	chr17	37139469	37147674	5.72887e-05	0.177977	Zfp57	0	0	0	1	0.000321888	-3106.67	<-100	1	1
NM_001013749	388	38086	chr17	45678888	45686626	0.247795	0.241863	Tmem151b	0	0	0	1	1.02453	1.02453	1.02453	1	0
NM_001013751	389	26110	chr5	135034109	135035963	0	0.207983	Gm52	0	1	0	0	OffInCol	OffInCol	OffInCol	1	1
NM_001013753	390	35978	chr14	84843369	84936867	0.92546	0.115304	Pcdh17	0	0	0	1	8.02626	8.02626	8.02626	1	0
NM_001013755	391	24756	chr4	126287097	126291615	0.206449	0.100258	5730409E04Rik	0	0	0	1	2.05918	2.05918	2.05918	1	0
NM_001013756	392	24911	chr4	135097802	135129535	0.293428	0.138433	Grhl3	0	0	0	1	2.11964	2.11964	2.11964	1	0
NM_001013762	393	39109	chr19	12674505	12702106	0.0342986	0.0313957	Gm4952	0	0	0	1	1.09246	1.09246	1.09246	1	0
NM_001013764	394	29996	chr8	95544113	95572091	0.778192	0.0936965	Ces1a	0	0	0	1	8.30545	8.30545	8.30545	1	0
NM_001013767	395	38092	chr17	45767152	45796258	0.150822	0	Capn11	1	0	0	0	OffInSI	OffInSI	OffInSI	1	0
NM_001013769	396	35106	chr13	67274117	67284434	3.34743	2.76061	Rsl1	0	0	0	1	1.21257	1.21257	1.21257	1	0
NM_001013770	397	39246	chr19	33629770	33664801	1.82613	1.84647	Lipo1	0	0	0	1	0.988984	-1.01114	-1.01114	0	1
NM_001013771	398	20520	chr1	59573107	59691353	0.292905	0.0799866	Gm973	0	0	0	1	3.66193	3.66193	3.66193	1	0
NM_001013773	399	26208	chr5	138667131	138693103	0.73265	0.392927	BC055004	0	0	0	1	1.8646	1.8646	1.8646	1	0
NM_001013776	400	31345	chr9	109503629	109528571	0.193107	0	Fbxw24	1	0	0	0	OffInSI	OffInSI	OffInSI	1	0
NM_001013778	401	36832	chr16	10420651	10447443	1.06738	2.17677	Fam18a	0	0	0	1	0.49035	-2.03936	-2.03936	0	1
NM_001013779	402	21215	chr1	175350734	175396167	14.3092	1.17402	Aim2	0	0	0	1	12.1882	12.1882	12.1882	1	0
NM_001013780	403	25016	chr4	141174739	141179749	1.65185	0.570841	Slc25a34	0	0	0	1	2.89371	2.89371	2.89371	1	0
NM_001013784	404	33125	chr11	74433106	74455018	0.611524	0.12805	E130309D14Rik	0	0	0	1	4.77567	4.77567	4.77567	1	0
NM_001013785	405	34603	chr13	4232985	4247605	437.221	51.4197	Akr1c19	0	0	0	1	8.50299	8.50299	8.50299	1	0
NM_001013786	406	34672	chr13	21534043	21545596	6.24221	4.15247	Zfp187	0	0	0	1	1.50325	1.50325	1.50325	1	0
NM_001013792	407	36127	chr15	27535675	27560448	6.493	2.57582	Fam105b	0	0	0	1	2.52075	2.52075	2.52075	1	0
NM_001013802	408	22605	chr2	140221165	142215786	0.214373	0.0855602	Macrod2	0	0	0	1	2.50552	2.50552	2.50552	1	0
NM_001013806	409	23996	chr3	157610429	157669801	3.48505	5.47632	Ankrd13c	0	0	0	1	0.636385	-1.57137	-1.57137	0	1
NM_001013811	410	28442	chr7	75418724	75507976	0.10576	0.438916	Fam169b	0	0	0	1	0.240957	-4.15011	-4.15011	0	1
NM_001013813	411	30382	chr9	13424432	13513977	0.356926	0.200485	Maml2	0	0	0	1	1.78031	1.78031	1.78031	1	0
NM_001013814	412	31299	chr9	108199252	108203928	1.28942	0.343038	Amt	0	0	0	1	3.75883	3.75883	3.75883	1	0
NM_001013817	413	20675	chr1	87497277	87541611	1.5536	3.12242	Sp140	0	0	0	1	0.497563	-2.0098	-2.0098	0	1
NM_001013820	414	38992	chr19	8136698	8206472	0.0395514	0	Gm5631	1	0	0	0	OffInSI	OffInSI	OffInSI	1	0
NM_001013823	415	33541	chr11	99711968	99712919	0	0.0950811	Krtap4-16	0	1	0	0	OffInCol	OffInCol	OffInCol	1	1
NM_001013824	416	34354	chr12	89509079	89512941	0.113174	0.104347	Gm5662	0	0	0	1	1.08459	1.08459	1.08459	1	0
NM_001013829	417	22457	chr2	122174627	122194654	0.230352	0	Shf	1	0	0	0	OffInSI	OffInSI	OffInSI	1	0
NM_001013832	418	37466	chr17	13244186	13245146	0.106681	0.375457	Gpr31c	0	0	0	1	0.284136	-3.51944	-3.51944	0	1
NM_001013833	419	39236	chr19	30642040	31839523	0.120851	0.10953	Prkg1	0	0	0	1	1.10336	1.10336	1.10336	1	0
NM_001014288	420	24372	chr4	75587142	75779380	3.93907	1.9824	Ptprd	0	0	0	1	1.98702	1.98702	1.98702	1	0
NM_001014390	421	32229	chr10	118296404	118305959	4.30765	2.55351	Dyrk2	0	0	0	1	1.68695	1.68695	1.68695	1	0
NM_001014395	422	31341	chr9	109280924	109306810	0.264204	0	Fbxw22	1	0	0	0	OffInSI	OffInSI	OffInSI	1	0
NM_001014397	423	25078	chr4	146927385	146959310	0.139737	0.325241	Gm13154	0	0	0	1	0.429641	-2.32752	-2.32752	0	1
NM_001014399	424	37200	chr16	56477958	56690248	0.191451	0.0275539	Abi3bp	0	0	0	1	6.94824	6.94824	6.94824	1	0
NM_001014422	425	37200	chr16	56477958	56690248	1.13112	0.883774	Abi3bp	0	0	0	1	1.27987	1.27987	1.27987	1	0
NM_001014423	426	37200	chr16	56477958	56690248	0.144959	0.0112771	Abi3bp	0	0	0	1	12.8543	12.8543	12.8543	1	0
NM_001014424	427	37200	chr16	56477958	56690248	0.244762	0.13728	Abi3bp	0	0	0	1	1.78294	1.78294	1.78294	1	0
NM_001014761	428	30772	chr9	44925958	44938153	1.8048	3.84407	Scn2b	0	0	0	1	0.469502	-2.12991	-2.12991	0	1
NM_001014836	429	32025	chr10	80826768	80828565	1.44353	0	4930404N11Rik	1	0	0	0	OffInSI	OffInSI	OffInSI	1	0
NM_001014973	430	34069	chr12	35731860	35832149	9.44755	8.31161	Snx13	0	0	0	1	1.13667	1.13667	1.13667	1	0
NM_001014974	431	20606	chr1	74708327	74744547	0.89897	1.13191	Ttll4	0	0	0	1	0.794206	-1.25912	-1.25912	0	1
NM_001014976	432	36743	chr15	102126723	102154787	0.354635	0.176133	Espl1	0	0	0	1	2.01345	2.01345	2.01345	1	0
NM_001014981	433	38710	chr18	63868348	64149413	1.45419	1.83705	Wdr7	0	0	0	1	0.79159	-1.26328	-1.26328	0	1
NM_001014995	434	23423	chr3	88987146	88993211	1.16972	1.88539	Fam189b	0	0	0	1	0.620413	-1.61183	-1.61183	0	1
NM_001014996	435	35772	chr14	57145597	57190683	1.36269	1.85813	Cenpj	0	0	0	1	0.733366	-1.36357	-1.36357	0	1
NM_001014997	436	27299	chr6	129716664	129725867	0	1.67122	Gm156	0	1	0	0	OffInCol	OffInCol	OffInCol	1	1
NM_001015039	437	25433	chr5	34537542	34630973	0.104596	0.1369	Zfyve28	0	0	0	1	0.764032	-1.30885	-1.30885	0	1
NM_001015046	438	33124	chr11	74196984	74403660	7.86199	2.03534	Rap1gap2	0	0	0	1	3.86274	3.86274	3.86274	1	0
NM_001015099	439	34100	chr12	52449216	52477973	2.1932	2.81729	G2e3	0	0	0	1	0.778479	-1.28456	-1.28456	0	1
NM_001015507	440	31258	chr9	106724306	106783323	2.34857	1.39495	Vprbp	0	0	0	1	1.68362	1.68362	1.68362	1	0
NM_001015681	441	24301	chr4	59639198	59767175	0.653154	0.602837	E130308A19Rik	0	0	0	1	1.08347	1.08347	1.08347	1	0
NM_001015876	442	26099	chr5	130732906	130817437	2.99877	1.09742	Tyw1	0	0	0	1	2.73256	2.73256	2.73256	1	0
NM_001015889	443	35277	chr13	101421561	101426015	0.246417	0.199558	Taf9	0	0	0	1	1.23481	1.23481	1.23481	1	0
NM_001017407	444	31770	chr10	60638009	60643428	0.0736443	0.162226	Tbata	0	0	0	1	0.453961	-2.20283	-2.20283	0	1
NM_001017409	445	31770	chr10	60638009	60643428	0.185996	0.323026	Tbata	0	0	0	1	0.575793	-1.73674	-1.73674	0	1
NM_001017426	446	32968	chr11	69212019	69227177	0.785567	0.991075	Kdm6b	0	0	0	1	0.792641	-1.2616	-1.2616	0	1
NM_001017427	447	24363	chr4	73360482	73436506	4.28936	2.18724	Rasef	0	0	0	1	1.96108	1.96108	1.96108	1	0
NM_001017429	448	37119	chr16	38347084	38352849	319.527	158.641	Cox17	0	0	0	1	2.01415	2.01415	2.01415	1	0
NM_001017525	449	32070	chr10	85061155	85123037	0.35224	0.190914	Btbd11	0	0	0	1	1.84502	1.84502	1.84502	1	0
NM_001017955	450	27624	chr7	13353440	13361007	0.275994	0.0707319	Zscan18	0	0	0	1	3.90197	3.90197	3.90197	1	0
NM_001017959	451	39714	chrX	35758240	35809632	56.9897	113.187	Lamp2	0	0	0	1	0.5035	-1.9861	-1.9861	0	1
NM_001017966	452	25018	chr4	141239477	141279334	1.09551	1.0867	Ddi2	0	0	0	1	1.00811	1.00811	1.00811	1	0
NM_001017968	453	24870	chr4	133162906	133189344	0.870954	0.372347	Zdhhc18	0	0	0	1	2.33909	2.33909	2.33909	1	0
NM_001017983	454	36386	chr15	77770951	77787152	0.376771	0.0895289	Foxred2	0	0	0	1	4.20837	4.20837	4.20837	1	0
NM_001017985	455	28651	chr7	107520742	107618668	1.72662	1.10783	C2cd3	0	0	0	1	1.55856	1.55856	1.55856	1	0
NM_001018042	456	21864	chr2	72774489	72818503	6.92333	3.11994	Sp3	0	0	0	1	2.21906	2.21906	2.21906	1	0
NM_001018063	457	39790	chrX	50972353	50973585	1.58714	1.21668	Cxx1b	0	0	0	1	1.30448	1.30448	1.30448	1	0
NM_001024134	458	37982	chr17	36997635	37004132	15.1915	22.0192	Trim15	0	0	0	1	0.689921	-1.44944	-1.44944	0	1
NM_001024135	459	35969	chr14	79826317	79830845	0.775717	0.707061	Kbtbd7	0	0	0	1	1.0971	1.0971	1.0971	1	0
NM_001024136	460	24233	chr4	47028560	47070178	0.53714	0	Anks6	1	0	0	0	OffInSI	OffInSI	OffInSI	1	0
NM_001024137	461	22415	chr2	120091604	120114805	0.0790013	0	Pla2g4d	1	0	0	0	OffInSI	OffInSI	OffInSI	1	0
NM_001024139	462	30544	chr9	30706739	30730037	1.38452	0.39714	Adamts15	0	0	0	1	3.48623	3.48623	3.48623	1	0
NM_001024142	463	24207	chr4	45047119	45097476	0.659152	0.100965	Fbxo10	0	0	0	1	6.52852	6.52852	6.52852	1	0
NM_001024145	464	22416	chr2	120125692	120139901	2.10209	0	Pla2g4f	1	0	0	0	OffInSI	OffInSI	OffInSI	1	0
NM_001024147	465	25580	chr5	72972877	72978789	0.13063	0.0705555	Gm5868	0	0	0	1	1.85145	1.85145	1.85145	1	0
NM_001024148	466	25649	chr5	87888517	87911283	1.76433	3.34041	Ugt2a1	0	0	0	1	0.528178	-1.8933	-1.8933	0	1
NM_001024205	467	33183	chr11	77499640	77531468	5.93257	12.2729	Nufip2	0	0	0	1	0.483388	-2.06873	-2.06873	0	1
NM_001024206	468	32962	chr11	69137487	69139295	198.547	124.12	Trappc1	0	0	0	1	1.59964	1.59964	1.59964	1	0
NM_001024225	469	29514	chr8	22844965	22845943	13.9144	47928.8	Defa6	0	0	0	1	0.000290314	-3444.55	<-100	1	1
NM_001024230	470	32655	chr11	48700923	48715654	1.75245	4.21516	Gm5431	0	0	0	1	0.415749	-2.4053	-2.4053	0	1
NM_001024385	471	22582	chr2	132672401	132692504	2.78776e-07	2.36118e-06	Crls1	0	0	0	1	0.118066	-8.46981	-8.46981	0	1
NM_001024458	472	25438	chr5	34916362	34974954	14.1822	5.99338	Add1	0	0	0	1	2.36631	2.36631	2.36631	1	0
NM_001024468	473	27412	chr6	144942354	144997332	0.0224448	0.0543298	Bcat1	0	0	0	1	0.413121	-2.4206	-2.4206	0	1
NM_001024474	474	34965	chr13	52599743	52626205	0.388214	0.0683972	Diras2	0	0	0	1	5.67588	5.67588	5.67588	1	0
NM_001024504	475	29437	chr8	13255962	13288126	0.456323	0.0706991	Dcun1d2	0	0	0	1	6.45444	6.45444	6.45444	1	0
NM_001024508	476	35154	chr13	74075285	74098343	37.306	24.4371	Brd9	0	0	0	1	1.52661	1.52661	1.52661	1	0
NM_001024512	477	35414	chr14	21167383	21202713	0.0731874	0.41193	Fam149b	0	0	0	1	0.17767	-5.62843	-5.62843	0	1
NM_001024526	478	36685	chr15	99803210	99846789	8.3242	20.5776	Larp4	0	0	0	1	0.404527	-2.47202	-2.47202	0	1
NM_001024539	479	31930	chr10	79080682	79100663	0.153862	0.0216565	Shc2	0	0	0	1	7.10466	7.10466	7.10466	1	0
NM_001024560	480	38913	chr19	5495277	5510489	2.84788	0.64206	Snx32	0	0	0	1	4.43554	4.43554	4.43554	1	0
NM_001024602	481	34558	chr12	113960384	113984802	2.48974	1.01108	AW555464	0	0	0	1	2.46246	2.46246	2.46246	1	0
NM_001024604	482	35505	chr14	32513200	32643601	2.06324	3.12623	Ankrd28	0	0	0	1	0.659977	-1.5152	-1.5152	0	1
NM_001024606	483	30066	chr8	107115367	107120749	11.6431	22.0553	Pdp2	0	0	0	1	0.527905	-1.89428	-1.89428	0	1
NM_001024614	484	25742	chr5	98758322	99231038	0.762248	0	1700007G11Rik	1	0	0	0	OffInSI	OffInSI	OffInSI	1	0
NM_001024616	485	21514	chr2	25438537	25463966	3.87565	1.57591	B230208H17Rik	0	0	0	1	2.45931	2.45931	2.45931	1	0
NM_001024617	486	29886	chr8	84239098	84646460	1.3658	1.05209	Inpp4b	0	0	0	1	1.29818	1.29818	1.29818	1	0
NM_001024619	487	28621	chr7	105499177	105509798	0.0246619	0.0523292	Tsku	0	0	0	1	0.471284	-2.12186	-2.12186	0	1
NM_001024622	488	37196	chr16	56015620	56029830	73.2663	74.1734	Pcnp	0	0	0	1	0.987771	-1.01238	-1.01238	0	1
NM_001024624	489	40345	chrX	157222239	157432613	0	0.187845	Cdkl5	0	1	0	0	OffInCol	OffInCol	OffInCol	1	1
NM_001024626	490	32045	chr10	81510871	81524331	3.77169	3.35649	Data not found	0	0	0	1	1.1237	1.1237	1.1237	1	0
NM_001024645	491	35722	chr14	56109929	56127101	0	0.0186578	Lrrc16b	0	1	0	0	OffInCol	OffInCol	OffInCol	1	1
NM_001024672	492	36691	chr15	100183630	100214866	1.63059	0.00120707	AB099516	0	0	0	1	1350.87	1350.87	>100	1	0
NM_001024698	493	26482	chr6	30491641	30514473	13.4157	0	Cpa2	1	0	0	0	OffInSI	OffInSI	OffInSI	1	0
NM_001024699	494	27634	chr7	13591014	13595149	0.786402	0.431574	Zbtb45	0	0	0	1	1.82217	1.82217	1.82217	1	0
NM_001024703	495	28446	chr7	79222715	79451481	2.8286	0.92971	Mctp2	0	0	0	1	3.04245	3.04245	3.04245	1	0
NM_001024707	496	28137	chr7	35985952	36000364	0.248068	0.0671459	Lrp3	0	0	0	1	3.69446	3.69446	3.69446	1	0
NM_001024712	497	35367	chr14	7915538	7937971	0.029395	0.00931346	Gm3696	0	0	0	1	3.15618	3.15618	3.15618	1	0
NM_001024716	498	36413	chr15	78813485	78836294	1.89995	3.28954	Triobp	0	0	0	1	0.577573	-1.73138	-1.73138	0	1
NM_001024717	499	38899	chr19	5298330	5308739	0.0739165	0.362599	Gal3st3	0	0	0	1	0.203852	-4.90552	-4.90552	0	1
NM_001024719	500	39301	chr19	39683348	39723532	8.13417	14.6839	Cyp2c67	0	0	0	1	0.553952	-1.80521	-1.80521	0	1
NM_001024720	501	21000	chr1	152409631	152840565	0.247437	0.155352	Hmcn1	0	0	0	1	1.59275	1.59275	1.59275	1	0
NM_001024721	502	21216	chr1	175451441	175466088	0.326477	0.709203	BC094916	0	0	0	1	0.460344	-2.17229	-2.17229	0	1
NM_001024726	503	27988	chr7	28645603	28665844	0.994624	0.919182	Zfp607	0	0	0	1	1.08208	1.08208	1.08208	1	0
NM_001024728	504	29371	chr8	3567997	3584776	63.6974	27.7891	C330021F23Rik	0	0	0	1	2.29217	2.29217	2.29217	1	0
NM_001024806	505	38324	chr17	79318342	79336410	6.51839	6.15279	Cebpz	0	0	0	1	1.05942	1.05942	1.05942	1	0
NM_001024837	506	31878	chr10	76753471	76881018	0.049279	0.0180605	Adarb1	0	0	0	1	2.72855	2.72855	2.72855	1	0
NM_001024846	507	32663	chr11	49017001	49032318	0.91237	0.554868	Zfp62	0	0	0	1	1.6443	1.6443	1.6443	1	0
NM_001024848	508	36374	chr15	77252638	77277890	1.44878	5.78358	Apol7b	0	0	0	1	0.250499	-3.99203	-3.99203	0	1
NM_001024848_dup1	509	36381	chr15	77529318	77549718	1.6054	6.61696	Data not found	0	0	0	1	0.242619	-4.12169	-4.12169	0	1
NM_001024853	510	34183	chr12	72224158	72237662	3.49091	3.8318	Timm9	0	0	0	1	0.911037	-1.09765	-1.09765	0	1
NM_001024854	511	34183	chr12	72224158	72237662	16.5675	16.8063	Timm9	0	0	0	1	0.985791	-1.01441	-1.01441	0	1
NM_001024856	512	22424	chr2	120558551	120676154	0.105226	0.00970468	Ttbk2	0	0	0	1	10.8428	10.8428	10.8428	1	0
NM_001024857	513	22424	chr2	120558551	120676154	0.63315	0.00058123	Ttbk2	0	0	0	1	1089.33	1089.33	>100	1	0
NM_001024910	514	31751	chr10	58604374	58684595	0.992794	0.0154137	40796	0	0	0	1	64.4098	64.4098	64.4098	1	0
NM_001024911	515	31751	chr10	58626859	58684595	2.21403	2.17696	40796	0	0	0	1	1.01703	1.01703	1.01703	1	0
NM_001024917	516	25549	chr5	66154759	66218023	0.547581	0.703303	N4bp2	0	0	0	1	0.778585	-1.28438	-1.28438	0	1
NM_001024919	517	32573	chr11	31565149	31571862	9.29437	3.64344	Bod1	0	0	0	1	2.55099	2.55099	2.55099	1	0
NM_001024920	518	33180	chr11	77321600	77326775	0.7812	0.887634	Trp53i13	0	0	0	1	0.880092	-1.13624	-1.13624	0	1
NM_001024922	519	29769	chr8	72816764	72826351	14.7194	13.867	Ddx49	0	0	0	1	1.06147	1.06147	1.06147	1	0
NM_001024926	520	33075	chr11	72590733	72609341	3.20989	3.95224	Cyb5d2	0	0	0	1	0.81217	-1.23127	-1.23127	0	1
NM_001024927	521	33060	chr11	71861029	71949391	0.165616	0.0268366	Pitpnm3	0	0	0	1	6.17127	6.17127	6.17127	1	0
NM_001024928	522	27536	chr7	6238181	6259485	2.08106	0.896417	Zfp667	0	0	0	1	2.32153	2.32153	2.32153	1	0
NM_001024931	523	33870	chr11	118351073	118770886	0.063918	0.000337234	Rbfox3	0	0	0	1	189.536	189.536	>100	1	0
NM_001024932	524	26194	chr5	138307056	138312986	1.42736	3.98158	Pilrb2	0	0	0	1	0.358491	-2.78947	-2.78947	0	1
NM_001024945	525	21036	chr1	157625284	157660029	4.79571	2.20973	Qsox1	0	0	0	1	2.17027	2.17027	2.17027	1	0
NM_001024950	526	37807	chr17	33226311	33247649	1.02342	1.10306	Zfp563	0	0	0	1	0.927801	-1.07782	-1.07782	0	1
NM_001024952	527	21062	chr1	162836541	162905107	3.93009	6.66675	Rc3h1	0	0	0	1	0.589506	-1.69634	-1.69634	0	1
NM_001024954	528	29754	chr8	72356602	72396191	0.286029	0.400061	Pbx4	0	0	0	1	0.714963	-1.39867	-1.39867	0	1
NM_001024955	529	35283	chr13	102450717	102462602	5.59573	4.82483	Pik3r1	0	0	0	1	1.15978	1.15978	1.15978	1	0
NM_001025067	530	23699	chr3	104257905	104315779	3.06309	2.4189	Lrig2	0	0	0	1	1.26632	1.26632	1.26632	1	0
NM_001025074	531	35038	chr13	58909193	59231328	0.153014	0	Ntrk2	1	0	0	0	OffInSI	OffInSI	OffInSI	1	0
NM_001025093	532	21873	chr2	73654578	73730685	4.02299	8.42989	Atf2	0	0	0	1	0.477229	-2.09543	-2.09543	0	1
NM_001025102	533	22286	chr2	106802685	106814554	0.00447516	0.0167295	2700007P21Rik	0	0	0	1	0.267501	-3.7383	-3.7383	0	1
NM_001025103	534	29301	chr7	148646992	148652501	2.01081	0.624905	Efcab4a	0	0	0	1	3.21779	3.21779	3.21779	1	0
NM_001025106	535	25120	chr4	149089492	149112143	0.714109	0.269025	Tmem201	0	0	0	1	2.65443	2.65443	2.65443	1	0
NM_001025156	536	20842	chr1	123327643	123403037	6.86129	1.90263	Ccdc93	0	0	0	1	3.60621	3.60621	3.60621	1	0
NM_001025163	537	27538	chr7	6316014	6335315	0.458684	0.0202557	Zfp78	0	0	0	1	22.6447	22.6447	22.6447	1	0
NM_001025192	538	37276	chr16	78301935	78340996	26.3851	27.4618	Cxadr	0	0	0	1	0.960793	-1.04081	-1.04081	0	1
NM_001025208	539	37927	chr17	35402723	35462354	6.566	5.25993	LOC547349	0	0	0	1	1.24831	1.24831	1.24831	1	0
NM_001025245	540	38808	chr18	82644514	82728095	7.65638	4.74699	Mbp	0	0	0	1	1.61289	1.61289	1.61289	1	0
NM_001025246	541	22227	chr2	93027740	93041914	18.9415	6.0772	Trp53i11	0	0	0	1	3.11681	3.11681	3.11681	1	0
NM_001025250	542	38095	chr17	46153942	46169326	1.86416e-13	0.0109012	Vegfa	0	0	0	1	1.71005e-11	-5.84778e+10	<-100	1	1
NM_001025251	543	38808	chr18	82723854	82755029	1.65464e-14	4.57869e-13	Mbp	0	0	0	1	0.0361378	-27.6718	-27.6718	0	1
NM_001025254	544	38808	chr18	82723899	82755029	1.07758e-06	1.94799e-09	Mbp	0	0	0	1	553.175	553.175	>100	1	0
NM_001025255	545	38808	chr18	82723854	82755029	4.84136e-05	5.15524e-09	Mbp	0	0	0	1	9391.14	9391.14	>100	1	0
NM_001025256	546	38808	chr18	82723854	82755029	9.63633e-12	8.187e-06	Mbp	0	0	0	1	1.17703e-06	-849597	<-100	1	1
NM_001025257	547	38095	chr17	46153942	46169326	0.0733741	0.000123122	Vegfa	0	0	0	1	595.946	595.946	>100	1	0
NM_001025258	548	38808	chr18	82723854	82755029	0.32796	1.7416e-07	Mbp	0	0	0	1	1.8831e+06	1.8831e+06	>100	1	0
NM_001025259	549	38808	chr18	82723854	82755029	0.287637	0.210496	Mbp	0	0	0	1	1.36647	1.36647	1.36647	1	0
NM_001025260	550	39585	chrX	10889059	10889553	0	0	Gm14484	0	0	1	0	Absent	Absent	Absent	1	0
NM_001025261	551	23081	chr3	8929435	8964054	4.85952e-05	7.41557e-11	Tpd52	0	0	0	1	655313	655313	>100	1	0
NM_001025262	552	23081	chr3	8929435	8964054	149.584	38.9488	Tpd52	0	0	0	1	3.84053	3.84053	3.84053	1	0
NM_001025263	553	23081	chr3	8929435	9004515	0.70901	38.714	Tpd52	0	0	0	1	0.018314	-54.6029	-54.6029	0	1
NM_001025264	554	23081	chr3	8929435	9004515	3.83798e-05	7.87085e-11	Tpd52	0	0	0	1	487620	487620	>100	1	0
NM_001025296	555	25108	chr4	148478261	148494759	7.3675	5.16463	Dffa	0	0	0	1	1.42653	1.42653	1.42653	1	0
NM_001025305	556	20319	chr1	19202134	19228815	0.0473242	0.103065	Tcfap2b	0	0	0	1	0.459168	-2.17785	-2.17785	0	1
NM_001025307	557	39083	chr19	11849607	11893893	1.80826e-09	1.89699e-09	Stx3	0	0	0	1	0.953226	-1.04907	-1.04907	0	1
NM_001025309	558	38254	chr17	64630354	64681223	12.7769	13.3195	Pja2	0	0	0	1	0.959263	-1.04247	-1.04247	0	1
NM_001025310	559	21659	chr2	32462480	32476324	6.7865	0.00424456	St6galnac6	0	0	0	1	1598.87	1598.87	>100	1	0
NM_001025311	560	21659	chr2	32455228	32476324	199.654	0.142766	St6galnac6	0	0	0	1	1398.47	1398.47	>100	1	0
NM_001025312	561	23693	chr3	103604527	103613310	0.25393	0.259996	Dclre1b	0	0	0	1	0.976669	-1.02389	-1.02389	0	1
NM_001025313	562	37833	chr17	34056422	34066235	1.05563	0.366717	Tapbp	0	0	0	1	2.8786	2.8786	2.8786	1	0
NM_001025360	563	34541	chr12	112997059	113044986	0.782382	0.405647	Klc1	0	0	0	1	1.92873	1.92873	1.92873	1	0
NM_001025364	564	27746	chr7	19876447	19881508	4.60603	1.74842	Rtn2	0	0	0	1	2.6344	2.6344	2.6344	1	0
NM_001025365	565	25084	chr4	147234886	147242828	19.5935	4.8489	Miip	0	0	0	1	4.04081	4.04081	4.04081	1	0
NM_001025371	566	22440	chr2	121276912	121282500	0.310818	0.078523	Serinc4	0	0	0	1	3.95831	3.95831	3.95831	1	0
NM_001025372	567	26721	chr6	55401973	55451449	0.0574139	0.121786	Adcyap1r1	0	0	0	1	0.471433	-2.12119	-2.12119	0	1
NM_001025373	568	37554	chr17	22099525	22131333	3.6143	4.30386	Zfp943	0	0	0	1	0.839781	-1.19079	-1.19079	0	1
NM_001025375	569	30862	chr9	54564961	54582301	24.6668	17.2039	Wdr61	0	0	0	1	1.43379	1.43379	1.43379	1	0
NM_001025376	570	30862	chr9	54564961	54582317	91.5925	55.2918	Wdr61	0	0	0	1	1.65653	1.65653	1.65653	1	0
NM_001025377	571	21752	chr2	43604346	43747293	0.000926916	0.0393239	Arhgap15	0	0	0	1	0.0235713	-42.4244	-42.4244	0	1
NM_001025378	572	20507	chr1	58521047	58558260	0.23153	0.371289	Orc2	0	0	0	1	0.623584	-1.60363	-1.60363	0	1
NM_001025381	573	38495	chr18	32102652	32109290	0.144024	0.269198	Gpr17	0	0	0	1	0.535011	-1.86912	-1.86912	0	1
NM_001025382	574	32600	chr11	34214821	34322640	0	0.0710658	Fam196b	0	1	0	0	OffInCol	OffInCol	OffInCol	1	1
NM_001025383	575	39893	chrX	70382570	70388763	0	0	Gm14685	0	0	1	0	Absent	Absent	Absent	1	0
NM_001025383_dup1	576	39892	chrX	70368406	70374599	0	0	Data not found	0	0	1	0	Absent	Absent	Absent	1	0
NM_001025384	577	39893	chrX	70382570	70394789	0	0	DXBay18	0	0	1	0	Absent	Absent	Absent	1	0
NM_001025384_dup1	578	39892	chrX	70362385	70374599	0	0	Data not found	0	0	1	0	Absent	Absent	Absent	1	0
NM_001025387	579	37850	chr17	34248963	34257328	9.26571	7.40409	Brd2	0	0	0	1	1.25143	1.25143	1.25143	1	0
NM_001025388	580	38625	chr18	48204988	48208037	144.932	145.414	Gm5506	0	0	0	1	0.996685	-1.00333	-1.00333	0	1
NM_001025388	581	25129	chr4	149611432	149622982	133.976	113.074	Gm5506	0	0	0	1	1.18485	1.18485	1.18485	1	0
NM_001025391	582	39401	chr19	46471407	46561150	0.167229	0.0957999	Sufu	0	0	0	1	1.74561	1.74561	1.74561	1	0
NM_001025392	583	31573	chr10	20032274	20062307	0.343051	0.194934	Bclaf1	0	0	0	1	1.75983	1.75983	1.75983	1	0
NM_001025393	584	31573	chr10	20032274	20062307	0.0240133	0.045529	Bclaf1	0	0	0	1	0.527429	-1.89599	-1.89599	0	1
NM_001025395	585	22805	chr2	157250028	157297574	1.13148	0.766765	Src	0	0	0	1	1.47565	1.47565	1.47565	1	0
NM_001025426	586	25414	chr5	33206369	33336882	0.791623	0.871271	Depdc5	0	0	0	1	0.908584	-1.10061	-1.10061	0	1
NM_001025427	587	37707	chr17	27693518	27700617	3.36407e-08	0.656581	Hmga1	0	0	0	1	5.12362e-08	-1.95175e+07	<-100	1	1
NM_001025428	588	33375	chr11	93905518	93987396	1.59361e-11	0.00027924	Spag9	0	0	0	1	5.70695e-08	-1.75225e+07	<-100	1	1
NM_001025429	589	33375	chr11	93905518	93987396	0.0638505	0.000167156	Spag9	0	0	0	1	381.982	381.982	>100	1	0
NM_001025430	590	33375	chr11	93905518	93987396	1.88669e-11	0.00793161	Spag9	0	0	0	1	2.3787e-09	-4.20398e+08	<-100	1	1
NM_001025431	591	22597	chr2	138082319	138113158	2.72504	1.92628	Btbd3	0	0	0	1	1.41466	1.41466	1.41466	1	0
NM_001025432	592	36794	chr16	4084047	4213404	2.06153	2.31616	Crebbp	0	0	0	1	0.890064	-1.12352	-1.12352	0	1
NM_001025438	593	23846	chr3	126299890	126547972	10.8682	11.4786	Camk2d	0	0	0	1	0.946823	-1.05616	-1.05616	0	1
NM_001025439	594	23846	chr3	126299890	126547972	0.895293	0.851275	Camk2d	0	0	0	1	1.05171	1.05171	1.05171	1	0
NM_001025444	595	24122	chr4	40629110	40650220	6.48368	3.77983	Aptx	0	0	0	1	1.71534	1.71534	1.71534	1	0
NM_001025559	596	28979	chr7	122614857	123182258	0.853862	5.91996	Sox6	0	0	0	1	0.144234	-6.93316	-6.93316	0	1
NM_001025560	597	28979	chr7	122614857	123174561	0.170008	0.0232846	Sox6	0	0	0	1	7.30131	7.30131	7.30131	1	0
NM_001025561	598	25853	chr5	111202685	111209615	0.00289918	1.58767e-05	Pus1	0	0	0	1	182.606	182.606	>100	1	0
NM_001025562	599	25853	chr5	111202685	111209634	6.75108	5.08308	Pus1	0	0	0	1	1.32815	1.32815	1.32815	1	0
NM_001025565	600	20974	chr1	140721762	140739021	0.00417171	0.00892977	Lhx9	0	0	0	1	0.467169	-2.14055	-2.14055	0	1
NM_001025566	601	38835	chr19	3851772	3867549	0.418825	0.490102	Chka	0	0	0	1	0.854567	-1.17018	-1.17018	0	1
NM_001025567	602	24594	chr4	115587723	115612531	0.00663221	0	Dmbx1	1	0	0	0	OffInSI	OffInSI	OffInSI	1	0
NM_001025568	603	26725	chr6	56050433	56312386	0.205843	0.102566	Pde1c	0	0	0	1	2.00693	2.00693	2.00693	1	0
NM_001025570	604	21087	chr1	165185407	165243781	0.00146585	0.156141	Prrx1	0	0	0	1	0.00938799	-106.519	<-100	1	1
NM_001025571	605	23372	chr3	87650676	87659644	0.31461	1.52751	Sh2d2a	0	0	0	1	0.205963	-4.85525	-4.85525	0	1
NM_001025572	606	38263	chr17	66316840	66426386	2.63357	3.09283	Ankrd12	0	0	0	1	0.851508	-1.17439	-1.17439	0	1
NM_001025573	607	26510	chr6	34895294	34927999	0.989774	11.5351	2010107G12Rik	0	0	0	1	0.0858054	-11.6543	-11.6543	0	1
NM_001025575	608	20983	chr1	141706868	141755276	0.362671	0.918326	BC026782	0	0	0	1	0.394926	-2.53212	-2.53212	0	1
NM_001025576	609	21901	chr2	76847962	77008692	0.515529	0.191774	Ccdc141	0	0	0	1	2.68821	2.68821	2.68821	1	0
NM_001025577	610	30207	chr8	118227152	118230794	1.77836	61.6268	Maf	0	0	0	1	0.0288569	-34.6537	-34.6537	0	1
NM_001025581	611	32193	chr10	111708178	111903360	0.0892296	0.0466865	Kcnc2	0	0	0	1	1.91125	1.91125	1.91125	1	0
NM_001025582	612	23724	chr3	106350744	106377763	0.00844959	0.0267559	Dram2	0	0	0	1	0.315803	-3.16653	-3.16653	0	1
NM_001025586	613	29763	chr8	72655231	72657647	0.000866485	0.00673836	Nr2c2ap	0	0	0	1	0.12859	-7.77666	-7.77666	0	1
NM_001025587	614	29763	chr8	72655231	72657647	42.6063	10.9962	Nr2c2ap	0	0	0	1	3.87464	3.87464	3.87464	1	0
NM_001025589	615	29763	chr8	72654704	72663096	4.89991	1.9632e-13	Rfxank	0	0	0	1	2.49588e+13	2.49588e+13	>100	1	0
NM_001025594	616	21674	chr2	33305807	33324052	5.74001	4.62176	Zbtb43	0	0	0	1	1.24195	1.24195	1.24195	1	0
NM_001025597	617	32498	chr11	11586215	11672929	0.448917	0.685781	Ikzf1	0	0	0	1	0.654607	-1.52763	-1.52763	0	1
NM_001025599	618	37981	chr17	36974085	36996325	9.43603	4.72916	Trim26	0	0	0	1	1.99529	1.99529	1.99529	1	0
NM_001025600	619	30794	chr9	47338434	47661468	0.478198	0.0851895	Cadm1	0	0	0	1	5.61334	5.61334	5.61334	1	0
NM_001025602	620	20422	chr1	40497472	40522259	0.138112	0.229619	Il1rl1	0	0	0	1	0.601483	-1.66256	-1.66256	0	1
NM_001025606	621	35256	chr13	99456192	99464786	320.254	33.1449	Tmem171	0	0	0	1	9.66224	9.66224	9.66224	1	0
NM_001025608	622	25002	chr4	140668929	140695711	2.44974	1.05253	D4Ertd22e	0	0	0	1	2.32748	2.32748	2.32748	1	0
NM_001025610	623	39068	chr19	11395902	11410606	6.38987	10.6488	Ms4a7	0	0	0	1	0.600055	-1.66651	-1.66651	0	1
NM_001025612	624	30996	chr9	65912982	65917538	0.940562	0.229147	Snx22	0	0	0	1	4.10462	4.10462	4.10462	1	0
NM_001025613	625	23601	chr3	95908449	95965052	0.00378415	0.000858116	Data not found	0	0	0	1	4.40984	4.40984	4.40984	1	0
NM_001025614	626	23601	chr3	95908449	95965052	3.74209	4.68324	Data not found	0	0	0	1	0.799039	-1.2515	-1.2515	0	1
NM_001025615	627	37011	chr16	27389062	27452304	5.70506	7.58048	Ccdc50	0	0	0	1	0.752599	-1.32873	-1.32873	0	1
NM_001025617	628	33867	chr11	118267602	118280366	7.3728e-10	0.43873	Cant1	0	0	0	1	1.68049e-09	-5.95066e+08	<-100	1	1
NM_001025618	629	33867	chr11	118267602	118280366	17.8348	5.47286	Cant1	0	0	0	1	3.25877	3.25877	3.25877	1	0
NM_001025779	630	33499	chr11	98769202	98785256	2.21391	2.89776	Cdc6	0	0	0	1	0.764007	-1.30889	-1.30889	0	1
NM_001025947	631	36881	chr16	16312325	16359123	23.6705	31.0607	Dnm1l	0	0	0	1	0.762072	-1.31221	-1.31221	0	1
NM_001026211	632	23171	chr3	33956679	33980248	14.774	10.1457	Dnajc19	0	0	0	1	1.45618	1.45618	1.45618	1	0
NM_001026212	633	23587	chr3	95428901	95434415	90.5524	66.6471	Ensa	0	0	0	1	1.35868	1.35868	1.35868	1	0
NM_001026214	634	34295	chr12	85714806	85749979	38.2955	15.1327	Entpd5	0	0	0	1	2.53065	2.53065	2.53065	1	0
NM_001029836	635	23879	chr3	132545658	132613255	0.188045	2.11021	Npnt	0	0	0	1	0.089112	-11.2218	-11.2218	0	1
NM_001029837	636	25119	chr4	149023276	149075738	0.235985	0.00900954	Pik3cd	0	0	0	1	26.1928	26.1928	26.1928	1	0
NM_001029838	637	30592	chr9	36698566	36954851	0.388875	0.319317	Pknox2	0	0	0	1	1.21783	1.21783	1.21783	1	0
NM_001029841	638	36265	chr15	66612438	66663391	0.0128281	0.0055254	Sla	0	0	0	1	2.32166	2.32166	2.32166	1	0
NM_001029842	639	33741	chr11	109312169	109334910	1.83087e-09	0.0719709	Slc16a6	0	0	0	1	2.5439e-08	-3.93097e+07	<-100	1	1
NM_001029843	640	34456	chr12	107248472	107315620	3.78596	0.917739	Vrk1	0	0	0	1	4.12531	4.12531	4.12531	1	0
NM_001029844	641	34456	chr12	107248472	107315620	0.448555	4.4212	Vrk1	0	0	0	1	0.101455	-9.85654	-9.85654	0	1
NM_001029850	642	27011	chr6	93625448	94233898	0.0123739	0.00115921	Magi1	0	0	0	1	10.6744	10.6744	10.6744	1	0
NM_001029855	643	35729	chr14	56206276	56209938	181.238	288.463	Psme2	0	0	0	1	0.628289	-1.59163	-1.59163	0	1
NM_001029856	644	33234	chr11	79902901	79949293	0.640148	0.78579	Atad5	0	0	0	1	0.814655	-1.22751	-1.22751	0	1
NM_001029867	645	25644	chr5	87494951	87521580	7.23305	12.0064	Ugt2b36	0	0	0	1	0.602433	-1.65994	-1.65994	0	1
NM_001029868	646	39915	chrX	71038695	71070308	0.138156	0	Pdzd4	1	0	0	0	OffInSI	OffInSI	OffInSI	1	0
NM_001029872	647	29152	chr7	135317459	135349017	0.036111	0.041587	Itgad	0	0	0	1	0.868324	-1.15164	-1.15164	0	1
NM_001029873	648	29825	chr8	74150611	74195656	0.0847216	0.0489177	Unc13a	0	0	0	1	1.73192	1.73192	1.73192	1	0
NM_001029876	649	30309	chr8	126547372	126572404	1.62845	1.64744	Urb2	0	0	0	1	0.988473	-1.01166	-1.01166	0	1
NM_001029877	650	27727	chr7	19511236	19550666	0.074399	0.0387894	Nova2	0	0	0	1	1.91802	1.91802	1.91802	1	0
NM_001029878	651	20406	chr1	38851353	38878060	0.114457	0.0358057	Lonrf2	0	0	0	1	3.19661	3.19661	3.19661	1	0
NM_001029889	652	37145	chr16	44173509	44227578	4.86635	2.10245	Gm608	0	0	0	1	2.31461	2.31461	2.31461	1	0
NM_001029890	653	23402	chr3	88336316	88345316	0.393741	0.488336	Mex3a	0	0	0	1	0.806291	-1.24025	-1.24025	0	1
NM_001029893	654	27715	chr7	19059930	19069498	0.0568576	0.0531178	Psg26	0	0	0	1	1.07041	1.07041	1.07041	1	0
NM_001029895	655	29165	chr7	137538071	137663475	0.0446888	0.454362	Ate1	0	0	0	1	0.0983551	-10.1672	-10.1672	0	1
NM_001029912	656	24616	chr4	116550006	116661710	0.527129	2.00816	Zswim5	0	0	0	1	0.262494	-3.80962	-3.80962	0	1
NM_001029929	657	33028	chr11	70273123	70279701	0.422712	0.264595	Zmynd15	0	0	0	1	1.59758	1.59758	1.59758	1	0
NM_001029930	658	35362	chr14	4126976	4144402	0.00740784	0.00733535	ENSMUSG00000068790	0	0	0	1	1.00988	1.00988	1.00988	1	0
NM_001029933	659	27887	chr7	24960063	24967337	0.405092	0.174102	Zfp114	0	0	0	1	2.32675	2.32675	2.32675	1	0
NM_001029934	660	33304	chr11	84797989	84953457	2.93744	3.48679	Usp32	0	0	0	1	0.842448	-1.18702	-1.18702	0	1
NM_001029935	661	34782	chr13	23874440	23883364	1.85949	15.9575	Trim38	0	0	0	1	0.116528	-8.58165	-8.58165	0	1
NM_001029936	662	32890	chr11	61890598	62036515	2.45042	1.90181	Specc1	0	0	0	1	1.28847	1.28847	1.28847	1	0
NM_001029937	663	32432	chr11	3964855	3978993	0	0.00168004	Sec14l3	0	1	0	0	OffInCol	OffInCol	OffInCol	1	1
NM_001029938	664	33146	chr11	75323595	75326668	1.6904	1.30262	Rilp	0	0	0	1	1.29769	1.29769	1.29769	1	0
NM_001029977	665	20982	chr1	141594495	141677816	0.193029	0.30201	EG214403	0	0	0	1	0.639148	-1.56458	-1.56458	0	1
NM_001029978	666	40211	chrX	133200913	133202916	0.453465	0	Tceal3	1	0	0	0	OffInSI	OffInSI	OffInSI	1	0
NM_001029979	667	38211	chr17	56702364	56724006	1.21825	0.607293	Safb2	0	0	0	1	2.00603	2.00603	2.00603	1	0
NM_001029982	668	29161	chr7	135888383	135928349	5.69069	6.96755	Sec23ip	0	0	0	1	0.816742	-1.22438	-1.22438	0	1
NM_001029983	669	21495	chr2	25188262	25207733	8.35467	6.33525	Man1b1	0	0	0	1	1.31876	1.31876	1.31876	1	0
NM_001029985	670	26466	chr6	29432035	29457934	0.0864158	0	Kcp	1	0	0	0	OffInSI	OffInSI	OffInSI	1	0
NM_001029987	671	26667	chr6	48925141	48928744	0.00292838	0.00810277	Doxl2	0	0	0	1	0.361405	-2.76698	-2.76698	0	1
NM_001029990	672	35668	chr14	52504516	52511543	19.8479	7.75715	Mett11d1	0	0	0	1	2.55866	2.55866	2.55866	1	0
NM_001029993	673	30264	chr8	124900515	124941260	0.0548694	0.108445	Zc3h18	0	0	0	1	0.505965	-1.97642	-1.97642	0	1
NM_001029994	674	30264	chr8	124900515	124941260	1.25598	0.641677	Zc3h18	0	0	0	1	1.95734	1.95734	1.95734	1	0
NM_001030014	675	36512	chr15	83377226	83386141	4.5345	1.52356	Mcat	0	0	0	1	2.97625	2.97625	2.97625	1	0
NM_001030274	676	24717	chr4	123389952	123395429	7.57385	2.10996	Ndufs5	0	0	0	1	3.58957	3.58957	3.58957	1	0
NM_001030291	677	33871	chr11	118849501	118854155	0	306.534	Enpp7	0	1	0	0	OffInCol	OffInCol	OffInCol	1	1
NM_001030294	678	35977	chr14	80400108	80421737	0.258421	333.768	Olfm4	0	0	0	1	0.000774253	-1291.57	<-100	1	1
NM_001030305	679	23087	chr3	10179850	10183885	0.0893539	0	Pmp2	1	0	0	0	OffInSI	OffInSI	OffInSI	1	0
NM_001030306	680	25435	chr5	34763499	34829105	3.57011	2.33619	Fam193a	0	0	0	1	1.52818	1.52818	1.52818	1	0
NM_001030307	681	39946	chrX	72341192	72355115	16.2538	20.2099	Dkc1	0	0	0	1	0.804249	-1.2434	-1.2434	0	1
NM_001031621	682	37602	chr17	24401223	24484197	0.0889551	0.058276	Abca17	0	0	0	1	1.52644	1.52644	1.52644	1	0
NM_001031664	683	39506	chrX	5745814	5750109	0.353295	0	Nudt10	1	0	0	0	OffInSI	OffInSI	OffInSI	1	0
NM_001031667	684	27926	chr7	26013277	26022870	1.36474	0.852107	Gsk3a	0	0	0	1	1.60161	1.60161	1.60161	1	0
NM_001031808	685	21474	chr2	24827989	24830618	34.7162	19.0678	Mrpl41	0	0	0	1	1.82067	1.82067	1.82067	1	0
NM_001031814	686	28989	chr7	125274825	125387151	3.32618	3.5093	Smg1	0	0	0	1	0.947819	-1.05505	-1.05505	0	1
NM_001032298	687	23396	chr3	88181657	88182621	44.0311	2.27606	Bglap2	0	0	0	1	19.3453	19.3453	19.3453	1	0
NM_001032378	688	33716	chr11	106515531	106576595	8.39882	4.72149	Pecam1	0	0	0	1	1.77885	1.77885	1.77885	1	0
NM_001032413	689	23369	chr3	87553018	87572875	0.186311	0.0775246	Pear1	0	0	0	1	2.40325	2.40325	2.40325	1	0
NM_001032414	690	23369	chr3	87553018	87572875	0.519894	0.0766871	Pear1	0	0	0	1	6.77942	6.77942	6.77942	1	0
NM_001032727	691	36196	chr15	44503402	44619609	3.56905	0.393342	Sybu	0	0	0	1	9.07366	9.07366	9.07366	1	0
NM_001033039	692	21168	chr1	173288579	173290929	1.28763	1.63226	Klhdc9	0	0	0	1	0.788863	-1.26765	-1.26765	0	1
NM_001033040	693	29128	chr7	134725896	134732109	4.24247	0.744234	Gm166	0	0	0	1	5.70045	5.70045	5.70045	1	0
NM_001033041	694	20852	chr1	129625989	129664141	0.0565214	0	Acmsd	1	0	0	0	OffInSI	OffInSI	OffInSI	1	0
NM_001033042	695	35163	chr13	74497029	74501448	0.736146	0.712379	Lrrc14b	0	0	0	1	1.03336	1.03336	1.03336	1	0
NM_001033122	696	27279	chr6	129217342	129225387	1.5489	5.80405	Cd69	0	0	0	1	0.266865	-3.74721	-3.74721	0	1
NM_001033123	697	22988	chr2	175100624	175112306	0.0842942	0.0930866	Gm14288	0	0	0	1	0.905546	-1.10431	-1.10431	0	1
NM_001033123_dup1	698	22994	chr2	175788488	175800170	0.0861148	0.0911566	Data not found	0	0	0	1	0.944691	-1.05855	-1.05855	0	1
NM_001033123_dup2	699	22999	chr2	176318181	176329863	0.0851806	0.0932651	Data not found	0	0	0	1	0.913317	-1.09491	-1.09491	0	1
NM_001033126	700	27231	chr6	125182639	125187045	0.423213	1.39014	Cd27	0	0	0	1	0.304439	-3.28473	-3.28473	0	1
NM_001033128	701	38882	chr19	4886881	4906627	0.228237	0.048479	Bbs1	0	0	0	1	4.70796	4.70796	4.70796	1	0
NM_001033132	702	35994	chr14	102032982	102039688	0.0895482	0.0521614	Commd6	0	0	0	1	1.71675	1.71675	1.71675	1	0
NM_001033135	703	20414	chr1	39608143	39634192	15.9155	12.0096	Rnf149	0	0	0	1	1.32523	1.32523	1.32523	1	0
NM_001033136	704	22389	chr2	118962733	118982770	9.95857	15.1923	Fam82a2	0	0	0	1	0.655501	-1.52555	-1.52555	0	1
NM_001033139	705	38983	chr19	7430953	7457516	1.45504	0.39152	AI846148	0	0	0	1	3.71639	3.71639	3.71639	1	0
NM_001033140	706	28067	chr7	31106427	31107394	6.14362	2.07305	Sdhaf1	0	0	0	1	2.96357	2.96357	2.96357	1	0
NM_001033141	707	38535	chr18	35872742	35881145	29.2045	11.7998	Ecscr	0	0	0	1	2.475	2.475	2.475	1	0
NM_001033142	708	30270	chr8	124990046	124999964	3.10566	1.25135	Rnf166	0	0	0	1	2.48185	2.48185	2.48185	1	0
NM_001033145	709	31150	chr9	94418282	94438500	1.7524	1.82911	1190002N15Rik	0	0	0	1	0.958062	-1.04377	-1.04377	0	1
NM_001033148	710	29664	chr8	47038959	47060606	0.384381	0.156117	1700029J07Rik	0	0	0	1	2.46213	2.46213	2.46213	1	0
NM_001033149	711	34269	chr12	82732355	82765928	0.159519	0	Ttc9	1	0	0	0	OffInSI	OffInSI	OffInSI	1	0
NM_001033150	712	25017	chr4	141181648	141220030	0.279282	0.0899771	Plekhm2	0	0	0	1	3.10392	3.10392	3.10392	1	0
NM_001033155	713	23903	chr3	137530638	137571895	1.29469	1.16448	Dnajb14	0	0	0	1	1.11182	1.11182	1.11182	1	0
NM_001033156	714	34146	chr12	60301641	60320470	4.90264	5.14847	Fbxo33	0	0	0	1	0.952252	-1.05014	-1.05014	0	1
NM_001033157	715	34011	chr12	18521315	18542060	0.148886	0.133299	5730507C01Rik	0	0	0	1	1.11693	1.11693	1.11693	1	0
NM_001033158	716	30986	chr9	65246294	65260514	1.87475	0.930551	Rasl12	0	0	0	1	2.01467	2.01467	2.01467	1	0
NM_001033159	717	36787	chr16	3861543	3872374	1.2131	2.00141	Zfp597	0	0	0	1	0.606123	-1.64983	-1.64983	0	1
NM_001033161	718	30082	chr8	107782474	107788494	20.6462	14.5832	Tradd	0	0	0	1	1.41575	1.41575	1.41575	1	0
NM_001033163	719	37783	chr17	32320714	32326408	0.281569	0.269409	Ephx3	0	0	0	1	1.04514	1.04514	1.04514	1	0
NM_001033164	720	36936	chr16	18836672	18840206	16.3994	8.14838	2510002D24Rik	0	0	0	1	2.0126	2.0126	2.0126	1	0
NM_001033165	721	24295	chr4	59016064	59036270	1.09766	2.58224	Dnajc25	0	0	0	1	0.425081	-2.3525	-2.3525	0	1
NM_001033166	722	21934	chr2	84509377	84510865	32.5789	18.903	2700094K13Rik	0	0	0	1	1.72348	1.72348	1.72348	1	0
NM_001033167	723	34864	chr13	34271026	34437051	8.78052	3.10839	Slc22a23	0	0	0	1	2.82478	2.82478	2.82478	1	0
NM_001033168	724	38536	chr18	35886642	35890523	14.5298	5.24645	1700066B19Rik	0	0	0	1	2.76945	2.76945	2.76945	1	0
NM_001033170	725	28309	chr7	52976589	52984862	14.6656	1.52575	Fam83e	0	0	0	1	9.61206	9.61206	9.61206	1	0
NM_001033171	726	26533	chr6	38576659	38587239	0	0	Klrg2	0	0	1	0	Absent	Absent	Absent	1	0
NM_001033172	727	39479	chr19	59978786	60019267	0.440129	0.290588	Rab11fip2	0	0	0	1	1.51462	1.51462	1.51462	1	0
NM_001033173	728	29031	chr7	128785534	128850767	0.572917	0.379664	Usp31	0	0	0	1	1.50901	1.50901	1.50901	1	0
NM_001033174	729	39089	chr19	12040333	12068604	9.14917	8.07414	Osbp	0	0	0	1	1.13314	1.13314	1.13314	1	0
NM_001033175	730	30956	chr9	62686593	62699809	8.41606	3.51894	Cln6	0	0	0	1	2.39165	2.39165	2.39165	1	0
NM_001033177	731	36727	chr15	101714781	101723351	0.0249939	0.00695872	Krt76	0	0	0	1	3.59174	3.59174	3.59174	1	0
NM_001033178	732	37411	chr17	6270474	6305783	7.1913	3.84448	Tmem181a	0	0	0	1	1.87055	1.87055	1.87055	1	0
NM_001033184	733	31147	chr9	92204214	92252714	2.6766	0	1700057G04Rik	1	0	0	0	OffInSI	OffInSI	OffInSI	1	0
NM_001033186	734	33433	chr11	96325904	96620936	0.189927	0.826455	Skap1	0	0	0	1	0.229809	-4.35144	-4.35144	0	1
NM_001033189	735	24785	chr4	128896821	128925687	7.87472	5.97309	C77080	0	0	0	1	1.31837	1.31837	1.31837	1	0
NM_001033191	736	25737	chr5	97811227	97821349	0.251032	0.0744295	Naa11	0	0	0	1	3.37275	3.37275	3.37275	1	0
NM_001033192	737	34922	chr13	46764890	46771142	0.542159	1.42714	C78339	0	0	0	1	0.379892	-2.63233	-2.63233	0	1
NM_001033194	738	20479	chr1	54454424	54495815	3.39454	3.64368	Gtf3c3	0	0	0	1	0.931624	-1.07339	-1.07339	0	1
NM_001033196	739	22924	chr2	166861296	166888515	4.27815	5.75705	Znfx1	0	0	0	1	0.743115	-1.34569	-1.34569	0	1
NM_001033197	740	22530	chr2	129926129	129929111	0.160188	0.256804	AU015228	0	0	0	1	0.623775	-1.60314	-1.60314	0	1
NM_001033199	741	23941	chr3	144573884	144595493	28.6923	778.67	AI747448	0	0	0	1	0.0368478	-27.1386	-27.1386	0	1
NM_001033201	742	24222	chr4	46151382	46185274	8.81144	6.13009	Ncbp1	0	0	0	1	1.43741	1.43741	1.43741	1	0
NM_001033202	743	25890	chr5	114550341	114572933	1.74152	0.720237	Usp30	0	0	0	1	2.41798	2.41798	2.41798	1	0
NM_001033204	744	27066	chr6	113365312	113369334	4.5854	2.41414	Rpusd3	0	0	0	1	1.89939	1.89939	1.89939	1	0
NM_001033205	745	27905	chr7	25368856	25372660	0	0	Zfp575	0	0	1	0	Absent	Absent	Absent	1	0
NM_001033206	746	29220	chr7	146434380	146453152	2.11661	1.54514	Pwwp2b	0	0	0	1	1.36985	1.36985	1.36985	1	0
NM_001033207	747	30018	chr8	96996662	97051172	0.291356	0.809272	Nlrc5	0	0	0	1	0.360022	-2.77761	-2.77761	0	1
NM_001033208	748	31031	chr9	71352153	71440167	14.6952	19.8802	Gcom1	0	0	0	1	0.739188	-1.35284	-1.35284	0	1
NM_001033209	749	31426	chr9	119266498	119302915	0.982181	1.05188	Xylb	0	0	0	1	0.933739	-1.07096	-1.07096	0	1
NM_001033210	750	31157	chr9	95653060	95745698	92.8726	706.331	Pls1	0	0	0	1	0.131486	-7.60538	-7.60538	0	1
NM_001033212	751	33674	chr11	103510822	103511894	0.360377	0	Rprml	1	0	0	0	OffInSI	OffInSI	OffInSI	1	0
NM_001033213	752	34381	chr12	101538979	101759032	0.869666	0.463161	Ttc7b	0	0	0	1	1.87768	1.87768	1.87768	1	0
NM_001033215	753	35965	chr14	79612161	79647174	0.0294705	0.0872406	Zfp957	0	0	0	1	0.337807	-2.96027	-2.96027	0	1
NM_001033217	754	36598	chr15	93329544	93426322	0.553398	0.321306	Prickle1	0	0	0	1	1.72234	1.72234	1.72234	1	0
NM_001033219	755	36281	chr15	73410720	73455174	0.0562444	0.0918911	Slc45a4	0	0	0	1	0.612077	-1.63378	-1.63378	0	1
NM_001033220	756	36816	chr16	5211911	5222392	1.85493	1.81141	AU021092	0	0	0	1	1.02403	1.02403	1.02403	1	0
NM_001033221	757	37905	chr17	35199637	35203129	0.705433	0	AU023871	1	0	0	0	OffInSI	OffInSI	OffInSI	1	0
NM_001033222	758	39476	chr19	59370573	59420270	4.32048	5.91844	Pdzd8	0	0	0	1	0.730003	-1.36986	-1.36986	0	1
NM_001033223	759	32171	chr10	106708886	106862199	0.0316589	0.0477327	Lin7a	0	0	0	1	0.663254	-1.50772	-1.50772	0	1
NM_001033225	760	24101	chr4	33332397	33335762	5.06378	5.88942	Pnrc1	0	0	0	1	0.85981	-1.16305	-1.16305	0	1
NM_001033226	761	24545	chr4	108908236	108926853	0.040739	0.040405	Calr4	0	0	0	1	1.00827	1.00827	1.00827	1	0
NM_001033227	762	32886	chr11	61486283	61534301	0.00117264	0.00210746	Slc5a10	0	0	0	1	0.556423	-1.79719	-1.79719	0	1
NM_001033228	763	35344	chr13	115748288	115892172	2.16434	1.82953	Itga1	0	0	0	1	1.183	1.183	1.183	1	0
NM_001033231	764	33906	chr11	120404201	120411041	7.15785	2.68835	Fam195b	0	0	0	1	2.66254	2.66254	2.66254	1	0
NM_001033235	765	37984	chr17	37018542	37027070	26.9804	28.5895	Trim40	0	0	0	1	0.943717	-1.05964	-1.05964	0	1
NM_001033236	766	34169	chr12	70678614	70684015	2.46132	4.2138	Gm71	0	0	0	1	0.584109	-1.71201	-1.71201	0	1
NM_001033237	767	36952	chr16	20141135	20232646	1.84889	0.815526	Yeats2	0	0	0	1	2.26711	2.26711	2.26711	1	0
NM_001033238	768	37188	chr16	52031661	52208159	1.11763	0.984697	Cblb	0	0	0	1	1.135	1.135	1.135	1	0
NM_001033239	769	37089	chr16	36120031	36131275	0.552579	0	Csta	1	0	0	0	OffInSI	OffInSI	OffInSI	1	0
NM_001033242	770	35999	chr14	103469432	103476847	8.43891	4.64891	Cln5	0	0	0	1	1.81524	1.81524	1.81524	1	0
NM_001033243	771	28320	chr7	53183767	53204326	1.22108	0.950479	Ccdc114	0	0	0	1	1.2847	1.2847	1.2847	1	0
NM_001033244	772	27074	chr6	113481675	113546279	0.774015	1.06736	Fancd2	0	0	0	1	0.725168	-1.37899	-1.37899	0	1
NM_001033245	773	34990	chr13	55107346	55122695	0.393067	0.321568	Hk3	0	0	0	1	1.22234	1.22234	1.22234	1	0
NM_001033249	774	27537	chr7	6267266	6282036	0.114229	0.172732	Zfp583	0	0	0	1	0.661308	-1.51216	-1.51216	0	1
NM_001033251	775	40115	chrX	104451366	104492108	0.0310805	0.0218291	Gpr174	0	0	0	1	1.42381	1.42381	1.42381	1	0
NM_001033253	776	31514	chr10	6379238	6473874	0.612657	0.400104	Plekhg1	0	0	0	1	1.53124	1.53124	1.53124	1	0
NM_001033254	777	22374	chr2	118489312	118523756	0.00463385	0.0128343	Pak6	0	0	0	1	0.361052	-2.76968	-2.76968	0	1
NM_001033257	778	31543	chr10	12927522	13043966	0.217949	0.199444	Phactr2	0	0	0	1	1.09278	1.09278	1.09278	1	0
NM_001033258	779	31561	chr10	18307816	18463564	0.991646	0.583539	D10Bwg1379e	0	0	0	1	1.69937	1.69937	1.69937	1	0
NM_001033259	780	31756	chr10	58911180	59079440	5.27497	5.57526	Ccdc109a	0	0	0	1	0.946139	-1.05693	-1.05693	0	1
NM_001033260	781	31796	chr10	62122169	62188847	0.352944	0.17529	Stox1	0	0	0	1	2.01349	2.01349	2.01349	1	0
NM_001033261	782	32201	chr10	114822014	114869827	4.44463	2.80509	Zfc3h1	0	0	0	1	1.58449	1.58449	1.58449	1	0
NM_001033262	783	32266	chr10	126493105	126497240	0	0.158418	40611	0	1	0	0	OffInCol	OffInCol	OffInCol	1	1
NM_001033263	784	32269	chr10	126515962	126530225	0.0586636	0.0711344	Agap2	0	0	0	1	0.824687	-1.21258	-1.21258	0	1
NM_001033264	785	32308	chr10	127631690	127647060	0.380258	0.379027	Gls2	0	0	0	1	1.00325	1.00325	1.00325	1	0
NM_001033268	786	34938	chr13	48974585	49063197	15.549	20.5658	Fam120a	0	0	0	1	0.756061	-1.32264	-1.32264	0	1
NM_001033269	787	34988	chr13	54885363	54889819	0	0	Eif4e1b	0	0	1	0	Absent	Absent	Absent	1	0
NM_001033270	788	35395	chr14	15535538	15632457	12.8634	5.9856	Slc4a7	0	0	0	1	2.14906	2.14906	2.14906	1	0
NM_001033271	789	35645	chr14	51545744	51550524	10.3927	3.67498	Tmem55b	0	0	0	1	2.82796	2.82796	2.82796	1	0
NM_001033272	790	35809	chr14	61253565	61383393	2.83623	2.41283	Spata13	0	0	0	1	1.17548	1.17548	1.17548	1	0
NM_001033273	791	36530	chr15	84776149	84818401	1.18336	0.879614	5031439G07Rik	0	0	0	1	1.34532	1.34532	1.34532	1	0
NM_001033274	792	36552	chr15	88517464	88564649	5.19264	5.52975	Brd1	0	0	0	1	0.939037	-1.06492	-1.06492	0	1
NM_001033275	793	36594	chr15	93070172	93105515	5.27719	3.03453	Gxylt1	0	0	0	1	1.73905	1.73905	1.73905	1	0
NM_001033276	794	36654	chr15	98662099	98701614	1.39081	1.09751	Mll2	0	0	0	1	1.26724	1.26724	1.26724	1	0
NM_001033277	795	36735	chr15	101946958	101966646	12.7804	12.7347	Spryd3	0	0	0	1	1.00359	1.00359	1.00359	1	0
NM_001033279	796	37713	chr17	27888179	27957487	2.64974	1.39574	D17Wsu92e	0	0	0	1	1.89845	1.89845	1.89845	1	0
NM_001033281	797	38644	chr18	53624199	53735511	0.22196	0	Prdm6	1	0	0	0	OffInSI	OffInSI	OffInSI	1	0
NM_001033284	798	21050	chr1	159388712	159418864	8.22557	1.72494	BC026585	0	0	0	1	4.76861	4.76861	4.76861	1	0
NM_001033285	799	21268	chr1	181891219	182095733	4.19837	1.27247	Cdc42bpa	0	0	0	1	3.29939	3.29939	3.29939	1	0
NM_001033286	800	21312	chr1	187278726	187292640	7.28253	2.73285	Slc30a10	0	0	0	1	2.66481	2.66481	2.66481	1	0
NM_001033288	801	20302	chr1	15843942	15882803	0.165041	0.172892	Gm106	0	0	0	1	0.95459	-1.04757	-1.04757	0	1
NM_001033289	802	20426	chr1	40738556	40825730	29.4716	11.7026	Slc9a2	0	0	0	1	2.51838	2.51838	2.51838	1	0
NM_001033290	803	20681	chr1	87836111	87857630	0.178235	1.45055	Gpr55	0	0	0	1	0.122874	-8.13841	-8.13841	0	1
NM_001033291	804	20712	chr1	89841695	89905126	3.40133	3.65067	Usp40	0	0	0	1	0.9317	-1.07331	-1.07331	0	1
NM_001033293	805	21497	chr2	25217011	25221146	14.3012	19.5522	Uap1l1	0	0	0	1	0.731437	-1.36717	-1.36717	0	1
NM_001033294	806	21584	chr2	28695925	28761095	1.85437	1.90323	Ddx31	0	0	0	1	0.974328	-1.02635	-1.02635	0	1
NM_001033297	807	22623	chr2	144419800	144421101	52.6759	21.9713	Gm561	0	0	0	1	2.39749	2.39749	2.39749	1	0
NM_001033298	808	22634	chr2	146681624	146795825	4.32677	1.52351	Plk1s1	0	0	0	1	2.84	2.84	2.84	1	0
NM_001033299	809	22948	chr2	169934142	169956720	0.458951	0.327828	Zfp217	0	0	0	1	1.39997	1.39997	1.39997	1	0
NM_001033300	810	23275	chr3	63780064	63823000	8.84665	12.1052	Gmps	0	0	0	1	0.730814	-1.36834	-1.36834	0	1
NM_001033301	811	23347	chr3	84247946	84284351	0.330657	0.10964	Fhdc1	0	0	0	1	3.01584	3.01584	3.01584	1	0
NM_001033302	812	23595	chr3	95682427	95686151	13.1089	3.56377	Gm129	0	0	0	1	3.67838	3.67838	3.67838	1	0
NM_001033304	813	23765	chr3	108260986	108339440	45.9732	9.19865	5330417C22Rik	0	0	0	1	4.99782	4.99782	4.99782	1	0
NM_001033305	814	24120	chr4	40217695	40226401	245.706	146.343	Ndufb6	0	0	0	1	1.67897	1.67897	1.67897	1	0
NM_001033306	815	24214	chr4	45436147	45543700	0.88098	0.650356	Shb	0	0	0	1	1.35461	1.35461	1.35461	1	0
NM_001033308	816	24848	chr4	132338271	132352279	0.747481	0.9203	BC013712	0	0	0	1	0.812214	-1.2312	-1.2312	0	1
NM_001033310	817	25680	chr5	90643749	90653021	2.96662	1.29103	Cox18	0	0	0	1	2.29787	2.29787	2.29787	1	0
NM_001033311	818	25945	chr5	117769274	117805015	15.483	5.20173	Vsig10	0	0	0	1	2.97651	2.97651	2.97651	1	0
NM_001033312	819	26259	chr5	143633467	143656917	0.386801	0.25608	Fbxl18	0	0	0	1	1.51047	1.51047	1.51047	1	0
NM_001033313	820	26296	chr5	145889638	145900958	11.1962	6.59536	Pdap1	0	0	0	1	1.69759	1.69759	1.69759	1	0
NM_001033314	821	27726	chr7	19476232	19495753	1.59554	0.624599	Ccdc61	0	0	0	1	2.5545	2.5545	2.5545	1	0
NM_001033316	822	28100	chr7	31639348	31641197	1.52418	0.378901	Ffar3	0	0	0	1	4.02263	4.02263	4.02263	1	0
NM_001033317	823	28837	chr7	112553081	112557252	0.196619	0	Cnga4	1	0	0	0	OffInSI	OffInSI	OffInSI	1	0
NM_001033318	824	29034	chr7	129066352	129125207	7.17893	2.84684	Cog7	0	0	0	1	2.52172	2.52172	2.52172	1	0
NM_001033319	825	29351	chr7	151662659	151739634	4.43027	3.34824	Ppfia1	0	0	0	1	1.32316	1.32316	1.32316	1	0
NM_001033321	826	30194	chr8	114435917	114457691	1.36005	0.566431	Tmem231	0	0	0	1	2.40109	2.40109	2.40109	1	0
NM_001033324	827	30801	chr9	48462401	48644050	0.29264	0.433427	Zbtb16	0	0	0	1	0.675177	-1.48109	-1.48109	0	1
NM_001033328	828	39867	chrX	67713230	67730218	5.18867	4.60609	BC023829	0	0	0	1	1.12648	1.12648	1.12648	1	0
NM_001033329	829	40012	chrX	92244282	92361825	0.546199	0.223182	Arhgef9	0	0	0	1	2.44733	2.44733	2.44733	1	0
NM_001033330	830	40382	chrX	163909240	165015165	0.0627523	0	Frmpd4	1	0	0	0	OffInSI	OffInSI	OffInSI	1	0
NM_001033331	831	32101	chr10	88871567	88906712	0.688651	1.45009	Gas2l3	0	0	0	1	0.474902	-2.1057	-2.1057	0	1
NM_001033332	832	32155	chr10	99910817	99949981	0.00167989	0.00101934	Tmtc3	0	0	0	1	1.64802	1.64802	1.64802	1	0
NM_001033333	833	32208	chr10	116213600	116333935	0.247359	19.9696	Gm239	0	0	0	1	0.0123868	-80.7312	-80.7312	0	1
NM_001033334	834	34301	chr12	86018227	86039757	0.120478	0.0547935	Tmem90a	0	0	0	1	2.19876	2.19876	2.19876	1	0
NM_001033335	835	34430	chr12	105452842	105459339	2.21854	6.36478	Serpina3f	0	0	0	1	0.348565	-2.8689	-2.8689	0	1
NM_001033336	836	36027	chr14	118881913	119105441	0.048661	0.364302	Abcc4	0	0	0	1	0.133573	-7.48653	-7.48653	0	1
NM_001033337	837	36543	chr15	85662733	85689252	25.2665	6.89265	Ttc38	0	0	0	1	3.66572	3.66572	3.66572	1	0
NM_001033339	838	37573	chr17	23766424	23782236	0.00958797	0.0392968	Mmp25	0	0	0	1	0.243989	-4.09855	-4.09855	0	1
NM_001033341	839	38813	chr18	84377093	84758896	0.434932	0.377445	Zfp407	0	0	0	1	1.15231	1.15231	1.15231	1	0
NM_001033342	840	38954	chr19	6306456	6325652	0.561591	0.126712	Cdc42bpg	0	0	0	1	4.43203	4.43203	4.43203	1	0
NM_001033343	841	39369	chr19	44591446	44620338	0.466947	0	Sec31b	1	0	0	0	OffInSI	OffInSI	OffInSI	1	0
NM_001033344	842	21115	chr1	168028278	168058029	0.0361744	0	Dusp27	1	0	0	0	OffInSI	OffInSI	OffInSI	1	0
NM_001033345	843	20599	chr1	74408681	74415895	0.475558	0.0584176	Gm216	0	0	0	1	8.14066	8.14066	8.14066	1	0
NM_001033346	844	21953	chr2	85028227	85036856	0.565124	0.632297	Lrrc55	0	0	0	1	0.893764	-1.11886	-1.11886	0	1
NM_001033347	845	22267	chr2	103983231	104250491	0.00436079	0	D430041D05Rik	1	0	0	0	OffInSI	OffInSI	OffInSI	1	0
NM_001033348	846	22633	chr2	146067034	146337740	5.02183	3.48882	Ralgapa2	0	0	0	1	1.43941	1.43941	1.43941	1	0
NM_001033349	847	23248	chr3	57471343	57496459	0.0187061	0	Gm410	1	0	0	0	OffInSI	OffInSI	OffInSI	1	0
NM_001033350	848	23897	chr3	135716327	135989010	0.98279	1.89048	Bank1	0	0	0	1	0.519863	-1.92358	-1.92358	0	1
NM_001033351	849	24255	chr4	49678097	49857953	0.277649	0	Grin3a	1	0	0	0	OffInSI	OffInSI	OffInSI	1	0
NM_001033352	850	25142	chr4	151382999	151391786	1.38064	0.778893	Klhl21	0	0	0	1	1.77257	1.77257	1.77257	1	0
NM_001033354	851	27153	chr6	121322950	121423696	0.0468452	0.013842	Iqsec3	0	0	0	1	3.38428	3.38428	3.38428	1	0
NM_001033355	852	28051	chr7	30768973	30813301	0.300823	0.363595	Zfp568	0	0	0	1	0.827357	-1.20867	-1.20867	0	1
NM_001033361	853	40024	chrX	94267934	94277443	0	0.00591555	Pgr15l	0	1	0	0	OffInCol	OffInCol	OffInCol	1	1
NM_001033364	854	34985	chr13	54802823	54838023	108.131	240.645	Cdhr2	0	0	0	1	0.449338	-2.2255	-2.2255	0	1
NM_001033366	855	37940	chr17	35772699	35780640	0.0743529	0.0567009	Dpcr1	0	0	0	1	1.31132	1.31132	1.31132	1	0
NM_001033367	856	38307	chr17	74825634	74858448	9.55158	19.6759	Nlrc4	0	0	0	1	0.485446	-2.05996	-2.05996	0	1
NM_001033369	857	21784	chr2	58119863	58177218	0.618018	0.691904	Acvr1c	0	0	0	1	0.893214	-1.11955	-1.11955	0	1
NM_001033371	858	30094	chr8	107951539	107987986	0.105729	0	Lrrc36	1	0	0	0	OffInSI	OffInSI	OffInSI	1	0
NM_001033375	859	32057	chr10	83006685	83059218	3.17398	3.93238	A230046K03Rik	0	0	0	1	0.80714	-1.23894	-1.23894	0	1
NM_001033378	860	29364	chr8	3353414	3390299	0.172879	0.0542015	A430078G23Rik	0	0	0	1	3.18956	3.18956	3.18956	1	0
NM_001033379	861	27127	chr6	119125270	119171632	0.999217	0.273422	Dcp1b	0	0	0	1	3.65449	3.65449	3.65449	1	0
NM_001033380	862	28992	chr7	125628625	125635489	0.853981	2.42031	Itpripl2	0	0	0	1	0.35284	-2.83415	-2.83415	0	1
NM_001033382	863	27128	chr6	119186543	119302425	0.0712034	0	Cacna2d4	1	0	0	0	OffInSI	OffInSI	OffInSI	1	0
NM_001033383	864	27509	chr7	4971977	4984825	0.624278	0.304288	Zfp865	0	0	0	1	2.0516	2.0516	2.0516	1	0
NM_001033385	865	31735	chr10	55734099	55948495	1.74443	1.60303	D630037F22Rik	0	0	0	1	1.08821	1.08821	1.08821	1	0
NM_001033389	866	21634	chr2	31428244	31473039	4.42785	3.83	Fubp3	0	0	0	1	1.1561	1.1561	1.1561	1	0
NM_001033391	867	31499	chr10	3323355	3434998	0	6.10858e-91	Ipcef1	0	1	0	0	OffInCol	OffInCol	OffInCol	1	1
NM_001033393	868	33784	chr11	115048800	115108339	0.718851	0.451289	Tmem104	0	0	0	1	1.59288	1.59288	1.59288	1	0
NM_001033394	869	25200	chr4	155155699	155159983	0.0987233	0.199976	Tmem88b	0	0	0	1	0.493676	-2.02562	-2.02562	0	1
NM_001033399	870	34908	chr13	43290887	43399541	0.462913	0.688396	Gfod1	0	0	0	1	0.672452	-1.4871	-1.4871	0	1
NM_001033405	871	38152	chr17	48439362	48451859	0.0498924	0.0426306	Treml2	0	0	0	1	1.17034	1.17034	1.17034	1	0
NM_001033411	872	22825	chr2	160137136	160153230	0.804839	2.00905	Gm826	0	0	0	1	0.400607	-2.49621	-2.49621	0	1
NM_001033415	873	25563	chr5	67999121	68003511	0.192014	0	Shisa3	1	0	0	0	OffInSI	OffInSI	OffInSI	1	0
NM_001033416	874	26211	chr5	138706152	138713982	2.73622	1.01933	Gal3st4	0	0	0	1	2.68433	2.68433	2.68433	1	0
NM_001033420	875	29203	chr7	141862369	142365330	4.75582	3.57285	Dock1	0	0	0	1	1.3311	1.3311	1.3311	1	0
NM_001033422	876	39722	chrX	39148170	39265078	5.86582	8.04754	Thoc2	0	0	0	1	0.728896	-1.37194	-1.37194	0	1
NM_001033424	877	40108	chrX	103430584	103450711	0	0.00180503	Fnd3c2	0	1	0	0	OffInCol	OffInCol	OffInCol	1	1
NM_001033425	878	37572	chr17	23737822	23747986	0.0240234	0.0592857	Zscan10	0	0	0	1	0.405214	-2.46783	-2.46783	0	1
NM_001033428	879	25874	chr5	113655928	113668283	0.387009	0	Tmem211	1	0	0	0	OffInSI	OffInSI	OffInSI	1	0
NM_001033430	880	26538	chr6	39086618	39156772	3.28313	4.71155	Jhdm1d	0	0	0	1	0.696826	-1.43508	-1.43508	0	1
NM_001033431	881	27452	chr7	3221510	3249741	0	0.0479534	Nlrp12	0	1	0	0	OffInCol	OffInCol	OffInCol	1	1
NM_001033432	882	31554	chr10	17620271	17667873	3.61718	1.51229	Heca	0	0	0	1	2.39186	2.39186	2.39186	1	0
NM_001033433	883	32989	chr11	69617096	69619126	1.58006	0.965041	Tmem102	0	0	0	1	1.6373	1.6373	1.6373	1	0
NM_001033435	884	33717	chr11	106612581	106628882	3.27285	3.5178	Gm885	0	0	0	1	0.930368	-1.07484	-1.07484	0	1
NM_001033436	885	34062	chr12	33987379	34053142	0.351495	0.482033	Atxn7l1	0	0	0	1	0.729193	-1.37138	-1.37138	0	1
NM_001033439	886	35935	chr14	75154479	75347684	2.64099	2.06469	Lrch1	0	0	0	1	1.27912	1.27912	1.27912	1	0
NM_001033441	887	36584	chr15	90054741	90060985	1.20191	1.1499	Alg10b	0	0	0	1	1.04523	1.04523	1.04523	1	0
NM_001033443	888	38342	chr17	80922889	80963174	0.206507	0.119846	Cdkl4	0	0	0	1	1.7231	1.7231	1.7231	1	0
NM_001033444	889	38298	chr17	73655803	73748636	10.653	5.7928	Capn13	0	0	0	1	1.83901	1.83901	1.83901	1	0
NM_001033445	890	38464	chr18	21285842	21458640	1.42906	1.53759	Fam59a	0	0	0	1	0.929416	-1.07595	-1.07595	0	1
NM_001033448	891	38915	chr19	5568073	5571261	0.334765	0.39037	Gm962	0	0	0	1	0.857558	-1.1661	-1.1661	0	1
NM_001033449	892	20516	chr1	59157436	59176940	2.06582	0.950217	Als2cr4	0	0	0	1	2.17405	2.17405	2.17405	1	0
NM_001033450	893	21222	chr1	175826485	175843053	1.79936	2.97878	Mnda	0	0	0	1	0.604059	-1.65547	-1.65547	0	1
NM_001033451	894	22209	chr2	91483844	91489948	3.0107	1.05105	Zfp408	0	0	0	1	2.86447	2.86447	2.86447	1	0
NM_001033453	895	24041	chr4	11885331	11893597	0.195048	0.233815	Pdp1	0	0	0	1	0.834198	-1.19876	-1.19876	0	1
NM_001033457	896	25357	chr5	29761206	29778709	2.74427	2.31953	Nom1	0	0	0	1	1.18311	1.18311	1.18311	1	0
NM_001033458	897	25429	chr5	34326122	34327655	2.11396	0	Gm1673	1	0	0	0	OffInSI	OffInSI	OffInSI	1	0
NM_001033460	898	25367	chr5	30607913	30668993	0.533208	0.657494	Gm1060	0	0	0	1	0.81097	-1.23309	-1.23309	0	1
NM_001033463	899	27079	chr6	113647492	113661062	1.06131	0.608551	Tatdn2	0	0	0	1	1.744	1.744	1.744	1	0
NM_001033464	900	27255	chr6	127527992	127579956	2.63664	0.685217	Efcab4b	0	0	0	1	3.84789	3.84789	3.84789	1	0
NM_001033466	901	31511	chr10	5958432	5979467	0.78233	0.612937	Zbtb2	0	0	0	1	1.27636	1.27636	1.27636	1	0
NM_001033468	902	30031	chr8	97447593	97467190	1.87505	1.65084	Gpr114	0	0	0	1	1.13582	1.13582	1.13582	1	0
NM_001033469	903	30753	chr9	44242316	44248951	0	0	Foxr1	0	0	1	0	Absent	Absent	Absent	1	0
NM_001033472	904	40339	chrX	155970599	156031013	0.752558	0.886182	A830080D01Rik	0	0	0	1	0.849214	-1.17756	-1.17756	0	1
NM_001033474	905	32194	chr10	112362483	112366082	24.4325	47.7226	Atxn7l3b	0	0	0	1	0.511969	-1.95324	-1.95324	0	1
NM_001033475	906	34337	chr12	88507191	88541179	0.554522	0.438323	Tmed8	0	0	0	1	1.2651	1.2651	1.2651	1	0
NM_001033478	907	25712	chr5	93000562	93020310	0.00819653	0.0395507	Fam47e	0	0	0	1	0.207241	-4.8253	-4.8253	0	1
NM_001033481	908	39036	chr19	10282760	10315238	0	0.762795	Gm98	0	1	0	0	OffInCol	OffInCol	OffInCol	1	1
NM_001033484	909	23384	chr3	87885972	87924970	0.974842	0.566154	Iqgap3	0	0	0	1	1.72187	1.72187	1.72187	1	0
NM_001033485	910	30260	chr8	124431732	124442328	0.0288319	0	BC048644	1	0	0	0	OffInSI	OffInSI	OffInSI	1	0
NM_001033488	911	33965	chr12	4869243	4881165	0.280056	0.309575	Mfsd2b	0	0	0	1	0.904647	-1.1054	-1.1054	0	1
NM_001033489	912	25153	chr4	151681131	151692734	0.142727	0	Rnf207	1	0	0	0	OffInSI	OffInSI	OffInSI	1	0
NM_001033490	913	25207	chr4	155262968	155265871	6.1463	3.59926	Pusl1	0	0	0	1	1.70766	1.70766	1.70766	1	0
NM_001033491	914	26962	chr6	89090998	89096010	3.65061	0.4324	Gm1965	0	0	0	1	8.44267	8.44267	8.44267	1	0
NM_001033496	915	37570	chr17	23693733	23701193	0.692468	0.404374	Zfp213	0	0	0	1	1.71244	1.71244	1.71244	1	0
NM_001033498	916	30937	chr9	59555570	59564231	1.97716	5.4959	Gramd2	0	0	0	1	0.359752	-2.77969	-2.77969	0	1
NM_001033499	917	21140	chr1	172163001	172181718	0	0.60112	Sh2d1b2	0	1	0	0	OffInCol	OffInCol	OffInCol	1	1
NM_001033525	918	28037	chr7	30006946	30017541	2.28939	0.750017	Kcnk6	0	0	0	1	3.05245	3.05245	3.05245	1	0
NM_001033528	919	33864	chr11	118120966	118151558	3.60617	2.4866	Usp36	0	0	0	1	1.45024	1.45024	1.45024	1	0
NM_001033530	920	28167	chr7	48734243	48755260	5.31636	3.33093	AW146154	0	0	0	1	1.59606	1.59606	1.59606	1	0
NM_001033531	921	24079	chr4	24544419	24778233	0.350398	0	Klhl32	1	0	0	0	OffInSI	OffInSI	OffInSI	1	0
NM_001033532	922	38484	chr18	25327520	25625822	1.10456	0.924315	AW554918	0	0	0	1	1.195	1.195	1.195	1	0
NM_001033533	923	30030	chr8	97426768	97441998	0.169559	0.166271	Ccdc102a	0	0	0	1	1.01977	1.01977	1.01977	1	0
NM_001033534	924	30828	chr9	50864884	50885199	0.419815	0.415574	Layn	0	0	0	1	1.01021	1.01021	1.01021	1	0
NM_001033535	925	30853	chr9	53873412	53916218	0.174758	3.58197	Tnfaip8l3	0	0	0	1	0.0487882	-20.4967	-20.4967	0	1
NM_001033536	926	31037	chr9	72380046	72470756	1.90495	1.78159	Rfx7	0	0	0	1	1.06924	1.06924	1.06924	1	0
NM_001033537	927	33481	chr11	98249985	98261804	2.2125	1.28056	Pgap3	0	0	0	1	1.72776	1.72776	1.72776	1	0
NM_001033538	928	22958	chr2	172219293	172255054	0.0774701	0	Cass4	1	0	0	0	OffInSI	OffInSI	OffInSI	1	0
NM_001033540	929	28058	chr7	30954940	30965228	1.50268	1.4164	Gm5113	0	0	0	1	1.06091	1.06091	1.06091	1	0
NM_001033543	930	31195	chr9	100358137	100386892	1.61471	0.619965	Il20rb	0	0	0	1	2.60452	2.60452	2.60452	1	0
NM_001033548	931	27483	chr7	4474558	4484044	0.516588	0.278034	6030429G01Rik	0	0	0	1	1.858	1.858	1.858	1	0
NM_001033550	932	25793	chr5	105844793	105915208	0.728843	2.37511	Lrrc8b	0	0	0	1	0.306867	-3.25874	-3.25874	0	1
NM_001033573	933	39446	chr19	55372788	55390522	4.98662e-07	0.495876	Zdhhc6	0	0	0	1	1.00562e-06	-994413	<-100	1	1
NM_001033597	934	32756	chr11	54117705	54175041	0.089814	0.216297	Acsl6	0	0	0	1	0.415235	-2.40828	-2.40828	0	1
NM_001033598	935	32756	chr11	54117325	54175041	0.11642	0.155563	Acsl6	0	0	0	1	0.748378	-1.33622	-1.33622	0	1
NM_001033599	936	32756	chr11	54128404	54175041	0.0317336	0.0381214	Acsl6	0	0	0	1	0.832435	-1.20129	-1.20129	0	1
NM_001033600	937	40251	chrX	138752535	138825078	1.43673	1.75533	Acsl4	0	0	0	1	0.818496	-1.22175	-1.22175	0	1
NM_001033606	938	20645	chr1	78654399	78704318	2.25782	0.513246	Utp14b	0	0	0	1	4.3991	4.3991	4.3991	1	0
NM_001033621	939	38603	chr18	44493727	44515376	0.249778	0.261355	Myot	0	0	0	1	0.955704	-1.04635	-1.04635	0	1
NM_001033630	940	37952	chr17	36029621	36034323	21.9745	10.9366	2310061I04Rik	0	0	0	1	2.00926	2.00926	2.00926	1	0
NM_001033632	941	29275	chr7	148201710	148202791	1.56471	3.38566	Ifitm6	0	0	0	1	0.462158	-2.16376	-2.16376	0	1
NM_001033633	942	36589	chr15	91098121	91403692	1.33497	0.294792	Slc2a13	0	0	0	1	4.52852	4.52852	4.52852	1	0
NM_001033634	943	24532	chr4	107900359	107973695	1.89511	2.92805	Zyg11b	0	0	0	1	0.647226	-1.54506	-1.54506	0	1
NM_001033636	944	20287	chr1	11254043	11293763	0.288112	0.589937	Prex2	0	0	0	1	0.488378	-2.0476	-2.0476	0	1
NM_001033654	945	32544	chr11	23565673	23632876	6.33818	9.20591	Pus10	0	0	0	1	0.68849	-1.45245	-1.45245	0	1
NM_001033668	946	35497	chr14	32073560	32137082	0.0249798	0	Dnahc1	1	0	0	0	OffInSI	OffInSI	OffInSI	1	0
NM_001033669	947	32905	chr11	62660624	62690964	0.326069	0.107616	Fbxw10	0	0	0	1	3.02993	3.02993	3.02993	1	0
NM_001033711	948	33227	chr11	79340062	79344111	0.295158	0.947776	Evi2a	0	0	0	1	0.311422	-3.21108	-3.21108	0	1
NM_001033713	949	28436	chr7	74378716	74517744	1.12354	1.46451	Mef2a	0	0	0	1	0.767178	-1.30348	-1.30348	0	1
NM_001033759	950	39183	chr19	21852831	21932817	5.0381	4.41973	Tmem2	0	0	0	1	1.13991	1.13991	1.13991	1	0
NM_001033765	951	33247	chr11	81386003	81387041	1.84269	0.643377	1700071K01Rik	0	0	0	1	2.86409	2.86409	2.86409	1	0
NM_001033767	952	38667	chr18	60371730	60407474	0.748718	3.95359	Gm4951	0	0	0	1	0.189377	-5.28048	-5.28048	0	1
NM_001033768	953	22271	chr2	104554082	104556447	0.37397	0.28331	Pin1-ps1	0	0	0	1	1.32	1.32	1.32	1	0
NM_001033775	954	33795	chr11	115301858	115309582	0.40071	1.68113	4933422H20Rik	0	0	0	1	0.238358	-4.19538	-4.19538	0	1
NM_001033780	955	23714	chr3	105728808	105735582	1.00912	2.6385	I830077J02Rik	0	0	0	1	0.38246	-2.61465	-2.61465	0	1
NM_001033786	956	39947	chrX	72391395	72409090	0	0.658608	4930428E23Rik	0	1	0	0	OffInCol	OffInCol	OffInCol	1	1
NM_001033789	957	38572	chr18	39052109	39130928	0	0.0265724	Gm5820	0	1	0	0	OffInCol	OffInCol	OffInCol	1	1
NM_001033795	958	40262	chrX	141123449	141556953	0	0	Zcchc16	0	0	1	0	Absent	Absent	Absent	1	0
NM_001033805	959	35673	chr14	52636539	52639462	27.6344	49.2588	G630016D24Rik	0	0	0	1	0.561004	-1.78252	-1.78252	0	1
NM_001033807	960	39866	chrX	67647075	67647915	0	0	4930567H17Rik	0	0	1	0	Absent	Absent	Absent	1	0
NM_001033813	961	30512	chr9	21992609	22006567	0.208335	0.0827396	Zfp872	0	0	0	1	2.51796	2.51796	2.51796	1	0
NM_001033819	962	21283	chr1	182981367	182990798	0.0513057	0.127385	9130409I23Rik	0	0	0	1	0.402761	-2.48286	-2.48286	0	1
NM_001033820	963	27617	chr7	13000496	13007840	1.09233	0.525188	Zfp551	0	0	0	1	2.07988	2.07988	2.07988	1	0
NM_001033851	964	36585	chr15	90473753	90509819	10.0423	0.706004	Cpne8	0	0	0	1	14.2241	14.2241	14.2241	1	0
NM_001033865	965	32563	chr11	29445841	29448040	19.4976	10.7334	Rps27a	0	0	0	1	1.81654	1.81654	1.81654	1	0
NM_001033872	966	36698	chr15	100451770	100467296	56.8625	18.7169	Smagp	0	0	0	1	3.03803	3.03803	3.03803	1	0
NM_001033875	967	25022	chr4	141394154	141402274	0.712317	0	Ctrc	1	0	0	0	OffInSI	OffInSI	OffInSI	1	0
NM_001033877	968	28434	chr7	73984620	74297511	0.116608	0.0424617	Adamts17	0	0	0	1	2.74619	2.74619	2.74619	1	0
NM_001033879	969	34598	chr13	3923940	3934523	14.686	65.185	Tubal3	0	0	0	1	0.225297	-4.43858	-4.43858	0	1
NM_001033904	970	20333	chr1	21358411	21359824	0.163476	0	Khdc1c	1	0	0	0	OffInSI	OffInSI	OffInSI	1	0
NM_001033908	971	21551	chr2	26760786	26766162	4.52745	1.44471	Med22	0	0	0	1	3.13381	3.13381	3.13381	1	0
NM_001033922	972	38151	chr17	48403660	48414724	0.143595	0.0054456	Treml4	0	0	0	1	26.369	26.369	26.369	1	0
NM_001033929	973	26803	chr6	71078391	71094370	13.1066	11.5952	Thnsl2	0	0	0	1	1.13035	1.13035	1.13035	1	0
NM_001033954	974	28976	chr7	121774991	121779871	0.983639	0.40047	Calca	0	0	0	1	2.45621	2.45621	2.45621	1	0
NM_001033960	975	21736	chr2	37307773	37400482	0.112507	0.267304	Rabgap1	0	0	0	1	0.420895	-2.37589	-2.37589	0	1
NM_001033962	976	28388	chr7	66484121	66562097	3.0213	6.10504	Ube3a	0	0	0	1	0.494886	-2.02067	-2.02067	0	1
NM_001033966	977	24780	chr4	128670508	128685642	7.0528	6.5381	Ak2	0	0	0	1	1.07872	1.07872	1.07872	1	0
NM_001033978	978	37862	chr17	34462619	34478355	0.354377	1.30148	H2-Eb2	0	0	0	1	0.272288	-3.67259	-3.67259	0	1
NM_001033979	979	24948	chr4	137126790	137131095	0	0.00364117	Ldlrad2	0	1	0	0	OffInCol	OffInCol	OffInCol	1	1
NM_001033988	980	35510	chr14	32973077	32992549	5.11437	0.801161	Ncoa4	0	0	0	1	6.3837	6.3837	6.3837	1	0
NM_001034013	981	33247	chr11	80693666	81781898	0.134088	0.0850251	Accn1	0	0	0	1	1.57704	1.57704	1.57704	1	0
NM_001034029	982	27069	chr6	113408888	113420137	0.48693	0.406478	Il17re	0	0	0	1	1.19792	1.19792	1.19792	1	0
NM_001034030	983	32415	chr11	3243385	3256144	6.52692	0.598981	Limk2	0	0	0	1	10.8967	10.8967	10.8967	1	0
NM_001034031	984	27069	chr6	113408888	113420137	0.974971	0.0368735	Il17re	0	0	0	1	26.441	26.441	26.441	1	0
NM_001034059	985	39773	chrX	50144376	50152645	0.340225	0	Ccdc160	1	0	0	0	OffInSI	OffInSI	OffInSI	1	0
NM_001034085	986	30827	chr9	50665039	50702334	0.487882	0.223707	Ppp2r1b	0	0	0	1	2.1809	2.1809	2.1809	1	0
NM_001034097	987	32983	chr11	69496078	69509600	7.50486e-05	2.07035e-11	Tnfsf12	0	0	0	1	3.62492e+06	3.62492e+06	>100	1	0
NM_001034115	988	28230	chr7	51565633	51613723	0.00948241	0.00432831	Shank1	0	0	0	1	2.19079	2.19079	2.19079	1	0
NM_001034168	989	23847	chr3	126624524	126646304	0.219921	0.232376	Ank2	0	0	0	1	0.946402	-1.05663	-1.05663	0	1
NM_001034851	990	36121	chr15	25773018	25903442	43.9815	27.6864	Fam134b	0	0	0	1	1.58856	1.58856	1.58856	1	0
NM_001034856	991	39706	chrX	35391375	35396291	0.126087	0.0394374	4930430D24Rik	0	0	0	1	3.19714	3.19714	3.19714	1	0
NM_001034857	992	28176	chr7	49864895	49897958	0.755062	0.585111	C330019L16Rik	0	0	0	1	1.29046	1.29046	1.29046	1	0
NM_001034858	993	31689	chr10	41634796	41738188	0.101491	0.726006	Armc2	0	0	0	1	0.139794	-7.1534	-7.1534	0	1
NM_001034859	994	38668	chr18	60427954	60432921	0.0389793	0.149426	Gm4841	0	0	0	1	0.26086	-3.83347	-3.83347	0	1
NM_001034862	995	29453	chr8	14027564	14090327	4.64583	1.77385	Erich1	0	0	0	1	2.61907	2.61907	2.61907	1	0
NM_001034863	996	30728	chr9	42916735	42924653	0.164412	0.211551	Tmem136	0	0	0	1	0.777174	-1.28671	-1.28671	0	1
NM_001034864	997	39632	chrX	23469888	23484676	5.62869	2.4135	Gm4907	0	0	0	1	2.33217	2.33217	2.33217	1	0
NM_001034867	998	24099	chr4	33257381	33276712	0.821636	1.32385	Pm20d2	0	0	0	1	0.620641	-1.61124	-1.61124	0	1
NM_001034869	999	31743	chr10	57697595	57699408	0	0.0522462	Gm4981	0	1	0	0	OffInCol	OffInCol	OffInCol	1	1
NM_001034873	1000	25948	chr5	117864008	118005951	0.0406298	0	Ksr2	1	0	0	0	OffInSI	OffInSI	OffInSI	1	0
NM_001034874	1001	32919	chr11	66025226	66339628	0.0129379	0.0101158	Shisa6	0	0	0	1	1.27898	1.27898	1.27898	1	0
NM_001034878	1002	33767	chr11	114588725	114619200	0.123464	0.13172	Dnaic2	0	0	0	1	0.937322	-1.06687	-1.06687	0	1
NM_001034881	1003	35874	chr14	67487686	67489842	0.048426	0	Gm5464	1	0	0	0	OffInSI	OffInSI	OffInSI	1	0
NM_001034882	1004	35970	chr14	79851641	79854623	0.0838336	0.145444	Gm5465	0	0	0	1	0.576398	-1.73491	-1.73491	0	1
NM_001034885	1005	37736	chr17	28995355	29027253	0.390675	0.142699	Pnpla1	0	0	0	1	2.73776	2.73776	2.73776	1	0
NM_001034891	1006	37480	chr17	15190022	15201196	0.33248	0.667193	2210404J11Rik	0	0	0	1	0.498327	-2.00672	-2.00672	0	1
NM_001034893	1007	28181	chr7	50432957	50447479	0.105173	0.118425	Data not found	0	0	0	1	0.888098	-1.126	-1.126	0	1
NM_001034895	1008	32016	chr10	80695907	80714868	0.222082	0	Zfr2	1	0	0	0	OffInSI	OffInSI	OffInSI	1	0
NM_001034896	1009	33392	chr11	94638530	94644017	0.133711	0.475472	Tmem92-ps	0	0	0	1	0.281217	-3.55597	-3.55597	0	1
NM_001034898	1010	39060	chr19	11052796	11067740	0.232313	0.245524	Ms4a15	0	0	0	1	0.946193	-1.05687	-1.05687	0	1
NM_001034900	1011	22663	chr2	150296726	150310799	0.184707	0.191009	Zfp345	0	0	0	1	0.967007	-1.03412	-1.03412	0	1
NM_001034903	1012	27433	chr6	147023583	147035554	0.979001	0.403844	Gm5887	0	0	0	1	2.42421	2.42421	2.42421	1	0
NM_001034906	1013	31125	chr9	88475873	88483657	0.0573491	0	Trim43a	1	0	0	0	OffInSI	OffInSI	OffInSI	1	0
NM_001034909	1014	37962	chr17	36179905	36195590	0.195273	4.98142	EG547347	0	0	0	1	0.0392003	-25.51	-25.51	0	1
NM_001034962	1015	39310	chr19	40366529	40525888	3.82583	4.15006	Sorbs1	0	0	0	1	0.921873	-1.08475	-1.08475	0	1
NM_001034963	1016	39310	chr19	40366529	40525888	1.69096	1.99881	Sorbs1	0	0	0	1	0.845983	-1.18206	-1.18206	0	1
NM_001034964	1017	39310	chr19	40366529	40476800	10.8922	9.4958	Sorbs1	0	0	0	1	1.14705	1.14705	1.14705	1	0
NM_001035122	1018	35041	chr13	59736356	59777145	202.478	40.2861	Golm1	0	0	0	1	5.026	5.026	5.026	1	0
NM_001035123	1019	30047	chr8	98239812	98242904	2.26042	1.03336	Setd6	0	0	0	1	2.18745	2.18745	2.18745	1	0
NM_001035226	1020	32539	chr11	23156040	23197597	6.87296	7.84009	Xpo1	0	0	0	1	0.876643	-1.14072	-1.14072	0	1
NM_001035228	1021	26818	chr6	72047606	72104564	7.64073	0.150599	St3gal5	0	0	0	1	50.7356	50.7356	50.7356	1	0
NM_001035231	1022	35120	chr13	67639589	67654088	2.82117	4.87705	Zfp748	0	0	0	1	0.578458	-1.72873	-1.72873	0	1
NM_001035246	1023	39184	chr19	22767108	22843870	0.0752849	0	Trpm3	1	0	0	0	OffInSI	OffInSI	OffInSI	1	0
NM_001035509	1024	40218	chrX	133527693	133531462	1.60527	1.94656	Zcchc18	0	0	0	1	0.82467	-1.21261	-1.21261	0	1
NM_001035510	1025	40218	chrX	133527693	133531462	0.57078	0.0902296	Zcchc18	0	0	0	1	6.32586	6.32586	6.32586	1	0
NM_001035525	1026	24760	chr4	126430798	126546938	2.20885	0.154907	AU040320	0	0	0	1	14.2592	14.2592	14.2592	1	0
NM_001035526	1027	24760	chr4	126431013	126546938	0.00598963	7.85464e-06	AU040320	0	0	0	1	762.559	762.559	>100	1	0
NM_001035531	1028	25870	chr5	113389583	113444534	0.216354	0	Adrbk2	1	0	0	0	OffInSI	OffInSI	OffInSI	1	0
NM_001035532	1029	24284	chr4	57858119	57909856	0.966198	0.26564	Akap2	0	0	0	1	3.63725	3.63725	3.63725	1	0
NM_001035533	1030	24284	chr4	57867433	57909856	0.691872	0.299025	Akap2	0	0	0	1	2.31376	2.31376	2.31376	1	0
NM_001035854	1031	33274	chr11	83116198	83218535	1.22571	0.00127266	Ap2b1	0	0	0	1	963.109	963.109	>100	1	0
NM_001036293	1032	31812	chr10	66729436	66748029	2.36755	2.34321	Nrbf2	0	0	0	1	1.01039	1.01039	1.01039	1	0
NM_001036684	1033	27082	chr6	113695661	113841370	0.0789421	0.0346846	Atp2b2	0	0	0	1	2.276	2.276	2.276	1	0
NM_001036740	1034	27937	chr7	26412642	26414509	0.384352	0.298156	B3gnt8	0	0	0	1	1.2891	1.2891	1.2891	1	0
NM_001037098	1035	21533	chr2	25911055	25947916	5.08462e-12	9.21082e-09	Nacc2	0	0	0	1	0.000552027	-1811.51	<-100	1	1
NM_001037099	1036	21771	chr2	52283839	52532101	0.687521	0.0215147	Cacnb4	0	0	0	1	31.9559	31.9559	31.9559	1	0
NM_001037127	1037	24289	chr4	58298833	58387175	0.0957123	0.0892169	Musk	0	0	0	1	1.0728	1.0728	1.0728	1	0
NM_001037128	1038	24289	chr4	58298833	58387175	0.234193	0.173147	Musk	0	0	0	1	1.35257	1.35257	1.35257	1	0
NM_001037129	1039	24289	chr4	58298833	58387175	0.440108	0.247132	Musk	0	0	0	1	1.78086	1.78086	1.78086	1	0
NM_001037130	1040	24289	chr4	58298833	58387175	0.252114	0.316312	Musk	0	0	0	1	0.797042	-1.25464	-1.25464	0	1
NM_001037134	1041	24034	chr4	11118500	11131829	2.1867	5.56261	Ccne2	0	0	0	1	0.393107	-2.54384	-2.54384	0	1
NM_001037136	1042	20720	chr1	91351385	91791857	1.74686	1.69929	Agap1	0	0	0	1	1.02799	1.02799	1.02799	1	0
NM_001037166	1043	32096	chr10	88192285	88193846	0.847185	0.215343	Gm4925	0	0	0	1	3.93412	3.93412	3.93412	1	0
NM_001037168	1044	27717	chr7	19141862	19152654	0.0410192	0.339718	Psg27	0	0	0	1	0.120745	-8.28193	-8.28193	0	1
NM_001037170	1045	21157	chr1	173147933	173152645	24.6972	11.398	Tomm40l	0	0	0	1	2.1668	2.1668	2.1668	1	0
NM_001037221	1046	35590	chr14	47502639	47725492	0.000529743	0.0130017	Samd4	0	0	0	1	0.0407441	-24.5434	-24.5434	0	1
NM_001037279	1047	21934	chr2	84509377	84510865	21.2924	5.43377	2700094K13Rik	0	0	0	1	3.91853	3.91853	3.91853	1	0
NM_001037294	1048	38718	chr18	65425185	65553542	0.0486579	0	Alpk2	1	0	0	0	OffInSI	OffInSI	OffInSI	1	0
NM_001037298	1049	30271	chr8	125005597	125075229	0.226707	0.038522	Fam38a	0	0	0	1	5.88513	5.88513	5.88513	1	0
NM_001037326	1050	22269	chr2	104430640	104449586	2.62789	1.28116	Cstf3	0	0	0	1	2.05118	2.05118	2.05118	1	0
NM_001037493	1051	26990	chr6	90569209	90596406	0.545404	0.027548	Slc41a3	0	0	0	1	19.7983	19.7983	19.7983	1	0
NM_001037539	1052	27029	chr6	99661292	99676386	0.0509253	0.0852735	Prok2	0	0	0	1	0.5972	-1.67448	-1.67448	0	1
NM_001037665	1053	30188	chr8	114167342	114194908	4.17681	1.99338	Zfp1	0	0	0	1	2.09534	2.09534	2.09534	1	0
NM_001037707	1054	28049	chr7	30678355	30691123	1.26312	1.18104	Zfp27	0	0	0	1	1.0695	1.0695	1.0695	1	0
NM_001037709	1055	24171	chr4	43394853	43439958	0.07372	0.0312535	Rusc2	0	0	0	1	2.35878	2.35878	2.35878	1	0
NM_001037711	1056	23559	chr3	94563991	94590437	46.5274	37.1831	Cgn	0	0	0	1	1.25131	1.25131	1.25131	1	0
NM_001037712	1057	33696	chr11	105869516	105895378	0.270791	0	Kcnh6	1	0	0	0	OffInSI	OffInSI	OffInSI	1	0
NM_001037713	1058	33065	chr11	72115130	72127235	17.1656	11.9348	Xaf1	0	0	0	1	1.43828	1.43828	1.43828	1	0
NM_001037717	1059	34202	chr12	74387841	74453916	0.835936	0.554336	Slc38a6	0	0	0	1	1.508	1.508	1.508	1	0
NM_001037719	1060	37159	chr16	45224449	45253008	0.340696	0.757905	Btla	0	0	0	1	0.449523	-2.22458	-2.22458	0	1
NM_001037722	1061	23436	chr3	89143561	89153932	1.16785	0.303276	Adam15	0	0	0	1	3.85078	3.85078	3.85078	1	0
NM_001037723	1062	29977	chr8	90812964	90853861	0.142942	0.00197033	Adcy7	0	0	0	1	72.5472	72.5472	72.5472	1	0
NM_001037724	1063	29977	chr8	90818102	90853861	1.48036	0.338728	Adcy7	0	0	0	1	4.37035	4.37035	4.37035	1	0
NM_001037725	1064	20524	chr1	59969849	60042190	3.85287	2.69865	Fam117b	0	0	0	1	1.4277	1.4277	1.4277	1	0
NM_001037726	1065	20547	chr1	64579377	64651122	0.00579784	0.338864	Creb1	0	0	0	1	0.0171096	-58.4466	-58.4466	0	1
NM_001037727	1066	26936	chr6	87409378	87483229	0.451063	0.620754	Arhgap25	0	0	0	1	0.726637	-1.3762	-1.3762	0	1
NM_001037736	1067	29456	chr8	14911716	15001085	0.0422936	0.0399994	Arhgef10	0	0	0	1	1.05736	1.05736	1.05736	1	0
NM_001037737	1068	23582	chr3	95238311	95301161	0.0111434	0.0189821	Arnt	0	0	0	1	0.587048	-1.70344	-1.70344	0	1
NM_001037740	1069	26472	chr6	29867012	29909680	0.583431	0.231653	Fam40b	0	0	0	1	2.51856	2.51856	2.51856	1	0
NM_001037741	1070	31958	chr10	79516781	79519184	0.589241	0.0106729	Gpx4	0	0	0	1	55.2091	55.2091	55.2091	1	0
NM_001037742	1071	20495	chr1	57445087	57463518	3.97515	4.813	1110034B05Rik	0	0	0	1	0.825919	-1.21077	-1.21077	0	1
NM_001037745	1072	29954	chr8	87633065	87646994	2.56398	0.875483	Zfp791	0	0	0	1	2.92865	2.92865	2.92865	1	0
NM_001037746	1073	34135	chr12	58331398	58343155	7.72728	6.04501	Mipol1	0	0	0	1	1.27829	1.27829	1.27829	1	0
NM_001037747	1074	21538	chr2	26207831	26215067	0	0	Card9	0	0	1	0	Absent	Absent	Absent	1	0
NM_001037752	1075	22708	chr2	152418926	152422221	10.4243	0	Defb45	1	0	0	0	OffInSI	OffInSI	OffInSI	1	0
NM_001037754	1076	33886	chr11	119804405	119863932	0.000304578	0.174974	Baiap2	0	0	0	1	0.0017407	-574.48	<-100	1	1
NM_001037755	1077	33886	chr11	119804405	119868096	2.86007	0.373926	Baiap2	0	0	0	1	7.64876	7.64876	7.64876	1	0
NM_001037756	1078	34129	chr12	56937352	56970722	3.96343	1.56952	Brms1l	0	0	0	1	2.52525	2.52525	2.52525	1	0
NM_001037757	1079	38265	chr17	66460984	66469843	0.888292	0.402535	ORF19	0	0	0	1	2.20674	2.20674	2.20674	1	0
NM_001037758	1080	39382	chr19	45438223	45607833	3.53752	2.11865	Btrc	0	0	0	1	1.6697	1.6697	1.6697	1	0
NM_001037759	1081	20279	chr1	9838361	9892649	0.0696303	1.18904	Sgk3	0	0	0	1	0.0585601	-17.0765	-17.0765	0	1
NM_001037761	1082	24977	chr4	138748893	138847673	20.3363	7.46501	Capzb	0	0	0	1	2.72422	2.72422	2.72422	1	0
NM_001037762	1083	21604	chr2	29946463	29949155	21.0093	12.8146	Zdhhc12	0	0	0	1	1.63948	1.63948	1.63948	1	0
NM_001037764	1084	32855	chr11	59953583	60012697	1.16037	0.537153	Rai1	0	0	0	1	2.16022	2.16022	2.16022	1	0
NM_001037800	1085	29385	chr8	3918643	3926798	0.453737	1.59442	Cd209b	0	0	0	1	0.284578	-3.51397	-3.51397	0	1
NM_001037801	1086	39053	chr19	10863828	10904548	0.190849	0.242748	Cd6	0	0	0	1	0.786202	-1.27194	-1.27194	0	1
NM_001037809	1087	30131	chr8	109034812	109080808	0.120154	0.066236	Cdh3	0	0	0	1	1.81403	1.81403	1.81403	1	0
NM_001037812	1088	20516	chr1	59157440	59176650	3.46339	2.78836	Als2cr4	0	0	0	1	1.24209	1.24209	1.24209	1	0
NM_001037822	1089	29316	chr7	149414699	149415876	0.0965993	0	Krtap5-5	1	0	0	0	OffInSI	OffInSI	OffInSI	1	0
NM_001037841	1090	30057	chr8	106774831	106788836	0.486281	0.132193	Cklf	0	0	0	1	3.67857	3.67857	3.67857	1	0
NM_001037842	1091	26903	chr6	85710624	85715738	0.113536	0.136743	Cml3	0	0	0	1	0.830287	-1.2044	-1.2044	0	1
NM_001037846	1092	32207	chr10	115922216	116018567	4.42216	4.97157	Cnot2	0	0	0	1	0.88949	-1.12424	-1.12424	0	1
NM_001037847	1093	32207	chr10	115922216	116018567	9.26504	8.50199	Cnot2	0	0	0	1	1.08975	1.08975	1.08975	1	0
NM_001037848	1094	32207	chr10	115946846	116018567	0.160384	0.437733	Cnot2	0	0	0	1	0.366397	-2.72928	-2.72928	0	1
NM_001037859	1095	38685	chr18	61265225	61290793	2.46133	3.68715	Csf1r	0	0	0	1	0.667543	-1.49803	-1.49803	0	1
NM_001037863	1096	39821	chrX	57476466	57657156	0.712124	1.5184	Atp11c	0	0	0	1	0.468996	-2.13221	-2.13221	0	1
NM_001037865	1097	26388	chr6	7947807	8142617	0.714811	0	Col28a1	1	0	0	0	OffInSI	OffInSI	OffInSI	1	0
NM_001037877	1098	30294	chr8	125897734	125928073	1.54806	0.832579	Tcf25	0	0	0	1	1.85936	1.85936	1.85936	1	0
NM_001037878	1099	30294	chr8	125897723	125925792	7.79415	4.94578	Tcf25	0	0	0	1	1.57592	1.57592	1.57592	1	0
NM_001037905	1100	36068	chr15	6336747	6390709	0.160871	0.343124	Dab2	0	0	0	1	0.468842	-2.13291	-2.13291	0	1
NM_001037906	1101	28370	chr7	57230719	58118659	0.20791	0.134372	Nell1	0	0	0	1	1.54727	1.54727	1.54727	1	0
NM_001037909	1102	20674	chr1	85242918	85267141	0.435219	1.01158	C130026I21Rik	0	0	0	1	0.430237	-2.3243	-2.3243	0	1
NM_001037913	1103	24175	chr4	43506275	43508792	36.2464	17.2826	Ccdc107	0	0	0	1	2.09728	2.09728	2.09728	1	0
NM_001037914	1104	35329	chr13	113784075	113790602	0.00284525	0.0188381	Gm6320	0	0	0	1	0.151037	-6.62089	-6.62089	0	1
NM_001037915	1105	40229	chrX	136314219	136316892	1.66274	0	Ripply1	1	0	0	0	OffInSI	OffInSI	OffInSI	1	0
NM_001037916	1106	24607	chr4	116269334	116272871	7.00291	1.57914	Ccdc17	0	0	0	1	4.43464	4.43464	4.43464	1	0
NM_001037917	1107	40127	chrX	106392094	106395784	0	0.592857	Gm6377	0	1	0	0	OffInCol	OffInCol	OffInCol	1	1
NM_001037918	1108	20398	chr1	37929050	37933143	5.45912	2.48519	Lipt1	0	0	0	1	2.19666	2.19666	2.19666	1	0
NM_001037919	1109	25264	chr5	11594955	11599480	0.0334101	0.119309	Gm6460	0	0	0	1	0.28003	-3.57105	-3.57105	0	1
NM_001037922	1110	29955	chr8	87675822	87697521	1.00873	0.76187	Gm6531	0	0	0	1	1.32402	1.32402	1.32402	1	0
NM_001037923	1111	23286	chr3	65470156	65490101	1.49669	1.61134	Lekr1	0	0	0	1	0.928848	-1.0766	-1.0766	0	1
NM_001037926	1112	25075	chr4	146064712	146094024	0.0618573	0.129295	Gm13051	0	0	0	1	0.47842	-2.09021	-2.09021	0	1
NM_001037927	1113	28476	chr7	86888048	86930836	0.311179	0.151311	Wdr93	0	0	0	1	2.05655	2.05655	2.05655	1	0
NM_001037928	1114	32492	chr11	8948594	8969357	0.566126	0.583598	Gm11992	0	0	0	1	0.970062	-1.03086	-1.03086	0	1
NM_001037932	1115	33295	chr11	83961864	83980978	2.70046	15.5901	Gm11437	0	0	0	1	0.173216	-5.77313	-5.77313	0	1
NM_001037937	1116	36216	chr15	54964990	55085757	18.5117	8.75491	Depdc6	0	0	0	1	2.11444	2.11444	2.11444	1	0
NM_001037938	1117	35721	chr14	56097594	56109177	42.2052	42.5682	Dhrs4	0	0	0	1	0.991473	-1.0086	-1.0086	0	1
NM_001037939	1118	23397	chr3	88187748	88188386	0.0970415	0.365436	Bglap	0	0	0	1	0.26555	-3.76577	-3.76577	0	1
NM_001037940	1119	25360	chr5	30062437	30113018	1.43005	0.580981	Dnajb6	0	0	0	1	2.46144	2.46144	2.46144	1	0
NM_001037941	1120	25360	chr5	30062437	30084508	0.211965	0.0481482	Dnajb6	0	0	0	1	4.40235	4.40235	4.40235	1	0
NM_001037955	1121	34834	chr13	30751969	30802328	0.594169	0.588462	Dusp22	0	0	0	1	1.0097	1.0097	1.0097	1	0
NM_001037957	1122	27995	chr7	28964501	28972313	0.0717906	0.163153	Dyrk1b	0	0	0	1	0.44002	-2.27262	-2.27262	0	1
NM_001037987	1123	35197	chr13	88961076	89462830	0.109946	0.0992144	Edil3	0	0	0	1	1.10817	1.10817	1.10817	1	0
NM_001037997	1124	38253	chr17	64245366	64488845	5.19238	4.70479	Fert2	0	0	0	1	1.10364	1.10364	1.10364	1	0
NM_001037999	1125	20835	chr1	122009856	122017496	17.8436	7.32999	Dbi	0	0	0	1	2.43433	2.43433	2.43433	1	0
NM_001038010	1126	33579	chr11	100566059	100573781	1.92592	0.668374	Kat2a	0	0	0	1	2.8815	2.8815	2.8815	1	0
NM_001038015	1127	25569	chr5	69966240	69983524	10.3647	7.79143	Gnpda2	0	0	0	1	1.33027	1.33027	1.33027	1	0
NM_001038018	1128	35001	chr13	55546694	55562288	2.05922	0.818444	Grk6	0	0	0	1	2.51602	2.51602	2.51602	1	0
NM_001038230	1129	33911	chr11	120459845	120469512	14.4635	7.13842	Anapc11	0	0	0	1	2.02615	2.02615	2.02615	1	0
NM_001038231	1130	38902	chr19	5364639	5366347	18.2719	0.157552	Banf1	0	0	0	1	115.974	115.974	>100	1	0
NM_001038492	1131	22896	chr2	164658372	164666532	71.9763	47.0228	Ctsa	0	0	0	1	1.53067	1.53067	1.53067	1	0
NM_001038499	1132	38680	chr18	61071893	61077422	0.0569336	0	Arsi	1	0	0	0	OffInSI	OffInSI	OffInSI	1	0
NM_001038587	1133	23447	chr3	89518943	89557377	1.56637	0.0944514	Adar	0	0	0	1	16.5839	16.5839	16.5839	1	0
NM_001038589	1134	38420	chr18	9993612	10030147	0.0957802	0.219587	Usp14	0	0	0	1	0.436183	-2.29261	-2.29261	0	1
NM_001038592	1135	20987	chr1	145586697	145596808	5.97297	2.39004	Glrx2	0	0	0	1	2.49911	2.49911	2.49911	1	0
NM_001038593	1136	20987	chr1	145586478	145596808	0.065278	1.73392	Glrx2	0	0	0	1	0.0376476	-26.5621	-26.5621	0	1
NM_001038594	1137	20987	chr1	145587576	145596808	0.049787	0.164902	Glrx2	0	0	0	1	0.301919	-3.31215	-3.31215	0	1
NM_001038602	1138	35275	chr13	101365911	101386926	20.1067	13.8259	Marveld2	0	0	0	1	1.45428	1.45428	1.45428	1	0
NM_001038604	1139	26557	chr6	40524896	40535804	0.11169	0.600987	Clec5a	0	0	0	1	0.185844	-5.38085	-5.38085	0	1
NM_001038607	1140	21348	chr1	194014753	194334040	0.142988	0.0311864	Kcnh1	0	0	0	1	4.58495	4.58495	4.58495	1	0
NM_001038608	1141	38798	chr18	80403536	80409471	0.916039	0.389616	Txnl4a	0	0	0	1	2.35113	2.35113	2.35113	1	0
NM_001038609	1142	33682	chr11	104092749	104193407	0.000108418	0.00548198	Mapt	0	0	0	1	0.0197772	-50.5634	-50.5634	0	1
NM_001038610	1143	35986	chr14	98186065	98568762	0.208964	0.593197	Dach1	0	0	0	1	0.352267	-2.83875	-2.83875	0	1
NM_001038612	1144	21571	chr2	28061208	28069951	0.00116509	0	Olfm1	1	0	0	0	OffInSI	OffInSI	OffInSI	1	0
NM_001038613	1145	21571	chr2	28048612	28086256	0.00124026	0.366787	Olfm1	0	0	0	1	0.00338142	-295.734	<-100	1	1
NM_001038614	1146	21571	chr2	28048612	28069951	1.95426	0	Olfm1	1	0	0	0	OffInSI	OffInSI	OffInSI	1	0
NM_001038619	1147	21076	chr1	163917432	164408161	0.120834	0.158645	Dnm3	0	0	0	1	0.761663	-1.31292	-1.31292	0	1
NM_001038621	1148	21061	chr1	162149304	162281702	2.24477	4.59034	Rabgap1l	0	0	0	1	0.48902	-2.0449	-2.0449	0	1
NM_001038624	1149	28931	chr7	116177832	116226838	0.55552	0.266229	Ric3	0	0	0	1	2.08662	2.08662	2.08662	1	0
NM_001038625	1150	32523	chr11	20531979	20553026	3.85043	3.81939	Sertad2	0	0	0	1	1.00813	1.00813	1.00813	1	0
NM_001038627	1151	26290	chr5	145637363	145726699	0.618626	0.302473	Smurf1	0	0	0	1	2.04523	2.04523	2.04523	1	0
NM_001038635	1152	22528	chr2	129626252	129658021	0.0624821	0.19508	Stk35	0	0	0	1	0.32029	-3.12217	-3.12217	0	1
NM_001038637	1153	35408	chr14	20691780	20796471	2.44645	2.53832	Gng2	0	0	0	1	0.963807	-1.03755	-1.03755	0	1
NM_001038641	1154	22595	chr2	136725086	136895514	0.599498	1.16121	2210009G21Rik	0	0	0	1	0.51627	-1.93697	-1.93697	0	1
NM_001038642	1155	30558	chr9	32503626	32565405	4.35852	16.8482	Ets1	0	0	0	1	0.258694	-3.86558	-3.86558	0	1
NM_001038643	1156	28452	chr7	81420303	81699666	1.07917	0.532215	Slco3a1	0	0	0	1	2.0277	2.0277	2.0277	1	0
NM_001038651	1157	35112	chr13	67440244	67461508	0.911707	1.31439	Zfp953	0	0	0	1	0.693635	-1.44168	-1.44168	0	1
NM_001038653	1158	33930	chr11	120810380	120820314	0.0669016	0.0828608	Slc16a3	0	0	0	1	0.807397	-1.23855	-1.23855	0	1
NM_001038654	1159	33930	chr11	120810380	120820314	0.134056	0.699068	Slc16a3	0	0	0	1	0.191764	-5.21475	-5.21475	0	1
NM_001038655	1160	32004	chr10	80411368	80464110	0.134788	0.0968649	Gng7	0	0	0	1	1.39151	1.39151	1.39151	1	0
NM_001038658	1161	36673	chr15	99327435	99358448	0.0150312	0.0233933	Faim2	0	0	0	1	0.642543	-1.55632	-1.55632	0	1
NM_001038660	1162	33975	chr12	8536150	8546351	0	54.4045	Slc7a15	0	1	0	0	OffInCol	OffInCol	OffInCol	1	1
NM_001038663	1163	36889	chr16	16983474	17039133	0.728346	0.81972	Mapk1	0	0	0	1	0.88853	-1.12545	-1.12545	0	1
NM_001038664	1164	33411	chr11	95703981	95707045	17.8104	5.5355	Gngt2	0	0	0	1	3.21749	3.21749	3.21749	1	0
NM_001038695	1165	26812	chr6	71538965	71582899	5.5674	4.04007	Kdm3a	0	0	0	1	1.37805	1.37805	1.37805	1	0
NM_001038696	1166	23789	chr3	113307984	113333067	0.867609	0.700713	Rnpc3	0	0	0	1	1.23818	1.23818	1.23818	1	0
NM_001038698	1167	24553	chr4	109876341	109960116	0.336524	0.0183339	Elavl4	0	0	0	1	18.3553	18.3553	18.3553	1	0
NM_001038699	1168	33944	chr11	121296266	121304819	0.188203	0.084163	Fn3k	0	0	0	1	2.23617	2.23617	2.23617	1	0
NM_001038700	1169	21630	chr2	30881725	30997528	2.20169	0.333102	Fnbp1	0	0	0	1	6.60966	6.60966	6.60966	1	0
NM_001038701	1170	28386	chr7	64845903	65084171	0.103661	0.0321248	Gabrb3	0	0	0	1	3.22682	3.22682	3.22682	1	0
NM_001038703	1171	26228	chr5	139865857	139872368	0.0289644	0.0721628	Gpr146	0	0	0	1	0.401376	-2.49143	-2.49143	0	1
NM_001038708	1172	23574	chr3	95032873	95038499	4.40185	4.48221	Cdc42se1	0	0	0	1	0.982071	-1.01826	-1.01826	0	1
NM_001038710	1173	31059	chr9	75413428	75446940	0.122635	0.0219191	Tmod2	0	0	0	1	5.59489	5.59489	5.59489	1	0
NM_001038839	1174	26011	chr5	123093919	123134293	1.21959	0.568401	P2rx7	0	0	0	1	2.14565	2.14565	2.14565	1	0
NM_001038845	1175	26011	chr5	123093919	123141441	0.516142	0.187211	P2rx7	0	0	0	1	2.75701	2.75701	2.75701	1	0
NM_001038846	1176	21111	chr1	167579075	167638225	1.31947	0.640476	Rcsd1	0	0	0	1	2.06014	2.06014	2.06014	1	0
NM_001038887	1177	26011	chr5	123093919	123105269	1.52034	0.228676	P2rx7	0	0	0	1	6.64845	6.64845	6.64845	1	0
NM_001038993	1178	24200	chr4	44139083	44181155	5.25339	3.50726	Rnf38	0	0	0	1	1.49786	1.49786	1.49786	1	0
NM_001038995	1179	34263	chr12	82477977	82480473	0.438175	0.407165	Gm4787	0	0	0	1	1.07616	1.07616	1.07616	1	0
NM_001038996	1180	26568	chr6	41304103	41307943	10.3203	0	Try10	1	0	0	0	OffInSI	OffInSI	OffInSI	1	0
NM_001038997	1181	26570	chr6	41342354	41347255	5.80856	0	Gm5771	1	0	0	0	OffInSI	OffInSI	OffInSI	1	0
NM_001038998	1182	24667	chr4	118868129	118873903	0.862958	0.90497	Ccdc23	0	0	0	1	0.953576	-1.04868	-1.04868	0	1
NM_001038999	1183	25564	chr5	68009379	68238670	1.69433	0.00150792	Atp8a1	0	0	0	1	1123.62	1123.62	>100	1	0
NM_001039000	1184	32276	chr10	126662750	126700419	0.768428	0.16022	Kif5a	0	0	0	1	4.79608	4.79608	4.79608	1	0
NM_001039039	1185	28605	chr7	104480832	104498726	6.98527	5.65087	Kctd21	0	0	0	1	1.23614	1.23614	1.23614	1	0
NM_001039045	1186	21075	chr1	163899318	163903566	16.1206	7.37409	Pigc	0	0	0	1	2.18611	2.18611	2.18611	1	0
NM_001039047	1187	32808	chr11	58453966	58465906	0.0172515	0.0313555	Trim58	0	0	0	1	0.550191	-1.81755	-1.81755	0	1
NM_001039048	1188	24888	chr4	133871034	133885544	0.00356231	0.0340299	Trim63	0	0	0	1	0.104682	-9.55276	-9.55276	0	1
NM_001039050	1189	31739	chr10	57370786	57460918	0.0299099	0.0252888	Pkib	0	0	0	1	1.18273	1.18273	1.18273	1	0
NM_001039051	1190	31739	chr10	57351786	57460918	0.0588034	0.0427548	Pkib	0	0	0	1	1.37536	1.37536	1.37536	1	0
NM_001039052	1191	31739	chr10	57365674	57460918	0.00163288	0.0797332	Pkib	0	0	0	1	0.0204793	-48.8298	-48.8298	0	1
NM_001039053	1192	31739	chr10	57365674	57460918	0.0721429	0.0787699	Pkib	0	0	0	1	0.915869	-1.09186	-1.09186	0	1
NM_001039056	1193	37376	chr16	95479257	95521865	0.0501846	0.0545964	Kcnj15	0	0	0	1	0.919192	-1.08791	-1.08791	0	1
NM_001039057	1194	37376	chr16	95479257	95521865	0.0356571	0.0388227	Kcnj15	0	0	0	1	0.91846	-1.08878	-1.08878	0	1
NM_001039059	1195	40005	chrX	91480268	91501307	0.0241078	0.10091	Klhl15	0	0	0	1	0.238904	-4.18578	-4.18578	0	1
NM_001039060	1196	40005	chrX	91480268	91501307	0.0953605	0.0195234	Klhl15	0	0	0	1	4.88442	4.88442	4.88442	1	0
NM_001039061	1197	40005	chrX	91480268	91518854	0.14277	0.0270414	Klhl15	0	0	0	1	5.27968	5.27968	5.27968	1	0
NM_001039071	1198	35543	chr14	35339884	35401867	3.96686	3.91034	Ldb3	0	0	0	1	1.01445	1.01445	1.01445	1	0
NM_001039072	1199	35543	chr14	35339884	35401867	9.06166e-09	6.82176	Ldb3	0	0	0	1	1.32835e-09	-7.52816e+08	<-100	1	1
NM_001039073	1200	35543	chr14	35339884	35401867	0.349339	6.99645e-11	Ldb3	0	0	0	1	4.99309e+09	4.99309e+09	>100	1	0
NM_001039074	1201	35543	chr14	35339884	35401793	1.40628e-09	6.68818e-11	Ldb3	0	0	0	1	21.0263	21.0263	21.0263	1	0
NM_001039075	1202	35543	chr14	35374439	35401867	0.0947737	2.23166e-10	Ldb3	0	0	0	1	4.24678e+08	4.24678e+08	>100	1	0
NM_001039076	1203	35543	chr14	35374439	35401867	6.58176e-10	0.776708	Ldb3	0	0	0	1	8.47392e-10	-1.18009e+09	<-100	1	1
NM_001039077	1204	29581	chr8	28153026	28160713	0.0514079	0.169622	Prosc	0	0	0	1	0.303073	-3.29953	-3.29953	0	1
NM_001039078	1205	29581	chr8	28153026	28160713	4.3059	3.87403	Prosc	0	0	0	1	1.11148	1.11148	1.11148	1	0
NM_001039079	1206	25184	chr4	154634228	154719881	0.00707996	0.0105216	Prkcz	0	0	0	1	0.672898	-1.48611	-1.48611	0	1
NM_001039080	1207	32307	chr10	127566525	127617353	1.13663	0.71409	Rbms2	0	0	0	1	1.59172	1.59172	1.59172	1	0
NM_001039081	1208	24489	chr4	102791994	102838354	27.031	13.7386	Mier1	0	0	0	1	1.96752	1.96752	1.96752	1	0
NM_001039084	1209	25733	chr5	96639133	96668703	5.21572	7.46024	Mrpl1	0	0	0	1	0.699136	-1.43034	-1.43034	0	1
NM_001039086	1210	21591	chr2	29475239	29595883	6.66966e-06	1.08769	Rapgef1	0	0	0	1	6.13195e-06	-163080	<-100	1	1
NM_001039087	1211	21591	chr2	29475239	29595883	1.952	0.227854	Rapgef1	0	0	0	1	8.56689	8.56689	8.56689	1	0
NM_001039088	1212	38740	chr18	67934529	67955141	16.1995	19.8827	Seh1l	0	0	0	1	0.814754	-1.22737	-1.22737	0	1
NM_001039089	1213	34364	chr12	93044482	93087597	1.44548	1.66965	Sel1l	0	0	0	1	0.865738	-1.15508	-1.15508	0	1
NM_001039090	1214	23155	chr3	30993982	31021499	6.01737	21.4491	Skil	0	0	0	1	0.280542	-3.56453	-3.56453	0	1
NM_001039092	1215	32856	chr11	60040215	60166407	2.89386	3.80166	Tom1l2	0	0	0	1	0.76121	-1.3137	-1.3137	0	1
NM_001039093	1216	32856	chr11	60054071	60166407	1.05701	0.435443	Tom1l2	0	0	0	1	2.42744	2.42744	2.42744	1	0
NM_001039094	1217	23992	chr3	156224757	156979411	0.211698	0.127659	Negr1	0	0	0	1	1.65831	1.65831	1.65831	1	0
NM_001039103	1218	26150	chr5	136559785	136587730	2.27186	0.117024	Rasa4	0	0	0	1	19.4136	19.4136	19.4136	1	0
NM_001039105	1219	35819	chr14	62226318	62230753	0.292438	0	Kcnrg	1	0	0	0	OffInSI	OffInSI	OffInSI	1	0
NM_001039106	1220	35583	chr14	46212848	46277818	0.0430646	1.52419	Ddhd1	0	0	0	1	0.0282541	-35.3931	-35.3931	0	1
NM_001039114	1221	38225	chr17	56982526	57013870	0.0371349	0	Acsbg2	1	0	0	0	OffInSI	OffInSI	OffInSI	1	0
NM_001039115	1222	34674	chr13	21570775	21577374	0.746544	0.281	Zkscan4	0	0	0	1	2.65674	2.65674	2.65674	1	0
NM_001039126	1223	20742	chr1	93437141	93456167	0.267141	0.00960856	Asb1	0	0	0	1	27.8024	27.8024	27.8024	1	0
NM_001039129	1224	36770	chr15	103070862	103075386	8.10489	6.15571	Hnrnpa1	0	0	0	1	1.31665	1.31665	1.31665	1	0
NM_001039137	1225	29895	chr8	85958391	85982290	3.16676	25.5078	Scoc	0	0	0	1	0.124149	-8.05486	-8.05486	0	1
NM_001039138	1226	35428	chr14	21554096	21613310	7.50171	0.0400322	Camk2g	0	0	0	1	187.392	187.392	>100	1	0
NM_001039139	1227	35428	chr14	21554096	21613310	0.0150943	4.02151	Camk2g	0	0	0	1	0.00375339	-266.426	<-100	1	1
NM_001039147	1228	31139	chr9	89986506	90009658	2.77335	1.0446	Morf4l1	0	0	0	1	2.65494	2.65494	2.65494	1	0
NM_001039149	1229	38823	chr18	89366818	89439719	0	0.0410548	Cd226	0	1	0	0	OffInCol	OffInCol	OffInCol	1	1
NM_001039150	1230	22253	chr2	102651299	102741822	3.55783	1.59098	Cd44	0	0	0	1	2.23625	2.23625	2.23625	1	0
NM_001039151	1231	22253	chr2	102651299	102741822	9.53467	6.63517	Cd44	0	0	0	1	1.43699	1.43699	1.43699	1	0
NM_001039153	1232	26001	chr5	122691523	122714469	0.674504	0.351416	Tctn1	0	0	0	1	1.91939	1.91939	1.91939	1	0
NM_001039156	1233	36413	chr15	78778153	78836299	1.15303e-05	1.14532e-05	Triobp	0	0	0	1	1.00673	1.00673	1.00673	1	0
NM_001039157	1234	25209	chr4	155317939	155333713	2.43939e-06	0.570247	Ube2j2	0	0	0	1	4.27778e-06	-233766	<-100	1	1
NM_001039158	1235	25209	chr4	155317939	155333713	2.52848e-06	3.1751e-12	Ube2j2	0	0	0	1	796347	796347	>100	1	0
NM_001039159	1236	25209	chr4	155317939	155333713	0.766834	2.33792	Ube2j2	0	0	0	1	0.327998	-3.0488	-3.0488	0	1
NM_001039160	1237	28851	chr7	113043632	113102484	4.80303	5.57792	Gvin1	0	0	0	1	0.861079	-1.16133	-1.16133	0	1
NM_001039160_dup1	1238	28853	chr7	113300049	113358854	4.8369	5.42518	Data not found	0	0	0	1	0.891565	-1.12162	-1.12162	0	1
NM_001039162	1239	26109	chr5	134965255	135028304	0.247134	0.0740125	Clip2	0	0	0	1	3.33908	3.33908	3.33908	1	0
NM_001039167	1240	33870	chr11	118351073	118770886	0.00530716	0.0183904	Rbfox3	0	0	0	1	0.288583	-3.46521	-3.46521	0	1
NM_001039168	1241	33870	chr11	118351073	118770886	0.00556267	0.0271892	Rbfox3	0	0	0	1	0.204591	-4.8878	-4.8878	0	1
NM_001039169	1242	20702	chr1	89110513	89125433	10.481	8.0611	Eif4e2	0	0	0	1	1.30019	1.30019	1.30019	1	0
NM_001039170	1243	20702	chr1	89110488	89125433	66.421	43.1774	Eif4e2	0	0	0	1	1.53833	1.53833	1.53833	1	0
NM_001039175	1244	24643	chr4	118100697	118105521	3.06834	0.185644	Elovl1	0	0	0	1	16.5281	16.5281	16.5281	1	0
NM_001039176	1245	24643	chr4	118102305	118105521	19.1063	27.9775	Elovl1	0	0	0	1	0.682917	-1.46431	-1.46431	0	1
NM_001039179	1246	34945	chr13	49436917	49482394	0.0759118	0.0422682	Bicd2	0	0	0	1	1.79596	1.79596	1.79596	1	0
NM_001039180	1247	34945	chr13	49436917	49482394	1.65387	0.773256	Bicd2	0	0	0	1	2.13884	2.13884	2.13884	1	0
NM_001039181	1248	36103	chr15	11769651	11835429	0.0917784	0.0478379	Npr3	0	0	0	1	1.91853	1.91853	1.91853	1	0
NM_001039184	1249	21037	chr1	157692093	157820385	2.03894	3.14937	Cep350	0	0	0	1	0.647412	-1.54461	-1.54461	0	1
NM_001039185	1250	27934	chr7	26246720	26262644	36.1624	69.7213	Ceacam1	0	0	0	1	0.518671	-1.92801	-1.92801	0	1
NM_001039186	1251	27934	chr7	26246720	26262644	839.623	56.2266	Ceacam1	0	0	0	1	14.9328	14.9328	14.9328	1	0
NM_001039187	1252	27934	chr7	26246720	26262644	277.607	69.1735	Ceacam1	0	0	0	1	4.0132	4.0132	4.0132	1	0
NM_001039188	1253	34879	chr13	37919261	38027403	0.584082	1.2177	Rreb1	0	0	0	1	0.47966	-2.08481	-2.08481	0	1
NM_001039189	1254	34875	chr13	36209279	36629462	0.0195535	0.0156671	Fars2	0	0	0	1	1.24806	1.24806	1.24806	1	0
NM_001039192	1255	28008	chr7	29225955	29231914	0.485925	2.1662	Gmfg	0	0	0	1	0.224321	-4.45789	-4.45789	0	1
NM_001039194	1256	31781	chr10	61178010	61201400	4.57793	1.78924	Aifm2	0	0	0	1	2.55859	2.55859	2.55859	1	0
NM_001039195	1257	23325	chr3	80495413	80606713	0.00811413	0.00684544	Gria2	0	0	0	1	1.18533	1.18533	1.18533	1	0
NM_001039198	1258	35717	chr14	55680495	55710885	0.0661429	0.0837628	Zfhx2	0	0	0	1	0.789645	-1.26639	-1.26639	0	1
NM_001039200	1259	24981	chr4	138908507	138934645	3.12078	3.23013	C230096C10Rik	0	0	0	1	0.966147	-1.03504	-1.03504	0	1
NM_001039201	1260	38779	chr18	77183156	77210910	8.95195	3.72208	Hdhd2	0	0	0	1	2.40509	2.40509	2.40509	1	0
NM_001039202	1261	38779	chr18	77182853	77200792	0.244314	0.105469	Hdhd2	0	0	0	1	2.31645	2.31645	2.31645	1	0
NM_001039209	1262	25077	chr4	146549974	146887529	0.217045	0.340547	Gm13152	0	0	0	1	0.637342	-1.56902	-1.56902	0	1
NM_001039214	1263	38756	chr18	73732358	73752232	2.23475	4.1328	Mex3c	0	0	0	1	0.540735	-1.84933	-1.84933	0	1
NM_001039219	1264	20781	chr1	95887085	95908116	15.2144	15.7578	Gal3st2	0	0	0	1	0.965515	-1.03572	-1.03572	0	1
NM_001039222	1265	23940	chr3	144542288	144558975	5.11504	42.5501	Gm6289	0	0	0	1	0.120212	-8.31863	-8.31863	0	1
NM_001039223	1266	22391	chr2	119000244	119003311	0.675948	0.0650258	Gm14137	0	0	0	1	10.3951	10.3951	10.3951	1	0
NM_001039231	1267	25785	chr5	105242186	105289087	0.698329	0.918915	Zfp951	0	0	0	1	0.75995	-1.31588	-1.31588	0	1
NM_001039239	1268	35068	chr13	62231249	62275296	0.448237	0.784926	Zfp808	0	0	0	1	0.571056	-1.75114	-1.75114	0	1
NM_001039243	1269	27935	chr7	26399639	26400911	2.352	44.3575	Gm7092	0	0	0	1	0.0530237	-18.8595	-18.8595	0	1
NM_001039244	1270	35354	chr13	120276845	120284312	0.0815717	0.677617	Gm7120	0	0	0	1	0.12038	-8.30701	-8.30701	0	1
NM_001039347	1271	23709	chr3	105255247	105476920	0.330216	0.0952363	Kcnd3	0	0	0	1	3.46733	3.46733	3.46733	1	0
NM_001039351	1272	39393	chr19	46150352	46160020	3.75113	2.18846	Nolc1	0	0	0	1	1.71405	1.71405	1.71405	1	0
NM_001039352	1273	39393	chr19	46150352	46160020	1.31078	1.63891	Nolc1	0	0	0	1	0.799788	-1.25033	-1.25033	0	1
NM_001039353	1274	39393	chr19	46150352	46160020	2.02605	2.74635	Nolc1	0	0	0	1	0.737725	-1.35552	-1.35552	0	1
NM_001039354	1275	32171	chr10	106708886	106862199	0.621389	0.35932	Lin7a	0	0	0	1	1.72935	1.72935	1.72935	1	0
NM_001039356	1276	37707	chr17	27693518	27700617	0.131158	0.139483	Hmga1	0	0	0	1	0.940315	-1.06347	-1.06347	0	1
NM_001039363	1277	37612	chr17	24732881	24769574	2.3769	1.14224	Tsc2	0	0	0	1	2.08091	2.08091	2.08091	1	0
NM_001039364	1278	31440	chr9	120058859	120085209	0.00860092	0.00493513	Mobp	0	0	0	1	1.7428	1.7428	1.7428	1	0
NM_001039368	1279	36159	chr15	36103771	36106767	11.9757	3.7636	Polr2k	0	0	0	1	3.18198	3.18198	3.18198	1	0
NM_001039371	1280	23674	chr3	101659693	101728376	0.510692	0.282539	Slc22a15	0	0	0	1	1.80751	1.80751	1.80751	1	0
NM_001039373	1281	39950	chrX	72655780	72661882	2.5193	1.37354	Mtcp1	0	0	0	1	1.83417	1.83417	1.83417	1	0
NM_001039376	1282	23642	chr3	97493751	97692630	1.47412e-05	0.563858	Pde4dip	0	0	0	1	2.61435e-05	-38250.5	<-100	1	1
NM_001039386	1283	21476	chr2	24909898	24918401	0.0342421	0.110414	Nelf	0	0	0	1	0.310125	-3.22451	-3.22451	0	1
NM_001039387	1284	21476	chr2	24909898	24918401	0.632493	0.147247	Nelf	0	0	0	1	4.29546	4.29546	4.29546	1	0
NM_001039388	1285	34613	chr13	8802213	8870976	0.0225045	1.35182	Wdr37	0	0	0	1	0.0166476	-60.0689	-60.0689	0	1
NM_001039389	1286	34613	chr13	8849724	8870288	0.893418	1.85943	Wdr37	0	0	0	1	0.48048	-2.08125	-2.08125	0	1
NM_001039390	1287	22849	chr2	163484121	163551894	0.463802	1.64732	Pkig	0	0	0	1	0.281549	-3.55177	-3.55177	0	1
NM_001039391	1288	22849	chr2	163484121	163551894	8.79708	7.86054	Pkig	0	0	0	1	1.11914	1.11914	1.11914	1	0
NM_001039392	1289	26834	chr6	72907340	72908226	13.8773	2.33412	Tmsb10	0	0	0	1	5.94541	5.94541	5.94541	1	0
NM_001039394	1290	26941	chr6	87738846	87761773	1.2044	0.00131696	Rab43	0	0	0	1	914.53	914.53	>100	1	0
NM_001039466	1291	23429	chr3	89038098	89049121	2.95815	0	Trim46	1	0	0	0	OffInSI	OffInSI	OffInSI	1	0
NM_001039472	1292	20961	chr1	138027977	138074591	1.87759	1.48334	Kif21b	0	0	0	1	1.26579	1.26579	1.26579	1	0
NM_001039474	1293	38586	chr18	42671140	42735439	3.3262	4.97761	Tcerg1	0	0	0	1	0.668232	-1.49649	-1.49649	0	1
NM_001039478	1294	23725	chr3	106487904	106539494	1.74959	4.48007	4933421E11Rik	0	0	0	1	0.390527	-2.56064	-2.56064	0	1
NM_001039482	1295	21068	chr1	163018508	163061610	2.90686	2.18542	Klhl20	0	0	0	1	1.33012	1.33012	1.33012	1	0
NM_001039483	1296	21125	chr1	169238800	169264109	23.2835	23.478	Tmco1	0	0	0	1	0.991716	-1.00835	-1.00835	0	1
NM_001039484	1297	21194	chr1	174271340	174304216	0.172903	0.324551	Kcnj10	0	0	0	1	0.532745	-1.87707	-1.87707	0	1
NM_001039485	1298	38708	chr18	63169866	63546837	0.289097	0.0998831	Fam38b	0	0	0	1	2.89435	2.89435	2.89435	1	0
NM_001039488	1299	23725	chr3	106524599	106539494	3.14075	3.16849	4933421E11Rik	0	0	0	1	0.991245	-1.00883	-1.00883	0	1
NM_001039493	1300	20551	chr1	64835694	65003398	0.47311	1.06941	Plekhm3	0	0	0	1	0.442403	-2.26038	-2.26038	0	1
NM_001039494	1301	38966	chr19	6996915	6999870	0.885225	0.504703	1700019N12Rik	0	0	0	1	1.75395	1.75395	1.75395	1	0
NM_001039495	1302	20615	chr1	74948653	74982173	0.152285	0	Ccdc108	1	0	0	0	OffInSI	OffInSI	OffInSI	1	0
NM_001039501	1303	22883	chr2	164481545	164482868	0	0	Wfdc10	0	0	1	0	Absent	Absent	Absent	1	0
NM_001039507	1304	27934	chr7	26164545	26175125	1.73027	4.19857	Lipe	0	0	0	1	0.412109	-2.42654	-2.42654	0	1
NM_001039509	1305	20598	chr1	74331607	74400266	0.153586	3.10125	Pnkd	0	0	0	1	0.0495239	-20.1923	-20.1923	0	1
NM_001039510	1306	20926	chr1	136095798	136132008	0.384965	0.291396	Adora1	0	0	0	1	1.32111	1.32111	1.32111	1	0
NM_001039511	1307	21001	chr1	153191627	153203928	6.47473	5.64631	Ivns1abp	0	0	0	1	1.14672	1.14672	1.14672	1	0
NM_001039512	1308	21001	chr1	153191627	153211575	23.684	17.9212	Ivns1abp	0	0	0	1	1.32156	1.32156	1.32156	1	0
NM_001039514	1309	29951	chr8	87595655	87599060	13.5485	6.13846	Dhps	0	0	0	1	2.20715	2.20715	2.20715	1	0
NM_001039515	1310	34085	chr12	40759877	40764574	0.0108103	0.0112594	Arl4a	0	0	0	1	0.960113	-1.04154	-1.04154	0	1
NM_001039518	1311	21250	chr1	177907906	177909247	20.1294	12.6864	B020018G12Rik	0	0	0	1	1.58669	1.58669	1.58669	1	0
NM_001039519	1312	31018	chr9	69860356	69870654	67.5922	45.5039	Gtf2a2	0	0	0	1	1.48542	1.48542	1.48542	1	0
NM_001039520	1313	30486	chr9	21229388	21311568	9.29008	3.32368	Dnm2	0	0	0	1	2.79512	2.79512	2.79512	1	0
NM_001039521	1314	36860	chr16	13780791	13814934	7.51122	10.1398	Rrn3	0	0	0	1	0.740766	-1.34995	-1.34995	0	1
NM_001039522	1315	31057	chr9	75289330	75314239	8.50415	4.37533	Leo1	0	0	0	1	1.94366	1.94366	1.94366	1	0
NM_001039530	1316	37083	chr16	35832963	35871468	6.26168	8.89769	Parp14	0	0	0	1	0.703742	-1.42097	-1.42097	0	1
NM_001039532	1317	27510	chr7	4986047	4990048	4.07684	2.11659	Zfp784	0	0	0	1	1.92614	1.92614	1.92614	1	0
NM_001039533	1318	36861	chr16	13834022	13903228	86.9707	36.921	Pdxdc1	0	0	0	1	2.35559	2.35559	2.35559	1	0
NM_001039534	1319	29178	chr7	138514659	138531352	3.87294	2.95983	Pstk	0	0	0	1	1.3085	1.3085	1.3085	1	0
NM_001039536	1320	32895	chr11	62271961	62327402	4.93664	4.05194	Pigl	0	0	0	1	1.21834	1.21834	1.21834	1	0
NM_001039537	1321	32440	chr11	4167097	4172517	0.212962	0.10774	Lif	0	0	0	1	1.97663	1.97663	1.97663	1	0
NM_001039543	1322	23291	chr3	67178018	67203922	0.136633	0	Mlf1	1	0	0	0	OffInSI	OffInSI	OffInSI	1	0
NM_001039544	1323	24320	chr4	61744510	61748346	0	0	Mup3	0	0	1	0	Absent	Absent	Absent	1	0
NM_001039546	1324	31095	chr9	80012840	80159536	12.75	14.8317	Myo6	0	0	0	1	0.859645	-1.16327	-1.16327	0	1
NM_001039551	1325	20382	chr1	36568720	36585082	0.00608245	0.0770886	Cnnm3	0	0	0	1	0.0789021	-12.6739	-12.6739	0	1
NM_001039552	1326	37480	chr17	15178575	15201196	11.0761	6.18344	2210404J11Rik	0	0	0	1	1.79125	1.79125	1.79125	1	0
NM_001039554	1327	25101	chr4	147869388	147874571	12.8942	0.156526	Angptl7	0	0	0	1	82.3774	82.3774	82.3774	1	0
NM_001039555	1328	39302	chr19	39763325	39815591	31.7404	68.0254	Cyp2c68	0	0	0	1	0.466596	-2.14318	-2.14318	0	1
NM_001039556	1329	24038	chr4	11486118	11542954	1.69332	1.33923	Rad54b	0	0	0	1	1.2644	1.2644	1.2644	1	0
NM_001039557	1330	22802	chr2	157034285	157105285	0.241008	0.0154598	4922505G16Rik	0	0	0	1	15.5893	15.5893	15.5893	1	0
NM_001039562	1331	29666	chr8	47082261	47085204	19.3889	5.55003	Ankrd37	0	0	0	1	3.49348	3.49348	3.49348	1	0
NM_001039566	1332	35829	chr14	63652923	63656683	0	0	Defb30	0	0	1	0	Absent	Absent	Absent	1	0
NM_001039578	1333	29389	chr8	4166566	4193701	0.585676	0	Evi5l	1	0	0	0	OffInSI	OffInSI	OffInSI	1	0
NM_001039581	1334	37603	chr17	24488990	24547146	3.25608	2.75093	Abca3	0	0	0	1	1.18363	1.18363	1.18363	1	0
NM_001039586	1335	31235	chr9	106055190	106060469	0.280612	1.04635	Glyctk	0	0	0	1	0.268182	-3.72881	-3.72881	0	1
NM_001039644	1336	21006	chr1	153602503	153669458	4.60931	5.96067	Edem3	0	0	0	1	0.773287	-1.29318	-1.29318	0	1
NM_001039646	1337	25790	chr5	105644717	105668552	0.943728	3.20954	Gbp10	0	0	0	1	0.294038	-3.40092	-3.40092	0	1
NM_001039647	1338	25792	chr5	105752044	105775491	0.506181	1.21126	Gbp11	0	0	0	1	0.417896	-2.39294	-2.39294	0	1
NM_001039669	1339	27226	chr6	125095268	125111794	0.046278	0.0362947	Iffo1	0	0	0	1	1.27506	1.27506	1.27506	1	0
NM_001039676	1340	35669	chr14	52513284	52516420	0.534902	0.177729	Slc39a2	0	0	0	1	3.00965	3.00965	3.00965	1	0
NM_001039677	1341	24889	chr4	133898984	133908580	0	25.5775	Slc30a2	0	1	0	0	OffInCol	OffInCol	OffInCol	1	1
NM_001039678	1342	26327	chr5	148126559	148134016	0.563111	0	Prhoxnb	1	0	0	0	OffInSI	OffInSI	OffInSI	1	0
NM_001039684	1343	33340	chr11	87666726	87677181	2.24618	0.348615	Mks1	0	0	0	1	6.44315	6.44315	6.44315	1	0
NM_001039692	1344	38406	chr18	6024447	6136096	11.1219	13.1039	Arhgap12	0	0	0	1	0.848747	-1.17821	-1.17821	0	1
NM_001039700	1345	30157	chr8	112138416	112196492	0.943866	0.614484	Pkd1l3	0	0	0	1	1.53603	1.53603	1.53603	1	0
NM_001039701	1346	21467	chr2	24200890	24207011	0.0178189	2.21127	Il1rn	0	0	0	1	0.00805822	-124.097	<-100	1	1
NM_001039710	1347	20483	chr1	55109613	55129546	11.4528	10.5395	Coq10b	0	0	0	1	1.08665	1.08665	1.08665	1	0
NM_001039720	1348	36310	chr15	75258035	75262259	31.0679	0.359445	9030619P08Rik	0	0	0	1	86.433	86.433	86.433	1	0
NM_001039723	1349	26019	chr5	123526283	123567454	0.396487	0	Tmem120b	1	0	0	0	OffInSI	OffInSI	OffInSI	1	0
NM_001039824	1350	30473	chr9	20871963	20877958	20.7843	9.35548	Fdx1l	0	0	0	1	2.22162	2.22162	2.22162	1	0
NM_001039878	1351	27691	chr7	17401237	17426280	3.04484	1.20181	Strn4	0	0	0	1	2.53355	2.53355	2.53355	1	0
NM_001039889	1352	26199	chr5	138478451	138491861	0.0223984	0	Smok3b	1	0	0	0	OffInSI	OffInSI	OffInSI	1	0
NM_001039934	1353	20563	chr1	66221902	66489157	0.0900468	0.0775395	Mtap2	0	0	0	1	1.1613	1.1613	1.1613	1	0
NM_001039939	1354	22730	chr2	153171874	153229743	2.3641	1.36173	Asxl1	0	0	0	1	1.7361	1.7361	1.7361	1	0
NM_001039951	1355	27618	chr7	13063653	13068063	0.887041	0.32143	Zfp606	0	0	0	1	2.75967	2.75967	2.75967	1	0
NM_001039959	1356	39024	chr19	9063773	9151409	2.82678	0.818113	Ahnak	0	0	0	1	3.45524	3.45524	3.45524	1	0
NM_001039965	1357	29748	chr8	72229036	72240801	6.52045	3.7521	Zfp869	0	0	0	1	1.73781	1.73781	1.73781	1	0
NM_001039967	1358	29748	chr8	72229036	72240801	3.6705	2.44481	Zfp869	0	0	0	1	1.50134	1.50134	1.50134	1	0
NM_001040026	1359	32923	chr11	66866171	66880942	12.2731	20.4888	Sco1	0	0	0	1	0.599015	-1.66941	-1.66941	0	1
NM_001040072	1360	35749	chr14	56472951	56493573	0.308915	0.11309	Nynrin	0	0	0	1	2.73159	2.73159	2.73159	1	0
NM_001040085	1361	28586	chr7	97497208	97558949	1.37441	1.54069e-06	Sytl2	0	0	0	1	892074	892074	>100	1	0
NM_001040086	1362	28586	chr7	97529155	97558949	2.2437	1.04536	Sytl2	0	0	0	1	2.14634	2.14634	2.14634	1	0
NM_001040087	1363	28586	chr7	97535490	97558949	5.50796	1.23834	Sytl2	0	0	0	1	4.44786	4.44786	4.44786	1	0
NM_001040088	1364	28586	chr7	97535490	97558949	0.395721	9.34358e-07	Sytl2	0	0	0	1	423522	423522	>100	1	0
NM_001040106	1365	26927	chr6	86799510	86953221	0.409604	0.235442	Aak1	0	0	0	1	1.73972	1.73972	1.73972	1	0
NM_001040111	1366	28666	chr7	108496582	108561100	0.0607045	0.121627	Arap1	0	0	0	1	0.499104	-2.00359	-2.00359	0	1
NM_001040112	1367	28666	chr7	108526635	108561100	0.222119	0.173906	Arap1	0	0	0	1	1.27724	1.27724	1.27724	1	0
NM_001040130	1368	21516	chr2	25475585	25477522	20.9325	5.81858	Tmem141	0	0	0	1	3.59753	3.59753	3.59753	1	0
NM_001040131	1369	28955	chr7	118211498	118226544	0.0760421	0.0695423	Eif4g2	0	0	0	1	1.09347	1.09347	1.09347	1	0
NM_001040136	1370	29021	chr7	127802809	127813857	4.14217e-08	7.96745e-08	Pdzd9	0	0	0	1	0.519887	-1.9235	-1.9235	0	1
NM_001040137	1371	29021	chr7	127802867	127813764	1.19658	0.966874	Pdzd9	0	0	0	1	1.23758	1.23758	1.23758	1	0
NM_001040187	1372	36430	chr15	79358125	79377171	1.9079	2.12392	Ddx17	0	0	0	1	0.898292	-1.11322	-1.11322	0	1
NM_001040395	1373	36082	chr15	9001008	9040244	1.02148	2.39288	1110020G09Rik	0	0	0	1	0.426883	-2.34256	-2.34256	0	1
NM_001040396	1374	23253	chr3	58380579	58397466	9.36191	11.6593	2810407C02Rik	0	0	0	1	0.802956	-1.2454	-1.2454	0	1
NM_001040397	1375	37209	chr16	57353389	57572917	0.125587	7.4931e-05	Filip1l	0	0	0	1	1676.04	1676.04	>100	1	0
NM_001040399	1376	23203	chr3	40754552	40781715	6.13727	9.37437	Larp1b	0	0	0	1	0.654686	-1.52745	-1.52745	0	1
NM_001040400	1377	23884	chr3	133126640	133207354	1.83321	1.58673	Tet2	0	0	0	1	1.15534	1.15534	1.15534	1	0
NM_001040403	1378	33191	chr11	77851442	77873934	4.53468	0.967142	Flot2	0	0	0	1	4.68874	4.68874	4.68874	1	0
NM_001040426	1379	30942	chr9	59814737	60358842	0.21014	0.000379156	Thsd4	0	0	0	1	554.231	554.231	>100	1	0
NM_001040435	1380	25424	chr5	34000795	34014846	13.6689	10.7033	Tacc3	0	0	0	1	1.27707	1.27707	1.27707	1	0
NM_001040459	1381	39508	chrX	5977262	6210835	0.0657986	0.0428632	Shroom4	0	0	0	1	1.53508	1.53508	1.53508	1	0
NM_001040611	1382	26372	chr6	4697305	4710516	0	0.0152096	Peg10	0	1	0	0	OffInCol	OffInCol	OffInCol	1	1
NM_001040631	1383	30735	chr9	43915327	43917270	0.00973766	0.146905	C1qtnf5	0	0	0	1	0.0662854	-15.0863	-15.0863	0	1
NM_001040632	1384	30735	chr9	43915353	43917270	0.00327503	0.0589077	C1qtnf5	0	0	0	1	0.055596	-17.9869	-17.9869	0	1
NM_001040682	1385	34439	chr12	106001323	106103286	7.82582	1.4431	Clmn	0	0	0	1	5.42292	5.42292	5.42292	1	0
NM_001040683	1386	36909	chr16	17651313	17723023	6.12602	3.60734	Med15	0	0	0	1	1.69821	1.69821	1.69821	1	0
NM_001040684	1387	29138	chr7	134944122	134947316	10.128	6.96711	Hsd3b7	0	0	0	1	1.45369	1.45369	1.45369	1	0
NM_001040686	1388	32790	chr11	58120570	58128115	4.00498	0.471468	Zfp692-ps	0	0	0	1	8.4947	8.4947	8.4947	1	0
NM_001040690	1389	23919	chr3	138588869	138738163	4.96919	3.33856	Rap1gds1	0	0	0	1	1.48842	1.48842	1.48842	1	0
NM_001040691	1390	25892	chr5	114580443	114589330	2.72174	0.098223	Ung	0	0	0	1	27.7098	27.7098	27.7098	1	0
NM_001040692	1391	35149	chr13	73799197	73815471	0	0.0383679	Slc6a18	0	1	0	0	OffInCol	OffInCol	OffInCol	1	1
NM_001040695	1392	28341	chr7	54178585	54213888	2.44391	3.17039	Uevld	0	0	0	1	0.770855	-1.29726	-1.29726	0	1
NM_001040696	1393	33055	chr11	70966603	71044235	0.0879432	0.151737	Nlrp1b	0	0	0	1	0.579577	-1.7254	-1.7254	0	1
NM_001040699	1394	29632	chr8	41635512	41720146	4.23804	7.04897	Mtmr7	0	0	0	1	0.601228	-1.66326	-1.66326	0	1
NM_001040700	1395	28937	chr7	116855694	116867285	0.865551	0	BC051019	1	0	0	0	OffInSI	OffInSI	OffInSI	1	0
NM_001042407	1396	25179	chr4	154441138	154446515	1.23926	0.954299	Pex10	0	0	0	1	1.29861	1.29861	1.29861	1	0
NM_001042408	1397	38798	chr18	80403605	80409471	33.3832	20.5266	Txnl4a	0	0	0	1	1.62634	1.62634	1.62634	1	0
NM_001042411	1398	24670	chr4	118906433	118921582	0.704048	0.20092	Lepre1	0	0	0	1	3.50412	3.50412	3.50412	1	0
NM_001042418	1399	38436	chr18	12899863	12913651	0	0	Cabyr	0	0	1	0	Absent	Absent	Absent	1	0
NM_001042419	1400	38436	chr18	12899863	12913651	0	0	Cabyr	0	0	1	0	Absent	Absent	Absent	1	0
NM_001042420	1401	38436	chr18	12899863	12913651	0	0	Cabyr	0	0	1	0	Absent	Absent	Absent	1	0
NM_001042421	1402	26032	chr5	124199734	124271602	0.49958	0.505125	Kntc1	0	0	0	1	0.989023	-1.0111	-1.0111	0	1
NM_001042438	1403	36228	chr15	57878557	57908044	0.411619	0.525822	Zhx1	0	0	0	1	0.782811	-1.27745	-1.27745	0	1
NM_001042451	1404	26770	chr6	60681566	60778990	0.99483	0.453855	Snca	0	0	0	1	2.19196	2.19196	2.19196	1	0
NM_001042484	1405	29548	chr8	24351797	24367552	12.3227	8.88161	Golga7	0	0	0	1	1.38744	1.38744	1.38744	1	0
NM_001042485	1406	20929	chr1	136242673	136258576	24.0199	27.7879	Tmem183a	0	0	0	1	0.864401	-1.15687	-1.15687	0	1
NM_001042487	1407	22792	chr2	156547014	156590099	0.192366	0.188434	Dlgap4	0	0	0	1	1.02087	1.02087	1.02087	1	0
NM_001042488	1408	22792	chr2	156546720	156590099	3.62435	1.28975	Dlgap4	0	0	0	1	2.81012	2.81012	2.81012	1	0
NM_001042489	1409	26001	chr5	122659745	122692306	3.50767e-07	0.018513	Hvcn1	0	0	0	1	1.89471e-05	-52778.6	<-100	1	1
NM_001042491	1410	26014	chr5	123237469	123271348	7.02684	1.30777	Anapc5	0	0	0	1	5.37315	5.37315	5.37315	1	0
NM_001042499	1411	37110	chr16	37539979	37572471	9.15405	11.2974	Rabl3	0	0	0	1	0.810279	-1.23414	-1.23414	0	1
NM_001042501	1412	25228	chr5	3543832	3570546	10.0876	9.28858	Fam133b	0	0	0	1	1.08602	1.08602	1.08602	1	0
NM_001042502	1413	23855	chr3	128916854	128922508	2.28847	0.190145	Pitx2	0	0	0	1	12.0354	12.0354	12.0354	1	0
NM_001042503	1414	31398	chr9	114420390	114473487	0.0174093	0.00126873	Trim71	0	0	0	1	13.7218	13.7218	13.7218	1	0
NM_001042504	1415	23855	chr3	128902841	128922508	12.3849	8.12207	Pitx2	0	0	0	1	1.52485	1.52485	1.52485	1	0
NM_001042513	1416	32052	chr10	82321950	82360469	8.94262	15.0034	Txnrd1	0	0	0	1	0.59604	-1.67774	-1.67774	0	1
NM_001042514	1417	32052	chr10	82323085	82360469	2.17636e-09	2.05348e-09	Txnrd1	0	0	0	1	1.05984	1.05984	1.05984	1	0
NM_001042523	1418	32052	chr10	82296695	82360469	0.324071	0.102776	Txnrd1	0	0	0	1	3.15318	3.15318	3.15318	1	0
NM_001042527	1419	28498	chr7	87599878	87680005	0.308937	0.359766	Blm	0	0	0	1	0.858716	-1.16453	-1.16453	0	1
NM_001042528	1420	21470	chr2	24462089	24618567	0.0186736	0	Cacna1b	1	0	0	0	OffInSI	OffInSI	OffInSI	1	0
NM_001042534	1421	26828	chr6	72499442	72512974	16.5897	3.62678	Capg	0	0	0	1	4.57422	4.57422	4.57422	1	0
NM_001042541	1422	33352	chr11	88692105	88725900	0.000449913	1.56692	Akap1	0	0	0	1	0.000287132	-3482.72	<-100	1	1
NM_001042556	1423	31670	chr10	39943051	39966785	0.249027	0.463999	Rpf2	0	0	0	1	0.536697	-1.86325	-1.86325	0	1
NM_001042557	1424	29392	chr8	4238739	4247897	0.000799227	0.000337575	Map2k7	0	0	0	1	2.36755	2.36755	2.36755	1	0
NM_001042558	1425	32108	chr10	90452055	90545488	0.121675	0.000770094	Apaf1	0	0	0	1	158	158	>100	1	0
NM_001042564	1426	27231	chr6	125182639	125187045	0.886972	0.45774	Cd27	0	0	0	1	1.93772	1.93772	1.93772	1	0
NM_001042565	1427	33226	chr11	79052884	79056526	15.2248	6.95469	Wsb1	0	0	0	1	2.18914	2.18914	2.18914	1	0
NM_001042580	1428	32342	chr10	128345974	128349874	101.223	19.5987	Cd63	0	0	0	1	5.16478	5.16478	5.16478	1	0
NM_001042591	1429	35183	chr13	81022682	81035303	10.6716	6.88801	Arrdc3	0	0	0	1	1.5493	1.5493	1.5493	1	0
NM_001042592	1430	28444	chr7	75881879	75894124	9.865	4.21738	Arrdc4	0	0	0	1	2.33913	2.33913	2.33913	1	0
NM_001042593	1431	31578	chr10	21015784	21088695	0.698262	0.755276	Hbs1l	0	0	0	1	0.924512	-1.08165	-1.08165	0	1
NM_001042605	1432	38678	chr18	60963502	60972306	42.1407	217.742	Cd74	0	0	0	1	0.193535	-5.16702	-5.16702	0	1
NM_001042606	1433	33758	chr11	113485570	113486680	0.532391	0	Sstr2	1	0	0	0	OffInSI	OffInSI	OffInSI	1	0
NM_001042607	1434	31208	chr9	102737249	102810637	7.32882	4.61253	Ryk	0	0	0	1	1.58889	1.58889	1.58889	1	0
NM_001042611	1435	23122	chr3	19857053	19907609	0.226037	0.418022	Cp	0	0	0	1	0.54073	-1.84935	-1.84935	0	1
NM_001042612	1436	27952	chr7	27149905	27179262	0.0507247	0.0396053	Nlrp9c	0	0	0	1	1.28076	1.28076	1.28076	1	0
NM_001042613	1437	36054	chr15	3220766	3230508	341.703	2058.66	Sepp1	0	0	0	1	0.165983	-6.02471	-6.02471	0	1
NM_001042614	1438	36054	chr15	3220810	3230508	0.984982	0.0011946	Sepp1	0	0	0	1	824.529	824.529	>100	1	0
NM_001042615	1439	25453	chr5	36004207	36022431	0.443534	0.193825	Htra3	0	0	0	1	2.28832	2.28832	2.28832	1	0
NM_001042617	1440	35385	chr14	13205076	13655593	0.221332	0.0675621	Cadps	0	0	0	1	3.27598	3.27598	3.27598	1	0
NM_001042620	1441	25510	chr5	52544562	52581758	0.384203	0.178106	Dhx15	0	0	0	1	2.15716	2.15716	2.15716	1	0
NM_001042623	1442	27161	chr6	122267748	122287033	1.6878	0.396463	Phc1	0	0	0	1	4.25714	4.25714	4.25714	1	0
NM_001042634	1443	20504	chr1	58468831	58480932	54.2639	25.4975	Clk1	0	0	0	1	2.1282	2.1282	2.1282	1	0
NM_001042649	1444	29437	chr8	13255962	13288126	2.66187	1.78852	Dcun1d2	0	0	0	1	1.48831	1.48831	1.48831	1	0
NM_001042650	1445	29437	chr8	13255962	13288126	8.48883	3.76441	Dcun1d2	0	0	0	1	2.25502	2.25502	2.25502	1	0
NM_001042651	1446	29437	chr8	13255962	13288126	1.00852	1.01129	Dcun1d2	0	0	0	1	0.997261	-1.00275	-1.00275	0	1
NM_001042652	1447	22402	chr2	119444033	119475896	4.10745	0.257694	Nusap1	0	0	0	1	15.9393	15.9393	15.9393	1	0
NM_001042653	1448	22402	chr2	119435267	119444241	3.84058	3.03104	Oip5	0	0	0	1	1.26708	1.26708	1.26708	1	0
NM_001042655	1449	28248	chr7	52096145	52104449	5.75915	0.919668	Tbc1d17	0	0	0	1	6.26221	6.26221	6.26221	1	0
NM_001042659	1450	20550	chr1	64777131	64784324	6.42986	11.2322	Fzd5	0	0	0	1	0.572449	-1.74688	-1.74688	0	1
NM_001042660	1451	38773	chr18	75527018	75555588	0.801561	1.11345	Smad7	0	0	0	1	0.71989	-1.3891	-1.3891	0	1
NM_001042670	1452	25238	chr5	4192366	4197651	5.09372	2.97943	Gm9897	0	0	0	1	1.70963	1.70963	1.70963	1	0
NM_001042671	1453	22576	chr2	132354818	132403984	4.752	5.06107	Gpcpd1	0	0	0	1	0.938932	-1.06504	-1.06504	0	1
NM_001042672	1454	22576	chr2	132358460	132403984	0.424838	0.26915	Gpcpd1	0	0	0	1	1.57844	1.57844	1.57844	1	0
NM_001042673	1455	35080	chr13	63406016	63533053	0.255601	0.196047	Fancc	0	0	0	1	1.30377	1.30377	1.30377	1	0
NM_001042674	1456	29609	chr8	34893115	35040313	0.414684	2.10458	Rbpms	0	0	0	1	0.197039	-5.07514	-5.07514	0	1
NM_001042675	1457	29609	chr8	34914428	35040313	0.676049	0.370213	Rbpms	0	0	0	1	1.82611	1.82611	1.82611	1	0
NM_001042699	1458	34440	chr12	106168158	106236887	0.0215453	0	4831426I19Rik	1	0	0	0	OffInSI	OffInSI	OffInSI	1	0
NM_001042707	1459	30484	chr9	21172446	21209805	0.0010819	2.22121	Ilf3	0	0	0	1	0.000487077	-2053.06	<-100	1	1
NM_001042708	1460	30484	chr9	21172446	21206247	0.00108189	2.2272	Ilf3	0	0	0	1	0.000485762	-2058.62	<-100	1	1
NM_001042709	1461	30484	chr9	21172446	21206247	8.23602	2.21332	Ilf3	0	0	0	1	3.72112	3.72112	3.72112	1	0
NM_001042710	1462	31941	chr10	79244218	79251730	0.120012	0.268514	Prssl1	0	0	0	1	0.446949	-2.23739	-2.23739	0	1
NM_001042711	1463	23784	chr3	113052095	113061617	83.0917	0	Amy2a5	1	0	0	0	OffInSI	OffInSI	OffInSI	1	0
NM_001042711_dup1	1464	23785	chr3	113084762	113094229	82.8784	0	Data not found	1	0	0	0	OffInSI	OffInSI	OffInSI	1	0
NM_001042711_dup2	1465	23786	chr3	113117374	113126832	82.8784	0	Data not found	1	0	0	0	OffInSI	OffInSI	OffInSI	1	0
NM_001042711_dup3	1466	23787	chr3	113149974	113159438	82.8751	0	Data not found	1	0	0	0	OffInSI	OffInSI	OffInSI	1	0
NM_001042714	1467	35241	chr13	97186088	97241115	0.712383	0.309889	Ankdd1b	0	0	0	1	2.29883	2.29883	2.29883	1	0
NM_001042719	1468	35583	chr14	46212848	46277818	0.450527	1.53689	Ddhd1	0	0	0	1	0.293142	-3.41132	-3.41132	0	1
NM_001042727	1469	36741	chr15	102065370	102076783	0.292958	0	Rarg	1	0	0	0	OffInSI	OffInSI	OffInSI	1	0
NM_001042743	1470	24604	chr4	115979366	116136788	0.0308659	0.0863967	Mast2	0	0	0	1	0.357258	-2.7991	-2.7991	0	1
NM_001042752	1471	30928	chr9	58722486	58884248	4.96377	2.93596	Neo1	0	0	0	1	1.69068	1.69068	1.69068	1	0
NM_001042760	1472	29337	chr7	150661020	150685237	26.1375	8.98898	Slc22a18	0	0	0	1	2.90773	2.90773	2.90773	1	0
NM_001042767	1473	38498	chr18	32282779	32299224	0.717649	0.76771	Proc	0	0	0	1	0.934792	-1.06976	-1.06976	0	1
NM_001042768	1474	38498	chr18	32282779	32297859	0.04619	0.384538	Proc	0	0	0	1	0.120118	-8.32514	-8.32514	0	1
NM_001042779	1475	31278	chr9	107500445	107511572	7.45825e-05	0.28181	Sema3b	0	0	0	1	0.000264655	-3778.5	<-100	1	1
NM_001043228	1476	39317	chr19	41103764	41134015	0	0.106373	Dntt	0	1	0	0	OffInCol	OffInCol	OffInCol	1	1
NM_001043317	1477	28102	chr7	31650422	31665361	0.931831	1.65671	Cd22	0	0	0	1	0.562459	-1.77791	-1.77791	0	1
NM_001043322	1478	22348	chr2	113167892	113556924	1.11863	2.68752	Fmn1	0	0	0	1	0.416231	-2.40251	-2.40251	0	1
NM_001043335	1479	34465	chr12	109661025	109777774	0.000137643	0.000418452	Eml1	0	0	0	1	0.328934	-3.04013	-3.04013	0	1
NM_001043336	1480	34465	chr12	109648864	109777774	8.03151	3.2408	Eml1	0	0	0	1	2.47825	2.47825	2.47825	1	0
NM_001043355	1481	28630	chr7	106416855	106485647	0.514038	0.243748	Mtap6	0	0	0	1	2.10889	2.10889	2.10889	1	0
NM_001044371	1482	35276	chr13	101387118	101421014	2.92069	2.41639	Rad17	0	0	0	1	1.2087	1.2087	1.2087	1	0
NM_001044383	1483	33640	chr11	102165873	102178601	4.32087	1.67713	Ubtf	0	0	0	1	2.57635	2.57635	2.57635	1	0
NM_001044384	1484	39618	chrX	20447291	20451863	1.3193	0.436313	Timp1	0	0	0	1	3.02375	3.02375	3.02375	1	0
NM_001044386	1485	40003	chrX	91319969	91368746	0.689658	2.13614	Zfx	0	0	0	1	0.322852	-3.09739	-3.09739	0	1
NM_001044389	1486	30982	chr9	65142101	65178465	4.12979	5.37768	Clpx	0	0	0	1	0.76795	-1.30217	-1.30217	0	1
NM_001044697	1487	32702	chr11	50712213	50729663	0.45228	0.228798	Zfp2	0	0	0	1	1.97677	1.97677	1.97677	1	0
NM_001044698	1488	32702	chr11	50712213	50729663	0.426469	0.247565	Zfp2	0	0	0	1	1.72265	1.72265	1.72265	1	0
NM_001044699	1489	32702	chr11	50712213	50729663	0.427126	0.247309	Zfp2	0	0	0	1	1.72709	1.72709	1.72709	1	0
NM_001044700	1490	32702	chr11	50712213	50729663	0.447656	0.226833	Zfp2	0	0	0	1	1.9735	1.9735	1.9735	1	0
NM_001044703	1491	26201	chr5	138558132	138575487	7.07514	5.73308	Zscan21	0	0	0	1	1.23409	1.23409	1.23409	1	0
NM_001044704	1492	26201	chr5	138558132	138575487	9.07826	5.29349	Zscan21	0	0	0	1	1.71499	1.71499	1.71499	1	0
NM_001044705	1493	26201	chr5	138558132	138575487	1.31411	1.80516	Zscan21	0	0	0	1	0.727974	-1.37367	-1.37367	0	1
NM_001044718	1494	36313	chr15	75447114	75455725	1.2754	0.881626	Zfp41	0	0	0	1	1.44665	1.44665	1.44665	1	0
NM_001044719	1495	37713	chr17	27888179	27957487	10.7001	4.55027	D17Wsu92e	0	0	0	1	2.35153	2.35153	2.35153	1	0
NM_001044720	1496	27404	chr6	142536381	142650794	0.00268574	0.0445544	Abcc9	0	0	0	1	0.06028	-16.5892	-16.5892	0	1
NM_001044740	1497	29637	chr8	41947746	42007424	0.0988298	0.119446	Slc7a2	0	0	0	1	0.827402	-1.2086	-1.2086	0	1
NM_001044741	1498	36644	chr15	98462650	98474961	3.58912	0.591539	Cacnb3	0	0	0	1	6.06743	6.06743	6.06743	1	0
NM_001044744	1499	29936	chr8	87410285	87417820	22.5573	10.4778	Gcdh	0	0	0	1	2.15287	2.15287	2.15287	1	0
NM_001044747	1500	26216	chr5	139044879	139060971	0.102494	0.0042177	Zfp68	0	0	0	1	24.3009	24.3009	24.3009	1	0
NM_001044751	1501	21355	chr1	195047834	195068554	9.65161	9.24371	Hsd11b1	0	0	0	1	1.04413	1.04413	1.04413	1	0
NM_001045481	1502	21223	chr1	175850533	175872623	0.271045	0.350678	Ifi203	0	0	0	1	0.772917	-1.2938	-1.2938	0	1
NM_001045482	1503	26263	chr5	143933867	143942422	2.00467	0.414055	Rbak	0	0	0	1	4.84155	4.84155	4.84155	1	0
NM_001045483	1504	29214	chr7	146027500	146037950	6.15598	2.09181	Mapk1ip1	0	0	0	1	2.9429	2.9429	2.9429	1	0
NM_001045484	1505	29765	chr8	72676676	72691387	0	0	Mef2b	0	0	1	0	Absent	Absent	Absent	1	0
NM_001045486	1506	27884	chr7	24866962	24892234	9.9321	5.22879	Zfp180	0	0	0	1	1.8995	1.8995	1.8995	1	0
NM_001045489	1507	28467	chr7	86278653	86293946	30.1855	25.3294	Mfge8	0	0	0	1	1.19172	1.19172	1.19172	1	0
NM_001045513	1508	20530	chr1	60540028	60623609	2.17944	3.83617	Raph1	0	0	0	1	0.568129	-1.76016	-1.76016	0	1
NM_001045514	1509	24343	chr4	63028161	63064479	0.180357	0.237293	Akna	0	0	0	1	0.76006	-1.31569	-1.31569	0	1
NM_001045515	1510	37337	chr16	90936345	91011340	4.11688	2.54142	Synj1	0	0	0	1	1.61991	1.61991	1.61991	1	0
NM_001045516	1511	33201	chr11	78006893	78019265	0.711478	0.248982	Proca1	0	0	0	1	2.85755	2.85755	2.85755	1	0
NM_001045518	1512	31066	chr9	76338511	76393611	4.61393	17.2243	Fam83b	0	0	0	1	0.267873	-3.73311	-3.73311	0	1
NM_001045520	1513	32630	chr11	45665465	45724127	17.4349	13.1249	Clint1	0	0	0	1	1.32838	1.32838	1.32838	1	0
NM_001045523	1514	22383	chr2	118727350	118750260	0.453534	0.20206	Bahd1	0	0	0	1	2.24455	2.24455	2.24455	1	0
NM_001045524	1515	30374	chr9	8076632	8134294	0.306478	0	AK129341	1	0	0	0	OffInSI	OffInSI	OffInSI	1	0
NM_001045525	1516	32966	chr11	69207113	69208848	4.34238	3.58057	Cyb5d1	0	0	0	1	1.21276	1.21276	1.21276	1	0
NM_001045526	1517	33046	chr11	70604433	70626063	1.55047	3.26296	A430084P05Rik	0	0	0	1	0.475173	-2.1045	-2.1045	0	1
NM_001045527	1518	33333	chr11	87430665	87473044	0.147653	0.356325	Hsf5	0	0	0	1	0.414377	-2.41326	-2.41326	0	1
NM_001045528	1519	24324	chr4	61961375	62021582	2.52588	1.42045	Fkbp15	0	0	0	1	1.77823	1.77823	1.77823	1	0
NM_001045529	1520	37366	chr16	93832365	93876318	9.78451	10.669	Morc3	0	0	0	1	0.917097	-1.0904	-1.0904	0	1
NM_001045530	1521	32621	chr11	43342285	43400499	0.974399	1.20556	Ccnjl	0	0	0	1	0.808254	-1.23723	-1.23723	0	1
NM_001045531	1522	33090	chr11	73143242	73159546	0.283257	0.278172	Spata22	0	0	0	1	1.01828	1.01828	1.01828	1	0
NM_001045533	1523	20583	chr1	72473685	72583138	0.0628692	0.0341627	40606	0	0	0	1	1.84029	1.84029	1.84029	1	0
NM_001045535	1524	34856	chr13	33924213	33935277	0.0354492	0.0709542	Serpinb6e	0	0	0	1	0.499607	-2.00157	-2.00157	0	1
NM_001045536	1525	33076	chr11	72609727	72740622	8.37379	8.63915	Zzef1	0	0	0	1	0.969284	-1.03169	-1.03169	0	1
NM_001045539	1526	39892	chrX	70352973	70363041	0.106161	0.160906	Xlr5a	0	0	0	1	0.65977	-1.51568	-1.51568	0	1
NM_001045540	1527	32656	chr11	48718157	48740661	0.272535	1.28146	Gm12185	0	0	0	1	0.212675	-4.702	-4.702	0	1
NM_001045542	1528	32795	chr11	58246060	58255124	0.16965	0.239977	Gm12253	0	0	0	1	0.706943	-1.41454	-1.41454	0	1
NM_001045550	1529	24314	chr4	60961984	61100735	0	0	Mup2	0	0	1	0	Absent	Absent	Absent	1	0
NM_001045550_dup1	1530	24307	chr4	60149719	60152729	0	0	Data not found	0	0	1	0	Absent	Absent	Absent	1	0
NM_001045550_dup2	1531	24311	chr4	60672252	60675243	0.00442237	0	Data not found	1	0	0	0	OffInSI	OffInSI	OffInSI	1	0
NM_001045553	1532	29746	chr8	72134552	72149074	0.234425	0.66478	Zfp868	0	0	0	1	0.352635	-2.83579	-2.83579	0	1
NM_001045554	1533	22862	chr2	164040189	164047399	0	0	Wfdc15b	0	0	1	0	Absent	Absent	Absent	1	0
NM_001045555	1534	28293	chr7	52769075	52777973	0.00839885	0	Tulp2	1	0	0	0	OffInSI	OffInSI	OffInSI	1	0
NM_001045558	1535	36422	chr15	79059811	79079896	1.55945	0.818482	Pick1	0	0	0	1	1.9053	1.9053	1.9053	1	0
NM_001045559	1536	37804	chr17	33130083	33142402	6.34494	5.83692	Zfp952	0	0	0	1	1.08704	1.08704	1.08704	1	0
NM_001045807	1537	23736	chr3	107129027	107136207	0.807199	1.2079	Rbm15	0	0	0	1	0.668266	-1.49641	-1.49641	0	1
NM_001045863	1538	37888	chr17	34987335	34993317	0.861221	0.247389	Rdbp	0	0	0	1	3.48124	3.48124	3.48124	1	0
NM_001045864	1539	37888	chr17	34987335	34993317	2.15577	1.90096	Rdbp	0	0	0	1	1.13404	1.13404	1.13404	1	0
NM_001045959	1540	33034	chr11	70376382	70427984	0.078991	0.0488295	Mink1	0	0	0	1	1.61769	1.61769	1.61769	1	0
NM_001045964	1541	33034	chr11	70376382	70427984	0.0694436	0.043433	Mink1	0	0	0	1	1.59887	1.59887	1.59887	1	0
NM_001046637	1542	27967	chr7	27972024	27980779	2.47977	2.03445	Snrpa	0	0	0	1	1.21889	1.21889	1.21889	1	0
NM_001047159	1543	34597	chr13	3881808	3892824	53.7001	73.9194	Net1	0	0	0	1	0.726468	-1.37652	-1.37652	0	1
NM_001047433	1544	35507	chr14	32893747	32898851	0.182794	0.0459719	Dph3	0	0	0	1	3.97621	3.97621	3.97621	1	0
NM_001047435	1545	30103	chr8	108225548	108227394	10.8072	2.1592	Pard6a	0	0	0	1	5.00519	5.00519	5.00519	1	0
NM_001047436	1546	30103	chr8	108225053	108227394	0.907531	2.87764	Pard6a	0	0	0	1	0.315373	-3.17084	-3.17084	0	1
NM_001047604	1547	21817	chr2	66022385	66094674	1.20819	0.569547	Ttc21b	0	0	0	1	2.12132	2.12132	2.12132	1	0
NM_001048005	1548	24139	chr4	41452041	41464366	0.00498499	0	1110017D15Rik	1	0	0	0	OffInSI	OffInSI	OffInSI	1	0
NM_001048008	1549	35039	chr13	59594764	59658680	0.00172525	0.0565854	Agtpbp1	0	0	0	1	0.0304893	-32.7984	-32.7984	0	1
NM_001048054	1550	27346	chr6	134665490	134742646	1.83115	3.29671	Dusp16	0	0	0	1	0.555448	-1.80035	-1.80035	0	1
NM_001048057	1551	33765	chr11	114529856	114533645	35.0655	26.3674	Rpl38	0	0	0	1	1.32988	1.32988	1.32988	1	0
NM_001048058	1552	33765	chr11	114530094	114533645	246.766	126.945	Rpl38	0	0	0	1	1.94388	1.94388	1.94388	1	0
NM_001048060	1553	35031	chr13	58259009	58266054	37.0062	19.1039	5133401N09Rik	0	0	0	1	1.9371	1.9371	1.9371	1	0
NM_001048061	1554	32713	chr11	51413601	51420383	57.5169	60.0997	Hnrnpab	0	0	0	1	0.957025	-1.04491	-1.04491	0	1
NM_001048139	1555	22291	chr2	109516053	109567200	0.0342108	0.0129544	Bdnf	0	0	0	1	2.64086	2.64086	2.64086	1	0
NM_001048141	1556	22291	chr2	109532592	109567200	0.05924	0.0170267	Bdnf	0	0	0	1	3.47924	3.47924	3.47924	1	0
NM_001048142	1557	22291	chr2	109533719	109567200	0.0541184	0.0154726	Bdnf	0	0	0	1	3.49769	3.49769	3.49769	1	0
NM_001048143	1558	30201	chr8	116159485	116169079	2.35796	1.77474	Mon1b	0	0	0	1	1.32862	1.32862	1.32862	1	0
NM_001048145	1559	30201	chr8	116167112	116179433	0.00317529	0	Syce1l	1	0	0	0	OffInSI	OffInSI	OffInSI	1	0
NM_001048146	1560	31410	chr9	117949616	117969602	0.501595	0.416699	Azi2	0	0	0	1	1.20373	1.20373	1.20373	1	0
NM_001048147	1561	36056	chr15	3277524	3421487	2.28034	3.07477	Ghr	0	0	0	1	0.741629	-1.34838	-1.34838	0	1
NM_001048148	1562	23053	chr2	181100127	181115498	0.208107	0.118779	Zgpat	0	0	0	1	1.75205	1.75205	1.75205	1	0
NM_001048167	1563	28630	chr7	106415956	106468862	0	0	Mtap6	0	0	1	0	Absent	Absent	Absent	1	0
NM_001048168	1564	24691	chr4	120430039	120504180	9.18375	7.62558	Nfyc	0	0	0	1	1.20433	1.20433	1.20433	1	0
NM_001048175	1565	35887	chr14	69224083	69273899	0.0515357	0.0323529	Adam28	0	0	0	1	1.59292	1.59292	1.59292	1	0
NM_001048176	1566	21907	chr2	79172647	79269145	0.369794	0.292019	Cerkl	0	0	0	1	1.26634	1.26634	1.26634	1	0
NM_001048177	1567	39217	chr19	29326317	29387570	6.89348	14.7828	Jak2	0	0	0	1	0.466318	-2.14446	-2.14446	0	1
NM_001048178	1568	36056	chr15	3277524	3533230	0.0321987	3.27143e-05	Ghr	0	0	0	1	984.239	984.239	>100	1	0
NM_001048179	1569	24148	chr4	41716342	41721007	1.20776	0.0568937	Ccl27a	0	0	0	1	21.2284	21.2284	21.2284	1	0
NM_001048192	1570	25377	chr5	31191378	31209039	0.725417	0.241128	Agbl5	0	0	0	1	3.00843	3.00843	3.00843	1	0
NM_001048204	1571	35107	chr13	67295441	67310234	0.819759	0.985022	Zfp455	0	0	0	1	0.832224	-1.2016	-1.2016	0	1
NM_001048206	1572	34528	chr12	112404758	112505359	0.867733	0.368215	Traf3	0	0	0	1	2.35659	2.35659	2.35659	1	0
NM_001048207	1573	38502	chr18	32687973	32719688	2.20181	1.36617	Gypc	0	0	0	1	1.61167	1.61167	1.61167	1	0
NM_001048208	1574	39591	chrX	12252496	12339099	1.76515	2.65651	Med14	0	0	0	1	0.664462	-1.50498	-1.50498	0	1
NM_001048219	1575	27954	chr7	27320083	27359165	0.0423658	0.0401276	Nlrp9a	0	0	0	1	1.05578	1.05578	1.05578	1	0
NM_001048220	1576	27954	chr7	27320083	27359165	0.0962206	0.0801361	Nlrp9a	0	0	0	1	1.20071	1.20071	1.20071	1	0
NM_001048227	1577	22873	chr2	164311639	164318823	2.1047	0.569136	Dbndd2	0	0	0	1	3.69806	3.69806	3.69806	1	0
NM_001048228	1578	22873	chr2	164312376	164318823	4.16805	0.835182	Dbndd2	0	0	0	1	4.99059	4.99059	4.99059	1	0
NM_001048229	1579	22873	chr2	164313610	164318823	0.0496993	1.20983	Dbndd2	0	0	0	1	0.0410796	-24.343	-24.343	0	1
NM_001048250	1580	35307	chr13	108834667	108839340	55.0896	41.3112	2810008M24Rik	0	0	0	1	1.33353	1.33353	1.33353	1	0
NM_001048267	1581	35258	chr13	99612035	99660997	3.01661	3.26116	Tnpo1	0	0	0	1	0.925011	-1.08107	-1.08107	0	1
NM_001076554	1582	21601	chr2	29821079	29886970	0.852698	1.05178	Spna2	0	0	0	1	0.810719	-1.23347	-1.23347	0	1
NM_001076676	1583	23976	chr3	152009444	152056578	2.84581	1.85549	Usp33	0	0	0	1	1.53372	1.53372	1.53372	1	0
NM_001076681	1584	33222	chr11	78640096	78657401	4.26063	2.46165	1810012P15Rik	0	0	0	1	1.7308	1.7308	1.7308	1	0
NM_001076789	1585	36769	chr15	103021976	103070247	5.76053	7.56422	Cbx5	0	0	0	1	0.76155	-1.31311	-1.31311	0	1
NM_001076790	1586	34855	chr13	33753273	33763454	0.0674307	0.0859963	Serpinb6d	0	0	0	1	0.784112	-1.27533	-1.27533	0	1
NM_001076791	1587	35117	chr13	67572448	67585189	1.68312	1.16777	Zfp874b	0	0	0	1	1.44131	1.44131	1.44131	1	0
NM_001077184	1588	31936	chr10	79167102	79174724	92.1891	69.6799	Bsg	0	0	0	1	1.32304	1.32304	1.32304	1	0
NM_001077189	1589	21150	chr1	172890688	172906202	0.784427	1.96635	Fcgr2b	0	0	0	1	0.398925	-2.50673	-2.50673	0	1
NM_001077190	1590	21453	chr2	22795508	22895760	17.2051	1.57984e-10	Abi1	0	0	0	1	1.08904e+11	1.08904e+11	>100	1	0
NM_001077192	1591	21453	chr2	22795508	22895760	0.57214	21.1114	Abi1	0	0	0	1	0.027101	-36.899	-36.899	0	1
NM_001077193	1592	21453	chr2	22795508	22895760	0.00960241	4.14976	Abi1	0	0	0	1	0.00231397	-432.158	<-100	1	1
NM_001077202	1593	39762	chrX	48740388	49034779	0.0110565	0.0173291	Hs6st2	0	0	0	1	0.638031	-1.56732	-1.56732	0	1
NM_001077237	1594	20999	chr1	152208440	152240185	0.128248	0.205716	BC003331	0	0	0	1	0.623423	-1.60405	-1.60405	0	1
NM_001077264	1595	28253	chr7	52155742	52184860	0.182003	0.21332	Ap2a1	0	0	0	1	0.853192	-1.17207	-1.17207	0	1
NM_001077265	1596	25747	chr5	100384954	100407957	1.62619	5.90453e-07	Hnrnpd	0	0	0	1	2.75414e+06	2.75414e+06	>100	1	0
NM_001077266	1597	25747	chr5	100384954	100407957	4.21185	9.42143	Hnrnpd	0	0	0	1	0.44705	-2.23689	-2.23689	0	1
NM_001077267	1598	25747	chr5	100384954	100407957	6.02988e-10	0.0339069	Hnrnpd	0	0	0	1	1.77836e-08	-5.62315e+07	<-100	1	1
NM_001077348	1599	38196	chr17	56251023	56256721	0.0580729	0	Plin5	1	0	0	0	OffInSI	OffInSI	OffInSI	1	0
NM_001077353	1600	20330	chr1	21230669	21255640	2.2925	0.00500671	Gsta3	0	0	0	1	457.886	457.886	>100	1	0
NM_001077354	1601	40088	chrX	101272774	101396456	0.0766077	0	C77370	1	0	0	0	OffInSI	OffInSI	OffInSI	1	0
NM_001077359	1602	25903	chr5	115177416	115223501	1.07054	0.226003	Git2	0	0	0	1	4.73684	4.73684	4.73684	1	0
NM_001077360	1603	25903	chr5	115177416	115223500	1.45246	0.182145	Git2	0	0	0	1	7.9742	7.9742	7.9742	1	0
NM_001077361	1604	39806	chrX	53985133	54046523	1.50699	0.574215	Fhl1	0	0	0	1	2.62444	2.62444	2.62444	1	0
NM_001077362	1605	39806	chrX	54032864	54046523	179.196	21.0991	Fhl1	0	0	0	1	8.49306	8.49306	8.49306	1	0
NM_001077363	1606	31944	chr10	79317349	79327178	12.9341	7.67845	Ptbp1	0	0	0	1	1.68447	1.68447	1.68447	1	0
NM_001077364	1607	40238	chrX	137074067	137135061	0.566199	0.255888	Tsc22d3	0	0	0	1	2.21268	2.21268	2.21268	1	0
NM_001077398	1608	25498	chr5	44863371	45190946	0.652793	0.0122435	Ldb2	0	0	0	1	53.3175	53.3175	53.3175	1	0
NM_001077403	1609	20535	chr1	62749890	62865266	0.306779	0.130373	Nrp2	0	0	0	1	2.35309	2.35309	2.35309	1	0
NM_001077404	1610	20535	chr1	62749890	62865266	0.353241	0.0461738	Nrp2	0	0	0	1	7.65025	7.65025	7.65025	1	0
NM_001077405	1611	20535	chr1	62749890	62865266	0.243215	4.05764e-09	Nrp2	0	0	0	1	5.994e+07	5.994e+07	>100	1	0
NM_001077406	1612	20535	chr1	62749890	62843665	1.10413	4.89137e-08	Nrp2	0	0	0	1	2.2573e+07	2.2573e+07	>100	1	0
NM_001077407	1613	20535	chr1	62749890	62843665	1.89826	0.892082	Nrp2	0	0	0	1	2.1279	2.1279	2.1279	1	0
NM_001077410	1614	26655	chr6	48597232	48610874	0.326738	0.691623	Gimap8	0	0	0	1	0.472422	-2.11675	-2.11675	0	1
NM_001077411	1615	23424	chr3	89006849	89012601	42.4655	31.5601	Gba	0	0	0	1	1.34554	1.34554	1.34554	1	0
NM_001077421	1616	37591	chr17	24090051	24092240	0.784172	0	Sbpl	1	0	0	0	OffInSI	OffInSI	OffInSI	1	0
NM_001077424	1617	31191	chr9	99512920	99522786	11.3504	0.739116	A4gnt	0	0	0	1	15.3567	15.3567	15.3567	1	0
NM_001077495	1618	35283	chr13	102450717	102538172	0.547059	1.30251	Pik3r1	0	0	0	1	0.420004	-2.38093	-2.38093	0	1
NM_001077496	1619	33227	chr11	79326886	79337264	1.47056	5.39632	Evi2a	0	0	0	1	0.272512	-3.66957	-3.66957	0	1
NM_001077499	1620	36702	chr15	100701113	100876360	0.00936502	0.0151241	Scn8a	0	0	0	1	0.619212	-1.61496	-1.61496	0	1
NM_001077507	1621	22980	chr2	174123359	174172243	0	0.0107834	Gnas	0	1	0	0	OffInCol	OffInCol	OffInCol	1	1
NM_001077508	1622	25134	chr4	150294263	150320211	0.251815	0.0669742	Tnfrsf9	0	0	0	1	3.75988	3.75988	3.75988	1	0
NM_001077509	1623	25134	chr4	150302107	150320211	0.141613	0.524196	Tnfrsf9	0	0	0	1	0.270153	-3.70161	-3.70161	0	1
NM_001077510	1624	22980	chr2	174155589	174172243	23.1673	8.04942	Gnas	0	0	0	1	2.87813	2.87813	2.87813	1	0
NM_001077514	1625	22252	chr2	102498839	102630941	0.0112262	0.0168387	Slc1a2	0	0	0	1	0.66669	-1.49995	-1.49995	0	1
NM_001077515	1626	22252	chr2	102546594	102630941	0.117635	0.0496174	Slc1a2	0	0	0	1	2.37084	2.37084	2.37084	1	0
NM_001077529	1627	33373	chr11	93811130	93817002	196.139	148.438	Nme2	0	0	0	1	1.32135	1.32135	1.32135	1	0
NM_001077595	1628	25715	chr5	93238413	93394785	3.69695	2.11311	Shroom3	0	0	0	1	1.74953	1.74953	1.74953	1	0
NM_001077596	1629	25715	chr5	93327023	93394785	0.610657	0.0589833	Shroom3	0	0	0	1	10.353	10.353	10.353	1	0
NM_001077631	1630	30975	chr9	64808638	64834781	14.0336	11.7734	2010321M09Rik	0	0	0	1	1.19198	1.19198	1.19198	1	0
NM_001077632	1631	22637	chr2	147003281	147012138	0.116909	0	Nkx2-2	1	0	0	0	OffInSI	OffInSI	OffInSI	1	0
NM_001077636	1632	33302	chr11	84689814	84693787	1.64874	0.749133	Pigw	0	0	0	1	2.20086	2.20086	2.20086	1	0
NM_001077638	1633	31863	chr10	75669966	75700610	6.8499	9.07878	Prmt2	0	0	0	1	0.754496	-1.32539	-1.32539	0	1
NM_001077661	1634	32463	chr11	5613419	5662379	0.54352	0.175193	Urgcp	0	0	0	1	3.10241	3.10241	3.10241	1	0
NM_001077684	1635	21838	chr2	69596113	69627543	0.842169	0.332727	4930578N16Rik	0	0	0	1	2.53111	2.53111	2.53111	1	0
NM_001077687	1636	23358	chr3	86028611	86550632	0.000176062	0.000273206	Lrba	0	0	0	1	0.644429	-1.55176	-1.55176	0	1
NM_001077688	1637	23358	chr3	86028611	86580893	0.0361283	0.0106096	Lrba	0	0	0	1	3.40525	3.40525	3.40525	1	0
NM_001077694	1638	26888	chr6	83958583	84161036	0.0410811	0.0111155	Dysf	0	0	0	1	3.69584	3.69584	3.69584	1	0
NM_001077695	1639	20292	chr1	13129239	13364164	1.39594	2.31061	Ncoa2	0	0	0	1	0.604143	-1.65524	-1.65524	0	1
NM_001077696	1640	33636	chr11	102057060	102091486	0.691023	0.174555	Hdac5	0	0	0	1	3.95877	3.95877	3.95877	1	0
NM_001077698	1641	33666	chr11	103032451	103060214	0.240458	0.300227	Fmnl1	0	0	0	1	0.800921	-1.24856	-1.24856	0	1
NM_001077705	1642	27204	chr6	124670735	124688727	4.47144	4.69876	Ptpn6	0	0	0	1	0.951621	-1.05084	-1.05084	0	1
NM_001077707	1643	31534	chr10	10869227	10935071	1.46645	1.30846	Shprh	0	0	0	1	1.12074	1.12074	1.12074	1	0
NM_001077709	1644	37846	chr17	34165210	34168635	19.3038	7.64006	Slc39a7	0	0	0	1	2.52666	2.52666	2.52666	1	0
NM_001077712	1645	39724	chrX	39502588	39630352	1.14384	1.90208	Stag2	0	0	0	1	0.601363	-1.66289	-1.66289	0	1
NM_001077713	1646	26384	chr6	6906017	6989220	21.0981	15.789	Acn9	0	0	0	1	1.33625	1.33625	1.33625	1	0
NM_001078167	1647	33346	chr11	87861172	87867259	1.57606	0.298737	Srsf1	0	0	0	1	5.27574	5.27574	5.27574	1	0
NM_001078646	1648	23776	chr3	108743474	108763694	0.26752	0	4921515J06Rik	1	0	0	0	OffInSI	OffInSI	OffInSI	1	0
NM_001078649	1649	38853	chr19	4125959	4132307	4.28653	1.09852	Tmem134	0	0	0	1	3.9021	3.9021	3.9021	1	0
NM_001079513	1650	39711	chrX	35542969	35550223	0.913384	1.29417	Zbtb33	0	0	0	1	0.705768	-1.4169	-1.4169	0	1
NM_001079686	1651	31506	chr10	5151833	5326342	0.287078	0.150547	Syne1	0	0	0	1	1.9069	1.9069	1.9069	1	0
NM_001079694	1652	34259	chr12	82046490	82051494	3.92891	4.15212	Srsf5	0	0	0	1	0.946242	-1.05681	-1.05681	0	1
NM_001079695	1653	34259	chr12	82046490	82051494	39.7972	12.7085	Srsf5	0	0	0	1	3.13154	3.13154	3.13154	1	0
NM_001079814	1654	36811	chr16	5013994	5050003	22.6792	17.3301	Glyr1	0	0	0	1	1.30866	1.30866	1.30866	1	0
NM_001079822	1655	26832	chr6	72576373	72738950	0.000355281	0.195044	Tcf7l1	0	0	0	1	0.00182154	-548.985	<-100	1	1
NM_001079824	1656	31801	chr10	62477411	62486597	8.87701	4.51722	Hnrnph3	0	0	0	1	1.96515	1.96515	1.96515	1	0
NM_001079830	1657	23689	chr3	103083215	103162691	2.10958	0.400543	Trim33	0	0	0	1	5.2668	5.2668	5.2668	1	0
NM_001079844	1658	36021	chr14	117324536	118378751	0.198913	0.198425	Gpc6	0	0	0	1	1.00246	1.00246	1.00246	1	0
NM_001079847	1659	40342	chrX	156828621	156936002	0.0737247	0.0333494	Gpr64	0	0	0	1	2.21068	2.21068	2.21068	1	0
NM_001079848	1660	40342	chrX	156828621	156936002	0.0822374	0.0334323	Gpr64	0	0	0	1	2.45982	2.45982	2.45982	1	0
NM_001079849	1661	35352	chr13	120217406	120249127	5.41046	14.8652	Paip1	0	0	0	1	0.363968	-2.74749	-2.74749	0	1
NM_001079857	1662	40342	chrX	156828621	156936002	0.06935	0.03525	Gpr64	0	0	0	1	1.96738	1.96738	1.96738	1	0
NM_001079865	1663	30075	chr8	107471255	107479862	5.04093	7.42607	Ces2f	0	0	0	1	0.678815	-1.47315	-1.47315	0	1
NM_001079869	1664	33429	chr11	96184439	96209244	0.638263	0.0698531	Hoxb3	0	0	0	1	9.13722	9.13722	9.13722	1	0
NM_001079876	1665	32101	chr10	88871567	88906712	0.540523	1.0407	Gas2l3	0	0	0	1	0.519384	-1.92536	-1.92536	0	1
NM_001079883	1666	34459	chr12	109148612	109241624	0.000501557	5.96546e-06	Bcl11b	0	0	0	1	84.0768	84.0768	84.0768	1	0
NM_001079901	1667	26652	chr6	48543881	48549081	0.0985093	0.0675408	Repin1	0	0	0	1	1.45852	1.45852	1.45852	1	0
NM_001079902	1668	26652	chr6	48543881	48549081	0.173486	0.0663065	Repin1	0	0	0	1	2.61643	2.61643	2.61643	1	0
NM_001079903	1669	26652	chr6	48543881	48549081	0.258763	0.0897537	Repin1	0	0	0	1	2.88303	2.88303	2.88303	1	0
NM_001079904	1670	26652	chr6	48543881	48549081	0.318881	0.0931554	Repin1	0	0	0	1	3.42311	3.42311	3.42311	1	0
NM_001079905	1671	26652	chr6	48543881	48549081	0.781995	0.133634	Repin1	0	0	0	1	5.85177	5.85177	5.85177	1	0
NM_001079908	1672	29563	chr8	26629243	26686186	1.33381	0.0398261	Fgfr1	0	0	0	1	33.4909	33.4909	33.4909	1	0
NM_001079909	1673	29563	chr8	26629243	26686186	0.00373484	0.452624	Fgfr1	0	0	0	1	0.00825153	-121.19	<-100	1	1
NM_001079931	1674	29652	chr8	44759011	44784845	0.00893844	0	Adam34	1	0	0	0	OffInSI	OffInSI	OffInSI	1	0
NM_001079932	1675	29149	chr7	135147891	135154907	0.681418	0.352828	Trim72	0	0	0	1	1.9313	1.9313	1.9313	1	0
NM_001079933	1676	29509	chr8	22728639	22729444	0.182021	1052.93	Defa26	0	0	0	1	0.000172871	-5784.66	<-100	1	1
NM_001080118	1677	33474	chr11	98014974	98054607	3.13405e-07	9.41634e-07	Med1	0	0	0	1	0.332831	-3.00453	-3.00453	0	1
NM_001080126	1678	20512	chr1	58859345	58904347	18.8123	21.1703	Casp8	0	0	0	1	0.888618	-1.12534	-1.12534	0	1
NM_001080127	1679	37604	chr17	24551619	24562842	0.565256	0.485459	Rnps1	0	0	0	1	1.16437	1.16437	1.16437	1	0
NM_001080128	1680	37604	chr17	24551619	24562842	13.0679	6.93324	Rnps1	0	0	0	1	1.88482	1.88482	1.88482	1	0
NM_001080129	1681	32111	chr10	90610315	90634327	6.07524	5.29484	Tmpo	0	0	0	1	1.14739	1.14739	1.14739	1	0
NM_001080130	1682	32111	chr10	90610315	90634327	0.507187	0.772342	Tmpo	0	0	0	1	0.656687	-1.5228	-1.5228	0	1
NM_001080131	1683	32111	chr10	90610315	90634327	0.694545	1.61565	Tmpo	0	0	0	1	0.429886	-2.3262	-2.3262	0	1
NM_001080132	1684	32111	chr10	90610315	90634327	2.68719	2.46874	Tmpo	0	0	0	1	1.08849	1.08849	1.08849	1	0
NM_001080134	1685	32111	chr10	90619843	90634327	0.108033	0.0594075	Tmpo	0	0	0	1	1.81851	1.81851	1.81851	1	0
NM_001080158	1686	36482	chr15	82064205	82074766	1.46691	0.765059	Cenpm	0	0	0	1	1.91738	1.91738	1.91738	1	0
NM_001080381	1687	34793	chr13	24730516	24797870	0.000234418	2.61989e-09	Fam65b	0	0	0	1	89476.3	89476.3	>100	1	0
NM_001080384	1688	24198	chr4	44025514	44045718	3.56825e-06	0.107116	Clta	0	0	0	1	3.3312e-05	-30019.2	<-100	1	1
NM_001080385	1689	24198	chr4	44025514	44045718	5.02485e-11	0.279754	Clta	0	0	0	1	1.79617e-10	-5.56741e+09	<-100	1	1
NM_001080386	1690	24198	chr4	44025514	44045718	57.1063	65.1678	Clta	0	0	0	1	0.876296	-1.14117	-1.14117	0	1
NM_001080387	1691	24916	chr4	135412006	135421733	3.64404	3.79777	Srsf10	0	0	0	1	0.959521	-1.04219	-1.04219	0	1
NM_001080388	1692	38982	chr19	7349885	7416334	2.52432	0.037781	Mark2	0	0	0	1	66.8145	66.8145	66.8145	1	0
NM_001080389	1693	38982	chr19	7349885	7416334	0.0917811	0.11213	Mark2	0	0	0	1	0.818524	-1.22171	-1.22171	0	1
NM_001080390	1694	38982	chr19	7349885	7369927	0.0495886	1.91236	Mark2	0	0	0	1	0.0259306	-38.5645	-38.5645	0	1
NM_001080548	1695	21394	chr2	6243802	6364866	0.00196609	3.39903e-05	Usp6nl	0	0	0	1	57.8427	57.8427	57.8427	1	0
NM_001080552	1696	27357	chr6	135187347	135197902	0.119782	1.24194	Gsg1	0	0	0	1	0.0964475	-10.3683	-10.3683	0	1
NM_001080553	1697	27357	chr6	135187347	135204354	0.132224	0.0528737	Gsg1	0	0	0	1	2.50075	2.50075	2.50075	1	0
NM_001080557	1698	27230	chr6	125165598	125172324	0.646935	0.14504	Vamp1	0	0	0	1	4.46039	4.46039	4.46039	1	0
NM_001080706	1699	39273	chr19	37000568	37088547	2.42144	2.26554	Btaf1	0	0	0	1	1.06881	1.06881	1.06881	1	0
NM_001080707	1700	21869	chr2	73188948	73224455	0.00846694	0.10241	Gpr155	0	0	0	1	0.0826769	-12.0953	-12.0953	0	1
NM_001080742	1701	26824	chr6	72318042	72330462	0.0612356	0.0228644	Vamp5	0	0	0	1	2.67821	2.67821	2.67821	1	0
NM_001080743	1702	25441	chr5	35003027	35043737	0.0187549	0.0904345	Grk4	0	0	0	1	0.207387	-4.82191	-4.82191	0	1
NM_001080746	1703	26107	chr5	134713703	134790616	0.0972898	0.218286	Gtf2i	0	0	0	1	0.445699	-2.24367	-2.24367	0	1
NM_001080747	1704	26107	chr5	134713703	134790616	0.216968	0.233758	Gtf2i	0	0	0	1	0.928174	-1.07738	-1.07738	0	1
NM_001080748	1705	26107	chr5	134713703	134790616	4.02399	0.876733	Gtf2i	0	0	0	1	4.58976	4.58976	4.58976	1	0
NM_001080749	1706	26107	chr5	134713703	134790616	1.67271	0.645611	Gtf2i	0	0	0	1	2.59089	2.59089	2.59089	1	0
NM_001080754	1707	22213	chr2	91570294	91759006	1.70833	1.07809	Ambra1	0	0	0	1	1.58459	1.58459	1.58459	1	0
NM_001080755	1708	23977	chr3	152058973	152125790	0.130934	0.107552	Zzz3	0	0	0	1	1.2174	1.2174	1.2174	1	0
NM_001080769	1709	37715	chr17	27993451	28036985	0.563462	0.304953	Uhrf1bp1	0	0	0	1	1.8477	1.8477	1.8477	1	0
NM_001080773	1710	37596	chr17	24210646	24278556	0.000735676	0.000685871	Pdpk1	0	0	0	1	1.07262	1.07262	1.07262	1	0
NM_001080774	1711	33151	chr11	75465651	75488136	0.0737426	0.504933	Myo1c	0	0	0	1	0.146044	-6.84724	-6.84724	0	1
NM_001080775	1712	33151	chr11	75469516	75488136	0.0921686	1.37377	Myo1c	0	0	0	1	0.0670917	-14.905	-14.905	0	1
NM_001080776	1713	31184	chr9	98907383	98936109	186.043	330.738	Gm1123	0	0	0	1	0.562509	-1.77775	-1.77775	0	1
NM_001080780	1714	27122	chr6	118101765	118147762	0.752094	0.238613	Ret	0	0	0	1	3.15194	3.15194	3.15194	1	0
NM_001080793	1715	29571	chr8	26927341	26958142	8.6696	8.07754	Ash2l	0	0	0	1	1.0733	1.0733	1.0733	1	0
NM_001080794	1716	25702	chr5	92481171	92512583	5.41236e-05	3.67824e-09	G3bp2	0	0	0	1	14714.5	14714.5	>100	1	0
NM_001080795	1717	25702	chr5	92481186	92512761	6.36101e-05	16.3268	G3bp2	0	0	0	1	3.89605e-06	-256670	<-100	1	1
NM_001080796	1718	25702	chr5	92481171	92512583	17.9972	11.6423	G3bp2	0	0	0	1	1.54585	1.54585	1.54585	1	0
NM_001080797	1719	25702	chr5	92481171	92511943	0.721259	6.67479	G3bp2	0	0	0	1	0.108057	-9.25436	-9.25436	0	1
NM_001080798	1720	25770	chr5	104183591	104284341	0.847823	0.165837	Aff1	0	0	0	1	5.11239	5.11239	5.11239	1	0
NM_001080808	1721	25935	chr5	116099294	116181568	0.315575	0	Ccdc64	1	0	0	0	OffInSI	OffInSI	OffInSI	1	0
NM_001080809	1722	20569	chr1	67169639	67277022	4.62954	193.752	Cps1	0	0	0	1	0.0238942	-41.8512	-41.8512	0	1
NM_001080810	1723	38472	chr18	24129475	24140056	0	0.431477	Zscan30	0	1	0	0	OffInCol	OffInCol	OffInCol	1	1
NM_001080812	1724	29840	chr8	74728233	74736736	0.833797	0	Cib3	1	0	0	0	OffInSI	OffInSI	OffInSI	1	0
NM_001080813	1725	29584	chr8	28249244	28285118	1.17188	0.479012	Rab11fip1	0	0	0	1	2.44645	2.44645	2.44645	1	0
NM_001080814	1726	30408	chr9	15714636	16182675	0.0144705	0.0103531	Fat3	0	0	0	1	1.3977	1.3977	1.3977	1	0
NM_001080817	1727	30550	chr9	31122691	31186128	1.80679	1.01791	Prdm10	0	0	0	1	1.775	1.775	1.775	1	0
NM_001080818	1728	23799	chr3	115975470	116126950	1.82728	0.819427	Cdc14a	0	0	0	1	2.22995	2.22995	2.22995	1	0
NM_001080819	1729	24872	chr4	133234922	133309526	4.68757	3.78692	Arid1a	0	0	0	1	1.23783	1.23783	1.23783	1	0
NM_001080820	1730	22958	chr2	172219402	172258360	0	0.165048	Cass4	0	1	0	0	OffInCol	OffInCol	OffInCol	1	1
NM_001080924	1731	32458	chr11	5176331	5344850	1.33255	1.87319	Znrf3	0	0	0	1	0.71138	-1.40572	-1.40572	0	1
NM_001080925	1732	33497	chr11	98698098	98714319	4.36335	1.21357	Rapgefl1	0	0	0	1	3.59547	3.59547	3.59547	1	0
NM_001080926	1733	24523	chr4	107474863	107549445	0.305319	0.164794	Lrp8	0	0	0	1	1.85273	1.85273	1.85273	1	0
NM_001080927	1734	25521	chr5	53981812	54048684	0.136314	1.84074	Rbpj	0	0	0	1	0.0740539	-13.5037	-13.5037	0	1
NM_001080928	1735	25521	chr5	53947017	54048684	2.90327	1.54131	Rbpj	0	0	0	1	1.88364	1.88364	1.88364	1	0
NM_001080929	1736	33791	chr11	115243229	115257446	1.15792	0.293727	Cdr2l	0	0	0	1	3.94216	3.94216	3.94216	1	0
NM_001080930	1737	30159	chr8	112250350	112261639	1.83343	1.52759	Atxn1l	0	0	0	1	1.20021	1.20021	1.20021	1	0
NM_001080931	1738	33314	chr11	86079216	86171027	1.56988	4.76732	Med13	0	0	0	1	0.3293	-3.03674	-3.03674	0	1
NM_001080932	1739	33940	chr11	121121300	121171210	2.62586	1.48256	Foxk2	0	0	0	1	1.77117	1.77117	1.77117	1	0
NM_001080934	1740	33796	chr11	115323786	115335712	37.0737	33.8874	Slc16a5	0	0	0	1	1.09403	1.09403	1.09403	1	0
NM_001080935	1741	33466	chr11	97702093	97704357	1.0695	0.935382	B230217C12Rik	0	0	0	1	1.14338	1.14338	1.14338	1	0
NM_001080940	1742	30495	chr9	21639953	21641791	1.10108	2.33989	Gm6484	0	0	0	1	0.470569	-2.12509	-2.12509	0	1
NM_001080941	1743	35114	chr13	67490264	67500703	4.12302	4.2549	Zfp429	0	0	0	1	0.969005	-1.03199	-1.03199	0	1
NM_001080944	1744	22478	chr2	126146708	126317289	0.0689585	0.193522	Atp8b4	0	0	0	1	0.356334	-2.80635	-2.80635	0	1
NM_001080948	1745	36685	chr15	99800504	99846789	0.625551	0.492827	Larp4	0	0	0	1	1.26931	1.26931	1.26931	1	0
NM_001080949	1746	35638	chr14	51385089	51405193	36.7911	22.6618	Ttc5	0	0	0	1	1.62349	1.62349	1.62349	1	0
NM_001080964	1747	33441	chr11	96814651	96839002	0.361871	0.564273	Sp2	0	0	0	1	0.641305	-1.55932	-1.55932	0	1
NM_001080967	1748	40217	chrX	133489804	133492518	5.68619	11.626	Tmsb15l	0	0	0	1	0.489093	-2.0446	-2.0446	0	1
NM_001080968	1749	21649	chr2	32143772	32163441	5.7405	2.05858	Golga2	0	0	0	1	2.78857	2.78857	2.78857	1	0
NM_001080969	1750	32632	chr11	45761655	45768996	3.18287	3.29671	Thg1l	0	0	0	1	0.965469	-1.03577	-1.03577	0	1
NM_001080971	1751	22982	chr2	174276195	174283383	0.0466126	0.0232715	Tubb1	0	0	0	1	2.00299	2.00299	2.00299	1	0
NM_001080974	1752	25250	chr5	8056541	8069245	53.8995	54.1999	Sri	0	0	0	1	0.994458	-1.00557	-1.00557	0	1
NM_001080977	1753	25287	chr5	20398841	20457640	2.53856	2.78652	Rsbn1l	0	0	0	1	0.911014	-1.09768	-1.09768	0	1
NM_001080979	1754	27259	chr6	128177160	128250831	0.100017	0	Tead4	1	0	0	0	OffInSI	OffInSI	OffInSI	1	0
NM_001080981	1755	36645	chr15	98475937	98493320	0.599143	0.900712	Ddx23	0	0	0	1	0.665188	-1.50333	-1.50333	0	1
NM_001080995	1756	28597	chr7	100006036	100022742	0.790623	1.53031	4632434I11Rik	0	0	0	1	0.516642	-1.93557	-1.93557	0	1
NM_001080999	1757	36927	chr16	18248975	18254865	8.95391e-10	4.56955e-10	Trmt2a	0	0	0	1	1.95947	1.95947	1.95947	1	0
NM_001081000	1758	36927	chr16	18248975	18254865	5.69508	3.00116	Trmt2a	0	0	0	1	1.89763	1.89763	1.89763	1	0
NM_001081001	1759	26352	chr5	151325204	151372324	0.0495443	0.0241694	Brca2	0	0	0	1	2.04988	2.04988	2.04988	1	0
NM_001081005	1760	22924	chr2	166888433	166891362	59.6267	23.5384	1500012F01Rik	0	0	0	1	2.53317	2.53317	2.53317	1	0
NM_001081006	1761	21444	chr2	20211539	20732162	1.29952	0.705938	Etl4	0	0	0	1	1.84084	1.84084	1.84084	1	0
NM_001081007	1762	28056	chr7	30906966	30920051	0.150753	0.155351	Zfp382	0	0	0	1	0.970403	-1.0305	-1.0305	0	1
NM_001081008	1763	40058	chrX	98728073	98797128	3.98501	4.76262	Taf1	0	0	0	1	0.836726	-1.19513	-1.19513	0	1
NM_001081009	1764	35346	chr13	117643630	117814323	1.03372	1.18864	Parp8	0	0	0	1	0.869666	-1.14987	-1.14987	0	1
NM_001081011	1765	20883	chr1	133181827	133423938	0.794501	0.535563	Srgap2	0	0	0	1	1.48349	1.48349	1.48349	1	0
NM_001081012	1766	24383	chr4	83171448	83510574	0.48023	0.244066	4930473A06Rik	0	0	0	1	1.96762	1.96762	1.96762	1	0
NM_001081013	1767	24699	chr4	120817977	120861139	2.43253	2.40275	Rlf	0	0	0	1	1.01239	1.01239	1.01239	1	0
NM_001081014	1768	24392	chr4	86394458	86476071	0.121613	0.12236	Dennd4c	0	0	0	1	0.993895	-1.00614	-1.00614	0	1
NM_001081016	1769	36466	chr15	81575277	81626699	0.85281	0.24605	Zc3h7b	0	0	0	1	3.466	3.466	3.466	1	0
NM_001081017	1770	34404	chr12	104187068	104422207	0.41896	0.0121439	Unc79	0	0	0	1	34.4996	34.4996	34.4996	1	0
NM_001081019	1771	24442	chr4	94260340	94267010	5.12592	2.85268	Gm12657	0	0	0	1	1.79688	1.79688	1.79688	1	0
NM_001081020	1772	35294	chr13	105077952	105284843	0.119162	0.14911	Adamts6	0	0	0	1	0.799155	-1.25132	-1.25132	0	1
NM_001081021	1773	27990	chr7	28744818	28764176	1.69978	2.4619	Zfp780b	0	0	0	1	0.690434	-1.44836	-1.44836	0	1
NM_001081022	1774	29059	chr7	132851389	133018311	1.42509	1.22884	D430042O09Rik	0	0	0	1	1.1597	1.1597	1.1597	1	0
NM_001081023	1775	20960	chr1	137949477	138016399	0.0460035	0.0168789	Cacna1s	0	0	0	1	2.7255	2.7255	2.7255	1	0
NM_001081024	1776	35801	chr14	60020847	60059714	2.32238	3.65884	Setdb2	0	0	0	1	0.634731	-1.57547	-1.57547	0	1
NM_001081025	1777	37118	chr16	38297839	38341946	0.463695	0.299011	4932425I24Rik	0	0	0	1	1.55076	1.55076	1.55076	1	0
NM_001081027	1778	20985	chr1	142142833	142506838	0.138467	0	Kcnt2	1	0	0	0	OffInSI	OffInSI	OffInSI	1	0
NM_001081028	1779	28042	chr7	30105396	30290479	0.410805	0.36645	Sipa1l3	0	0	0	1	1.12104	1.12104	1.12104	1	0
NM_001081029	1780	25259	chr5	9100736	9118983	3.37617	8.28311	4930420K17Rik	0	0	0	1	0.407597	-2.4534	-2.4534	0	1
NM_001081030	1781	36569	chr15	89118666	89145742	0.637027	0.0356481	Sbf1	0	0	0	1	17.8699	17.8699	17.8699	1	0
NM_001081032	1782	37967	chr17	36301917	36305467	7.2957	20.8133	LOC547349	0	0	0	1	0.350531	-2.85282	-2.85282	0	1
NM_001081033	1783	21892	chr2	75829188	76176710	0.136441	0	Pde11a	1	0	0	0	OffInSI	OffInSI	OffInSI	1	0
NM_001081034	1784	38382	chr17	88390198	88464625	5.32118	5.89498	Fbxo11	0	0	0	1	0.902663	-1.10783	-1.10783	0	1
NM_001081035	1785	32179	chr10	109120494	109437275	0.0265292	0.0162423	Nav3	0	0	0	1	1.63334	1.63334	1.63334	1	0
NM_001081037	1786	32247	chr10	121222297	121484249	0.966845	0.121953	Srgap1	0	0	0	1	7.92801	7.92801	7.92801	1	0
NM_001081038	1787	29168	chr7	137917582	137969413	0.0365262	0.0906977	Btbd16	0	0	0	1	0.402725	-2.48309	-2.48309	0	1
NM_001081039	1788	36040	chr14	121941260	122097639	0.545227	1.67433	Dock9	0	0	0	1	0.325639	-3.07089	-3.07089	0	1
NM_001081040	1789	32318	chr10	127800152	127807093	3.58434	1.28606	Coq10a	0	0	0	1	2.78707	2.78707	2.78707	1	0
NM_001081041	1790	38940	chr19	6067841	6077187	4.09691	1.72562	1110014N23Rik	0	0	0	1	2.37417	2.37417	2.37417	1	0
NM_001081043	1791	31359	chr9	110287592	110310714	1.24974	0.284272	Ptpn23	0	0	0	1	4.39628	4.39628	4.39628	1	0
NM_001081044	1792	22717	chr2	152737087	152748801	0	0	Mylk2	0	0	1	0	Absent	Absent	Absent	1	0
NM_001081045	1793	33683	chr11	104194542	104303605	3.5507	1.89815	1700081L11Rik	0	0	0	1	1.87061	1.87061	1.87061	1	0
NM_001081047	1794	24884	chr4	133783956	133794314	4.80081	2.08165	Cnksr1	0	0	0	1	2.30625	2.30625	2.30625	1	0
NM_001081049	1795	30764	chr9	44611437	44689357	2.24841	1.24987	Mll1	0	0	0	1	1.79892	1.79892	1.79892	1	0
NM_001081050	1796	20534	chr1	61685397	62688858	1.37424	1.17137	Pard3b	0	0	0	1	1.17319	1.17319	1.17319	1	0
NM_001081051	1797	34798	chr13	24936999	24993139	0.367739	1.37364	D130043K22Rik	0	0	0	1	0.267711	-3.73537	-3.73537	0	1
NM_001081053	1798	23626	chr3	96449506	96468442	0.144723	0.0615743	Itga10	0	0	0	1	2.35038	2.35038	2.35038	1	0
NM_001081054	1799	31704	chr10	43593995	43621542	17.7679	8.07866	Qrsl1	0	0	0	1	2.19936	2.19936	2.19936	1	0
NM_001081055	1800	31902	chr10	77649470	77707387	10.3353	9.13113	Trappc10	0	0	0	1	1.13188	1.13188	1.13188	1	0
NM_001081056	1801	32244	chr10	121024435	121063372	2.52673	4.52191	Xpot	0	0	0	1	0.558775	-1.78963	-1.78963	0	1
NM_001081057	1802	34525	chr12	112127473	112210604	1.44143	0.727422	Tecpr2	0	0	0	1	1.98156	1.98156	1.98156	1	0
NM_001081058	1803	34648	chr13	17807795	17896931	0.00201176	0.469379	Cdk13	0	0	0	1	0.004286	-233.318	<-100	1	1
NM_001081059	1804	34911	chr13	43633774	43655560	15.3002	12.5923	Ccdc90a	0	0	0	1	1.21504	1.21504	1.21504	1	0
NM_001081060	1805	35158	chr13	74258962	74303512	1.14654	0.395636	Slc9a3	0	0	0	1	2.89797	2.89797	2.89797	1	0
NM_001081061	1806	35266	chr13	100787948	100874025	1.40146	2.03599	Bdp1	0	0	0	1	0.688343	-1.45276	-1.45276	0	1
NM_001081064	1807	36108	chr15	12286808	12522311	0.489349	0.341549	Pdzd2	0	0	0	1	1.43273	1.43273	1.43273	1	0
NM_001081065	1808	36325	chr15	75799614	75806295	7.58647	1.42816	Zfp707	0	0	0	1	5.31206	5.31206	5.31206	1	0
NM_001081066	1809	36280	chr15	73342989	73402672	1.51494	1.38672	Dennd3	0	0	0	1	1.09246	1.09246	1.09246	1	0
NM_001081068	1810	37291	chr16	87376895	87432851	4.41196	6.7481	Ltn1	0	0	0	1	0.653808	-1.5295	-1.5295	0	1
NM_001081069	1811	37685	chr17	26339906	26348269	2.67016	0.257389	Rgs11	0	0	0	1	10.374	10.374	10.374	1	0
NM_001081070	1812	37683	chr17	26332943	26336032	3.76835	3.87101	Pdia2	0	0	0	1	0.97348	-1.02724	-1.02724	0	1
NM_001081071	1813	38297	chr17	73457324	73592706	2.29103	2.95718	Lclat1	0	0	0	1	0.774735	-1.29076	-1.29076	0	1
NM_001081072	1814	38662	chr18	58715893	58772523	0	0.171084	Slc27a6	0	1	0	0	OffInCol	OffInCol	OffInCol	1	1
NM_001081073	1815	38737	chr18	67777050	67800990	0.908714	1.37791	Cep76	0	0	0	1	0.659487	-1.51633	-1.51633	0	1
NM_001081074	1816	39237	chr19	31943250	32023896	4.105	15.681	A1cf	0	0	0	1	0.261782	-3.81998	-3.81998	0	1
NM_001081075	1817	39287	chr19	38262968	38298622	4.09792	3.1209	5730455O13Rik	0	0	0	1	1.31306	1.31306	1.31306	1	0
NM_001081077	1818	39361	chr19	44183126	44210366	3.2037	2.38575	Cwf19l1	0	0	0	1	1.34285	1.34285	1.34285	1	0
NM_001081078	1819	20859	chr1	130181340	130224895	0	84.8561	Lct	0	1	0	0	OffInCol	OffInCol	OffInCol	1	1
NM_001081079	1820	20340	chr1	23373262	23390014	1.03262	0.581807	Ogfrl1	0	0	0	1	1.77485	1.77485	1.77485	1	0
NM_001081080	1821	20350	chr1	30859186	30920101	1.45588	1.10023	Phf3	0	0	0	1	1.32325	1.32325	1.32325	1	0
NM_001081081	1822	20462	chr1	52220293	52290076	4.3589	6.19237	Gls	0	0	0	1	0.703915	-1.42063	-1.42063	0	1
NM_001081082	1823	20697	chr1	88994578	88998181	2.62155	67.583	Alpi	0	0	0	1	0.0387901	-25.7798	-25.7798	0	1
NM_001081083	1824	21438	chr2	19120744	19231861	0.651959	0	Armc3	1	0	0	0	OffInSI	OffInSI	OffInSI	1	0
NM_001081084	1825	21415	chr2	13197964	13413503	0.279528	10.8923	Cubn	0	0	0	1	0.0256629	-38.9668	-38.9668	0	1
NM_001081085	1826	21498	chr2	25227840	25233733	0.726646	0.721521	2010317E24Rik	0	0	0	1	1.0071	1.0071	1.0071	1	0
NM_001081086	1827	21837	chr2	69561144	69592116	8.73604	9.79214	Ppig	0	0	0	1	0.892148	-1.12089	-1.12089	0	1
NM_001081087	1828	21835	chr2	69508176	69522296	0.0869649	0.0279984	Kbtbd10	0	0	0	1	3.10607	3.10607	3.10607	1	0
NM_001081090	1829	22602	chr2	139945616	139996294	8.95363	8.36736	Esf1	0	0	0	1	1.07007	1.07007	1.07007	1	0
NM_001081091	1830	22472	chr2	125388823	125450849	1.25933	0.885767	Cep152	0	0	0	1	1.42174	1.42174	1.42174	1	0
NM_001081092	1831	23011	chr2	179646850	179711351	1.35484	0.496618	Taf4a	0	0	0	1	2.72813	2.72813	2.72813	1	0
NM_001081093	1832	23348	chr3	84299985	84386547	20.4433	24.2813	Arfip1	0	0	0	1	0.841936	-1.18774	-1.18774	0	1
NM_001081094	1833	23947	chr3	145239171	145268209	3.41385	2.21641	Znhit6	0	0	0	1	1.54026	1.54026	1.54026	1	0
NM_001081095	1834	24116	chr4	39397325	39398811	0.0945895	0.0406145	1700009N14Rik	0	0	0	1	2.32896	2.32896	2.32896	1	0
NM_001081097	1835	24737	chr4	125168074	125391417	0.0684791	0	Grik3	1	0	0	0	OffInSI	OffInSI	OffInSI	1	0
NM_001081098	1836	24777	chr4	128450328	128483356	0.355515	0.208242	Zfp362	0	0	0	1	1.70722	1.70722	1.70722	1	0
NM_001081099	1837	24894	chr4	134066913	134079837	1.99528	2.03889	2610002D18Rik	0	0	0	1	0.978611	-1.02186	-1.02186	0	1
NM_001081100	1838	25181	chr4	154460685	154519616	1.37438	0.368981	Morn1	0	0	0	1	3.7248	3.7248	3.7248	1	0
NM_001081101	1839	25420	chr5	33721344	33762403	1.94605	1.3664	4933407H18Rik	0	0	0	1	1.42422	1.42422	1.42422	1	0
NM_001081102	1840	25427	chr5	34185760	34240615	1.25664	0.000309239	Whsc1	0	0	0	1	4063.65	4063.65	>100	1	0
NM_001081103	1841	25524	chr5	54389761	54512296	3.5026	2.57766	Stim2	0	0	0	1	1.35883	1.35883	1.35883	1	0
NM_001081105	1842	25550	chr5	66254807	66287939	1.18417	2.00785	Rhoh	0	0	0	1	0.58977	-1.69558	-1.69558	0	1
NM_001081106	1843	25472	chr5	38126757	38131059	12.0206	4.83794	Cytl1	0	0	0	1	2.48465	2.48465	2.48465	1	0
NM_001081107	1844	25758	chr5	101191166	101227619	1.77848	1.04951	Helq	0	0	0	1	1.69458	1.69458	1.69458	1	0
NM_001081108	1845	26209	chr5	138696709	138700623	99.922	45.3355	0910001L09Rik	0	0	0	1	2.20406	2.20406	2.20406	1	0
NM_001081109	1846	26283	chr5	144861304	144949073	3.40198	3.28034	Lmtk2	0	0	0	1	1.03708	1.03708	1.03708	1	0
NM_001081110	1847	26808	chr6	71323420	71329165	0.186209	0.00527336	Cd8a	0	0	0	1	35.3113	35.3113	35.3113	1	0
NM_001081111	1848	27019	chr6	97101943	97129118	3.32956	5.6359	Tmf1	0	0	0	1	0.590777	-1.69269	-1.69269	0	1
NM_001081112	1849	27126	chr6	118452581	118512274	1.41662	1.2641	Ankrd26	0	0	0	1	1.12066	1.12066	1.12066	1	0
NM_001081113	1850	27440	chr6	148719205	148779989	4.53945	6.03674	Ipo8	0	0	0	1	0.75197	-1.32984	-1.32984	0	1
NM_001081114	1851	28064	chr7	31076771	31093386	0.872908	0.337363	Clip3	0	0	0	1	2.58744	2.58744	2.58744	1	0
NM_001081116	1852	28660	chr7	108018259	108080675	0.3689	0.113931	Arhgef17	0	0	0	1	3.23792	3.23792	3.23792	1	0
NM_001081117	1853	29208	chr7	142881470	142908062	6.3362	6.98196	Mki67	0	0	0	1	0.90751	-1.10192	-1.10192	0	1
NM_001081118	1854	29286	chr7	148414686	148448650	1.83278	0.701699	Phrf1	0	0	0	1	2.61192	2.61192	2.61192	1	0
NM_001081119	1855	29407	chr8	9977716	9992154	4.283	3.98461	Abhd13	0	0	0	1	1.07489	1.07489	1.07489	1	0
NM_001081121	1856	30716	chr9	40702931	40772195	0.103508	0	4931429I11Rik	1	0	0	0	OffInSI	OffInSI	OffInSI	1	0
NM_001081122	1857	31204	chr9	102488907	102528454	9.23997	2.75635	Cep63	0	0	0	1	3.35225	3.35225	3.35225	1	0
NM_001081124	1858	40338	chrX	155852509	155936879	0.233124	0.112396	Mtap7d2	0	0	0	1	2.07413	2.07413	2.07413	1	0
NM_001081125	1859	20825	chr1	120730637	120950196	0.105845	0.0523479	Gli2	0	0	0	1	2.02195	2.02195	2.02195	1	0
NM_001081126	1860	21106	chr1	167225896	167251982	0.0328869	0	Gpr161	1	0	0	0	OffInSI	OffInSI	OffInSI	1	0
NM_001081127	1861	31771	chr10	60659859	60736186	0.0887606	0	Adamts14	1	0	0	0	OffInSI	OffInSI	OffInSI	1	0
NM_001081128	1862	34623	chr13	12279085	12350267	0.471284	0.668617	Mtr	0	0	0	1	0.704864	-1.41871	-1.41871	0	1
NM_001081130	1863	35513	chr14	33135204	33161006	0.0752341	0.132862	Ogdhl	0	0	0	1	0.566257	-1.76598	-1.76598	0	1
NM_001081132	1864	21390	chr2	5872514	5977749	5.54412	6.72335	Upf2	0	0	0	1	0.824607	-1.2127	-1.2127	0	1
NM_001081133	1865	22606	chr2	142444080	142727200	1.77712	1.21158	Kif16b	0	0	0	1	1.46678	1.46678	1.46678	1	0
NM_001081135	1866	39877	chrX	69208359	69218067	0.303536	0.10046	Prrg3	0	0	0	1	3.02146	3.02146	3.02146	1	0
NM_001081137	1867	23308	chr3	72692481	72770788	1.25035	446.582	Sis	0	0	0	1	0.00279982	-357.166	<-100	1	1
NM_001081139	1868	23627	chr3	96474053	96494957	0.175723	0.050068	Ankrd35	0	0	0	1	3.50969	3.50969	3.50969	1	0
NM_001081143	1869	25282	chr5	17468387	17525486	0.785254	0	Gnat3	1	0	0	0	OffInSI	OffInSI	OffInSI	1	0
NM_001081144	1870	25483	chr5	39059722	39076065	0.0893873	0.0735332	Zfp518b	0	0	0	1	1.2156	1.2156	1.2156	1	0
NM_001081145	1871	26767	chr6	59158863	59162027	5.43352	3.79931	Tigd2	0	0	0	1	1.43013	1.43013	1.43013	1	0
NM_001081146	1872	27008	chr6	92320885	92656178	0.100546	0.0192081	Prickle2	0	0	0	1	5.23456	5.23456	5.23456	1	0
NM_001081147	1873	27054	chr6	112423677	112439802	0.191778	0.05933	Oxtr	0	0	0	1	3.2324	3.2324	3.2324	1	0
NM_001081148	1874	27956	chr7	27450245	27471449	0	1.08473	Cyp2b23	0	1	0	0	OffInCol	OffInCol	OffInCol	1	1
NM_001081149	1875	29543	chr8	23970010	24053734	1.39973	1.28398	Myst3	0	0	0	1	1.09015	1.09015	1.09015	1	0
NM_001081150	1876	29621	chr8	37279117	37312570	0.658487	0.4097	Lonrf1	0	0	0	1	1.60724	1.60724	1.60724	1	0
NM_001081151	1877	30217	chr8	119682034	119729086	0.411801	0.324168	Gan	0	0	0	1	1.27033	1.27033	1.27033	1	0
NM_001081152	1878	30846	chr9	53345151	53383732	1.82532	2.09188	Npat	0	0	0	1	0.872574	-1.14603	-1.14603	0	1
NM_001081153	1879	31047	chr9	73327230	73781374	0.0321414	0.00956458	Unc13c	0	0	0	1	3.36046	3.36046	3.36046	1	0
NM_001081154	1880	36865	chr16	14109258	14159367	2.55671	2.17835	4921513D23Rik	0	0	0	1	1.17369	1.17369	1.17369	1	0
NM_001081155	1881	24950	chr4	137237617	137285782	2.5691	0.275799	Rap1gap	0	0	0	1	9.31512	9.31512	9.31512	1	0
NM_001081156	1882	24863	chr4	133047014	133054465	1.09806	0.31265	Trnp1	0	0	0	1	3.51211	3.51211	3.51211	1	0
NM_001081158	1883	33126	chr11	74462996	74484349	16.3612	10.2901	1300001I01Rik	0	0	0	1	1.58999	1.58999	1.58999	1	0
NM_001081159	1884	35235	chr13	96247255	96248610	4.85219	0	S100z	1	0	0	0	OffInSI	OffInSI	OffInSI	1	0
NM_001081160	1885	37756	chr17	29964902	30024827	0.0298563	0	Mdga1	1	0	0	0	OffInSI	OffInSI	OffInSI	1	0
NM_001081161	1886	21366	chr2	3035659	3145081	1.90172	0.930042	Fam171a1	0	0	0	1	2.04477	2.04477	2.04477	1	0
NM_001081162	1887	22548	chr2	130509843	130523255	0.533542	0.444441	Slc4a11	0	0	0	1	1.20048	1.20048	1.20048	1	0
NM_001081163	1888	28428	chr7	73254400	73318684	1.83956	2.28051	Chsy1	0	0	0	1	0.806644	-1.2397	-1.2397	0	1
NM_001081164	1889	29877	chr8	82163574	82201654	4.35601	4.86732	Otud4	0	0	0	1	0.89495	-1.11738	-1.11738	0	1
NM_001081165	1890	31648	chr10	33758589	33764119	0	0.00691842	Fam26d	0	1	0	0	OffInCol	OffInCol	OffInCol	1	1
NM_001081166	1891	36528	chr15	84615805	84686559	0.251493	0.0720294	Phf21b	0	0	0	1	3.49153	3.49153	3.49153	1	0
NM_001081167	1892	28619	chr7	105340924	105347985	9.14055	0.446496	B3gnt6	0	0	0	1	20.4717	20.4717	20.4717	1	0
NM_001081168	1893	32781	chr11	57615138	57624117	7.16116	5.03523	Sap30l	0	0	0	1	1.42221	1.42221	1.42221	1	0
NM_001081169	1894	34547	chr12	113344893	113365784	4.52877	1.39646	Aspg	0	0	0	1	3.24304	3.24304	3.24304	1	0
NM_001081170	1895	34566	chr12	114252718	114312612	0.992151	0.492689	Pacs2	0	0	0	1	2.01375	2.01375	2.01375	1	0
NM_001081171	1896	23020	chr2	179911077	179960564	0.255515	0.111732	Lama5	0	0	0	1	2.28686	2.28686	2.28686	1	0
NM_001081173	1897	40268	chrX	143906236	143988624	0.121367	0.104141	Lrch2	0	0	0	1	1.16541	1.16541	1.16541	1	0
NM_001081174	1898	25004	chr4	140769870	140776029	0.450042	0	6330545A04Rik	1	0	0	0	OffInSI	OffInSI	OffInSI	1	0
NM_001081175	1899	21270	chr1	182260606	182353790	0.172135	0.05059	Itpkb	0	0	0	1	3.40255	3.40255	3.40255	1	0
NM_001081176	1900	35187	chr13	81812835	81850012	2.44528	2.26487	Polr3g	0	0	0	1	1.07966	1.07966	1.07966	1	0
NM_001081177	1901	35849	chr14	65271367	65425133	1.21126	0.646727	Kif13b	0	0	0	1	1.87291	1.87291	1.87291	1	0
NM_001081178	1902	38072	chr17	43526414	43596506	1.29898	1.7123	Gpr116	0	0	0	1	0.758617	-1.31819	-1.31819	0	1
NM_001081179	1903	38319	chr17	79152245	79234721	2.65652	2.6624	Heatr5b	0	0	0	1	0.997791	-1.00221	-1.00221	0	1
NM_001081181	1904	20495	chr1	57463391	57472802	14.5223	10.4093	9430016H08Rik	0	0	0	1	1.39513	1.39513	1.39513	1	0
NM_001081182	1905	23451	chr3	89743402	89767430	0.718363	0.521885	Atp8b2	0	0	0	1	1.37648	1.37648	1.37648	1	0
NM_001081183	1906	24037	chr4	11413104	11478290	3.87904	4.13409	1110037F02Rik	0	0	0	1	0.938306	-1.06575	-1.06575	0	1
NM_001081184	1907	24397	chr4	87740533	88056915	2.17779	2.01695	BC057079	0	0	0	1	1.07974	1.07974	1.07974	1	0
NM_001081185	1908	26463	chr6	29383152	29411888	1.29087	0.317514	Flnc	0	0	0	1	4.06555	4.06555	4.06555	1	0
NM_001081186	1909	27288	chr6	129462574	129469245	0.124226	0	D630042F21Rik	1	0	0	0	OffInSI	OffInSI	OffInSI	1	0
NM_001081187	1910	29560	chr8	26135399	26149434	0.252241	0	Htra4	1	0	0	0	OffInSI	OffInSI	OffInSI	1	0
NM_001081188	1911	31479	chr9	123022348	123045247	169.462	96.1346	Exosc7	0	0	0	1	1.76276	1.76276	1.76276	1	0
NM_001081189	1912	40090	chrX	101678120	101701601	2.3867	1.87445	Uprt	0	0	0	1	1.27328	1.27328	1.27328	1	0
NM_001081191	1913	34372	chr12	100024813	100139694	0.195926	0.107439	Eml5	0	0	0	1	1.8236	1.8236	1.8236	1	0
NM_001081193	1914	32238	chr10	120360466	120416386	1.30384	1.39974	Lemd3	0	0	0	1	0.931487	-1.07355	-1.07355	0	1
NM_001081195	1915	34182	chr12	72116953	72200338	4.6868	4.37988	Arid4a	0	0	0	1	1.07007	1.07007	1.07007	1	0
NM_001081196	1916	39009	chr19	8893890	8908632	4.41564	3.34098	Hnrnpul2	0	0	0	1	1.32166	1.32166	1.32166	1	0
NM_001081198	1917	20428	chr1	40862445	40912112	1.0291	0	Tmem182	1	0	0	0	OffInSI	OffInSI	OffInSI	1	0
NM_001081199	1918	21511	chr2	25418634	25426836	0.144178	0.095798	Mamdc4	0	0	0	1	1.50502	1.50502	1.50502	1	0
NM_001081200	1919	23529	chr3	92948708	92953393	0.260613	0	Crnn	1	0	0	0	OffInSI	OffInSI	OffInSI	1	0
NM_001081201	1920	24035	chr4	11192225	11249278	0.691871	1.05314	Dpy19l4	0	0	0	1	0.65696	-1.52216	-1.52216	0	1
NM_001081203	1921	26045	chr5	124818710	124875923	9.98185	13.7431	Sbno1	0	0	0	1	0.726317	-1.37681	-1.37681	0	1
NM_001081204	1922	26347	chr5	150480831	150565174	1.48552	3.00619	B3galtl	0	0	0	1	0.494154	-2.02366	-2.02366	0	1
NM_001081205	1923	25582	chr5	73039034	73062317	16.9071	22.3905	Nipal1	0	0	0	1	0.755101	-1.32433	-1.32433	0	1
NM_001081209	1924	20291	chr1	13103508	13117244	1.49602	0	Prdm14	1	0	0	0	OffInSI	OffInSI	OffInSI	1	0
NM_001081210	1925	20650	chr1	79772592	79778020	40.0906	17.6022	Mrpl44	0	0	0	1	2.27759	2.27759	2.27759	1	0
NM_001081211	1926	24843	chr4	132119981	132136781	0.574396	1.07954	Ptafr	0	0	0	1	0.532075	-1.87944	-1.87944	0	1
NM_001081212	1927	29411	chr8	10986963	11008430	0.63941	0.394871	Irs2	0	0	0	1	1.61929	1.61929	1.61929	1	0
NM_001081213	1928	39225	chr19	29684372	29722910	10.1071	4.94322	Ermp1	0	0	0	1	2.04464	2.04464	2.04464	1	0
NM_001081214	1929	39392	chr19	46131028	46147399	1.92692	1.38172	Pprc1	0	0	0	1	1.39458	1.39458	1.39458	1	0
NM_001081215	1930	29715	chr8	64406885	64516492	9.99541	16.6223	Ddx60	0	0	0	1	0.601325	-1.66299	-1.66299	0	1
NM_001081216	1931	31100	chr9	82759765	82869096	1.92363	2.28112	Phip	0	0	0	1	0.843283	-1.18584	-1.18584	0	1
NM_001081217	1932	36786	chr16	3847222	3858880	0.424497	0.207563	Zfp174	0	0	0	1	2.04515	2.04515	2.04515	1	0
NM_001081218	1933	32050	chr10	82161751	82204137	3.0576	3.04123	Hcfc2	0	0	0	1	1.00538	1.00538	1.00538	1	0
NM_001081219	1934	32289	chr10	127142311	127157996	168.576	526.238	Myo1a	0	0	0	1	0.320342	-3.12167	-3.12167	0	1
NM_001081221	1935	35516	chr14	33326706	33394175	1.00024	0.668095	Ercc6	0	0	0	1	1.49715	1.49715	1.49715	1	0
NM_001081222	1936	38423	chr18	10566509	10610350	6.44314	7.11324	Esco1	0	0	0	1	0.905795	-1.104	-1.104	0	1
NM_001081223	1937	38428	chr18	11816350	11901716	3.55417	3.331	Rbbp8	0	0	0	1	1.067	1.067	1.067	1	0
NM_001081224	1938	38633	chr18	51277551	51464295	0.160885	0.138143	Prr16	0	0	0	1	1.16463	1.16463	1.16463	1	0
NM_001081225	1939	39373	chr19	45005608	45058277	4.79471	3.6322	Fam178a	0	0	0	1	1.32006	1.32006	1.32006	1	0
NM_001081226	1940	20975	chr1	140748555	140753431	7.29606	2.05402	2310009B15Rik	0	0	0	1	3.55209	3.55209	3.55209	1	0
NM_001081227	1941	21271	chr1	182364365	182413635	0.479444	0.156634	6330403A02Rik	0	0	0	1	3.06092	3.06092	3.06092	1	0
NM_001081228	1942	21890	chr2	75814228	75816236	1.80105	0.929723	Ttc30a2	0	0	0	1	1.93719	1.93719	1.93719	1	0
NM_001081229	1943	23251	chr3	58219610	58270709	1.00365	1.61115	Tsc22d2	0	0	0	1	0.62294	-1.60529	-1.60529	0	1
NM_001081230	1944	23333	chr3	82161993	82199190	0.55215	0.30158	Mtap9	0	0	0	1	1.83086	1.83086	1.83086	1	0
NM_001081232	1945	25461	chr5	36943137	37087208	6.62207	12.3497	Tbc1d14	0	0	0	1	0.536213	-1.86493	-1.86493	0	1
NM_001081234	1946	25814	chr5	108741943	108777798	3.06837	2.71145	Pigg	0	0	0	1	1.13163	1.13163	1.13163	1	0
NM_001081235	1947	25859	chr5	111847185	111886045	1.38263	1.55118	Mn1	0	0	0	1	0.891341	-1.12191	-1.12191	0	1
NM_001081236	1948	25955	chr5	118695235	118713123	2.50417	1.48833	2410131K14Rik	0	0	0	1	1.68254	1.68254	1.68254	1	0
NM_001081237	1949	27434	chr6	147039596	147061300	1.81993	1.48833	Klhdc5	0	0	0	1	1.2228	1.2228	1.2228	1	0
NM_001081238	1950	29039	chr7	129250778	129276460	1.58903	1.34266	Palb2	0	0	0	1	1.18349	1.18349	1.18349	1	0
NM_001081239	1951	27474	chr7	4189355	4195065	1.25187	3.099	Lilra5	0	0	0	1	0.403959	-2.4755	-2.4755	0	1
NM_001081240	1952	29865	chr8	80073295	80105237	3.20312	1.87539	Prmt10	0	0	0	1	1.70798	1.70798	1.70798	1	0
NM_001081241	1953	30100	chr8	108129128	108146118	1.75864	0.478186	Fam65a	0	0	0	1	3.67773	3.67773	3.67773	1	0
NM_001081242	1954	31009	chr9	67064891	67407510	0.586055	0.298336	Tln2	0	0	0	1	1.96441	1.96441	1.96441	1	0
NM_001081243	1955	31093	chr9	79663368	79825689	0.456866	0.220614	Filip1	0	0	0	1	2.07088	2.07088	2.07088	1	0
NM_001081247	1956	35443	chr14	25267915	25306268	2.87215	3.04885	Polr3a	0	0	0	1	0.942044	-1.06152	-1.06152	0	1
NM_001081249	1957	35199	chr13	89794914	89882117	0.187607	9.33126e-06	Vcan	0	0	0	1	20105.2	20105.2	>100	1	0
NM_001081251	1958	35489	chr14	31832323	31934778	7.73948	8.39788	Pbrm1	0	0	0	1	0.921599	-1.08507	-1.08507	0	1
NM_001081252	1959	36031	chr14	119384206	119498656	0.187144	0.127254	Uggt2	0	0	0	1	1.47063	1.47063	1.47063	1	0
NM_001081253	1960	36158	chr15	36079814	36094639	0.0160575	0.0222596	Fbxo43	0	0	0	1	0.721374	-1.38624	-1.38624	0	1
NM_001081255	1961	37061	chr16	32914185	33016115	2.6929	1.72267	Lrch3	0	0	0	1	1.56321	1.56321	1.56321	1	0
NM_001081256	1962	38520	chr18	34936661	34999024	3.19718	1.60419	Kdm3b	0	0	0	1	1.99302	1.99302	1.99302	1	0
NM_001081257	1963	39347	chr19	42863084	43462801	0.195042	0.227148	Hpse2	0	0	0	1	0.858656	-1.16461	-1.16461	0	1
NM_001081258	1964	20966	chr1	138364534	138428088	0.341716	0.277791	Kif14	0	0	0	1	1.23012	1.23012	1.23012	1	0
NM_001081259	1965	21331	chr1	192829710	192850069	1.09263	8.81584	Mfsd7b	0	0	0	1	0.123939	-8.06846	-8.06846	0	1
NM_001081260	1966	21951	chr2	84890616	84913205	0.72544	0.502354	Tnks1bp1	0	0	0	1	1.44408	1.44408	1.44408	1	0
NM_001081263	1967	23985	chr3	153636399	153934684	0.197353	0	Slc44a5	1	0	0	0	OffInSI	OffInSI	OffInSI	1	0
NM_001081264	1968	24468	chr4	99382320	99430151	7.81259	11.2184	Alg6	0	0	0	1	0.696409	-1.43594	-1.43594	0	1
NM_001081265	1969	26222	chr5	139626176	139662459	1.4173	1.16561	Heatr2	0	0	0	1	1.21593	1.21593	1.21593	1	0
NM_001081266	1970	26862	chr6	83051509	83059115	0.770931	0.192609	Ccdc142	0	0	0	1	4.00257	4.00257	4.00257	1	0
NM_001081267	1971	28612	chr7	104728405	104841292	2.75813	2.35942	Rsf1	0	0	0	1	1.16899	1.16899	1.16899	1	0
NM_001081268	1972	29142	chr7	135028957	135034484	0.859758	0.0958198	Prss53	0	0	0	1	8.97265	8.97265	8.97265	1	0
NM_001081269	1973	29565	chr8	26750755	26830139	1.4013	1.14863	Whsc1l1	0	0	0	1	1.21998	1.21998	1.21998	1	0
NM_001081270	1974	30779	chr9	45238375	45561796	0.00847548	0.0247916	Dscaml1	0	0	0	1	0.341869	-2.9251	-2.9251	0	1
NM_001081272	1975	24515	chr4	106881784	106890519	0.419962	0	Ldlrad1	1	0	0	0	OffInSI	OffInSI	OffInSI	1	0
NM_001081273	1976	26666	chr6	48879894	48883686	0.152924	0.248409	1600015I10Rik	0	0	0	1	0.615614	-1.6244	-1.6244	0	1
NM_001081274	1977	25111	chr4	148524093	148540816	110.52	60.9128	Pgd	0	0	0	1	1.8144	1.8144	1.8144	1	0
NM_001081275	1978	21153	chr1	173051791	173057098	1.69315	1.59558	1700009P17Rik	0	0	0	1	1.06115	1.06115	1.06115	1	0
NM_001081276	1979	20823	chr1	120285634	120506039	8.49357e-08	0.00647229	Clasp1	0	0	0	1	1.3123e-05	-76202.2	<-100	1	1
NM_001081277	1980	23977	chr3	152125778	152331104	0.191996	0	Ak5	1	0	0	0	OffInSI	OffInSI	OffInSI	1	0
NM_001081278	1981	35993	chr14	101841576	102008408	2.30477	0.922956	Tbc1d4	0	0	0	1	2.49716	2.49716	2.49716	1	0
NM_001081279	1982	29618	chr8	36650851	36742503	4.5666	1.48611	Mfhas1	0	0	0	1	3.07285	3.07285	3.07285	1	0
NM_001081280	1983	36791	chr16	3946932	3976632	0.131906	0.286978	Nlrc3	0	0	0	1	0.459638	-2.17563	-2.17563	0	1
NM_001081282	1984	31108	chr9	85580966	85642941	8.09219	7.738	Ibtk	0	0	0	1	1.04577	1.04577	1.04577	1	0
NM_001081285	1985	24306	chr4	60016420	60019086	0	0	Mup6	0	0	1	0	Absent	Absent	Absent	1	0
NM_001081286	1986	29653	chr8	46035561	46137611	4.97275	5.84273	Fat1	0	0	0	1	0.8511	-1.17495	-1.17495	0	1
NM_001081287	1987	38413	chr18	7347959	7626861	2.10362	2.19099	Mpp7	0	0	0	1	0.960123	-1.04153	-1.04153	0	1
NM_001081288	1988	36214	chr15	54846683	54903707	3.41672	2.97849	Taf2	0	0	0	1	1.14713	1.14713	1.14713	1	0
NM_001081289	1989	23008	chr2	178149238	178156866	0.285931	0	9030418K01Rik	1	0	0	0	OffInSI	OffInSI	OffInSI	1	0
NM_001081290	1990	21080	chr1	164601915	164670687	4.01725	4.41543	Prrc3	0	0	0	1	0.909821	-1.09912	-1.09912	0	1
NM_001081291	1991	38963	chr19	6919112	6932701	0.0909721	0.0384983	Ccdc88b	0	0	0	1	2.36302	2.36302	2.36302	1	0
NM_001081292	1992	27983	chr7	28441395	28459617	0.232409	0.0779222	Map3k10	0	0	0	1	2.98258	2.98258	2.98258	1	0
NM_001081293	1993	23592	chr3	95563795	95622876	1.75942	1.57616	Rprd2	0	0	0	1	1.11627	1.11627	1.11627	1	0
NM_001081295	1994	23268	chr3	62142698	62266143	1.90867	3.88229	Arhgef26	0	0	0	1	0.491635	-2.03403	-2.03403	0	1
NM_001081298	1995	23966	chr3	148478549	148617599	1.94496	1.53855	Lphn2	0	0	0	1	1.26415	1.26415	1.26415	1	0
NM_001081300	1996	38811	chr18	84181018	84255954	6.18027	3.18835	Tshz1	0	0	0	1	1.93839	1.93839	1.93839	1	0
NM_001081302	1997	36129	chr15	27660403	27955603	0.942271	0.264817	Trio	0	0	0	1	3.5582	3.5582	3.5582	1	0
NM_001081304	1998	21146	chr1	172634587	172797902	5.56862	6.91404	Atf6	0	0	0	1	0.805408	-1.24161	-1.24161	0	1
NM_001081306	1999	26428	chr6	22825501	23002916	0.357693	0.0503884	Ptprz1	0	0	0	1	7.09872	7.09872	7.09872	1	0
[truncated: 19,394 more rows]

## Sheet: GO-Lists
Reference	PresentOnlyInColon	PresentOnlyInSmallIntestine	Colon>SmallIntestine	Colon<SmallIntestine	AbsentInBoth	PresentInBoth
40603	1110017D15Rik	40611	40604	40608	1700012L04Rik	40603
40604	1500015O10Rik	0610012H03Rik	40605	40609	1700065D16Rik	40604
40605	1700001L19Rik	1100001G20Rik	40606	40787	1810009J06Rik	40605
40606	1700001O22Rik	1700037C18Rik	40610	40790	2410012M07Rik	40606
40607	1700003E16Rik	1700112E06Rik	40789	40791	4930567H17Rik	40607
40608	1700007G11Rik	2010003K15Rik	40794	40793	4930579J09Rik	40608
40609	1700011A15Rik	2310002J15Rik	40796	40797	4933404M02Rik	40609
40610	1700016D06Rik	2310010M20Rik	0610007C21Rik	40801	A430110N23Rik	40610
40611	1700016H13Rik	3110047P20Rik	0610007L01Rik	1110002B05Rik	Aatk	40787
40787	1700016K19Rik	4833422F24Rik	0610007P14Rik	1110007A13Rik	Accn3	40788
40788	1700020L24Rik	4930428E23Rik	0610007P22Rik	1110008L16Rik	Ahsg	40789
40789	1700025K23Rik	4930431A04Rik	0610009B22Rik	1110018G07Rik	Apoc4	40790
40790	1700057G04Rik	4930511M11Rik	0610009D07Rik	1110020G09Rik	Apon	40791
40791	1700061G19Rik	4930528F23Rik	0610009O20Rik	1110021L09Rik	BC049762	40792
40792	1700061J05Rik	4931417E11Rik	0610010F05Rik	1110034A24Rik	BC057022	40793
40793	1700094C09Rik	9930013L23Rik	0610010O12Rik	1110037F02Rik	Cabp2	40794
40794	1810024B03Rik	a	0610011F06Rik	1110059G10Rik	Cabyr	40795
40795	2210010C04Rik	AA792892	0610030E20Rik	1110067D22Rik	Card9	40796
40796	2310007A19Rik	Accn1	0610031J06Rik	1190002N15Rik	Ccdc85c	40797
40797	2310014L17Rik	Accn5	0610037L13Rik	1200009I06Rik	CK137956	40801
40801	2310043J07Rik	Acot12	0610037P05Rik	1200011M11Rik	Clec4f	0610007C21Rik
0610007C21Rik	2310046A06Rik	Acsbg1	0610040J01Rik	1200016B10Rik	Cntnap2	0610007L01Rik
0610007L01Rik	2310057N15Rik	Acsm5	0910001L09Rik	1300014I06Rik	Coch	0610007P08Rik
0610007P08Rik	2310079G19Rik	Acss3	1110001A16Rik	1300017J02Rik	Col7a1	0610007P14Rik
0610007P14Rik	2410004P03Rik	Actn3	1110001J03Rik	1500001M20Rik	Crlf1	0610007P22Rik
0610007P22Rik	3110082D06Rik	Actrt2	1110002N22Rik	1600014C10Rik	Cux2	0610009B22Rik
0610009B22Rik	4831426I19Rik	Adam32	1110003E01Rik	1600015I10Rik	Defb30	0610009D07Rik
0610009D07Rik	4833424O15Rik	Adcy8	1110004E09Rik	1600021P15Rik	Dusp5	0610009O20Rik
0610009O20Rik	4921507P07Rik	Adh4	1110004F10Rik	1700011H14Rik	DXBay18	0610010F05Rik
0610010F05Rik	4921515J06Rik	Adora2a	1110005A03Rik	1700016C15Rik	Eif4e1b	0610010K14Rik
0610010K14Rik	4930404N11Rik	Afp	1110007C09Rik	1700017B05Rik	F630110N24Rik	0610010O12Rik
0610010O12Rik	4930412F15Rik	Agmat	1110008F13Rik	1700025G04Rik	Fga	0610011F06Rik
0610011F06Rik	4930432K21Rik	Ajap1	1110008J03Rik	1700029F09Rik	Fgb	0610011L14Rik
0610011L14Rik	4930444G20Rik	Aqp9	1110008P14Rik	1700029I01Rik	Fgg	0610030E20Rik
0610012H03Rik	4930452B06Rik	Atp7b	1110012D08Rik	1700049G17Rik	Foxr1	0610031J06Rik
0610030E20Rik	4930486L24Rik	AU018091	1110012J17Rik	1810011H11Rik	Fzd9	0610037L13Rik
0610031J06Rik	4930502E18Rik	AY761185	1110012L19Rik	1810013L24Rik	Gc	0610037P05Rik
0610037L13Rik	4930550C14Rik	Barhl2	1110014N23Rik	1810022C23Rik	Gcgr	0610040J01Rik
0610037P05Rik	4930555G01Rik	BC061194	1110017D15Rik	1810030O07Rik	Gja8	0910001L09Rik
0610040J01Rik	4930555I21Rik	Bhlhe22	1110017F19Rik	1810033B17Rik	Glis1	1110001A16Rik
0910001L09Rik	4930583H14Rik	Bhmt2	1110018J18Rik	1810046K07Rik	Gltpd2	1110001J03Rik
1100001G20Rik	4931408A02Rik	Btbd17	1110021J02Rik	1810055G02Rik	Gm14484	1110002B05Rik
1110001A16Rik	4931429I11Rik	C87414	1110031I02Rik	1810074P20Rik	Gm14501	1110002N22Rik
1110001J03Rik	4931429L15Rik	C87977	1110032A03Rik	2010001E11Rik	Gm14685	1110003E01Rik
1110002B05Rik	4932412H11Rik	Ccr3	1110032A04Rik	2010001M09Rik	Gm2663	1110004E09Rik
1110002N22Rik	4933402E13Rik	Ccr8	1110034G24Rik	2010002M12Rik	Gm5640	1110004F10Rik
1110003E01Rik	4933411G11Rik	Cd209d	1110038D17Rik	2010003K11Rik	Gm5901	1110005A03Rik
1110004E09Rik	4933413G19Rik	Cd209e	1110038F14Rik	2010107G12Rik	Gm5936	1110007A13Rik
1110004F10Rik	4933415F23Rik	Cd226	1110049F12Rik	2010109I03Rik	Gm711	1110007C09Rik
1110005A03Rik	5031410I06Rik	Cdkl5	1110051M20Rik	2010110P09Rik	Gnmt	1110008F13Rik
1110007A13Rik	5430421N21Rik	Chrnb3	1110054O05Rik	2010305A19Rik	Gpr150	1110008J03Rik
1110007C09Rik	5830411N06Rik	Clec1b	1110057K04Rik	2210010C17Rik	Grip2	1110008L16Rik
1110008F13Rik	6030419C18Rik	Cml3	1110058L19Rik	2210016F16Rik	Grm6	1110008P14Rik
1110008J03Rik	6030468B19Rik	Cnpy1	1110059E24Rik	2210404O07Rik	H2-M1	1110012D08Rik
1110008L16Rik	6330545A04Rik	Col2a1	1110065P20Rik	2210407C18Rik	Hamp	1110012J17Rik
1110008P14Rik	6430548M08Rik	Cox6a2	1190002H23Rik	2310004I24Rik	Hamp2	1110012L19Rik
1110012D08Rik	9030418K01Rik	Csf2	1190003J15Rik	2310014H01Rik	Hcn2	1110014N23Rik
1110012J17Rik	A2m	Csmd3	1190005F20Rik	2310030G06Rik	Hpx	1110017F19Rik
1110012L19Rik	A530016L24Rik	Cxcl5	1190007I07Rik	2310042D19Rik	Hrg	1110018G07Rik
1110014N23Rik	A730069N07Rik	Cxcr2	1200011I18Rik	2410004B18Rik	Il17d	1110018J18Rik
1110017D15Rik	A830093I24Rik	Cym	1200014J11Rik	2410042D21Rik	Ins1	1110020G09Rik
1110017F19Rik	A930005I04Rik	Cyp17a1	1300001I01Rik	2410127L17Rik	Ins2	1110021J02Rik
1110018G07Rik	AB056442	Cyp1b1	1300002K09Rik	2510049J12Rik	Itgb1bp2	1110021L09Rik
1110018J18Rik	AB099516	Cyp2b10	1300010F03Rik	2610002D18Rik	Kcnh2	1110028C15Rik
1110020G09Rik	Abca12	Cyp2b13	1300018I17Rik	2610002M06Rik	Klrg2	1110031I02Rik
1110021J02Rik	Abca14	Cyp2b19	1300018J18Rik	2610008E11Rik	Kng1	1110032A03Rik
1110021L09Rik	Abca6	Cyp2b23	1500002O20Rik	2610029G23Rik	Kng2	1110032A04Rik
1110028C15Rik	Abcc8	Cyp2b9	1500003O03Rik	2610029I01Rik	Krtap5-1	1110034A24Rik
1110031I02Rik	Abcg4	Cyp4a10	1500009L16Rik	2610030H06Rik	Lcat	1110034B05Rik
1110032A03Rik	Abo	Cyp4a31	1500010J02Rik	2610034B18Rik	Lrrn4	1110034G24Rik
1110032A04Rik	Abpb	Cyp4a32	1500011H22Rik	2610101N10Rik	Mat1a	1110037F02Rik
1110034A24Rik	Acmsd	D5Ertd577e	1500012F01Rik	2610109H07Rik	Mcpt9	1110038D17Rik
1110034B05Rik	Acr	D730048I06Rik	1500015O10Rik	2610305D13Rik	Mef2b	1110038F14Rik
1110034G24Rik	Acsbg2	Dab1	1500031L02Rik	2610507B11Rik	Mpz	1110049F12Rik
1110037F02Rik	Actr3b	Dao	1500032L24Rik	2810021J22Rik	Muc6	1110051M20Rik
1110038D17Rik	Adam18	Dbc1	1520402A15Rik	2810405K02Rik	Mug1	1110054O05Rik
1110038F14Rik	Adam22	Ddn	1600002H07Rik	2810407C02Rik	Mug2	1110057K04Rik
1110049F12Rik	Adam23	Defb1	1600002K03Rik	2810417H13Rik	Mup1	1110058L19Rik
1110051M20Rik	Adam34	Dgkk	1600012F09Rik	2810474O19Rik	Mup12	1110059E24Rik
1110054O05Rik	Adamts14	Dll3	1600016N20Rik	2900026A02Rik	Mup13	1110059G10Rik
1110057K04Rik	Adamts18	Dnajb3	1600027N09Rik	3110049J23Rik	Mup14	1110065P20Rik
1110058L19Rik	Adamts7	Dntt	1600029D21Rik	3110057O12Rik	Mup15	1110067D22Rik
1110059E24Rik	Adarb2	Dok3	1700001L19Rik	3300002I08Rik	Mup2	1190002H23Rik
1110059G10Rik	Adc	Dsg4	1700001O22Rik	4632434I11Rik	Mup20	1190002N15Rik
1110065P20Rik	Adcy3	Ear10	1700003E16Rik	4732418C07Rik	Mup21	1190003J15Rik
1110067D22Rik	Adrbk2	Ear11	1700007G11Rik	4930402H24Rik	Mup3	1190005F20Rik
1190002H23Rik	Adssl1	En2	1700009N14Rik	4930420K17Rik	Mup4	1190007F08Rik
1190002N15Rik	Agbl2	Enpp7	1700009P17Rik	4930455C21Rik	Mup6	1190007I07Rik
1190003J15Rik	Ager	Fam196b	1700010I14Rik	4930503L19Rik	Mup8	1200009I06Rik
1190005F20Rik	Agfg2	Fam26d	1700011A15Rik	4930547N16Rik	Mup9	1200011I18Rik
1190007F08Rik	Agrp	Fam47e	1700012L04Rik	4931406B18Rik	Mylk2	1200011M11Rik
1190007I07Rik	AI182371	Fbxo41	1700016D06Rik	4932414N04Rik	Nkx6-1	1200014J11Rik
1200009I06Rik	AI846148	Fcer1a	1700016H13Rik	4932438A13Rik	Nkx6-3	1200016B10Rik
1200011I18Rik	AK129341	Fgf15	1700016K19Rik	4933402N22Rik	Obscn	1300001I01Rik
1200011M11Rik	Ak5	Fibcd1	1700019D03Rik	4933403F05Rik	Oxct2b	1300002K09Rik
1200014J11Rik	Akr1d1	Fmr1nb	1700019E19Rik	4933411K20Rik	Paqr9	1300010F03Rik
1200016B10Rik	Alb	Fnd3c2	1700019L03Rik	4933417A18Rik	Pax1	1300014I06Rik
1300001I01Rik	Aldh3a1	Foxb1	1700019N12Rik	4933422H20Rik	Pdx1	1300017J02Rik
1300002K09Rik	Aldh8a1	Foxo6	1700020L24Rik	4933433P14Rik	Pgc	1300018I17Rik
1300010F03Rik	Alpk2	Fscn3	1700020O03Rik	4933439F18Rik	Phldb3	1300018J18Rik
1300014I06Rik	Amhr2	Fut7	1700021C14Rik	5031414D18Rik	Ppef2	1500001M20Rik
1300017J02Rik	Amph	G6pc	1700021F05Rik	5033411D12Rik	Pram1	1500002O20Rik
1300018I17Rik	Amy2a5	Gabra1	1700024P16Rik	5430427O19Rik	Prom2	1500003O03Rik
1300018J18Rik	Amy2b	Gad1	1700025K23Rik	5730403B10Rik	Prrx2	1500009L16Rik
1500001M20Rik	Ankrd1	Gdf1	1700026J04Rik	5730469M10Rik	Ptpn5	1500010J02Rik
1500002O20Rik	Ankrd13d	Gip	1700026L06Rik	5730590G19Rik	Pzp	1500011H22Rik
1500003O03Rik	Ankrd42	Gm1027	1700028K03Rik	5830405N20Rik	Rab26	1500012F01Rik
1500009L16Rik	Anks6	Gm10696	1700029G01Rik	5830433M19Rik	Rbpjl	1500031L02Rik
1500010J02Rik	Ano2	Gm13023	1700029J07Rik	6030405A18Rik	Rlbp1	1500032L24Rik
1500011H22Rik	Ano4	Gm13298	1700029P11Rik	6530401D17Rik	Sema4f	1520402A15Rik
1500012F01Rik	Ano8	Gm1337	1700030J22Rik	6530401N04Rik	Sema6b	1600002H07Rik
1500015O10Rik	Anxa8	Gm15056	1700030K09Rik	6720489N17Rik	Sema7a	1600002K03Rik
1500031L02Rik	Apc2	Gm156	1700034H14Rik	8430410K20Rik	Serpinb13	1600012F09Rik
1500032L24Rik	Apoc1	Gm3286	1700034I23Rik	8430419L09Rik	Sh3bp1	1600012H06Rik
1520402A15Rik	Aqp12	Gm4981	1700037H04Rik	9030617O03Rik	Slc45a1	1600014C10Rik
1600002H07Rik	Aqp8	Gm52	1700040I03Rik	9030624J02Rik	Socs1	1600015I10Rik
1600002K03Rik	Arhgap22	Gm5414	1700040L02Rik	9130019O22Rik	Stk32b	1600016N20Rik
1600012F09Rik	Arhgef4	Gm5567	1700047I17Rik2	9130023H24Rik	Svop	1600021P15Rik
1600012H06Rik	Armc3	Gm5820	1700052N19Rik	9130404H23Rik	Tbx1	1600027N09Rik
1600014C10Rik	Arntl2	Gm6377	1700054N08Rik	9130409I23Rik	Tcap	1600029D21Rik
1600015I10Rik	Arsi	Gm6696	1700057G04Rik	9430038I01Rik	Tdh	1700001C19Rik
1600016N20Rik	Art5	Gm7325	1700061G19Rik	9530008L14Rik	Tmed11	1700007E06Rik
1600021P15Rik	Arx	Gm766	1700061J05Rik	9930021J03Rik	Tmem132a	1700009N14Rik
1600027N09Rik	Asb11	Gm9524	1700065D16Rik	9930111J21Rik1	Tox2	1700009P17Rik
1600029D21Rik	Asb5	Gm98	1700066B19Rik	9930111J21Rik2	Trim66	1700010I14Rik
1700001C19Rik	Ascl1	Gml	1700066M21Rik	A1cf	Usp26	1700011H14Rik
1700001L19Rik	Asphd2	Gnas	1700071K01Rik	A230046K03Rik	Vmn1r148	1700016C15Rik
1700001O22Rik	Astn2	Gnat1	1700081L11Rik	A2ld1	Vmo1	1700017B05Rik
1700003E16Rik	Asxl3	Gngt1	1700088E04Rik	A430084P05Rik	Vps37d	1700019D03Rik
1700007E06Rik	Atg9b	Gpr151	1700094C09Rik	A430107O13Rik	Vwa2	1700019E19Rik
1700007G11Rik	Atp12a	Gpr4	1700094D03Rik	A530054K11Rik	Wfdc10	1700019G17Rik
1700009N14Rik	Atp6v0a4	Gpr52	1700106N22Rik	A530064D06Rik	Wfdc15b	1700019L03Rik
1700009P17Rik	Atp6v1e2	Gprin1	1700109H08Rik	A530099J19Rik	Xylt1	1700019N12Rik
1700010I14Rik	AU023871	Gpx6	1700113I22Rik	A630007B06Rik	Zcchc16	1700020O03Rik
1700011A15Rik	Avpr2	Grm8	1700123I01Rik	A630033H20Rik	Zfp428	1700021C14Rik
1700011H14Rik	Azgp1	Gzmc	1700123O20Rik	A830080D01Rik	Zfp575	1700021F05Rik
1700012L04Rik	Azi1	Gzmk	1810006K21Rik	AA986860	Zglp1	1700024P16Rik
1700016C15Rik	B3gat1	H2-M9	1810008A18Rik	Aadac	Zmynd10	1700025G04Rik
1700016D06Rik	Bai1	Habp2	1810009A15Rik	Abca1		1700026J04Rik
1700016H13Rik	BC018242	Havcr1	1810009J06Rik	Abca5		1700026L06Rik
1700016K19Rik	BC022687	Hbb-y	1810010H24Rik	Abca8a		1700028K03Rik
1700017B05Rik	BC048644	Hemgn	1810011O10Rik	Abca9		1700029F09Rik
1700019D03Rik	BC049352	Hemt1	1810012P15Rik	Abcb10		1700029G01Rik
1700019E19Rik	BC051019	Hic1	1810013D10Rik	Abcb7		1700029I01Rik
1700019G17Rik	BC051070	Hoxc5	1810014F10Rik	Abcc2		1700029J07Rik
1700019L03Rik	BC060267	Hoxc6	1810022K09Rik	Abcd1		1700029P11Rik
1700019N12Rik	BC068157	Hoxd1	1810024B03Rik	Abcd3		1700030J22Rik
1700020L24Rik	BC100530	Hrh2	1810026J23Rik	Abce1		1700030K09Rik
1700020O03Rik	Best2	Ibsp	1810027O10Rik	Abcf1		1700034H14Rik
1700021C14Rik	Bmpr1b	Ifng	1810029B16Rik	Abcg2		1700034I23Rik
1700021F05Rik	Bnipl	Il10	1810030J14Rik	Abcg3		1700037H04Rik
1700024P16Rik	Brsk1	Il17a	1810030N24Rik	Abcg5		1700040I03Rik
1700025G04Rik	C1qtnf4	Il17f	1810031K17Rik	Abcg8		1700040L02Rik
1700025K23Rik	C1qtnf9	Il21	1810035L17Rik	Abhd12		1700047I17Rik2
1700026J04Rik	C2cd4b	Ipcef1	1810037I17Rik	Abhd15		1700049G17Rik
1700026L06Rik	C530028O21Rik	Iqca	1810041L15Rik	Abhd2		1700052N19Rik
1700028K03Rik	C730048C13Rik	Iqub	1810043G02Rik	Abhd3		1700054N08Rik
1700029F09Rik	C77370	Jsrp1	1810043H04Rik	Abi3		1700066B19Rik
1700029G01Rik	C9	Kcnk13	1810046J19Rik	Acaa1a		1700066M21Rik
1700029I01Rik	Cabp4	Kcnmb2	1810048J11Rik	Acap1		1700071K01Rik
1700029J07Rik	Cacna1b	Klf17	1810049H13Rik	Acbd4		1700081L11Rik
1700029P11Rik	Cacna1c	Klkb1	1810063B05Rik	Accn2		1700088E04Rik
1700030J22Rik	Cacna2d2	Klra1	1810063B07Rik	Ace		1700094D03Rik
1700030K09Rik	Cacna2d4	Klra10	1810065E05Rik	Acer2		1700106N22Rik
1700034H14Rik	Cadm4	Klra17	2010002N04Rik	Acer3		1700109H08Rik
1700034I23Rik	Caly	Klra21	2010005H15Rik	Acnat1		1700113I22Rik
1700037C18Rik	Camk2n2	Klra3	2010007H12Rik	Acnat2		1700123I01Rik
1700037H04Rik	Capn11	Klra5	2010011I20Rik	Aco1		1700123O20Rik
1700040I03Rik	Car1	Klri1	2010012O05Rik	Acot10		1810006K21Rik
1700040L02Rik	Car10	Krt6a	2010015L04Rik	Acot4		1810008A18Rik
1700047I17Rik2	Car11	Krt6b	2010106G01Rik	Acot9		1810009A15Rik
1700049G17Rik	Cartpt	Krt71	2010107E04Rik	Acox1		1810010H24Rik
1700052N19Rik	Casc1	Krt72-ps	2010107G23Rik	Acox2		1810011H11Rik
1700054N08Rik	Caskin1	Krtap4-16	2010109K11Rik	Acp2		1810011O10Rik
1700057G04Rik	Casp14	Ky	2010111I01Rik	Acsl1		1810012P15Rik
1700061G19Rik	Catsper4	Lalba	2010300C02Rik	Acsl5		1810013D10Rik
1700061J05Rik	Catsperg1	Lct	2010317E24Rik	Acsl6		1810013L24Rik
1700065D16Rik	Catsperg2	Ldhc	2200002D01Rik	Acta1		1810014F10Rik
1700066B19Rik	Cbr2	Ldlrad2	2200002J24Rik	Actb		1810019J16Rik
1700066M21Rik	Ccdc103	Leap2	2200002K05Rik	Actbl2		1810020D17Rik
1700071K01Rik	Ccdc106	Lect2	2210010C04Rik	Actn2		1810022C23Rik
1700081L11Rik	Ccdc108	Lgi2	2210012G02Rik	Actr3		1810022K09Rik
1700088E04Rik	Ccdc113	Lrp2bp	2210016L21Rik	Acvr2a		1810026J23Rik
1700094C09Rik	Ccdc153	Lrrc16b	2210018M11Rik	Acy1		1810027O10Rik
1700094D03Rik	Ccdc159	Ltb4r1	2210020M01Rik	Acy3		1810029B16Rik
1700106N22Rik	Ccdc160	Ltf	2210021J22Rik	Adam10		1810030J14Rik
1700109H08Rik	Ccdc162	Mak	2210411K11Rik	Adam12		1810030N24Rik
1700112E06Rik	Ccdc19	Mbl2	2210415F13Rik	Adam4		1810030O07Rik
1700113I22Rik	Ccdc30	Mei1	2300009A05Rik	Adamdec1		1810031K17Rik
1700123I01Rik	Ccdc40	Mex3b	2310001A20Rik	Adamts1		1810033B17Rik
1700123O20Rik	Ccdc60	Mfi2	2310003C23Rik	Adamts6		1810035L17Rik
1810006K21Rik	Ccdc64	Mixl1	2310003F16Rik	Adamtsl2		1810037I17Rik
1810008A18Rik	Ccdc65	Mme	2310003H01Rik	Adamtsl3		1810041L15Rik
1810009A15Rik	Ccdc74a	Mmp20	2310003L22Rik	Adap1		1810043G02Rik
1810009J06Rik	Ccdc85a	Mpp4	2310004N24Rik	Adap2		1810043H04Rik
1810010H24Rik	Ccdc87	Mybl1	2310007A19Rik	Adcy4		1810046J19Rik
1810011H11Rik	Ccdc89	Mylk3	2310007B03Rik	Adcy9		1810046K07Rik
1810011O10Rik	Ccdc92	Neurod2	2310008H04Rik	Adh7		1810048J11Rik
1810012P15Rik	Cckar	Nlrp12	2310009B15Rik	Adipor2		1810049H13Rik
1810013D10Rik	Ccl27a	Nlrp3	2310011J03Rik	Ado		1810055G02Rik
1810013L24Rik	Cd164l2	Nox4	2310014L17Rik	Adora2b		1810063B05Rik
1810014F10Rik	Cd200r3	Nr0b2	2310016C08Rik	Adra2b		1810063B07Rik
1810019J16Rik	Cd207	Ntng1	2310016M24Rik	Adrb2		1810065E05Rik
1810020D17Rik	Cdh26	Nxnl2	2310021P13Rik	Adrm1		1810074P20Rik
1810022C23Rik	Cdh3	Oit3	2310022A10Rik	Adss		2010001E11Rik
1810022K09Rik	Cdh6	Oog1	2310022B05Rik	AF251705		2010001M09Rik
1810024B03Rik	Cdhr1	Oosp1	2310028O11Rik	Aff3		2010002M12Rik
1810026J23Rik	Cdkl1	Otop2	2310030N02Rik	Aff4		2010002N04Rik
1810027O10Rik	Cdx4	Otop3	2310033P09Rik	Agap2		2010003K11Rik
1810029B16Rik	Ceacam11	Pate4	2310035C23Rik	Agfg1		2010005H15Rik
1810030J14Rik	Ceacam12	Pate-e	2310035K24Rik	Aggf1		2010007H12Rik
1810030N24Rik	Ceacam13	Peg10	2310036O22Rik	Agpat2		2010011I20Rik
1810030O07Rik	Ceacam14	Pgr	2310037I24Rik	Agpat3		2010012O05Rik
1810031K17Rik	Ceacam5	Pgr15l	2310039H08Rik	Agpat9		2010015L04Rik
1810033B17Rik	Ceacam9	Pkd1l2	2310043J07Rik	Agr3		2010106E10Rik
1810035L17Rik	Cecr6	Plb1	2310044G17Rik	Agtr1b		2010106G01Rik
1810037I17Rik	Cel	Plcxd3	2310044H10Rik	Ahctf1		2010107E04Rik
1810041L15Rik	Cela2a	Plk5	2310045N01Rik	Ahcyl1		2010107G12Rik
1810043G02Rik	Cela3b	Podnl1	2310046A06Rik	Ahdc1		2010107G23Rik
1810043H04Rik	Ces3b	Ppm1n	2310047B19Rik	Ahr		2010109I03Rik
1810046J19Rik	Chat	Prl7b1	2310047M10Rik	Ahrr		2010109K11Rik
1810046K07Rik	Chi3l1	Prss43	2310057J16Rik	AI317395		2010110P09Rik
1810048J11Rik	Chrd	Psmb11	2310057M21Rik	AI428936		2010111I01Rik
1810049H13Rik	Chrdl2	Ptx3	2310057N15Rik	AI464131		2010300C02Rik
1810055G02Rik	Chrna4	Rab39	2310061C15Rik	AI467606		2010305A19Rik
1810063B05Rik	Chrna5	Rbm46	2310061I04Rik	AI480653		2010317E24Rik
1810063B07Rik	Chsy3	Rgs22	2310067B10Rik	AI593442		2010321M09Rik
1810065E05Rik	Cib3	Rhov	2310079F23Rik	AI597468		2200002D01Rik
1810074P20Rik	Cited1	Rnase12	2310079G19Rik	AI646023		2200002J24Rik
2010001E11Rik	Cited4	Rnf182	2310079N02Rik	AI661453		2200002K05Rik
2010001M09Rik	Cldn10	Rpl39l	2400001E08Rik	AI747448		2210009G21Rik
2010002M12Rik	Cldn14	Rspo2	2400003C14Rik	AI848100		2210010C17Rik
2010002N04Rik	Cldn22	Samd5	2410001C21Rik	Aicda		2210012G02Rik
2010003K11Rik	Cldn9	Scrt1	2410002F23Rik	Aif1		2210016F16Rik
2010003K15Rik	Clec4d	Sdr16c5	2410002I01Rik	Ak3		2210016L21Rik
2010005H15Rik	Clip4	Sec14l3	2410003K15Rik	Ak7		2210018M11Rik
2010007H12Rik	Clvs2	Serpina1f	2410004P03Rik	Akap11		2210020M01Rik
2010011I20Rik	Cmtm5	Serpinb2	2410012M07Rik	Akap17b		2210021J22Rik
2010012O05Rik	Cnga4	Serpinb9d	2410015M20Rik	Akap7		2210404J11Rik
2010015L04Rik	Cntn4	Serpinb9e	2410016O06Rik	Akap9		2210404O07Rik
2010106E10Rik	Cntnap1	Serpind1	2410022L05Rik	Akna		2210407C18Rik
2010106G01Rik	Cntnap4	Serpine3	2410066E13Rik	Akp3		2210408I21Rik
2010107E04Rik	Col20a1	Sfmbt2	2410089E03Rik	Akr1a4		2210411K11Rik
2010107G12Rik	Col28a1	Sh2d1a	2410091C18Rik	Akr1b7		2210415F13Rik
2010107G23Rik	Cox8b	Sh2d1b2	2410131K14Rik	Akr7a5		2300009A05Rik
2010109I03Rik	Cpa1	Shroom1	2410137M14Rik	Aldh1a2		2310001A20Rik
2010109K11Rik	Cpa2	Skint3	2500003M10Rik	Aldh1a3		2310003C23Rik
2010110P09Rik	Cpa6	Slc13a5	2510002D24Rik	Aldh1b1		2310003F16Rik
2010111I01Rik	Cpb2	Slc16a14	2510003E04Rik	Aldh1l1		2310003H01Rik
2010300C02Rik	Cphx	Slc19a3	2510006D16Rik	Aldh1l2		2310003L22Rik
2010305A19Rik	Cplx1	Slc25a43	2510009E07Rik	Aldh3a2		2310004I24Rik
2010317E24Rik	Cpne5	Slc26a5	2510012J08Rik	Aldh3b1		2310004N24Rik
2010321M09Rik	Cpne7	Slc27a5	2510039O18Rik	Aldh4a1		2310007B03Rik
2200002D01Rik	Crabp1	Slc27a6	2610002I17Rik	Aldh9a1		2310008H04Rik
2200002J24Rik	Crb2	Slc28a1	2610002J02Rik	Aldob		2310008H09Rik
2200002K05Rik	Creb5	Slc2a2	2610015P09Rik	Alg11		2310009B15Rik
2210009G21Rik	Crip3	Slc2a7	2610018G03Rik	Alg13		2310011J03Rik
2210010C04Rik	Crisp1	Slc30a2	2610019F03Rik	Alg2		2310014H01Rik
2210010C17Rik	Crisp3	Slc34a3	2610020H08Rik	Alg6		2310016C08Rik
2210012G02Rik	Crnn	Slc35f3	2610021K21Rik	Alg8		2310016M24Rik
2210016F16Rik	Crocc	Slc35f4	2610024G14Rik	Alkbh5		2310021P13Rik
2210016L21Rik	Crtac1	Slc38a8	2610027L16Rik	Alkbh8		2310022A10Rik
2210018M11Rik	Cryba2	Slc46a2	2610028H24Rik	Alms1		2310022B05Rik
2210020M01Rik	Crybb1	Slc4a10	2610039C10Rik	Alox15		2310028H24Rik
2210021J22Rik	Crybb3	Slc4a5	2610044O15Rik	Alpi		2310028O11Rik
2210404J11Rik	Csf1	Slc5a11	2610301B20Rik	Alpk1		2310030G06Rik
2210404O07Rik	Csmd1	Slc6a18	2610301G19Rik	Alpk3		2310030N02Rik
2210407C18Rik	Cspg5	Slc6a3	2610318N02Rik	Alppl2		2310033P09Rik
2210408I21Rik	Csta	Slc7a15	2610524H06Rik	Als2		2310035C23Rik
2210411K11Rik	Cthrc1	Slitrk5	2610528E23Rik	Als2cr12		2310035K24Rik
2210415F13Rik	Ctrb1	Smc1b	2610528J11Rik	Amacr		2310036O22Rik
2300009A05Rik	Ctrc	Sp5	2700029M09Rik	Amd2		2310037I24Rik
2310001A20Rik	Cts8	Srrm3	2700050L05Rik	Amdhd2		2310039H08Rik
2310002J15Rik	Cuzd1	St8sia4	2700060E02Rik	Amica1		2310042D19Rik
2310003C23Rik	Cwh43	Stra8	2700062C07Rik	Amn		2310044G17Rik
2310003F16Rik	Cyb5r2	Stx11	2700078K21Rik	Amn1		2310044H10Rik
2310003H01Rik	Cyp27b1	Sypl2	2700081O15Rik	Amot		2310045N01Rik
2310003L22Rik	Cyp2f2	Tac2	2700089E24Rik	Amz1		2310046K01Rik
2310004I24Rik	Cyp4x1	Tbx20	2700094K13Rik	Ang2		2310046O06Rik
2310004N24Rik	D430041D05Rik	Tbx21	2700097O09Rik	Ang4		2310047B19Rik
2310007A19Rik	D630002G06Rik	Tdpoz3	2810002N01Rik	Ang6		2310047M10Rik
2310007B03Rik	D630023F18Rik	Tex12	2810004N23Rik	Angptl1		2310057J16Rik
2310008H04Rik	D630042F21Rik	Themis	2810006K23Rik	Angptl4		2310057M21Rik
2310008H09Rik	D630042P16Rik	Thsd7b	2810008M24Rik	Ankfy1		2310061C15Rik
2310009B15Rik	Dach2	Timd2	2810021B07Rik	Ankmy2		2310061I04Rik
2310010M20Rik	Dagla	Tmem150c	2810030E01Rik	Ankrd12		2310067B10Rik
2310011J03Rik	Dbndd1	Tmem158	2810046L04Rik	Ankrd13c		2310079F23Rik
2310014H01Rik	Dcaf12l1	Tmem27	2810055F11Rik	Ankrd28		2310079N02Rik
2310014L17Rik	Dcdc2a	Tmem89	2810403A07Rik	Ankrd32		2400001E08Rik
2310016C08Rik	Dcdc2b	Tmprss15	2810408A11Rik	Ankrd43		2400003C14Rik
2310016M24Rik	Dclk2	Tnfsf14	2810408M09Rik	Ankrd46		2410001C21Rik
2310021P13Rik	Ddx25	Trank1	2810422J05Rik	Ankrd49		2410002F23Rik
2310022A10Rik	Ddx43	Treh	2810422O20Rik	Ankrd56		2410002I01Rik
2310022B05Rik	Defb37	Trem3	2810428I15Rik	Anks4b		2410002O22Rik
2310028H24Rik	Defb39	Trex2	2810432D09Rik	Ano5		2410003K15Rik
2310028O11Rik	Defb40	Trim52	2810432L12Rik	Ano6		2410004B18Rik
2310030G06Rik	Defb45	Trpc5	2810453I06Rik	Anp32e		2410015M20Rik
2310030N02Rik	Diras1	Trpc7	2810459M11Rik	Antxr2		2410016O06Rik
2310033P09Rik	Dkk1	Tspo2	2900006K08Rik	Anxa13		2410022L05Rik
2310035C23Rik	Dkkl1	Ttll2	2900010J23Rik	Anxa2		2410042D21Rik
2310035K24Rik	Dlec1	Ubash3a	2900010M23Rik	Anxa4		2410066E13Rik
2310036O22Rik	Dlx2	Ucn3	2900011O08Rik	Aoah		2410075B13Rik
2310037I24Rik	Dmbx1	Upp2	2900062L11Rik	Ap1g1		2410089E03Rik
2310039H08Rik	Dmrta1	Vangl2	2900064A13Rik	Ap2a2		2410091C18Rik
2310042D19Rik	Dnahc1	Vnn3	2900073G15Rik	Ap2m1		2410127L17Rik
2310043J07Rik	Dnahc10	Vwce	2900092E17Rik	Ap3s1		2410131K14Rik
2310044G17Rik	Dnahc5	Wnt3a	3010026O09Rik	Apba3		2410137M14Rik
2310044H10Rik	Dnahc7a	Wnt6	3110001D03Rik	Apbb1ip		2500003M10Rik
2310045N01Rik	Dnahc9	Xkr6	3110002H16Rik	Apc		2510002D24Rik
2310046A06Rik	Dnase1l2	Zbtb46	3110003A17Rik	Apcdd1		2510003E04Rik
2310046K01Rik	Dopey2	Zdhhc19	3110009E18Rik	Api5		2510006D16Rik
2310046O06Rik	Dpp6	Zfp296	3110040N11Rik	Aplnr		2510009E07Rik
2310047B19Rik	Dppa3	Zfp663	3110043O21Rik	Aplp1		2510012J08Rik
2310047M10Rik	Dppa5a	Zfpm1	3110052M02Rik	Apob		2510039O18Rik
2310057J16Rik	Dpys	Zpbp2	3110056O03Rik	Apob48r		2510049J12Rik
2310057M21Rik	Drd3	Zscan30	3110082D06Rik	Apoc2		2610002D18Rik
2310057N15Rik	Dscam	Arpp21	3110082I17Rik	Apoe		2610002I17Rik
2310061C15Rik	Dtnb	Cass4	3200002M19Rik	Apoh		2610002J02Rik
2310061I04Rik	Dub1		3230401D17Rik	Apol10a		2610002M06Rik
2310067B10Rik	Dusp13		3632451O06Rik	Apol10b		2610008E11Rik
2310079F23Rik	Dusp26		3830403N18Rik	Apol11b		2610015P09Rik
2310079G19Rik	Dusp27		3830431G21Rik	Apol7a		2610018G03Rik
2310079N02Rik	Dynlrb2		4430402I18Rik	Apol7b		2610019F03Rik
2400001E08Rik	Dyrk1b		4632411B12Rik	Apol7c		2610020H08Rik
2400003C14Rik	Dyrk4		4632415K11Rik	Apol8		2610021K21Rik
2410001C21Rik	Dyx1c1		4732456N10Rik	Aqp1		2610024G14Rik
2410002F23Rik	E130012A19Rik		4732471D19Rik	Aqp11		2610027L16Rik
2410002I01Rik	E130309F12Rik		4831426I19Rik	Aqp3		2610028H24Rik
2410002O22Rik	E230025N22Rik		4833420G17Rik	Aqp7		2610029G23Rik
2410003K15Rik	E330009J07Rik		4833424O15Rik	Arap2		2610029I01Rik
2410004B18Rik	Ear5		4833439L19Rik	Arcn1		2610030H06Rik
2410004P03Rik	Ebf3		4833442J19Rik	Arf2		2610034B18Rik
2410012M07Rik	Efcab1		4921501E09Rik	Arf4		2610039C10Rik
2410015M20Rik	Efhc1		4921507P07Rik	Arf6		2610044O15Rik
2410016O06Rik	Efna3		4921513D23Rik	Arfgef1		2610101N10Rik
2410022L05Rik	Efnb3		4921515J06Rik	Arfip1		2610109H07Rik
2410042D21Rik	Eid2		4921517D22Rik	Arg2		2610301B20Rik
2410066E13Rik	Elfn2		4921517L17Rik	Arhgap12		2610301G19Rik
2410075B13Rik	Elmod1		4921521F21Rik	Arhgap15		2610305D13Rik
2410089E03Rik	Emilin2		4921523A10Rik	Arhgap18		2610318N02Rik
2410091C18Rik	Ephb6		4921524J17Rik	Arhgap19		2610507B11Rik
2410127L17Rik	Ephx4		4921536K21Rik	Arhgap25		2610524H06Rik
2410131K14Rik	Eps8l1		4922501C03Rik	Arhgap26		2610528E23Rik
2410137M14Rik	Erp27		4922505G16Rik	Arhgap28		2610528J11Rik
2500003M10Rik	Etv4		4930403N07Rik	Arhgap30		2700007P21Rik
2510002D24Rik	Evc2		4930404N11Rik	Arhgap31		2700029M09Rik
2510003E04Rik	Evi5l		4930412F15Rik	Arhgap42		2700049A03Rik
2510006D16Rik	Exoc3l		4930415O20Rik	Arhgap5		2700050L05Rik
2510009E07Rik	Fa2h		4930422G04Rik	Arhgdib		2700060E02Rik
2510012J08Rik	Fam129c		4930427A07Rik	Arhgef26		2700062C07Rik
2510039O18Rik	Fam154b		4930430D24Rik	Arhgef6		2700078E11Rik
2510049J12Rik	Fam170b		4930430F08Rik	Arid3a		2700078K21Rik
2610002D18Rik	Fam178b		4930432K21Rik	Arid4b		2700081O15Rik
2610002I17Rik	Fam184b		4930444A02Rik	Arl11		2700089E24Rik
2610002J02Rik	Fam198a		4930444G20Rik	Arl13b		2700094K13Rik
2610002M06Rik	Fam20c		4930451C15Rik	Arl15		2700097O09Rik
2610008E11Rik	Fam71e1		4930452B06Rik	Arl4c		2810002N01Rik
2610015P09Rik	Fam71f2		4930453N24Rik	Arl4d		2810004N23Rik
2610018G03Rik	Fam72a		4930455F23Rik	Arl5a		2810006K23Rik
2610019F03Rik	Fank1		4930469G21Rik	Arl5b		2810008M24Rik
2610020H08Rik	Fbxo24		4930471M23Rik	Arl5c		2810021B07Rik
2610021K21Rik	Fbxo48		4930473A06Rik	Arl6ip1		2810021J22Rik
2610024G14Rik	Fbxw14		4930486L24Rik	Arl6ip6		2810030E01Rik
2610027L16Rik	Fbxw22		4930502E18Rik	Arl8a		2810046L04Rik
2610028H24Rik	Fbxw24		4930506M07Rik	Arl8b		2810055F11Rik
2610029G23Rik	Fgd3		4930523C07Rik	Armc1		2810403A07Rik
2610029I01Rik	Fgf12		4930534B04Rik	Armc2		2810405K02Rik
2610030H06Rik	Fgf23		4930539E08Rik	Armc5		2810407C02Rik
2610034B18Rik	Fgf8		4930544G11Rik	Arpc2		2810408A11Rik
2610039C10Rik	Fgfr4		4930544O15Rik	Arpc5		2810408M09Rik
2610044O15Rik	Fjx1		4930550C14Rik	Arrb2		2810417H13Rik
2610101N10Rik	Fkbp1b		4930555G01Rik	Art2b		2810422J05Rik
2610109H07Rik	Fmn2		4930555I21Rik	Art4		2810422O20Rik
2610301B20Rik	Fmod		4930563E22Rik	As3mt		2810428I15Rik
2610301G19Rik	Fndc4		4930567H17Rik	Asah2		2810432D09Rik
2610305D13Rik	Fndc8		4930578N16Rik	Ascc3		2810432L12Rik
2610318N02Rik	Fosl1		4930579G24Rik	Asf1b		2810453I06Rik
2610507B11Rik	Foxd2		4930579J09Rik	Ash1l		2810459M11Rik
2610524H06Rik	Fpr2		4930583H14Rik	Asns		2810474O19Rik
2610528E23Rik	Frem3		4931406P16Rik	Asnsd1		2900006K08Rik
2610528J11Rik	Frmpd4		4931408A02Rik	Aspa		2900010J23Rik
2700007P21Rik	Fsd2		4931414P19Rik	Aspm		2900010M23Rik
2700029M09Rik	Fstl4		4931429I11Rik	Asxl2		2900011O08Rik
2700049A03Rik	Ftmt		4931429L15Rik	Atad1		2900026A02Rik
2700050L05Rik	Fuz		4931440F15Rik	Atad2		2900062L11Rik
2700060E02Rik	Fxyd4		4932412H11Rik	Atad2b		2900064A13Rik
2700062C07Rik	Fxyd7		4932425I24Rik	Atad5		2900073G15Rik
2700078E11Rik	Fzd8		4933402E13Rik	Atf2		2900092E17Rik
2700078K21Rik	G6pc2		4933403G14Rik	Atf3		3010026O09Rik
2700081O15Rik	Gabrd		4933404M02Rik	Atf6		3110001D03Rik
2700089E24Rik	Gabre		4933407H18Rik	Atf7ip		3110002H16Rik
2700094K13Rik	Gabrg2		4933408B17Rik	Atg3		3110003A17Rik
2700097O09Rik	Gad2		4933411G11Rik	Atg4c		3110009E18Rik
2810002N01Rik	Gadl1		4933413G19Rik	Atg5		3110040N11Rik
2810004N23Rik	Galnt9		4933415F23Rik	Atp10d		3110043O21Rik
2810006K23Rik	Gck		4933424B01Rik	Atp1a1		3110049J23Rik
2810008M24Rik	Gdap1l1		4933426M11Rik	Atp1a3		3110052M02Rik
2810021B07Rik	Gfap		4933427D14Rik	Atp1b1		3110056O03Rik
2810021J22Rik	Gjc2		4933427G17Rik	Atp6v0a2		3110057O12Rik
2810030E01Rik	Gkn1		4933430H15Rik	Atp6v0d2		3110062M04Rik
2810046L04Rik	Gkn2		4933430I17Rik	Atp6v1a		3110082I17Rik
2810055F11Rik	Gldc		4933432B09Rik	Atp6v1h		3200002M19Rik
2810403A07Rik	Glrp1		4933437F05Rik	Atp7a		3230401D17Rik
2810405K02Rik	Glt1d1		5031410I06Rik	Atp8b1		3300002I08Rik
2810407C02Rik	Gm10220		5031439G07Rik	Atp8b4		3632451O06Rik
2810408A11Rik	Gm10334		5033414D02Rik	Atpaf1		3830403N18Rik
2810408M09Rik	Gm11744		5330417C22Rik	Atpaf2		3830406C13Rik
2810417H13Rik	Gm13011		5330437I02Rik	Atr		3830431G21Rik
2810422J05Rik	Gm13308		5430421N21Rik	Atrn		4430402I18Rik
2810422O20Rik	Gm14461		5430435G22Rik	Atrx		4632411B12Rik
2810428I15Rik	Gm14725		5430437P03Rik	Atxn1		4632415K11Rik
2810432D09Rik	Gm1673		5730409E04Rik	Atxn7l3b		4632428N05Rik
2810432L12Rik	Gm3448		5730437N04Rik	AU015228		4632434I11Rik
2810453I06Rik	Gm410		5730455O13Rik	Aurka		4732418C07Rik
2810459M11Rik	Gm4297		5730455P16Rik	AV249152		4732456N10Rik
2810474O19Rik	Gm4340		5730494M16Rik	Avl9		4732471D19Rik
2900006K08Rik	Gm5409		5730507C01Rik	AW112010		4833420G17Rik
2900010J23Rik	Gm5464		5730508B09Rik	Axin2		4833439L19Rik
2900010M23Rik	Gm5531		5730528L13Rik	AY074887		4833442J19Rik
2900011O08Rik	Gm5631		5730559C18Rik	Azin1		4921501E09Rik
2900026A02Rik	Gm5771		5830411N06Rik	B2m		4921513D23Rik
2900062L11Rik	Gm6985		5830415F09Rik	B3galt1		4921517D22Rik
2900064A13Rik	Gm8787		5830418K08Rik	B3galtl		4921517L17Rik
2900073G15Rik	Gm9758		5930434B04Rik	B3gnt4		4921521F21Rik
2900092E17Rik	Gnat3		6030419C18Rik	B430306N03Rik		4921523A10Rik
3010026O09Rik	Gnaz		6030429G01Rik	B4galnt1		4921524J17Rik
3110001D03Rik	Gng8		6030446N20Rik	B4galnt4		4921536K21Rik
3110002H16Rik	Gpatch3		6030458C11Rik	B4galt5		4922501C03Rik
3110003A17Rik	Gpc2		6030468B19Rik	B4galt6		4922505G16Rik
3110009E18Rik	Gpr110		6230409E13Rik	Baat		4930402H24Rik
3110040N11Rik	Gpr149		6330403A02Rik	Bach1		4930403N07Rik
3110043O21Rik	Gpr161		6330403K07Rik	Bach2		4930415O20Rik
3110047P20Rik	Gpr37		6330406I15Rik	Bag4		4930420K17Rik
3110049J23Rik	Gpr37l1		6330407J23Rik	Bak1		4930422G04Rik
3110052M02Rik	Gprc5d		6330408A02Rik	Bank1		4930427A07Rik
3110056O03Rik	Grap2		6330409N04Rik	Bard1		4930430D24Rik
3110057O12Rik	Greb1l		6330416G13Rik	Barx2		4930430F08Rik
3110062M04Rik	Grhl1		6330439K17Rik	Basp1		4930444A02Rik
3110082D06Rik	Grid1		6330503K22Rik	Batf		4930451C15Rik
3110082I17Rik	Grik1		6330545A04Rik	Batf3		4930453N24Rik
3200002M19Rik	Grik2		6330577E15Rik	Baz1a		4930455C21Rik
3230401D17Rik	Grik3		6330578E17Rik	Bbox1		4930455F23Rik
3300002I08Rik	Grik5		6430527G18Rik	BC005537		4930469G21Rik
3632451O06Rik	Grin1		6430573F11Rik	BC005561		4930471M23Rik
3830403N18Rik	Grin3a		6430598A04Rik	BC013712		4930473A06Rik
3830406C13Rik	Grip1		6530418L21Rik	BC016423		4930503L19Rik
3830431G21Rik	Grp		6720456B07Rik	BC016495		4930506M07Rik
4430402I18Rik	Gsdmcl1		6720456H20Rik	BC017647		4930523C07Rik
4632411B12Rik	Guca1b		6720463M24Rik	BC026782		4930534B04Rik
4632415K11Rik	Gypa		8030462N17Rik	BC030476		4930539E08Rik
4632428N05Rik	Gzmm		8430406I07Rik	BC030867		4930544G11Rik
4632434I11Rik	Hand2		8430408G22Rik	BC037703		4930544O15Rik
4732418C07Rik	Hap1		8430410A17Rik	BC046404		4930547N16Rik
4732456N10Rik	Hapln2		9030025P20Rik	BC048546		4930563E22Rik
4732471D19Rik	Hc		9030224M15Rik	BC089597		4930578N16Rik
4831426I19Rik	Hdc		9030409G11Rik	BC094916		4930579G24Rik
4833420G17Rik	Hepacam		9030418K01Rik	Bcap29		4931406B18Rik
4833422F24Rik	Hhatl		9030425E11Rik	Bcap31		4931406C07Rik
4833424O15Rik	Hist1h1a		9030612E09Rik	Bcas2		4931406P16Rik
4833439L19Rik	Hist4h4		9030619P08Rik	Bcat1		4931414P19Rik
4833442J19Rik	Hnrnpul1		9030625A04Rik	Bche		4931428F04Rik
4921501E09Rik	Hoxa1		9130008F23Rik	Bcl2a1a		4931440F15Rik
4921507P07Rik	Hoxa10		9130011E15Rik	Bcl2a1b		4932414N04Rik
4921513D23Rik	Hoxa11		9130011J15Rik	Bcl2a1c		4932425I24Rik
4921515J06Rik	Hoxa13		9130017N09Rik	Bcl2a1d		4932438A13Rik
4921517D22Rik	Hoxa2		9130401M01Rik	Bcl2l1		4932438H23Rik
4921517L17Rik	Hoxa6		9230110C19Rik	Bcl7c		4933402N22Rik
4921521F21Rik	Hoxa9		9330129D05Rik	Bco2		4933403F05Rik
4921523A10Rik	Hoxb13		9330159F19Rik	Bcr		4933403G14Rik
4921524J17Rik	Hoxb2		9330182L06Rik	Bdp1		4933407C03Rik
4921536K21Rik	Hoxb6		9430015G10Rik	Bend4		4933407H18Rik
4922501C03Rik	Hoxd10		9430016H08Rik	Bend5		4933408B17Rik
4922505G16Rik	Hoxd11		9430020K01Rik	Bend6		4933411K20Rik
4930402H24Rik	Hoxd12		9430023L20Rik	Bend7		4933417A18Rik
4930403N07Rik	Hoxd13		9530053A07Rik	Bet1		4933421E11Rik
4930404N11Rik	Hoxd3		9530068E07Rik	Bfsp1		4933422H20Rik
4930412F15Rik	Hoxd9		9530077C05Rik	Bhlha15		4933424B01Rik
4930415O20Rik	Hrasls5		9630033F20Rik	Bhmt		4933426M11Rik
4930420K17Rik	Hs3st2		9830001H06Rik	Bin1		4933427D14Rik
4930422G04Rik	Hsd17b14		9930021D14Rik	Birc2		4933427G17Rik
4930427A07Rik	Hspa12b		9930023K05Rik	Birc3		4933430H15Rik
4930428E23Rik	Htr1d		9930104L06Rik	Birc6		4933430I17Rik
4930430D24Rik	Htr5a		A130022J15Rik	Bmi1		4933432B09Rik
4930430F08Rik	Htr7		A230050P20Rik	Bmp2k		4933433P14Rik
4930431A04Rik	Htra4		A230051G13Rik	Bmp5		4933434E20Rik
4930432K21Rik	Ica1l		A2m	Bmp8b		4933437F05Rik
4930444A02Rik	Icam4		A330021E22Rik	Bmpr1a		4933439F18Rik
4930444G20Rik	Igfbp2		A430005L14Rik	Bmpr2		5031414D18Rik
4930451C15Rik	Il12a		A430033K04Rik	Bmx		5031439G07Rik
4930452B06Rik	Il13ra2		A430078G23Rik	Bpgm		5033411D12Rik
4930453N24Rik	Il1f8		A430105I19Rik	Bpil2		5033414D02Rik
4930455C21Rik	Il3ra		A430110N23Rik	Bpnt1		5133401N09Rik
4930455F23Rik	Ina		A4gnt	Braf		5330417C22Rik
4930469G21Rik	Inha		A530016L24Rik	Brca1		5330437I02Rik
4930471M23Rik	Ino80b		A530023O14Rik	Brd1		5430407P10Rik
4930473A06Rik	Insl5		A630001G21Rik	Bri3bp		5430421N21Rik
4930486L24Rik	Iqcd		A630055G03Rik	Brip1		5430427O19Rik
4930502E18Rik	Iqch		A730017C20Rik	Brwd3		5430435G22Rik
4930503L19Rik	Irx6		A730069N07Rik	Btbd16		5430437P03Rik
4930506M07Rik	Ism1		A830007P12Rik	Btbd7		5730403B10Rik
4930511M11Rik	Itga2b		A830018L16Rik	Btbd9		5730409E04Rik
4930523C07Rik	Itga7		A830093I24Rik	Btd		5730419I09Rik
4930528F23Rik	Itih2		A930001N09Rik	Btk		5730437N04Rik
4930534B04Rik	Ivl		A930005I04Rik	Btla		5730455O13Rik
4930539E08Rik	Jag2		AA408296	Btn3a3		5730455P16Rik
4930544G11Rik	Jph4		AA415398	Btnl2		5730469M10Rik
4930544O15Rik	Kank4		AA467197	Btnl3		5730494M16Rik
4930547N16Rik	Katnal2		AA960436	Btnl6		5730494N06Rik
4930550C14Rik	Kbtbd13		Aaas	Btnl7		5730507C01Rik
4930555G01Rik	Kcna4		Aacs	Bub1		5730508B09Rik
4930555I21Rik	Kcnab3		Aagab	Bub1b		5730528L13Rik
4930563E22Rik	Kcnb2		Aars	Bzrap1		5730559C18Rik
4930567H17Rik	Kcnd1		Aars2	Bzw1		5730590G19Rik
4930578N16Rik	Kcne2		Aarsd1	Bzw2		5730601F06Rik
4930579G24Rik	Kcnh3		Aasdh	C030046E11Rik		5830405N20Rik
4930579J09Rik	Kcnh6		Aasdhppt	C130026I21Rik		5830411N06Rik
4930583H14Rik	Kcnip1		Aass	C130050O18Rik		5830415F09Rik
4931406B18Rik	Kcnk7		Aatf	C130074G19Rik		5830418K08Rik
4931406C07Rik	Kcnn2		Aatk	C1d		5830433M19Rik
4931406P16Rik	Kcnq2		AB056442	C1qa		5930434B04Rik
4931408A02Rik	Kcnrg		AB099516	C1qb		6030405A18Rik
4931414P19Rik	Kcns1		AB124611	C1qbp		6030429G01Rik
4931417E11Rik	Kcnt2		Abat	C1qc		6030446N20Rik
4931428F04Rik	Kcp		Abca12	C1ql3		6030458C11Rik
4931429I11Rik	Kctd4		Abca14	C1ra		6230409E13Rik
4931429L15Rik	Kdm5d		Abca17	C1rb		6330403A02Rik
4931440F15Rik	Khdc1a		Abca2	C2		6330403K07Rik
4932412H11Rik	Khdc1c		Abca3	C230081A13Rik		6330406I15Rik
4932414N04Rik	Kif6		Abca6	C2cd2l		6330407J23Rik
4932425I24Rik	Kirrel3		Abca7	C330007P06Rik		6330408A02Rik
4932438A13Rik	Kiss1		Abca8b	C330027C09Rik		6330409N04Rik
4932438H23Rik	Klc2		Abcb1a	C3ar1		6330416G13Rik
4933402E13Rik	Klc3		Abcb1b	C430048L16Rik		6330439K17Rik
4933402N22Rik	Klf8		Abcb4	C4bp		6330503K22Rik
4933403F05Rik	Klhl10		Abcb6	C530008M17Rik		6330577E15Rik
4933403G14Rik	Klhl30		Abcb8	C6		6330578E17Rik
4933404M02Rik	Klhl32		Abcb9	C78339		6430527G18Rik
4933407C03Rik	Klhl38		Abcc1	C79407		6430548M08Rik
4933407H18Rik	Klk10		Abcc3	Cacna1h		6430550D23Rik
4933408B17Rik	Klk14		Abcc5	Cacybp		6430573F11Rik
4933411G11Rik	Klk7		Abcc6	Calcrl		6430598A04Rik
4933411K20Rik	Klra12		Abcc8	Calm1		6530401D17Rik
4933413G19Rik	Krtap3-1		Abcd2	Calm2		6530401N04Rik
4933415F23Rik	Krtap5-5		Abcd4	Calml3		6530418L21Rik
4933417A18Rik	Ksr2		Abcf3	Calml4		6720456B07Rik
4933421E11Rik	L3mbtl4		Abcg1	Calr		6720456H20Rik
4933422H20Rik	Lamc3		Abcg4	Camk1d		6720463M24Rik
4933424B01Rik	Lce1m		Abhd1	Camk4		6720489N17Rik
4933426M11Rik	Ldlrad1		Abhd10	Camsap1		8030462N17Rik
4933427D14Rik	Lect1		Abhd11	Cap1		8430406I07Rik
4933427G17Rik	Lefty2		Abhd13	Capn12		8430408G22Rik
4933430H15Rik	Leprel1		Abhd14b	Capza1		8430410A17Rik
4933430I17Rik	Lgi1		Abhd16a	Capza2		8430410K20Rik
4933432B09Rik	Lhfpl5		Abhd4	Car13		8430419L09Rik
4933433P14Rik	Lin7b		Abhd5	Car14		8430427H17Rik
4933434E20Rik	LOC100044509		Abhd6	Card11		9030025P20Rik
4933437F05Rik	LOC100048884		Abhd8	Card6		9030224M15Rik
4933439F18Rik	LOC545947		Abi3bp	Carf		9030409G11Rik
5031410I06Rik	Lpcat1		Abl1	Casc5		9030425E11Rik
5031414D18Rik	Lpo		Abl2	Cask		9030612E09Rik
5031439G07Rik	Lrfn4		Ablim1	Casp12		9030617O03Rik
5033411D12Rik	Lrrc23		Ablim2	Casp3		9030619P08Rik
5033414D02Rik	Lrrc24		Abo	Casp4		9030624J02Rik
5133401N09Rik	Lrrc36		Abpb	Casp6		9030625A04Rik
5330417C22Rik	Lrrc46		Abpd	Casp7		9130008F23Rik
5330437I02Rik	Lrrc63		Abt1	Casp8		9130011E15Rik
5430407P10Rik	Lrriq3		Abtb1	Casq1		9130011J15Rik
5430421N21Rik	Lrrn2		Abtb2	Cast		9130017N09Rik
5430427O19Rik	Lrrtm1		Acaa1b	Cat		9130019O22Rik
5430435G22Rik	Ltk		Acaa2	Cbfa2t2		9130023H24Rik
5430437P03Rik	Lyzl4		Acaca	Cbll1		9130401M01Rik
5730403B10Rik	Macc1		Acacb	Cbln4		9130404H23Rik
5730409E04Rik	Man2a2		Acad10	Cbx2		9130409I23Rik
5730419I09Rik	Map4k2		Acad11	Cbx3		9230105E10Rik
5730437N04Rik	Map6d1		Acad8	Cbx8		9230110C19Rik
5730455O13Rik	Mapk15		Acad9	Ccar1		9330129D05Rik
5730455P16Rik	Mapk8ip1		Acadl	Ccbe1		9330159F19Rik
5730469M10Rik	Mb		Acadm	Ccdc109a		9330182L06Rik
5730494M16Rik	Mboat2		Acads	Ccdc120		9430015G10Rik
5730494N06Rik	Mdga1		Acadsb	Ccdc138		9430016H08Rik
5730507C01Rik	Mecom		Acadvl	Ccdc152		9430020K01Rik
5730508B09Rik	Megf11		Acan	Ccdc18		9430023L20Rik
5730528L13Rik	Mical3		Acap2	Ccdc25		9430038I01Rik
5730559C18Rik	Mill1		Acap3	Ccdc38		9530008L14Rik
5730590G19Rik	Mkl2		Acat1	Ccdc47		9530053A07Rik
5730601F06Rik	Mlf1		Acat2	Ccdc6		9530068E07Rik
5830405N20Rik	Mmd2		Acat3	Ccdc69		9530077C05Rik
5830411N06Rik	Mmp28		Acbd3	Ccdc72		9630033F20Rik
5830415F09Rik	Mogat1		Accn3	Ccdc88a		9830001H06Rik
5830418K08Rik	Mrgprb1		Accs	Ccdc90b		9830107B12Rik
5830433M19Rik	Msmp		Acd	Cck		9930012K11Rik
5930434B04Rik	Mst1		Acer1	Ccl11		9930021D14Rik
6030405A18Rik	Msx2		Ache	Ccl17		9930021J03Rik
6030419C18Rik	Msx3		Acly	Ccl19		9930023K05Rik
6030429G01Rik	Mt4		Acmsd	Ccl22		9930104L06Rik
6030446N20Rik	Mtap7		Acn9	Ccl24		9930111J21Rik1
6030458C11Rik	Muc1		Aco2	Ccl3		9930111J21Rik2
6030468B19Rik	Muc20		Acot1	Ccl4		A130010J15Rik
6230409E13Rik	Mup1		Acot11	Ccl5		A130022J15Rik
6330403A02Rik	Mup11		Acot13	Ccnb1		A1cf
6330403K07Rik	Mup5		Acot7	Ccnc		A230046K03Rik
6330406I15Rik	Mutyh		Acot8	Ccnd1		A230050P20Rik
6330407J23Rik	Mybpc2		Acox3	Ccnd2		A230051G13Rik
6330408A02Rik	Myo15		Acp1	Ccne2		A2ld1
6330409N04Rik	Myo18b		Acp6	Ccng2		A330021E22Rik
6330416G13Rik	Myo3a		Acpl2	Ccnjl		A330049M08Rik
6330439K17Rik	Myom2		Acpp	Ccnyl1		A430005L14Rik
6330503K22Rik	Myoz2		Acr	Ccr1		A430033K04Rik
6330545A04Rik	Mypop		Acsbg2	Ccr10		A430078G23Rik
6330577E15Rik	Myrip		Acsf2	Ccr2		A430084P05Rik
6330578E17Rik	N4bp3		Acsf3	Ccr4		A430105I19Rik
6430527G18Rik	Naif1		Acsm2	Ccr5		A430107O13Rik
6430548M08Rik	Nalcn		Acsm3	Ccr7		A4galt
6430550D23Rik	Nap1l2		Acss1	Ccr9		A4gnt
6430573F11Rik	Nat8l		Acss2	Ccrl2		A530023O14Rik
6430598A04Rik	Nckap5l		Acta2	Cct6a		A530054K11Rik
6530401D17Rik	Ncrna00085		Actc1	Cd101		A530064D06Rik
6530401N04Rik	Ndst4		Actg1	Cd163l1		A530099J19Rik
6530418L21Rik	Nefh		Actg2	Cd164		A630001G21Rik
6720456B07Rik	Nek11		Actl6a	Cd180		A630007B06Rik
6720456H20Rik	Neu4		Actl6b	Cd200r1		A630033H20Rik
6720463M24Rik	Neurod6		Actn1	Cd200r4		A630055G03Rik
6720489N17Rik	Nfatc4		Actn4	Cd209a		A730011L01Rik
8030462N17Rik	Nfe2l3		Actr10	Cd209b		A730017C20Rik
8430406I07Rik	Nfkbil1		Actr1a	Cd209c		A830007P12Rik
8430408G22Rik	Ng23		Actr1b	Cd244		A830010M20Rik
8430410A17Rik	Ngf		Actr2	Cd28		A830018L16Rik
8430410K20Rik	Nhedc1		Actr3b	Cd2ap		A830080D01Rik
8430419L09Rik	Nhedc2		Actr5	Cd300a		A930001N09Rik
8430427H17Rik	Nkx2-2		Actr6	Cd300c		AA408296
9030025P20Rik	Nkx3-1		Actr8	Cd302		AA415398
9030224M15Rik	Nlgn1		Acvr1b	Cd37		AA467197
9030409G11Rik	Nnat		Acvr2b	Cd3d		AA881470
9030418K01Rik	Nos1ap		Acvrl1	Cd3e		AA960436
9030425E11Rik	Nos3		Acyp1	Cd3g		AA986860
9030612E09Rik	Npff		Acyp2	Cd4		Aaas
9030617O03Rik	Nr1h5		Adal	Cd47		Aacs
9030619P08Rik	Nrip2		Adam15	Cd48		Aadac
9030624J02Rik	Nrsn2		Adam17	Cd5		Aagab
9030625A04Rik	Nrtn		Adam18	Cd52		Aak1
9130008F23Rik	Ntn3		Adam19	Cd53		Aamp
9130011E15Rik	Ntrk2		Adam1a	Cd55		Aars
9130011J15Rik	Nudt10		Adam1b	Cd6		Aars2
9130017N09Rik	Numbl		Adam23	Cd69		Aarsd1
9130019O22Rik	Nup210l		Adam28	Cd7		Aasdh
9130023H24Rik	Nxf2		Adam33	Cd74		Aasdhppt
9130401M01Rik	Oaz3		Adam34	Cd79a		Aass
9130404H23Rik	Olfm1		Adam7	Cd79b		Aatf
9130409I23Rik	Olfml2a		Adam8	Cd81		AB099516
9230105E10Rik	Olfr1340		Adam9	Cd84		AB124611
9230110C19Rik	Olfr1368		Adamts12	Cd86		Abat
9330129D05Rik	Olfr1383		Adamts14	Cd8b1		Abca1
9330159F19Rik	Olfr1384		Adamts15	Cd93		Abca17
9330182L06Rik	Olfr78		Adamts17	Cd96		Abca2
9430015G10Rik	Olfr920		Adamts18	Cda		Abca3
9430016H08Rik	Olfr99		Adamts19	Cdc25a		Abca5
9430020K01Rik	Omp		Adamts2	Cdc27		Abca6
9430023L20Rik	Oprk1		Adamts3	Cdc40		Abca7
9430038I01Rik	Orm3		Adamts4	Cdc42		Abca8a
9530008L14Rik	Otor		Adamts5	Cdc42ep2		Abca8b
9530053A07Rik	Pacsin3		Adamts7	Cdc42se2		Abca9
9530068E07Rik	Paqr6		Adamts8	Cdc7		Abcb10
9530077C05Rik	Pbp2		Adamts9	Cdc73		Abcb1a
9630033F20Rik	Pcbp4		Adamtsl1	Cdca7l		Abcb1b
9830001H06Rik	Pcdhb2		Adamtsl4	Cdh11		Abcb4
9830107B12Rik	Pcdhb21		Adar	Cdh12		Abcb6
9930012K11Rik	Pcp2		Adarb1	Cdh17		Abcb7
9930013L23Rik	Pcsk1n		Adarb2	Cdh23		Abcb8
9930021D14Rik	Pde11a		Adat1	Cdhr2		Abcb9
9930021J03Rik	Pde1c		Adat2	Cdhr5		Abcc1
9930023K05Rik	Pde6g		Adc	Cdipt		Abcc10
9930104L06Rik	Pdxp		Adck1	Cdk11b		Abcc2
9930111J21Rik1	Pdyn		Adck2	Cdk12		Abcc3
9930111J21Rik2	Pdzd4		Adck4	Cdk14		Abcc4
a	Pdzrn4		Adck5	Cdk18		Abcc5
A130010J15Rik	Pex5l		Adcy1	Cdk5r1		Abcc6
A130022J15Rik	Pgk2		Adcy2	Cdkn1b		Abcc9
A1cf	Phka1		Adcy3	Cdkn2aip		Abcd1
A230046K03Rik	Pi16		Adcy5	Cdkn2b		Abcd2
A230050P20Rik	Pik3c2g		Adcy6	Cdr2		Abcd3
A230051G13Rik	Pkdrej		Adh1	Cds1		Abcd4
A2ld1	Pkhd1l1		Adh5	Ceacam18		Abce1
A2m	Pla2g1b		Adhfe1	Ceacam20		Abcf1
A330021E22Rik	Pla2g4d		Adi1	Cebpb		Abcf2
A330049M08Rik	Pla2g4f		Adig	Celsr3		Abcf3
A430005L14Rik	Plcd4		Adipoq	Cenpc1		Abcg1
A430033K04Rik	Plin5		Adipor1	Cenpe		Abcg2
A430078G23Rik	Plxnb3		Adk	Cenpf		Abcg3
A430084P05Rik	Pmp2		Adm	Cenph		Abcg5
A430105I19Rik	Pnlip		Adm2	Cenpi		Abcg8
A430107O13Rik	Pomc		Adnp	Cenpj		Abhd1
A430110N23Rik	Pon1		Adnp2	Cenpl		Abhd10
A4galt	Ppapdc3		Adpgk	Cenpq		Abhd11
A4gnt	Ppfia2		Adprh	Cep120		Abhd12
A530016L24Rik	Ppp1r12b		Adprhl2	Cep170		Abhd13
A530023O14Rik	Ppp1r13l		Adra1a	Cep192		Abhd14a
A530054K11Rik	Ppp1r3f		Adra2a	Cep290		Abhd14b
A530064D06Rik	Ppp4r4		Adrb1	Cep350		Abhd15
A530099J19Rik	Ppy		Adrb3	Cep76		Abhd16a
A630001G21Rik	Ppyr1		Adrbk1	Cerk		Abhd2
A630007B06Rik	Prdm14		Adrbk2	Ces2e		Abhd3
A630033H20Rik	Prdm6		Adsl	Ces2f		Abhd4
A630055G03Rik	Prdm8		Adssl1	Ces2g		Abhd5
A730011L01Rik	Prhoxnb		Aebp1	Ces3a		Abhd6
A730017C20Rik	Prkcc		Aen	Cfb		Abhd8
A730069N07Rik	Prkg1		Aes	Cfh		Abi1
A830007P12Rik	Prl6a1		AF366264	Cfhr1		Abi2
A830010M20Rik	Prox2		Afap1	Cfi		Abi3
A830018L16Rik	Prps1l1		Afap1l1	Cfl1		Abi3bp
A830080D01Rik	Prss2		Afap1l2	Cflar		Abl1
A830093I24Rik	Prss22		Afg3l1	Cggbp1		Abl2
A930001N09Rik	Prss3		Afg3l2	Chac1		Ablim1
A930005I04Rik	Prtn3		Afm	Chd1		Ablim2
AA408296	Prx		Afmid	Chd9		Ablim3
AA415398	Psapl1		Aftph	Chdh		Abp1
AA467197	Psca		Aga	Chek1		Abpd
AA792892	Ptch2		Agap1	Chic1		Abr
AA881470	Ptchd2		Agap3	Chka		Abt1
AA960436	Ptprt		Agbl2	Chkb		Abtb1
AA986860	Ptprv		Agbl3	Chm		Abtb2
Aaas	Qrfpr		Agbl5	Chml		Acaa1a
Aacs	Rab42-ps		Ager	Chmp2b		Acaa1b
Aadac	Ralyl		Agfg2	Chmp4c		Acaa2
Aagab	Ranbp17		Agk	Chordc1		Acaca
Aak1	Rarg		Agl	Chrm2		Acacb
Aamp	Rasgef1c		Agpat4	Chrna2		Acad10
Aars	Rccd1		Agpat5	Chst3		Acad11
Aars2	Rd3		Agpat6	Chsy1		Acad8
Aarsd1	Reep2		Agphd1	Chuk		Acad9
Aasdh	Reg2		Agps	Cideb		Acadl
Aasdhppt	Rell2		Agr2	Cidec		Acadm
Aass	Rfpl4		Agrn	Ciita		Acads
Aatf	Rgl3		Agrp	Ckap5		Acadsb
Aatk	Rgma		Agt	Ckb		Acadvl
AB056442	Rgs16		Agtr1a	Ckmt1		Acan
AB099516	Rgs20		Agtrap	Clca1		Acap1
AB124611	Rgs8		Agxt2l1	Clca2		Acap2
Abat	Rhbdl1		Agxt2l2	Clca4		Acap3
Abca1	Rimkla		Ahcy	Clca6		Acat1
Abca12	Ripply1		Ahi1	Clcn5		Acat2
Abca14	Rnf183		Ahnak	Cldn15		Acat3
Abca17	Rnf207		Ahsa1	Cldn19		Acbd3
Abca2	Rnft2		Ahsa2	Cldnd1		Acbd4
Abca3	Ror2		Ahsg	Clec10a		Acbd5
Abca5	Rp1		AI118078	Clec12a		Acbd6
Abca6	Rpl10		AI182371	Clec2e		Accn1
Abca7	Rpl12		AI314180	Clec2h		Accn2
Abca8a	Rpl3l		AI314976	Clec2i		Accs
Abca8b	Rprm		AI413582	Clec4a1		Acd
Abca9	Rprml		AI462493	Clec4a4		Ace
Abcb10	Rps2		AI597479	Clec4b1		Ace2
Abcb1a	Rtl1		AI837181	Clec4b2		Acer1
Abcb1b	Rtn4r		AI846148	Clec5a		Acer2
Abcb4	Rxfp4		Aif1l	Clec7a		Acer3
Abcb6	Rxrg		Aifm1	Clec9a		Ache
Abcb7	S100a3		Aifm2	Clic5		Acin1
Abcb8	S100a7a		Aifm3	Cln8		Acly
Abcb9	S100z		Aig1	Clnk		Acn9
Abcc1	Samd12		Aim1	Clock		Acnat1
Abcc10	Sbp		Aim1l	Clp1		Acnat2
Abcc2	Sbpl		Aim2	Clps		Aco1
Abcc3	Scand1		Aimp1	Clrn3		Aco2
Abcc4	Scarf2		Aip	Clspn		Acot1
Abcc5	Scel		Ak1	Clstn2		Acot10
Abcc6	Scn1b		AK129341	Cltc		Acot11
Abcc8	Scnn1b		Ak2	Cmbl		Acot13
Abcc9	Scnn1g		Ak5	Cmklr1		Acot4
Abcd1	Sdk1		Akap10	Cml1		Acot7
Abcd2	Sec1		Akap12	Cml2		Acot8
Abcd3	Sec14l4		Akap13	Cmpk2		Acot9
Abcd4	Sec31b		Akap2	Cmya5		Acox1
Abce1	Sema4c		Akap5	Cndp1		Acox2
Abcf1	Sema5b		Akap6	Cndp2		Acox3
Abcf2	Serp2		Akap8	Cnih		Acp1
Abcf3	Serpinc1		Akap8l	Cnih4		Acp2
Abcg1	Serpini2		Akirin1	Cnot6		Acp5
Abcg2	Sez6		Akirin2	Cnr1		Acp6
Abcg3	Sez6l		Akr1b10	Cnr2		Acpl2
Abcg4	Sfrp4		Akr1b3	Cobl		Acpp
Abcg5	Sgca		Akr1b8	Cog5		Acsf2
Abcg8	Sgip1		Akr1c12	Col14a1		Acsf3
Abhd1	Sh3gl3		Akr1c13	Col23a1		Acsl1
Abhd10	Shf		Akr1c14	Col4a3		Acsl4
Abhd11	Shh		Akr1c18	Col6a4		Acsl5
Abhd12	Shisa3		Akr1c19	Colec10		Acsl6
Abhd13	Shisa7		Akr1c20	Copa		Acsm2
Abhd14a	Shox2		Akr1c21	Copb1		Acsm3
Abhd14b	Siglec1		Akr1c6	Copb2		Acss1
Abhd15	Six2		Akr1d1	Copg2		Acss2
Abhd16a	Slc12a5		Akr1e1	Cops2		Acta1
Abhd2	Slc13a3		Akt1s1	Copz1		Acta2
Abhd3	Slc15a2		Akt3	Coro1a		Actb
Abhd4	Slc16a4		Aktip	Coro2a		Actbl2
Abhd5	Slc17a2		Alad	Coro7		Actc1
Abhd6	Slc18a3		Alas1	Cotl1		Actg1
Abhd8	Slc22a8		Alb	Cox15		Actg2
Abi1	Slc24a1		Alcam	Cp		Actl6a
Abi2	Slc25a47		Aldh16a1	Cpa3		Actl6b
Abi3	Slc26a4		Aldh1a1	Cpne3		Actn1
Abi3bp	Slc27a3		Aldh1a7	Cpox		Actn2
Abl1	Slc29a4		Aldh2	Cpped1		Actn4
Abl2	Slc2a12		Aldh3a1	Cps1		Actr10
Ablim1	Slc34a1		Aldh3b2	Cpsf2		Actr1a
Ablim2	Slc35d3		Aldh5a1	Cpvl		Actr1b
Ablim3	Slc38a5		Aldh6a1	Cr1l		Actr2
Abo	Slc44a5		Aldh7a1	Cr2		Actr3
Abp1	Slc6a11		Aldh8a1	Cradd		Actr5
Abpb	Slc6a12		Aldoa	Crat		Actr6
Abpd	Slc6a2		Aldoart1	Crbn		Actr8
Abr	Slc7a3		Aldoc	Creb3l2		Acvr1
Abt1	Slc9a5		Alg1	Creb3l3		Acvr1b
Abtb1	Slc9a7		Alg10b	Crebbp		Acvr1c
Abtb2	Slit1		Alg14	Creg2		Acvr2a
Acaa1a	Slitrk1		Alg3	Creld2		Acvr2b
Acaa1b	Sln		Alg5	Crim1		Acvrl1
Acaa2	Slurp1		Alg9	Crip1		Acy1
Acaca	Smok3a		Alkbh1	Cript		Acy3
Acacb	Smok3b		Alkbh2	Crispld1		Acyp1
Acad10	Sned1		Alkbh3	Crkl		Acyp2
Acad11	Snhg7		Alkbh4	Crlf3		Ada
Acad8	Snhg8		Alkbh6	Crls1		Adal
Acad9	Snora28		Alkbh7	Crnkl1		Adam10
Acadl	Snord22		Alox12	Crot		Adam11
Acadm	Sorcs1		Alox5	Crtam		Adam12
Acads	Sox1		Alox5ap	Cs		Adam15
Acadsb	Sox10		Alox8	Csde1		Adam17
Acadvl	Sox21		Alpk2	Cse1l		Adam19
Acan	Sox5		Alpl	Csf1r		Adam1a
Acap1	Sp9		Als2cr4	Csf2rb		Adam1b
Acap2	Spaca4		Alx4	Csf2rb2		Adam22
Acap3	Spag6		Ambp	Csf3r		Adam23
Acat1	Spag8		Ambra1	Csgalnact1		Adam28
Acat2	Spata17		Amd1	Csgalnact2		Adam33
Acat3	Speer4a		Amfr	Csl		Adam4
Acbd3	Speer4b		Amhr2	Csnk1a1		Adam7
Acbd4	Speer4c		Amigo1	Csnk1g1		Adam8
Acbd5	Speer4d		Amigo3	Csnk1g3		Adam9
Acbd6	Speer4e		Ammecr1	Csnk2a1		Adamdec1
Accn1	Speer4f		Ammecr1l	Csrnp3		Adamts1
Accn2	Speg		Amotl1	Cst6		Adamts12
Accn3	Spint3		Amotl2	Cst7		Adamts15
Accn5	Spna1		Ampd2	Cstf2t		Adamts17
Accs	Spred3		Ampd3	Ctage5		Adamts19
Acd	Sprn		Amph	Ctdspl2		Adamts2
Ace	Sprr2f		Amt	Ctla4		Adamts3
Ace2	Srrm4		Amy2a5	Ctnna1		Adamts4
Acer1	Sry		Amy2b	Ctsb		Adamts5
Acer2	Sspo		Amz2	Ctsc		Adamts6
Acer3	Sstr2		Anapc1	Ctso		Adamts8
Ache	St6galnac5		Anapc10	Ctsw		Adamts9
Acin1	St8sia5		Anapc11	Ctsz		Adamtsl1
Acly	Stac		Anapc13	Cubn		Adamtsl2
Acmsd	Stac2		Anapc16	Cul3		Adamtsl3
Acn9	Stag3		Anapc2	Cul4b		Adamtsl4
Acnat1	Stc2		Anapc4	Cwf19l2		Adamtsl5
Acnat2	Stfa1		Anapc5	Cx3cl1		Adap1
Aco1	Stfa2		Anapc7	Cx3cr1		Adap2
Aco2	Stfa2l1		Angel1	Cxcl1		Adar
Acot1	Stk30		Angpt1	Cxcl10		Adarb1
Acot10	Stx19		Angpt2	Cxcl11		Adat1
Acot11	Sval3		Angptl2	Cxcl15		Adat2
Acot12	Syce1l		Angptl6	Cxcl16		Adck1
Acot13	Syn1		Angptl7	Cxcl9		Adck2
Acot4	Syngr1		Ank	Cxcr3		Adck3
Acot7	Synpo2l		Ank1	Cxcr4		Adck4
Acot8	Synpr		Ankdd1b	Cxcr6		Adck5
Acot9	Syt10		Ankhd1	Cyb5		Adcy1
Acox1	Syt16		Ankib1	Cyb5b		Adcy2
Acox2	Syt17		Ankle1	Cyb5d2		Adcy4
Acox3	Syt2		Ankle2	Cyb5r3		Adcy5
Acp1	Syt6		Ankra2	Cyb5r4		Adcy6
Acp2	Syt8		Ankrd1	Cybb		Adcy7
Acp5	Tacr3		Ankrd10	Cybrd1		Adcy9
Acp6	Tal2		Ankrd11	Cycs		Adcyap1r1
Acpl2	Tbx15		Ankrd13a	Cyfip2		Add1
Acpp	Tcea2		Ankrd13b	Cyp1a2		Add3
Acr	Tceal3		Ankrd13d	Cyp26b1		Adh1
Acsbg1	Tceal6		Ankrd16	Cyp27a1		Adh5
Acsbg2	Tchh		Ankrd22	Cyp2c29		Adh6a
Acsf2	Tcp11		Ankrd23	Cyp2c38		Adh7
Acsf3	Tcte3		Ankrd24	Cyp2c39		Adhfe1
Acsl1	Tctex1d4		Ankrd26	Cyp2c40		Adi1
Acsl4	Tdpoz4		Ankrd27	Cyp2c67		Adig
Acsl5	Tdrd5		Ankrd29	Cyp2c68		Adipoq
Acsl6	Tead3		Ankrd35	Cyp2d26		Adipor1
Acsm2	Tead4		Ankrd37	Cyp2j11-ps		Adipor2
Acsm3	Tekt1		Ankrd39	Cyp2j12-ps		Adk
Acsm5	Tekt2		Ankrd40	Cyp2j13		Adm
Acss1	Tekt4		Ankrd42	Cyp2j5		Adm2
Acss2	Tex19.1		Ankrd44	Cyp2j6		Adnp
Acss3	Tex19.2		Ankrd45	Cyp2j7-ps		Adnp2
Acta1	Tff1		Ankrd50	Cyp2j8-ps		Ado
Acta2	Tff2		Ankrd52	Cyp2j9		Adora1
Actb	Tgfb1		Ankrd54	Cyp2u1		Adora2b
Actbl2	Tgm3		Ankrd57	Cyp3a13		Adora3
Actc1	Thbs4		Ankrd9	Cyp3a44		Adpgk
Actg1	Them5		Anks1	Cyp4b1		Adprh
Actg2	Timp4		Anks3	Cyp4f14		Adprhl2
Actl6a	Tmc1		Anks6	Cyp4f15		Adra1a
Actl6b	Tmeff2		Ankzf1	Cyp4f16		Adra2a
Actn1	Tmem120b		Anln	Cyp4f17		Adra2b
Actn2	Tmem132c		Ano1	Cyp4f18		Adrb1
Actn3	Tmem132e		Ano10	Cyp4f39		Adrb2
Actn4	Tmem146		Ano2	Cyp4v3		Adrb3
Actr10	Tmem169		Ano4	Cyp7b1		Adrbk1
Actr1a	Tmem182		Ano7	Cysltr1		Adrbk2
Actr1b	Tmem191c		Ano8	Cysltr2		Adrm1
Actr2	Tmem200b		Ano9	Cyth4		Adsl
Actr3	Tmem201		Anp32a	Cytip		Adss
Actr3b	Tmem211		Anp32b	D130043K22Rik		Aebp1
Actr5	Tmem40		Antxr1	D14Ertd449e		Aebp2
Actr6	Tmem42		Anxa1	D15Ertd621e		Aen
Actr8	Tmie		Anxa11	D16Ertd472e		Aes
Actrt2	Tmod4		Anxa3	D1Ertd622e		AF251705
Acvr1	Tmprss12		Anxa5	D1Pas1		AF366264
Acvr1b	Tnnc1		Anxa7	D730040F13Rik		Afap1
Acvr1c	Tnni3		Anxa8	D930020E02Rik		Afap1l1
Acvr2a	Tnnt3		Anxa9	Dact2		Afap1l2
Acvr2b	Tpsb2		Aoc2	Daf2		Aff1
Acvrl1	Trap1a		Aoc3	Dak		Aff3
Acy1	Trim29		Aox1	Dapl1		Aff4
Acy3	Trim43a		Ap1ar	Dapp1		Afg3l1
Acyp1	Trim45		Ap1b1	Dcaf10		Afg3l2
Acyp2	Trim46		Ap1g2	Dcaf7		Afm
Ada	Trim9		Ap1m1	Dcbld1		Afmid
Adal	Trpc2		Ap1m2	Dck		Aftph
Adam10	Trpm3		Ap1s1	Dcp1a		Aga
Adam11	Trpv1		Ap1s2	Dcst1		Agap1
Adam12	Trpv6		Ap1s3	Dcun1d1		Agap2
Adam15	Try10		Ap2s1	Dcun1d5		Agap3
Adam17	Try4		Ap3b1	Ddb1		Agbl3
Adam18	Try5		Ap3b2	Ddhd2		Agbl5
Adam19	Tspan11		Ap3d1	Ddx20		Agfg1
Adam1a	Ttc21a		Ap3m1	Ddx23		Agfg2
Adam1b	Ttc9		Ap3m2	Ddx31		Aggf1
Adam22	Ttll11		Ap3s2	Ddx3x		Agk
Adam23	Ttll13		Ap4e1	Ddx52		Agl
Adam28	Ttll6		Ap4m1	Ddx58		Agpat1
Adam32	Ttll9		Ap4s1	Ddx60		Agpat2
Adam33	Tulp2		Apba1	Decr1		Agpat3
Adam34	Ubxn10		Apba2	Decr2		Agpat4
Adam4	Ugt8a		Apbb1	Def6		Agpat5
Adam7	Unc5a		Apbb2	Def8		Agpat6
Adam8	Unc80		Apbb3	Degs1		Agpat9
Adam9	Ush1g		Apc2	Dek		Agphd1
Adamdec1	Vash2		Apeh	Dennd5b		Agps
Adamts1	Vmn2r29		Apex1	Depdc1b		Agr2
Adamts12	Vmn2r46		Apex2	Depdc7		Agr3
Adamts14	Vpreb1		Aph1a	Dera		Agrn
Adamts15	Vpreb2		Aph1b	Derl1		Agt
Adamts17	Vsig1		Aph1c	Derl3		Agtpbp1
Adamts18	Vsig4		Apip	Dffb		Agtr1a
Adamts19	Vsig8		Apitd1	Dfna5		Agtr1b
Adamts2	Vtcn1		Aplf	Dgat1		Agtrap
Adamts3	Wbscr17		Apln	Dgat2		Agxt2l1
Adamts4	Wdr65		Apoa1bp	Dgcr6		Agxt2l2
Adamts5	Wdr91		Apoa2	Dgka		Ahctf1
Adamts6	Wfdc13		Apobec2	Dgkb		Ahcy
Adamts7	Wfdc3		Apobec3	Dgkd		Ahcyl1
Adamts8	Wfdc6b		Apoc1	Dgkq		Ahcyl2
Adamts9	Wfikkn1		Apoc4	Dhfr		Ahdc1
Adamtsl1	Wif1		Apod	Dhrs1		Ahi1
Adamtsl2	Wnt4		Apof	Dhrs11		Ahnak
Adamtsl3	Wnt8b		Apold1	Dhx29		Ahr
Adamtsl4	Wnt9a		Apon	Dhx36		Ahrr
Adamtsl5	Wscd2		Apool	Dhx40		Ahsa1
Adap1	Xrcc6bp1		Appbp2	Dhx9		Ahsa2
Adap2	Zdbf2		Appl1	Diap3		AI118078
Adar	Zdhhc23		Appl2	Dis3		AI314180
Adarb1	Zdhhc8		Aprt	Dkc1		AI314976
Adarb2	Zfp13		Aqp12	Dkk2		AI316807
Adat1	Zfp580		Aqp4	Dkk4		AI317395
Adat2	Zfp653		Aqp8	Dld		AI413582
Adc	Zfp750		Aqr	Dlg3		AI428936
Adck1	Zfp771		Araf	Dll1		AI462493
Adck2	Zfr2		Arap3	Dlst		AI464131
Adck3	Zim1		Areg	Dlx5		AI467606
Adck4	Zkscan2		Arf1	Dmd		AI480653
Adck5	Zp1		Arf3	Dmp1		AI593442
Adcy1	Zp2		Arf5	Dmxl1		AI597468
Adcy2			Arfgap2	Dna2		AI597479
Adcy3			Arfgap3	Dnahc17		AI646023
Adcy4			Arfgef2	Dnahc2		AI661453
Adcy5			Arfip2	Dnahc6		AI747448
Adcy6			Arg1	Dnahc8		AI837181
Adcy7			Arglu1	Dnaic2		AI846148
Adcy8			Arhgap1	Dnajb12		AI848100
Adcy9			Arhgap10	Dnajb13		AI987944
Adcyap1r1			Arhgap11a	Dnajb9		Aicda
Add1			Arhgap17	Dnajc13		Aif1
Add3			Arhgap20	Dnajc25		Aif1l
Adh1			Arhgap22	Dnajc3		Aifm1
Adh4			Arhgap23	Dnase1l3		Aifm2
Adh5			Arhgap27	Dnm1		Aifm3
Adh6a			Arhgap29	Dnm1l		Aig1
Adh7			Arhgap33	Dnm3		Aim1
Adhfe1			Arhgap8	Dnttip2		Aim1l
Adi1			Arhgap9	Dock10		Aim2
Adig			Arhgdia	Dock11		Aimp1
Adipoq			Arhgdig	Dock2		Aimp2
Adipor1			Arhgef1	Dock4		Aip
Adipor2			Arhgef10	Dock5		AK010878
Adk			Arhgef11	Dock8		Ak1
Adm			Arhgef12	Doxl2		Ak2
Adm2			Arhgef15	Dpep1		Ak3
Adnp			Arhgef16	Dpf1		Ak4
Adnp2			Arhgef17	Dppa2		Ak7
Ado			Arhgef18	Dpy19l1		Akap1
Adora1			Arhgef19	Dpy19l4		Akap10
Adora2a			Arhgef3	Dpyd		Akap11
Adora2b			Arhgef37	Dqx1		Akap12
Adora3			Arhgef38	Dr1		Akap13
Adpgk			Arhgef4	Dram2		Akap17b
Adprh			Arhgef5	Dsc2		Akap2
Adprhl2			Arhgef9	Dsc3		Akap5
Adra1a			Arid1a	Dscaml1		Akap6
Adra2a			Arid1b	Dse		Akap7
Adra2b			Arid2	Dsn1		Akap8
Adrb1			Arid3b	Dstn		Akap8l
Adrb2			Arid4a	Dtl		Akap9
Adrb3			Arid5a	Dtx1		Akirin1
Adrbk1			Arid5b	Dtx3l		Akirin2
Adrbk2			Arih1	Dtx4		Akna
Adrm1			Arih2	Duoxa1		Akp3
Adsl			Arl1	Duoxa2		Akr1a4
Adss			Arl10	Dusp12		Akr1b10
Adssl1			Arl14	Dusp16		Akr1b3
Aebp1			Arl16	Dusp6		Akr1b7
Aebp2			Arl2	Dusp8		Akr1b8
Aen			Arl2bp	Dync1li1		Akr1c12
Aes			Arl3	Dyrk1a		Akr1c13
AF251705			Arl6	Dyrk3		Akr1c14
AF366264			Arl6ip4	E130203B14Rik		Akr1c18
Afap1			Arl6ip5	E2f2		Akr1c19
Afap1l1			Armc10	E2f7		Akr1c20
Afap1l2			Armc3	E430018J23Rik		Akr1c21
Aff1			Armc6	Ear1		Akr1c6
Aff3			Armc7	Ear2		Akr1e1
Aff4			Armc9	Ears2		Akr7a5
Afg3l1			Armcx1	Edaradd		Akt1
Afg3l2			Armcx3	Edem1		Akt1s1
Afm			Armcx6	Edem2		Akt2
Afmid			Arnt2	Edem3		Akt3
Afp			Arntl	Edn3		Aktip
Aftph			Arntl2	Ednrb		Alad
Aga			Arpc1a	Eepd1		Alas1
Agap1			Arpc1b	Efcab2		Alas2
Agap2			Arpc3	Efha1		Alcam
Agap3			Arpc5l	Efha2		Aldh16a1
Agbl2			Arpp19	Efhb		Aldh18a1
Agbl3			Arrdc1	Efhd2		Aldh1a1
Agbl5			Arrdc2	Efna2		Aldh1a2
Ager			Arrdc3	Efr3a		Aldh1a3
Agfg1			Arrdc4	Efr3b		Aldh1a7
Agfg2			Arsa	EG214403		Aldh1b1
Aggf1			Arsb	EG547347		Aldh1l1
Agk			Arsi	Egfl6		Aldh1l2
Agl			Arsj	Egln3		Aldh2
Agmat			Arsk	Egr2		Aldh3a2
Agpat1			Art2a-ps	Ehd1		Aldh3b1
Agpat2			Art3	Ehhadh		Aldh3b2
Agpat3			Art5	Eif1a		Aldh4a1
Agpat4			Arv1	Eif1ad		Aldh5a1
Agpat5			Arvcf	Eif2a		Aldh6a1
Agpat6			Arx	Eif2ak1		Aldh7a1
Agpat9			Asah1	Eif2ak2		Aldh9a1
Agphd1			Asap1	Eif2c2		Aldoa
Agps			Asap3	Eif2c3		Aldoart1
Agr2			Asb11	Eif2s1		Aldob
Agr3			Asb13	Eif2s3x		Aldoc
Agrn			Asb2	Eif3a		Alg1
Agrp			Asb3	Eif3j		Alg10b
Agt			Asb4	Eif4e		Alg11
Agtpbp1			Asb5	Eif4e3		Alg12
Agtr1a			Asb6	Eif5a2		Alg13
Agtr1b			Asb7	Eif5b		Alg14
Agtrap			Ascc2	Elac1		Alg2
Agxt2l1			Ascl1	Elavl1		Alg3
Agxt2l2			Ascl2	Elf1		Alg5
Ahctf1			Ascl4	Ell2		Alg6
Ahcy			Asf1a	Elmo1		Alg8
Ahcyl1			Asl	Elmod2		Alg9
Ahcyl2			Asna1	Elovl2		Alkbh1
Ahdc1			Aspg	Elp2		Alkbh2
Ahi1			Asphd2	Eltd1		Alkbh3
Ahnak			Asprv1	Emb		Alkbh4
Ahr			Aspscr1	Emr1		Alkbh5
Ahrr			Asrgl1	Emr4		Alkbh6
Ahsa1			Ass1	Emx2		Alkbh7
Ahsa2			Aste1	En1		Alkbh8
Ahsg			Astn1	Enc1		Alms1
AI118078			Astn2	Eno1		Alox12
AI182371			Asxl1	Enox2		Alox15
AI314180			Asxl3	Enpep		Alox5
AI314976			Atad3a	Enpp6		Alox5ap
AI316807			Atcay	Entpd1		Alox8
AI317395			Atf1	Entpd7		Alpi
AI413582			Atf4	Epb4.1l3		Alpk1
AI428936			Atf5	Epb4.2		Alpk3
AI462493			Atf6b	Epc2		Alpl
AI464131			Atf7	Epcam		Alppl2
AI467606			Atf7ip2	Epha1		Als2
AI480653			Atg10	Epha2		Als2cl
AI593442			Atg12	Epha3		Als2cr12
AI597468			Atg13	Ephb1		Als2cr4
AI597479			Atg16l1	Ephx2		Alx4
AI646023			Atg16l2	Eps15		Amacr
AI661453			Atg2a	Eps8		Ambp
AI747448			Atg2b	Ept1		Ambra1
AI837181			Atg4a	Erap1		Amd1
AI846148			Atg4b	Ercc6l		Amd2
AI848100			Atg4d	Ereg		Amdhd2
AI987944			Atg7	Ergic2		Amfr
Aicda			Atg9a	Erlin2		Amica1
Aif1			Atg9b	Ermap		Amigo1
Aif1l			Athl1	Ero1l		Amigo2
Aifm1			Atic	Ero1lb		Amigo3
Aifm2			Atl1	Erp44		Ammecr1
Aifm3			Atm	Esco1		Ammecr1l
Aig1			Atmin	Esco2		Amn
Aim1			Atn1	Esm1		Amn1
Aim1l			Atoh1	Esr1		Amot
Aim2			Atoh8	Esrrg		Amotl1
Aimp1			Atox1	Etf1		Amotl2
Aimp2			Atp10a	Etfa		Ampd2
Aip			Atp10b	Etnk1		Ampd3
Ajap1			Atp11a	Etohi1		Amt
AK010878			Atp11b	Evi5		Amy1
Ak1			Atp12a	Exo1		Amy2a5
AK129341			Atp13a1	Exoc6		Amz1
Ak2			Atp1a2	Exoc6b		Amz2
Ak3			Atp1a4	Exph5		Anapc1
Ak4			Atp1b2	Ext1		Anapc10
Ak5			Atp1b3	Extl1		Anapc11
Ak7			Atp2a1	Eya1		Anapc13
Akap1			Atp2a3	Ezr		Anapc16
Akap10			Atp2b1	F10		Anapc2
Akap11			Atp2b2	F2r		Anapc4
Akap12			Atp2b3	F830016B08Rik		Anapc5
Akap13			Atp2b4	F9		Anapc7
Akap17b			Atp2c1	Faah		Ang2
Akap2			Atp2c2	Fabp2		Ang3
Akap5			Atp4a	Fabp6		Ang4
Akap6			Atp5a1	Fahd1		Ang6
Akap7			Atp5b	Faim		Angel1
Akap8			Atp5d	Faim3		Angel2
Akap8l			Atp5e	Fam105a		Angpt1
Akap9			Atp5f1	Fam108c		Angpt2
Akirin1			Atp5g1	Fam111a		Angptl1
Akirin2			Atp5g2	Fam113b		Angptl2
Akna			Atp5g3	Fam118a		Angptl4
Akp3			Atp5h	Fam118b		Angptl6
Akr1a4			Atp5j	Fam120a		Angptl7
Akr1b10			Atp5j2	Fam123a		Ank
Akr1b3			Atp5k	Fam126b		Ank1
Akr1b7			Atp5l	Fam132a		Ank2
Akr1b8			Atp5o	Fam135a		Ank3
Akr1c12			Atp5s	Fam136a		Ankdd1b
Akr1c13			Atp5sl	Fam13b		Ankfy1
Akr1c14			Atp6ap1	Fam151a		Ankhd1
Akr1c18			Atp6ap2	Fam160b1		Ankib1
Akr1c19			Atp6v0a1	Fam168a		Ankle1
Akr1c20			Atp6v0a4	Fam169b		Ankle2
Akr1c21			Atp6v0b	Fam175b		Ankmy2
Akr1c6			Atp6v0c	Fam176a		Ankra2
Akr1d1			Atp6v0d1	Fam179b		Ankrd10
Akr1e1			Atp6v0e	Fam180a		Ankrd11
Akr7a5			Atp6v0e2	Fam183b		Ankrd12
Akt1			Atp6v1b2	Fam187b		Ankrd13a
Akt1s1			Atp6v1c1	Fam188a		Ankrd13b
Akt2			Atp6v1d	Fam189b		Ankrd13c
Akt3			Atp6v1e1	Fam18a		Ankrd16
Aktip			Atp6v1e2	Fam198b		Ankrd17
Alad			Atp6v1f	Fam199x		Ankrd22
Alas1			Atp6v1g1	Fam20a		Ankrd23
Alas2			Atp6v1g2	Fam23a		Ankrd24
Alb			Atp8a1	Fam26f		Ankrd26
Alcam			Atp8a2	Fam35a		Ankrd27
Aldh16a1			Atp8b2	Fam3c		Ankrd28
Aldh18a1			Atp8b5	Fam45a		Ankrd29
Aldh1a1			Atp9a	Fam46c		Ankrd32
Aldh1a2			Atp9b	Fam49b		Ankrd35
Aldh1a3			Atpbd4	Fam53a		Ankrd37
Aldh1a7			Atpif1	Fam53b		Ankrd39
Aldh1b1			Atrip	Fam55c		Ankrd40
Aldh1l1			Atrnl1	Fam59a		Ankrd43
Aldh1l2			Atxn10	Fam60a		Ankrd44
Aldh2			Atxn1l	Fam69c		Ankrd45
Aldh3a1			Atxn2	Fam70a		Ankrd46
Aldh3a2			Atxn2l	Fam78a		Ankrd49
Aldh3b1			Atxn3	Fam81a		Ankrd50
Aldh3b2			Atxn7	Fam82a2		Ankrd52
Aldh4a1			Atxn7l2	Fam83a		Ankrd54
Aldh5a1			Atxn7l3	Fam83b		Ankrd55
Aldh6a1			AU021092	Fam84a		Ankrd56
Aldh7a1			AU022252	Fam84b		Ankrd57
Aldh8a1			AU022870	Fam98b		Ankrd6
Aldh9a1			AU023871	Fancd2		Ankrd9
Aldoa			AU041133	Fanci		Anks1
Aldoart1			Auh	Fancm		Anks3
Aldob			Aup1	Far2		Anks4b
Aldoc			Aurkaip1	Farsb		Ankzf1
Alg1			Aurkb	Fas		Anln
Alg10b			Auts2	Fasl		Ano1
Alg11			Aven	Fastkd2		Ano10
Alg12			Avil	Fat1		Ano5
Alg13			Avpi1	Fbln1		Ano6
Alg14			Avpr1a	Fbln5		Ano7
Alg2			Avpr1b	Fbp1		Ano9
Alg3			Avpr2	Fbp2		Anp32a
Alg5			AW146020	Fbxl21		Anp32b
Alg6			AW146154	Fbxl3		Anp32e
Alg8			AW209491	Fbxl5		Anpep
Alg9			AW549877	Fbxo11		Antxr1
Alkbh1			AW551984	Fbxo22		Antxr2
Alkbh2			AW554918	Fbxo33		Anxa1
Alkbh3			AW555464	Fbxo4		Anxa11
Alkbh4			Awat2	Fbxo43		Anxa13
Alkbh5			Axin1	Fbxo46		Anxa2
Alkbh6			AY358078	Fbxo47		Anxa3
Alkbh7			Azgp1	Fbxo5		Anxa4
Alkbh8			Azi1	Fbxo8		Anxa5
Alms1			Azi2	Fcer1g		Anxa6
Alox12			B020018G12Rik	Fcgr1		Anxa7
Alox15			B230118H07Rik	Fcgr3		Anxa9
Alox5			B230120H23Rik	Fcgr4		Aoah
Alox5ap			B230208H17Rik	Fcho2		Aoc2
Alox8			B230217C12Rik	Fcrl5		Aoc3
Alpi			B230219D22Rik	Fcrla		Aox1
Alpk1			B230312A22Rik	Fem1b		Ap1ar
Alpk2			B3galnt1	Fem1c		Ap1b1
Alpk3			B3galnt2	Fgf10		Ap1g1
Alpl			B3galt2	Fgf14		Ap1g2
Alppl2			B3galt4	Fgf16		Ap1m1
Als2			B3galt6	Fgfbp3		Ap1m2
Als2cl			B3gat1	Fgfr1op2		Ap1s1
Als2cr12			B3gat2	Fgl2		Ap1s2
Als2cr4			B3gat3	Fgr		Ap1s3
Alx4			B3gnt1	Fhl2		Ap2a1
Amacr			B3gnt2	Figf		Ap2a2
Ambp			B3gnt3	Fignl1		Ap2b1
Ambra1			B3gnt6	Fli1		Ap2m1
Amd1			B3gnt7	Flrt3		Ap2s1
Amd2			B3gnt8	Flt3		Ap3b1
Amdhd2			B3gnt9-ps	Flywch1		Ap3b2
Amfr			B3gntl1	Fmnl2		Ap3d1
Amhr2			B4galnt2	Fmo2		Ap3m1
Amica1			B4galnt3	Fmo4		Ap3m2
Amigo1			B4galt1	Fmo5		Ap3s1
Amigo2			B4galt2	Fmr1		Ap3s2
Amigo3			B4galt3	Fndc3a		Ap4b1
Ammecr1			B4galt4	Fndc7		Ap4e1
Ammecr1l			B4galt7	Fnip1		Ap4m1
Amn			B630005N14Rik	Folr4		Ap4s1
Amn1			B630019K06Rik	Fos		Apaf1
Amot			B930041F14Rik	Fosb		Apba1
Amotl1			B9d1	Fosl2		Apba2
Amotl2			B9d2	Foxj3		Apba3
Ampd2			Bace2	Foxn2		Apbb1
Ampd3			Bad	Foxo1		Apbb1ip
Amph			Bag1	Foxq1		Apbb2
Amt			Bag2	Fpr1		Apbb3
Amy1			Bag3	Fras1		Apc
Amy2a5			Bag5	Frat1		Apcdd1
Amy2b			Bahcc1	Frk		Apeh
Amz1			Bahd1	Frmd3		Apex1
Amz2			Bai1	Frmd8		Apex2
Anapc1			Bai3	Fsd1		Aph1a
Anapc10			Baiap2l1	Fsd1l		Aph1b
Anapc11			Baiap2l2	Ftsj3		Aph1c
Anapc13			Baiap3	Ftsjd1		Api5
Anapc16			Bambi	Fuca2		Apip
Anapc2			Banf1	Fut1		Apitd1
Anapc4			Banp	Fyb		Aplf
Anapc5			Bap1	Fzd4		Apln
Anapc7			Bat1a	G630016D24Rik		Aplnr
Ang2			Bat3	G630090E17Rik		Aplp1
Ang3			Batf2	Gab2		Aplp2
Ang4			Bax	Gabpa		Apoa1
Ang6			Baz1b	Gabpb1		Apoa1bp
Angel1			Baz2a	Gabra2		Apoa2
Angel2			Baz2b	Gabra3		Apoa4
Angpt1			BB287469	Gadd45a		Apob
Angpt2			Bbc3	Gadd45g		Apob48r
Angptl1			Bbs1	Gal3st2		Apobec1
Angptl2			Bbs10	Gal3st3		Apobec2
Angptl4			Bbs12	Galk1		Apobec3
Angptl6			Bbs2	Galm		Apoc2
Angptl7			Bbs4	Ganab		Apoc3
Ank			Bbs5	Ganc		Apod
Ank1			Bbs7	Gapt		Apoe
Ank2			Bbx	Gas2		Apof
Ank3			BC002230	Gas2l3		Apoh
Ankdd1b			BC003266	Gata3		Apol10a
Ankfy1			BC003965	Gata5		Apol10b
Ankhd1			BC004004	Gata6		Apol11b
Ankib1			BC005624	Gatsl2		Apol6
Ankle1			BC005764	Gbgt1		Apol7a
Ankle2			BC006779	Gbp1		Apol7b
Ankmy2			BC013529	Gbp10		Apol7c
Ankra2			BC016579	Gbp11		Apol8
Ankrd1			BC017158	Gbp2		Apol9a
Ankrd10			BC017612	Gbp3		Apol9b
Ankrd11			BC017643	Gbp4		Apold1
Ankrd12			BC018242	Gbp5		Apoo
Ankrd13a			BC018507	Gbp8		Apool
Ankrd13b			BC020535	Gbp9		App
Ankrd13c			BC021614	Gca		Appbp2
Ankrd13d			BC021891	Gcap14		Appl1
Ankrd16			BC022687	Gcc2		Appl2
Ankrd17			BC023814	Gcet2		Aprt
Ankrd22			BC023829	Gchfr		Aptx
Ankrd23			BC024139	Gcnt4		Aqp1
Ankrd24			BC024479	Gcom1		Aqp11
Ankrd26			BC024659	Gda		Aqp3
Ankrd27			BC024814	Gde1		Aqp4
Ankrd28			BC026585	Gdf3		Aqp7
Ankrd29			BC026590	Gdf9		Aqr
Ankrd32			BC027231	Gdi2		Araf
Ankrd35			BC028528	Gdpd1		Arap1
Ankrd37			BC029214	Gdpd2		Arap2
Ankrd39			BC030307	Gemin6		Arap3
Ankrd40			BC030336	Gen1		Arcn1
Ankrd42			BC030500	Gfod1		Areg
Ankrd43			BC031181	Ggct		Arf1
Ankrd44			BC031353	Ggt1		Arf2
Ankrd45			BC031781	Ghrl		Arf3
Ankrd46			BC032203	Gimap1		Arf4
Ankrd49			BC037034	Gimap3		Arf5
Ankrd50			BC046331	Gimap4		Arf6
Ankrd52			BC048355	Gimap5		Arfgap1
Ankrd54			BC048403	Gimap6		Arfgap2
Ankrd55			BC048507	Gimap7		Arfgap3
Ankrd56			BC048644	Gimap8		Arfgef1
Ankrd57			BC049352	Gin1		Arfgef2
Ankrd6			BC049715	Gins3		Arfip1
Ankrd9			BC049730	Git1		Arfip2
Anks1			BC049762	Gja1		Arfrp1
Anks3			BC051019	Gjb2		Arg1
Anks4b			BC051070	Gjc3		Arg2
Anks6			BC051142	Gk2		Arglu1
Ankzf1			BC053749	Gkap1		Arhgap1
Anln			BC055004	Gkn3		Arhgap10
Ano1			BC055324	Glce		Arhgap11a
Ano10			BC056474	Glipr1		Arhgap12
Ano2			BC057022	Glod5		Arhgap15
Ano4			BC057079	Glrb		Arhgap17
Ano5			BC060267	Glrx		Arhgap18
Ano6			BC067068	Gls		Arhgap19
Ano7			BC068157	Glt28d2		Arhgap20
Ano8			BC068281	Gltpd1		Arhgap21
Ano9			BC088983	Gltscr1		Arhgap23
Anp32a			BC100530	Glud1		Arhgap24
Anp32b			Bcam	Glycam1		Arhgap25
Anp32e			Bcar3	Gm10324		Arhgap26
Anpep			Bcas1	Gm10345		Arhgap27
Antxr1			Bcat2	Gm106		Arhgap28
Antxr2			Bccip	Gm1060		Arhgap29
Anxa1			Bcdin3d	Gm10639		Arhgap30
Anxa11			Bckdha	Gm1123		Arhgap31
Anxa13			Bckdhb	Gm11437		Arhgap32
Anxa2			Bckdk	Gm11545		Arhgap33
Anxa3			Bcl10	Gm11992		Arhgap39
Anxa4			Bcl2	Gm12185		Arhgap4
Anxa5			Bcl2l12	Gm12250		Arhgap42
Anxa6			Bcl2l13	Gm12253		Arhgap44
Anxa7			Bcl2l14	Gm13051		Arhgap5
Anxa8			Bcl2l2	Gm13102		Arhgap6
Anxa9			Bcl3	Gm13139		Arhgap8
Aoah			Bcl6	Gm13152		Arhgap9
Aoc2			Bcl6b	Gm13154		Arhgdia
Aoc3			Bcl7a	Gm13251		Arhgdib
Aox1			Bcl7b	Gm1332		Arhgdig
Ap1ar			Bcl9	Gm14085		Arhgef1
Ap1b1			Bcl9l	Gm14124		Arhgef10
Ap1g1			Bcorl1	Gm16378		Arhgef10l
Ap1g2			Bcs1l	Gm239		Arhgef11
Ap1m1			Bdh1	Gm2a		Arhgef12
Ap1m2			Bdkrb1	Gm3604		Arhgef15
Ap1s1			Bdkrb2	Gm4027		Arhgef16
Ap1s2			Bdnf	Gm4841		Arhgef17
Ap1s3			Becn1	Gm4951		Arhgef18
Ap2a1			Bend3	Gm505		Arhgef19
Ap2a2			Best1	Gm5134		Arhgef2
Ap2b1			Best2	Gm5136		Arhgef25
Ap2m1			Bet1l	Gm5150		Arhgef26
Ap2s1			Bex1	Gm5431		Arhgef3
Ap3b1			Bex2	Gm5465		Arhgef37
Ap3b2			Bex4	Gm600		Arhgef38
Ap3d1			Bfar	Gm6289		Arhgef40
Ap3m1			Bglap2	Gm6320		Arhgef5
Ap3m2			Bglap-rs1	Gm6460		Arhgef6
Ap3s1			Bgn	Gm6484		Arhgef7
Ap3s2			Bhlhb9	Gm684		Arhgef9
Ap4b1			Bhlhe40	Gm7092		Arid1a
Ap4e1			Bicc1	Gm71		Arid1b
Ap4m1			Bicd2	Gm7609		Arid2
Ap4s1			Bid	Gm826		Arid3a
Apaf1			Bik	Gm8300		Arid3b
Apba1			Bin3	Gm8369		Arid4a
Apba2			Birc5	Gm8817		Arid4b
Apba3			Bivm	Gm885		Arid5a
Apbb1			Blcap	Gm962		Arid5b
Apbb1ip			Blk	Gm9705		Arih1
Apbb2			Blmh	Gm9992		Arih2
Apbb3			Blnk	Gmfb		Arl1
Apc			Bloc1s1	Gmppb		Arl10
Apc2			Bloc1s2	Gmps		Arl11
Apcdd1			Bloc1s3	Gna11		Arl13b
Apeh			Blvra	Gna13		Arl14
Apex1			Blvrb	Gnai3		Arl15
Apex2			Bmf	Gnaq		Arl16
Aph1a			Bmp1	Gng12		Arl2
Aph1b			Bmp2	Gnl3		Arl2bp
Aph1c			Bmp3	Gnl3l		Arl3
Api5			Bmp4	Gnpda1		Arl4a
Apip			Bmp6	Gnptab		Arl4c
Apitd1			Bmp7	Gns		Arl4d
Aplf			Bmp8a	Golga1		Arl5a
Apln			Bmper	Golph3		Arl5b
Aplnr			Bmpr1b	Golt1a		Arl5c
Aplp1			Bms1	Golt1b		Arl6
Aplp2			Bmyc	Gosr1		Arl6ip1
Apoa1			Bnc2	Gosr2		Arl6ip4
Apoa1bp			Bnip1	Got1		Arl6ip5
Apoa2			Bnip3	Gp49a		Arl6ip6
Apoa4			Bnip3l	Gpbp1		Arl8a
Apob			Bnipl	Gpbp1l1		Arl8b
Apob48r			Boc	Gpc4		Armc1
Apobec1			Bod1	Gpd1		Armc10
Apobec2			Bod1l	Gpkow		Armc2
Apobec3			Bok	Gpm6a		Armc5
Apoc1			Bola1	Gpnmb		Armc6
Apoc2			Bola2	Gpr107		Armc7
Apoc3			Bola3	Gpr116		Armc8
Apoc4			Bop1	Gpr126		Armc9
Apod			Bphl	Gpr128		Armcx1
Apoe			Bptf	Gpr132		Armcx2
Apof			Brap	Gpr133		Armcx3
Apoh			Brd2	Gpr141		Armcx6
Apol10a			Brd3	Gpr155		Arnt
Apol10b			Brd4	Gpr157		Arnt2
Apol11b			Brd7	Gpr165		Arntl
Apol6			Brd8	Gpr17		Arpc1a
Apol7a			Brd9	Gpr171		Arpc1b
Apol7b			Brdt	Gpr172b		Arpc2
Apol7c			Bre	Gpr18		Arpc3
Apol8			Brf1	Gpr183		Arpc4
Apol9a			Brf2	Gpr22		Arpc5
Apol9b			Brix1	Gpr31c		Arpc5l
Apold1			Brms1	Gpr34		Arpp19
Apon			Brms1l	Gpr39		Arrb1
Apoo			Brp16	Gpr55		Arrb2
Apool			Brp44	Gpr65		Arrdc1
App			Brp44l	Gpr77		Arrdc2
Appbp2			Brpf1	Gpr81		Arrdc3
Appl1			Brpf3	Gpr82		Arrdc4
Appl2			Brsk1	Gpr89		Arsa
Aprt			Brsk2	Gprin3		Arsb
Aptx			Bscl2	Gpsm2		Arsg
Aqp1			Bsdc1	Gpt		Arsj
Aqp11			Bsg	Gpx2		Arsk
Aqp12			Bsn	Gpx5		Art2a-ps
Aqp3			Bspry	Gramd1b		Art2b
Aqp4			Bst2	Gramd1c		Art3
Aqp7			Btaf1	Gramd2		Art4
Aqp8			Btbd1	Gramd3		Arv1
Aqp9			Btbd10	Grm1		Arvcf
Aqr			Btbd2	Grm3		As3mt
Araf			Btbd3	Grm5		Asah1
Arap1			Btc	Gsdma2		Asah2
Arap2			Btf3	Gsdmd		Asap1
Arap3			Btf3l4	Gsk3b		Asap2
Arcn1			Btg1	Gsr		Asap3
Areg			Btg2	Gsta1		Asb1
Arf1			Btg3	Gsta2		Asb13
Arf2			Btn1a1	Gsta4		Asb2
Arf3			Btn2a2	Gstm3		Asb3
Arf4			Btrc	Gstm6		Asb4
Arf5			Bub3	Gsto1		Asb6
Arf6			Bud13	Gtdc1		Asb7
Arfgap1			Bud31	Gtf2a1		Asb8
Arfgap2			Bves	Gtf2b		Ascc1
Arfgap3			Bysl	Gtf2e1		Ascc2
Arfgef1			C030006K11Rik	Gtf3c3		Ascc3
Arfgef2			C030046I01Rik	Gtpbp10		Ascl2
Arfip1			C030048B08Rik	Gtpbp4		Ascl4
Arfip2			C130022K22Rik	Guca2b		Asf1a
Arfrp1			C130039O16Rik	Gyk		Asf1b
Arg1			C1galt1	Gykl1		Ash1l
Arg2			C1galt1c1	Gzf1		Ash2l
Arglu1			C1qtnf1	Gzma		Asl
Arhgap1			C1qtnf2	Gzmb		Asna1
Arhgap10			C1qtnf3	H2-Aa		Asns
Arhgap11a			C1qtnf4	H2-Ab1		Asnsd1
Arhgap12			C1qtnf6	H2afv		Aspa
Arhgap15			C1qtnf7	H2afx		Aspg
Arhgap17			C1qtnf9	H2afy2		Asph
Arhgap18			C1rl	H2-Bl		Aspm
Arhgap19			C1s	H2-D1		Aspn
Arhgap20			C230052I12Rik	H2-DMa		Asprv1
Arhgap21			C2cd2	H2-DMb1		Aspscr1
Arhgap22			C2cd3	H2-DMb2		Asrgl1
Arhgap23			C2cd4b	H2-Eb1		Ass1
Arhgap24			C2cd4c	H2-Eb2		Aste1
Arhgap25			C3	H2-Gs10		Astn1
Arhgap26			C330006K01Rik	H2-K1		Asxl1
Arhgap27			C330018D20Rik	H2-M10.1		Asxl2
Arhgap28			C330019G07Rik	H2-M10.2		Atad1
Arhgap29			C330019L16Rik	H2-M10.3		Atad2
Arhgap30			C330021F23Rik	H2-M10.5		Atad2b
Arhgap31			C4a	H2-M10.6		Atad3a
Arhgap32			C4b	H2-M11		Atad5
Arhgap33			C530028O21Rik	H2-M2		Atat1
Arhgap39			C630004H02Rik	H2-M5		Atcay
Arhgap4			C730048C13Rik	H2-Oa		Ate1
Arhgap42			C77080	H2-Ob		Atf1
Arhgap44			C77370	H2-Q1		Atf2
Arhgap5			C80913	H2-Q2		Atf3
Arhgap6			C85492	H2-Q8		Atf4
Arhgap8			C87436	H2-T10		Atf5
Arhgap9			C8g	H2-T22		Atf6
Arhgdia			C9	H2-T24		Atf6b
Arhgdib			Cab39	H2-t9		Atf7
Arhgdig			Cab39l	Hace1		Atf7ip
Arhgef1			Cabin1	Hadh		Atf7ip2
Arhgef10			Cables2	Hat1		Atg10
Arhgef10l			Cabp2	Haus2		Atg12
Arhgef11			Cabp4	Haus6		Atg13
Arhgef12			Cabyr	Havcr2		Atg16l1
Arhgef15			Cachd1	Hba-a2		Atg16l2
Arhgef16			Cacna1a	Hbb-bh1		Atg2a
Arhgef17			Cacna1b	Hbegf		Atg2b
Arhgef18			Cacna1c	Hbs1l		Atg3
Arhgef19			Cacna1e	Hccs		Atg4a
Arhgef2			Cacna1f	Hck		Atg4b
Arhgef25			Cacna2d1	Hcls1		Atg4c
Arhgef26			Cacna2d2	Hcn1		Atg4d
Arhgef3			Cacna2d3	Hcst		Atg5
Arhgef37			Cacna2d4	Hdac9		Atg7
Arhgef38			Cacng2	Hdgfl1		Atg9a
Arhgef4			Cad	Hdhd3		Athl1
Arhgef40			Cadm2	Hdlbp		Atic
Arhgef5			Cadm3	Heatr1		Atl1
Arhgef6			Cadm4	Heatr5a		Atl2
Arhgef7			Cadps	Heatr5b		Atl3
Arhgef9			Cadps2	Hectd1		Atm
Arid1a			Cage1	Hecw1		Atmin
Arid1b			Calb2	Hecw2		Atn1
Arid2			Calca	Hells		Atoh1
Arid3a			Calcb	Helz		Atoh8
Arid3b			Calcoco1	Herc1		Atox1
Arid4a			Cald1	Herc3		Atp10a
Arid4b			Calhm2	Herc6		Atp10b
Arid5a			Calm3	Hes2		Atp10d
Arid5b			Caln1	Hexb		Atp11a
Arih1			Calr3	Hey1		Atp11b
Arih2			Calr4	Hgf		Atp11c
Arl1			Caly	Hhex		Atp13a1
Arl10			Camk1	Hhip		Atp13a2
Arl11			Camk2b	Hif1a		Atp13a3
Arl13b			Camk2n1	Hip1		Atp1a1
Arl14			Camk2n2	Hist1h2ae		Atp1a2
Arl15			Camkk1	Hkdc1		Atp1a3
Arl16			Camkk2	Hlf		Atp1a4
Arl2			Caml	Hmg1l1		Atp1b1
Arl2bp			Camsap1l1	Hmgb1		Atp1b2
Arl3			Camta1	Hmgb3		Atp1b3
Arl4a			Cand1	Hmmr		Atp2a1
Arl4c			Cand2	Hn1l		Atp2a2
Arl4d			Cap2	Hnf4g		Atp2a3
Arl5a			Capg	Hnrnpa0		Atp2b1
Arl5b			Capn10	Hnrnpab		Atp2b2
Arl5c			Capn11	Hnrnph2		Atp2b3
Arl6			Capn13	Hnrnpl		Atp2b4
Arl6ip1			Capn2	Hnrnpu		Atp2c1
Arl6ip4			Capn5	Hnrpll		Atp2c2
Arl6ip5			Capn6	Hook1		Atp4a
Arl6ip6			Capn7	Hoxc4		Atp5a1
Arl8a			Capn8	Hoxc8		Atp5b
Arl8b			Capn9	Hpgd		Atp5c1
Armc1			Capns1	Hpse2		Atp5d
Armc10			Caprin2	Hrk		Atp5e
Armc2			Capsl	Hs2st1		Atp5f1
Armc3			Car1	Hs6st2		Atp5g1
Armc5			Car10	Hsd17b11		Atp5g2
Armc6			Car11	Hsd17b4		Atp5g3
Armc7			Car12	Hsd17b6		Atp5h
Armc8			Car15	Hsd17b7		Atp5j
Armc9			Car2	Hsf5		Atp5j2
Armcx1			Car3	Hsp90aa1		Atp5k
Armcx2			Car4	Hsp90b1		Atp5l
Armcx3			Car5b	Hspa12a		Atp5o
Armcx6			Car7	Hspa13		Atp5s
Arnt			Car8	Hspa5		Atp5sl
Arnt2			Car9	Htatsf1		Atp6ap1
Arntl			Card10	Hyi		Atp6ap2
Arntl2			Card14	Hyou1		Atp6v0a1
Arpc1a			Card9	I830077J02Rik		Atp6v0a2
Arpc1b			Carhsp1	Iars		Atp6v0b
Arpc2			Carns1	Iars2		Atp6v0c
Arpc3			Cars	Icos		Atp6v0d1
Arpc4			Cars2	Icosl		Atp6v0d2
Arpc5			Cartpt	Id2		Atp6v0e
Arpc5l			Casc1	Ide		Atp6v0e2
Arpp19			Casc3	Idh3a		Atp6v1a
Arpp21			Casc4	Ido1		Atp6v1b2
Arrb1			Casd1	Ifi203		Atp6v1c1
Arrb2			Caskin1	Ifi204		Atp6v1d
Arrdc1			Caskin2	Ifi205		Atp6v1e1
Arrdc2			Casp1	Ifi27l2b		Atp6v1f
Arrdc3			Casp14	Ifi30		Atp6v1g1
Arrdc4			Casp2	Ifi35		Atp6v1g2
Arsa			Casp9	Ifi44		Atp6v1h
Arsb			Casq2	Ifih1		Atp7a
Arsg			Catsper2	Ifitm6		Atp8a1
Arsi			Catsper4	Ifnar1		Atp8a2
Arsj			Catsperg1	Ifnar2		Atp8b1
Arsk			Catsperg2	Ifngr2		Atp8b2
Art2a-ps			Cav1	Ifrd1		Atp8b4
Art2b			Cav2	Ift20		Atp8b5
Art3			Cav3	Igj		Atp9a
Art4			Cbara1	Igsf3		Atp9b
Art5			Cbl	Igsf6		Atpaf1
Arv1			Cblb	Igtp		Atpaf2
Arvcf			Cblc	Iigp1		Atpbd4
Arx			Cbln2	Ikzf1		Atpif1
As3mt			Cbln3	Ikzf3		Atr
Asah1			Cbr1	Ikzf5		Atrip
Asah2			Cbr2	Il10ra		Atrn
Asap1			Cbr3	Il10rb		Atrnl1
Asap2			Cbr4	Il11		Atrx
Asap3			Cbwd1	Il12b		Atxn1
Asb1			Cbx1	Il12rb2		Atxn10
Asb11			Cbx4	Il13ra1		Atxn1l
Asb13			Cbx7	Il16		Atxn2
Asb2			Cby1	Il17rd		Atxn2l
Asb3			Cc2d1a	Il18		Atxn3
Asb4			Cc2d1b	Il18bp		Atxn7
Asb5			Cc2d2a	Il18rap		Atxn7l1
Asb6			Ccbl1	Il1a		Atxn7l2
Asb7			Ccbl2	Il1b		Atxn7l3
Asb8			Ccbp2	Il1r2		Atxn7l3b
Ascc1			Ccdc101	Il1rl1		AU015228
Ascc2			Ccdc102a	Il1rl2		AU019823
Ascc3			Ccdc103	Il21r		AU021092
Ascl1			Ccdc104	Il22ra1		AU022252
Ascl2			Ccdc106	Il22ra2		AU022870
Ascl4			Ccdc107	Il23r		AU023871
Asf1a			Ccdc108	Il27		AU040320
Asf1b			Ccdc109b	Il27ra		AU041133
Ash1l			Ccdc111	Il2ra		Auh
Ash2l			Ccdc112	Il2rb		Aup1
Asl			Ccdc113	Il2rg		Aurka
Asna1			Ccdc114	Il4ra		Aurkaip1
Asns			Ccdc115	Il7r		Aurkb
Asnsd1			Ccdc117	Ilvbl		Auts2
Aspa			Ccdc12	Immp2l		AV249152
Aspg			Ccdc122	Impa1		Aven
Asph			Ccdc123	Impact		Avil
Asphd2			Ccdc124	Impad1		Avl9
Aspm			Ccdc126	Impg1		Avpi1
Aspn			Ccdc129	Impg2		Avpr1a
Asprv1			Ccdc130	Ing3		Avpr1b
Aspscr1			Ccdc134	Ing5		AW112010
Asrgl1			Ccdc137	Ino80c		AW146020
Ass1			Ccdc14	Inpp5b		AW146154
Aste1			Ccdc141	Inpp5d		AW209491
Astn1			Ccdc142	Insl6		AW549877
Astn2			Ccdc146	Ints12		AW551984
Asxl1			Ccdc148	Ints2		AW554918
Asxl2			Ccdc15	Ints7		AW555464
Asxl3			Ccdc153	Ipmk		Awat2
Atad1			Ccdc159	Ipo7		Axin1
Atad2			Ccdc160	Ipo8		Axin2
Atad2b			Ccdc162	Iqcg		Axl
Atad3a			Ccdc163	Iqgap2		AY074887
Atad5			Ccdc17	Ireb2		AY358078
Atat1			Ccdc19	Irf2bp2		AY761184
Atcay			Ccdc21	Irf4		Azi2
Ate1			Ccdc22	Irf5		Azin1
Atf1			Ccdc28a	Irf6		B020018G12Rik
Atf2			Ccdc28b	Irf8		B230118H07Rik
Atf3			Ccdc3	Irgm2		B230120H23Rik
Atf4			Ccdc30	Isg20l2		B230208H17Rik
Atf5			Ccdc32	Isoc1		B230217C12Rik
Atf6			Ccdc34	Ispd		B230219D22Rik
Atf6b			Ccdc36	Itch		B230312A22Rik
Atf7			Ccdc39	Itfg3		B2m
Atf7ip			Ccdc40	Itga4		B3galnt1
Atf7ip2			Ccdc41	Itga6		B3galnt2
Atg10			Ccdc43	Itga8		B3galt1
Atg12			Ccdc45	Itgad		B3galt2
Atg13			Ccdc48	Itgae		B3galt4
Atg16l1			Ccdc51	Itgal		B3galt5
Atg16l2			Ccdc55	Itgam		B3galt6
Atg2a			Ccdc56	Itgav		B3galtl
Atg2b			Ccdc57	Itgax		B3gat2
Atg3			Ccdc58	Itgb1bp1		B3gat3
Atg4a			Ccdc59	Itgb2		B3gnt1
Atg4b			Ccdc60	Itgb7		B3gnt2
Atg4c			Ccdc61	Itih3		B3gnt3
Atg4d			Ccdc62	Itk		B3gnt4
Atg5			Ccdc64	Itpripl1		B3gnt5
Atg7			Ccdc64b	Itpripl2		B3gnt6
Atg9a			Ccdc65	Iws1		B3gnt7
Atg9b			Ccdc66	Iyd		B3gnt8
Athl1			Ccdc68	Jag1		B3gnt9-ps
Atic			Ccdc71	Jak1		B3gntl1
Atl1			Ccdc73	Jak2		B430306N03Rik
Atl2			Ccdc74a	Jam2		B4galnt1
Atl3			Ccdc75	Jarid2		B4galnt2
Atm			Ccdc76	Jdp2		B4galnt3
Atmin			Ccdc77	Jhdm1d		B4galnt4
Atn1			Ccdc78	Jmjd1c		B4galt1
Atoh1			Ccdc8	Jmy		B4galt2
Atoh8			Ccdc80	Junb		B4galt3
Atox1			Ccdc84	Kalrn		B4galt4
Atp10a			Ccdc85a	Kcnab2		B4galt5
Atp10b			Ccdc85b	Kcnj10		B4galt6
Atp10d			Ccdc85c	Kcnj13		B4galt7
Atp11a			Ccdc86	Kcnj15		B630005N14Rik
Atp11b			Ccdc87	Kcnj16		B630019K06Rik
Atp11c			Ccdc88b	Kcnj2		B930041F14Rik
Atp12a			Ccdc88c	Kcnk10		B9d1
Atp13a1			Ccdc89	Kcnn3		B9d2
Atp13a2			Ccdc9	Kcnq5		Baat
Atp13a3			Ccdc90a	Kcnu1		Bace1
Atp1a1			Ccdc91	Kctd12		Bace2
Atp1a2			Ccdc92	Kctd12b		Bach1
Atp1a3			Ccdc94	Kctd6		Bach2
Atp1a4			Ccdc97	Kdelr1		Bad
Atp1b1			Ccdc99	Kdelr2		Bag1
Atp1b2			Cchcr1	Kdm2a		Bag2
Atp1b3			Cckar	Kdm5a		Bag3
Atp2a1			Ccl12	Kdm5c		Bag4
Atp2a2			Ccl2	Kdm6a		Bag5
Atp2a3			Ccl21a	Kdm6b		Bahcc1
Atp2b1			Ccl21b	Kdr		Bahd1
Atp2b2			Ccl27a	Kdsr		Bai3
Atp2b3			Ccl6	Khdrbs1		Baiap2
Atp2b4			Ccl7	Khk		Baiap2l1
Atp2c1			Ccl8	Kif11		Baiap2l2
Atp2c2			Ccl9	Kif15		Baiap3
Atp4a			Ccm2	Kif18a		Bak1
Atp5a1			Ccna1	Kif1b		Bambi
Atp5b			Ccna2	Kif20b		Banf1
Atp5c1			Ccnb2	Kif23		Bank1
Atp5d			Ccndbp1	Kif27		Banp
Atp5e			Ccne1	Kif2a		Bap1
Atp5f1			Ccnf	Kif4		Bard1
Atp5g1			Ccng1	Kif5b		Barx2
Atp5g2			Ccnh	Kitl		Basp1
Atp5g3			Ccni	Kl		Bat1a
Atp5h			Ccnj	Klf10		Bat3
Atp5j			Ccnk	Klf13		Batf
Atp5j2			Ccnl1	Klf14		Batf2
Atp5k			Ccnl2	Klf15		Batf3
Atp5l			Ccnt1	Klhdc9		Bax
Atp5o			Ccnt2	Klhl11		Baz1a
Atp5s			Ccny	Klhl28		Baz1b
Atp5sl			Ccrl1	Klhl6		Baz2a
Atp6ap1			Ccrn4l	Klhl9		Baz2b
Atp6ap2			Ccs	Klk8		BB287469
Atp6v0a1			Cct2	Klra2		Bbc3
Atp6v0a2			Cct3	Klra6		Bbox1
Atp6v0a4			Cct4	Klrb1b		Bbs1
Atp6v0b			Cct5	Klrb1c		Bbs10
Atp6v0c			Cct6b	Klrd1		Bbs12
Atp6v0d1			Cct7	Klre1		Bbs2
Atp6v0d2			Cct8	Klrg1		Bbs4
Atp6v0e			Cd109	Klri2		Bbs5
Atp6v0e2			Cd14	Kmo		Bbs7
Atp6v1a			Cd164l2	Kntc1		Bbs9
Atp6v1b2			Cd177	Kpna1		Bbx
Atp6v1c1			Cd19	Kpna3		BC002230
Atp6v1d			Cd1d1	Kpna4		BC003266
Atp6v1e1			Cd1d2	Kpnb1		BC003331
Atp6v1e2			Cd2	Krt20		BC003965
Atp6v1f			Cd200	Krt222		BC004004
Atp6v1g1			Cd200r2	Krt75		BC005537
Atp6v1g2			Cd207	Ksr1		BC005561
Atp6v1h			Cd209f	Kti12		BC005624
Atp7a			Cd248	Kynu		BC005764
Atp7b			Cd24a	L2hgdh		BC006779
Atp8a1			Cd274	Lag3		BC013529
Atp8a2			Cd276	Lama1		BC013712
Atp8b1			Cd2bp2	Lama3		BC016423
Atp8b2			Cd300e	Lamp2		BC016495
Atp8b4			Cd300lb	Lancl2		BC016579
Atp8b5			Cd300ld	Lap3		BC017158
Atp9a			Cd300lh	Laptm5		BC017612
Atp9b			Cd320	Larp1		BC017643
Atpaf1			Cd34	Larp1b		BC017647
Atpaf2			Cd38	Larp4b		BC018507
Atpbd4			Cd3eap	Larp7		BC019943
Atpif1			Cd46	Lars		BC020535
Atr			Cd59a	Lasp1		BC021614
Atrip			Cd59b	Lass2		BC021785
Atrn			Cd63	Lass6		BC021891
Atrnl1			Cd68	Lat		BC023814
Atrx			Cd82	Lats1		BC023829
Atxn1			Cd83	Lax1		BC024139
Atxn10			Cd9	Lbr		BC024479
Atxn1l			Cd99l2	Lcn2		BC024659
Atxn2			Cdan1	Lcor		BC024814
Atxn2l			Cdc123	Lcp1		BC026585
Atxn3			Cdc14a	Lcp2		BC026590
Atxn7			Cdc16	Lekr1		BC026782
Atxn7l1			Cdc20	Lemd3		BC027231
Atxn7l2			Cdc23	Lgals2		BC028528
Atxn7l3			Cdc25b	Lgals9		BC029214
Atxn7l3b			Cdc25c	Lgmn		BC030307
AU015228			Cdc26	Lgr4		BC030336
AU018091			Cdc34	Lgr5		BC030476
AU019823			Cdc37	Lhpp		BC030500
AU021092			Cdc37l1	Lhx5		BC030867
AU022252			Cdc42bpa	Lhx9		BC031181
AU022870			Cdc42bpb	Lifr		BC031353
AU023871			Cdc42bpg	Lig4		BC031781
AU040320			Cdc42ep1	Lilra5		BC032203
AU041133			Cdc42ep3	Lilra6		BC037034
Auh			Cdc42ep4	Lilrb3		BC037703
Aup1			Cdc42ep5	Limd1		BC046331
Aurka			Cdc5l	Lingo4		BC046404
Aurkaip1			Cdca3	Lipe		BC048355
Aurkb			Cdca4	Liph		BC048403
Auts2			Cdca5	Lipm		BC048507
AV249152			Cdca7	Lipo1		BC048546
Aven			Cdca8	Lman1		BC049715
Avil			Cdcp1	Lmbrd1		BC049730
Avl9			Cdh1	Lmbrd2		BC051142
Avpi1			Cdh13	Lmcd1		BC052040
Avpr1a			Cdh19	Lmo7		BC053749
Avpr1b			Cdh2	Lnpep		BC055004
Avpr2			Cdh26	LOC100502841		BC055324
AW112010			Cdh3	Lpar3		BC056474
AW146020			Cdh4	Lpar5		BC057079
AW146154			Cdh5	Lpcat3		BC067068
AW209491			Cdh6	Lphn3		BC068281
AW549877			Cdhr1	Lpxn		BC088983
AW551984			Cdk1	Lrat		BC089597
AW554918			Cdk10	Lrp12		BC094916
AW555464			Cdk16	Lrp4		Bcam
Awat2			Cdk17	Lrrc16a		Bcap29
Axin1			Cdk20	Lrrc19		Bcap31
Axin2			Cdk2ap1	Lrrc32		Bcar1
Axl			Cdk2ap2	Lrrc41		Bcar3
AY074887			Cdk4	Lrrc50		Bcas1
AY358078			Cdk5	Lrrc55		Bcas2
AY761184			Cdk5rap1	Lrrc58		Bcas3
AY761185			Cdk5rap2	Lrrc59		Bcat1
Azgp1			Cdk5rap3	Lrrc8a		Bcat2
Azi1			Cdk6	Lrrc8b		Bccip
Azi2			Cdk7	Lrrc8c		Bcdin3d
Azin1			Cdk8	Lrrn1		Bche
B020018G12Rik			Cdk9	Lrrn3		Bckdha
B230118H07Rik			Cdkal1	Lrrtm2		Bckdhb
B230120H23Rik			Cdkl1	Lsm1		Bckdk
B230208H17Rik			Cdkl2	Lsm3		Bcl10
B230217C12Rik			Cdkl4	Lsm5		Bcl11a
B230219D22Rik			Cdkn1a	Lst1		Bcl11b
B230312A22Rik			Cdkn2aipnl	Lta4h		Bcl2
B2m			Cdkn2c	Ltb		Bcl2a1a
B3galnt1			Cdkn2d	Ltbp1		Bcl2a1b
B3galnt2			Cdkn3	Ltbp2		Bcl2a1c
B3galt1			Cdnf	Ltn1		Bcl2a1d
B3galt2			Cdo1	Ltv1		Bcl2l1
B3galt4			Cdon	Luzp1		Bcl2l11
B3galt5			Cdr1	Ly6d		Bcl2l12
B3galt6			Cdr2l	Ly6k		Bcl2l13
B3galtl			Cds2	Ly75		Bcl2l14
B3gat1			Cdsn	Ly86		Bcl2l15
B3gat2			Cdt1	Ly9		Bcl2l2
B3gat3			Cdx1	Lyar		Bcl3
B3gnt1			Cdx2	Lyn		Bcl6
B3gnt2			Cdx4	Lypd6		Bcl6b
B3gnt3			Cdyl2	Lypla1		Bcl7a
B3gnt4			Ceacam10	Lyrm1		Bcl7b
B3gnt5			Ceacam11	Lysmd3		Bcl7c
B3gnt6			Ceacam12	Lyz2		Bcl9
B3gnt7			Ceacam13	Mad2l1		Bcl9l
B3gnt8			Ceacam14	Maf		Bclaf1
B3gnt9-ps			Ceacam19	Mafb		Bcmo1
B3gntl1			Ceacam5	Magi2		Bco2
B430306N03Rik			Ceacam9	Mall		Bcor
B4galnt1			Cebpa	Man1a		Bcorl1
B4galnt2			Cebpd	Man1a2		Bcr
B4galnt3			Cebpg	Man2a1		Bcs1l
B4galnt4			Cebpz	Manea		Bdh1
B4galt1			Cecr2	Manf		Bdh2
B4galt2			Cecr5	Maob		Bdkrb1
B4galt3			Cecr6	Map2k4		Bdkrb2
B4galt4			Cel	Map3k1		Bdnf
B4galt5			Cela1	Map3k13		Bdp1
B4galt6			Cela2a	Map3k2		Bean1
B4galt7			Cela3b	Map3k6		Becn1
B630005N14Rik			Celf1	Map4k1		Bend3
B630019K06Rik			Celf3	Map4k4		Bend4
B930041F14Rik			Celf4	Mapk1		Bend5
B9d1			Celf5	Mapk13		Bend6
B9d2			Celf6	Mapk1ip1l		Bend7
Baat			Celsr1	Mapk4		Best1
Bace1			Celsr2	Mapk6		Bet1
Bace2			Cend1	Mapk8		Bet1l
Bach1			Cenpa	Mapkbp1		Bex1
Bach2			Cenpb	Marcks		Bex2
Bad			Cenpn	Mars2		Bex4
Bag1			Cenpo	Masp1		Bfar
Bag2			Cenpp	Mastl		Bfsp1
Bag3			Cenpt	Matr3		Bglap
Bag4			Cenpv	Mavs		Bglap2
Bag5			Cenpw	Mbd5		Bglap-rs1
Bahcc1			Cep110	Mbnl1		Bgn
Bahd1			Cep135	Mbnl3		Bhlha15
Bai1			Cep152	Mbtd1		Bhlhb9
Bai3			Cep164	Mcart1		Bhlhe40
Baiap2			Cep250	Mcfd2		Bhmt
Baiap2l1			Cep57	Mcm10		Bicc1
Baiap2l2			Cep63	Mcm4		Bicd1
Baiap3			Cep68	Mcm5		Bicd2
Bak1			Cep70	Mcm6		Bid
Bambi			Cep72	Mcoln3		Bik
Banf1			Cep78	Mcpt1		Bin1
Bank1			Cept1	Mcpt2		Bin3
Banp			Cercam	Mctp1		Birc2
Bap1			Cerkl	Mdh1		Birc3
Bard1			Ces1a	Mdh2		Birc5
Barhl2			Ces1b	Mdk		Birc6
Barx2			Ces1c	Me2		Bivm
Basp1			Ces1d	Med1		Blcap
Bat1a			Ces1e	Med13		Blk
Bat3			Ces1f	Mef2a		Blm
Batf			Ces1g	Mef2c		Blmh
Batf2			Ces2a	Megf9		Blnk
Batf3			Ces2b	Melk		Bloc1s1
Bax			Ces2c	Mep1b		Bloc1s2
Baz1a			Cetn1	Mertk		Bloc1s3
Baz1b			Cetn2	Met		Blvra
Baz2a			Cetn3	Mettl4		Blvrb
Baz2b			Cfd	Mettl6		Blzf1
BB287469			Cfdp1	Mex3a		Bmf
Bbc3			Cfl2	Mex3c		Bmi1
Bbox1			Cfp	Mfap1a		Bmp1
Bbs1			Cftr	Mfap1b		Bmp2
Bbs10			Cgn	Mfsd2a		Bmp2k
Bbs12			Cgnl1	Mfsd2b		Bmp3
Bbs2			Cgrrf1	Mfsd7b		Bmp4
Bbs4			Ch25h	Mfsd7c		Bmp5
Bbs5			Chac2	Mfsd8		Bmp6
Bbs7			Chad	Mgam		Bmp7
Bbs9			Chadl	Mgat2		Bmp8a
Bbx			Chaf1a	Mgat4a		Bmp8b
BC002230			Chaf1b	Mgl2		Bmper
BC003266			Chat	Mgst1		Bmpr1a
BC003331			Chchd1	Mia2		Bmpr2
BC003965			Chchd10	Mib1		Bms1
BC004004			Chchd2	Mical1		Bmx
BC005537			Chchd3	Minpp1		Bmyc
BC005561			Chchd4	Mis12		Bnc2
BC005624			Chchd5	Mki67		Bnip1
BC005764			Chchd6	Mkln1		Bnip2
BC006779			Chchd8	Mlec		Bnip3
BC013529			Chd1l	Mll5		Bnip3l
BC013712			Chd2	Mlxipl		Boc
BC016423			Chd3	Mmd		Bod1
BC016495			Chd4	Mmgt1		Bod1l
BC016579			Chd5	Mmp10		Bok
BC017158			Chd6	Mmp13		Bola1
BC017612			Chd7	Mmp24		Bola2
BC017643			Chd8	Mmp25		Bola3
BC017647			Chek2	Mmp3		Bop1
BC018242			Cherp	Mmp8		Bpgm
BC018507			Chfr	Mmp9		Bphl
BC019943			Chga	Mmrn1		Bpil2
BC020535			Chgb	Mms22l		Bpnt1
BC021614			Chi3l1	Mn1		Bptf
BC021785			Chic2	Mnda		Braf
BC021891			Chl1	Mobkl1a		Brap
BC022687			Chmp1a	Mobkl1b		Brca1
BC023814			Chmp1b	Mobkl2b		Brca2
BC023829			Chmp2a	Mobkl2c		Brcc3
BC024139			Chmp4b	Mobkl3		Brd1
BC024479			Chmp5	Mocos		Brd2
BC024659			Chmp6	Mogat2		Brd3
BC024814			Chmp7	Mon1a		Brd4
BC026585			Chn1	Morc1		Brd7
BC026590			Chodl	Morc3		Brd8
BC026782			Chpf2	Morn2		Brd9
BC027231			Chrac1	Mosc1		Brdt
BC028528			Chrd	Mosc2		Bre
BC029214			Chrdl1	Mospd1		Brf1
BC030307			Chrdl2	Mospd2		Brf2
BC030336			Chrm4	Moxd1		Bri3
BC030476			Chrna1	Mpa2l		Bri3bp
BC030500			Chrna10	Mpeg1		Brip1
BC030867			Chrna3	Mphosph10		Brix1
BC031181			Chrna4	Mpi		Brms1
BC031353			Chrna5	Mpp1		Brms1l
[truncated: 13,531 more rows]

## Sheet: level1
	Biological Process	observed_OnlyInColon	up/down_OnlyInColon	2-tail_OnlyInColon	observed_OnlyInSI	up/down_OnlyInSI	2-tail_OnlyInSI	MinP
	metabolic process	184	∨	6.99727e-11	69	∨	0.0562256	6.99727e-11
	multicellular organismal process	168	∧	7.96182e-11	45	∧	0.0407063	7.96182e-11
	cellular component organization or biogenesis	75	∨	2.88462e-06	15	∨	0.000129066	2.88462e-06
	cellular process	370	∨	3.48197e-05	116	∨	0.0968486	3.48197e-05
	multi-organism process	11	∨	0.00178927	12	∧	0.460687	0.00178927
	reproductive process	50	∧	0.00508397	15	∧	0.201076	0.00508397
	biological regulation	264	∨	0.0140482	98	=	0.695418	0.0140482
	immune system process	18	∨	0.0150664	16	∧	0.214294	0.0150664
	localization	2	∨	0.0198646	2	∨	1	0.0198646
	biological adhesion	47	∧	0.0214369	10	=	0.953741	0.0214369
	developmental process	162	∧	0.0248724	52	∧	0.201401	0.0248724
	response to stimulus	119	∨	0.166214	60	∧	0.0473567	0.0473567
	death	21	∨	0.129758	9	∨	1.00376	0.129758
	locomotion	30	∧	0.16454	12	∧	0.185548	0.16454
	reproduction	-	-	-	1	∧	0.21136	0.21136
	cell proliferation	14	∨	0.290413	5	∨	1.02254	0.290413
	signaling	116	∧	0.451456	41	∧	0.307811	0.307811
	rhythmic process	10	∧	0.308262	3	∧	0.62932	0.308262
	establishment of localization	131	∧	0.525153	46	∧	0.326789	0.326789
	growth	12	∧	0.387585	2	∨	1.04762	0.387585
	cell killing	2	∧	0.407466	1	∧	0.44927	0.407466
	signaling process	16	=	1	2	∨	0.423134	0.423134
	pigmentation	1	∨	0.692928	-	-	-	0.692928

## Sheet: level2
	BiologicalProcess	observed_OnlyInColon	up/down_OnlyInColon	2-tail_OnlyInColon	observed_onlyInSI	up/down_onlyInSI	2-tail_OnlyInColon	MinP
	primary metabolic process	160	∨	1.56418e-10	56	∨	0.0304141	1.56418e-10
	cellular metabolic process	123	∨	1.80654e-10	51	∨	0.0172242	1.80654e-10
	nitrogen compound metabolic process	36	∨	2.81987e-10	16	∨	0.0150104	2.81987e-10
	cellular component organization or biogenesis at cellular level	36	∨	3.54343e-09	7	∨	0.000340042	3.54343e-09
	macromolecule metabolic process	124	∨	4.42049e-08	33	∨	0.000748241	4.42049e-08
	multicellular organismal development	73	∧	3.12433e-06	18	∧	0.20107	3.12433e-06
	cellular component organization	75	∨	2.25257e-05	15	∨	0.000562401	2.25257e-05
	digestion	13	∧	3.24295e-05	-	-	-	3.24295e-05
	biosynthetic process	41	∨	6.34936e-05	15	∨	0.207902	6.34936e-05
	cell-cell signaling	41	∧	0.000265382	15	∧	0.0181417	0.000265382
	establishment of protein localization	17	∨	0.000530821	5	∨	0.120742	0.000530821
	small molecule metabolic process	36	∨	0.00113002	21	∧	0.915243	0.00113002
	system process	56	∧	0.0016527	13	∧	0.431187	0.0016527
	response to stress	44	∨	0.00279817	31	∧	0.207015	0.00279817
	pattern specification process	26	∧	0.0028251	5	∧	0.449095	0.0028251
	cell communication	47	∧	0.0039865	16	∧	0.0905841	0.0039865
	adult behavior	11	∧	0.00621475	-	-	-	0.00621475
	regulation of biological process	243	∨	0.00788918	84	∨	0.710165	0.00788918
	cell cycle	10	∨	0.00868578	1	∨	0.075292	0.00868578
	interspecies interaction between organisms	5	∨	0.0111304	3	∨	0.632675	0.0111304
	cell division	5	∨	0.0184831	1	∨	0.238394	0.0184831
	anatomical structure morphogenesis	61	∧	0.0193484	18	∧	0.31806	0.0193484
	cell cycle process	14	∨	0.0215231	5	∨	0.394014	0.0215231
	cellular membrane organization	7	∨	0.0232114	2	∨	0.30318	0.0232114
	anatomical structure development	102	∧	0.0235826	35	∧	0.116146	0.0235826
	cellular developmental process	85	∧	0.0272644	27	∧	0.202031	0.0272644
	cell adhesion	47	∧	0.0321127	10	=	0.93357	0.0321127
	developmental process involved in reproduction	21	∧	0.037262	4	∧	0.705874	0.037262
	keratinization	4	∧	0.0397482	-	-	-	0.0397482
	catabolic process	30	∨	0.0413868	10	∨	0.45082	0.0413868
	detection of stimulus	4	∨	1.11304	6	∧	0.0448752	0.0448752
	response to external stimulus	35	∧	0.31321	18	∧	0.0481118	0.0481118
	oxidation reduction	16	∨	0.0550928	8	∨	0.941143	0.0550928
	taxis	13	∧	0.734263	9	∧	0.0709843	0.0709843
	morphogenesis of a branching structure	12	∧	0.0729517	3	∧	0.435547	0.0729517
	hormone metabolic process	6	∧	0.481556	5	∧	0.0755834	0.0755834
	behavior	22	∧	0.0768789	6	∧	0.349884	0.0768789
	neural precursor cell proliferation	4	∧	0.0784159	-	-	-	0.0784159
	fertilization	5	∧	0.0840095	1	∧	0.213612	0.0840095
	vesicle-mediated transport	17	∨	0.0847796	2	∨	0.0895644	0.0847796
	intermediate filament-based process	4	∧	0.0970215	-	-	-	0.0970215
	response to other organism	4	∨	0.161338	8	∧	0.097024	0.097024
	vesicle targeting	2	∧	0.099738	-	-	-	0.099738
	rhythmic behavior	2	∧	0.099738	-	-	-	0.099738
	developmental growth	10	∧	0.104039	-	-	-	0.104039
	establishment of localization in cell	29	∨	0.10617	6	∨	0.159929	0.10617
	cellular response to stimulus	30	∨	0.107274	13	=	1.03158	0.107274
	T cell selection	1	∧	0.737768	1	∧	0.117554	0.117554
	regulation of biological quality	60	=	1.06061	29	∧	0.11777	0.11777
	response to chemical stimulus	65	∨	0.650248	33	∧	0.120683	0.120683
	multicellular organismal reproductive process	21	∧	0.294245	10	∧	0.122321	0.122321
	ossification	3	∨	1.07563	3	∧	0.126155	0.126155
	coagulation	4	∧	0.905523	3	∧	0.126461	0.126461
	secondary metabolic process	2	=	0.897799	3	∧	0.127977	0.127977
	immune response	11	∨	0.133375	12	∧	0.147235	0.133375
	actin filament-based process	5	∨	0.133815	1	∨	0.338091	0.133815
	consequence of signal transmission	1	∧	0.138094	1	∧	0.267673	0.138094
	macromolecule localization	2	∨	0.139101	2	∨	1.05376	0.139101
	regulation of molecular function	38	∨	0.139176	15	∨	0.954531	0.139176
	response to biotic stimulus	10	∨	0.141914	9	∧	0.352409	0.141914
	transmembrane transport	35	∧	0.161027	13	∧	0.204332	0.161027
	multicellular organismal metabolic process	5	∧	0.16156	-	-	-	0.16156
	cell motility	21	∧	0.174334	6	∧	0.493238	0.174334
	ovulation cycle	2	∧	0.191928	-	-	-	0.191928
	multicellular organismal movement	1	∧	0.191928	-	-	-	0.191928
	circadian rhythm	5	∧	0.192039	-	-	-	0.192039
	cell death	21	∨	0.194012	9	∨	1	0.194012
	sexual reproduction	-	-	-	1	∧	0.199715	0.199715
	regulation of body fluid levels	8	∧	0.744411	5	∧	0.201761	0.201761
	cytokine production	1	∨	1.07563	2	∧	0.206947	0.206947
	leukocyte migration	1	∨	0.732645	3	∧	0.209242	0.209242
	cell recognition	5	∧	0.216061	2	∧	0.319439	0.216061
	ovulation cycle process	2	∨	0.904273	3	∧	0.216072	0.216072
	killing of cells of another organism	2	∧	0.219417	1	∧	0.315815	0.219417
	anatomical structure arrangement	2	∧	0.219417	1	∧	0.315815	0.219417
	cell activation	7	∨	0.23114	5	∧	0.605917	0.23114
	cellular homeostasis	20	=	0.919733	10	∧	0.236999	0.236999
	multicellular organismal response to stress	1	∨	1	2	∧	0.242631	0.242631
	ensheathment of neurons	2	∧	0.635271	1	∧	0.250836	0.250836
	cellular process involved in reproduction	12	∧	0.290964	4	∧	0.477388	0.290964
	transport	128	∧	0.735068	46	∧	0.302672	0.302672
	leukocyte proliferation	3	∧	0.496745	2	∧	0.302847	0.302847
	leukocyte activation	6	∨	0.31054	4	∧	0.888626	0.31054
	signal release	6	∧	0.310582	1	=	0.750764	0.310582
	tolerance induction	1	∧	0.310703	-	-	-	0.310703
	female pregnancy	4	∧	0.331048	2	∧	0.313924	0.313924
	lymphocyte costimulation	-	-	-	1	∧	0.319555	0.319555
	keratinocyte proliferation	-	-	-	1	∧	0.319555	0.319555
	cell projection organization	19	∧	0.41813	6	∧	0.603367	0.41813
	plasma lipoprotein particle clearance	1	∧	0.43027	-	-	-	0.43027
	hemopoietic stem cell proliferation	1	∧	0.441895	-	-	-	0.441895
	response to activity	-	-	-	1	∧	0.445288	0.445288
	developmental maturation	2	∨	0.752557	2	∧	0.445467	0.445467
	visual behavior	2	∧	0.487038	-	-	-	0.487038
	multicellular organism growth	1	∨	1.07563	1	∧	0.487408	0.487408
	immune effector process	3	∨	0.489177	2	=	0.598614	0.489177
	leukocyte homeostasis	1	∨	1.024	1	∧	0.490131	0.490131
	cellular component movement	23	∧	0.49057	6	∧	0.912207	0.49057
	response to dietary excess	1	∧	0.495318	-	-	-	0.495318
	mesenchymal cell proliferation	1	∧	0.495318	-	-	-	0.495318
	anatomical structure regression	1	∧	0.495318	-	-	-	0.495318
	antigen processing and presentation	1	∨	0.823173	1	∧	0.516395	0.516395
	activation of immune response	2	∨	0.528887	2	∧	0.769879	0.528887
	organophosphate metabolic process	7	∨	0.537239	1	∨	0.545611	0.537239
	embryo development	8	∨	0.818731	1	∨	0.55239	0.55239
	cell aging	-	-	-	1	∧	0.569897	0.569897
	anatomical structure formation involved in morphogenesis	12	∨	0.57499	4	∨	0.914337	0.57499
	embryo implantation	2	∧	0.582375	-	-	-	0.582375
	signal transmission	9	∨	0.584264	-	-	-	0.584264
	response to endogenous stimulus	25	∧	0.901136	9	∧	0.593053	0.593053
	secretion by cell	12	∧	0.60054	3	∧	0.890446	0.60054
	aging	4	∨	0.844691	2	∧	0.600826	0.600826
	molting cycle	3	∧	0.665597	1	∧	0.600897	0.600897
	epithelial cell proliferation	2	∧	0.635271	-	-	-	0.635271
	DNA conformation change	-	-	-	1	∧	0.702722	0.702722
	post-embryonic development	2	∨	1.024	1	∧	0.703293	0.703293
	chromosome segregation	1	∨	0.727693	-	-	-	0.727693
	syncytium formation	1	∧	0.737768	-	-	-	0.737768
	cell junction organization	2	∨	0.771447	1	∨	1.03158	0.771447
	establishment of RNA localization	3	∨	0.820766	-	-	-	0.820766
	tissue remodeling	2	∧	0.85649	-	-	-	0.85649
	signaling pathway	95	=	1.07563	31	∧	0.88138	0.88138
	pigment metabolic process	1	∨	0.892345	-	-	-	0.892345
	establishment or maintenance of cell polarity	2	∨	0.894713	-	-	-	0.894713
	maintenance of location in cell	2	∨	0.899266	1	=	1.04255	0.899266
	microtubule-based process	10	∨	0.902714	-	-	-	0.902714
	cell growth	2	∨	0.911632	-	-	-	0.911632
	response to abiotic stimulus	20	=	0.927054	5	∨	1.03158	0.927054
	plasma lipoprotein particle organization	1	∨	1.024	-	-	-	1.024
	respiratory gaseous exchange	1	∨	1.07563	-	-	-	1.07563
	behavioral interaction between organisms	1	∨	1.07563	-	-	-	1.07563
	multicellular organismal homeostasis	1	=	1.08475	-	-	-	1.08475
	viral reproductive process	2	∨	1.10345	-	-	-	1.10345
	establishment of organelle localization	2	∨	1.10345	-	-	-	1.10345

## Sheet: level3
	name	observed_OnlyInColon	up/down_OnlyInColon	2-tail_OnlyInColon	observed_OnlyInSmallIntestine	up/down_OnlyInSmallIntestine	2-tail_OnlyInSmallIntestine	MinP
	cellular macromolecule metabolic process	82	∨	3.77105e-10	22	∨	4.34177e-05	3.77105e-10
	nucleobase, nucleoside, nucleotide and nucleic acid metabolic process	27	∨	5.55088e-10	8	∨	0.00138828	5.55088e-10
	cellular nitrogen compound metabolic process	34	∨	1.04629e-09	14	∨	0.0155951	1.04629e-09
	cellular component organization at cellular level	36	∨	5.09821e-08	7	∨	0.000680836	5.09821e-08
	ion transport	67	∧	8.65772e-06	20	∧	0.0842638	8.65772e-06
	synaptic transmission	26	∧	0.000166328	6	∧	0.22032	0.000166328
	system development	58	∧	0.000181656	15	∧	0.226204	0.000181656
	macromolecule biosynthetic process	14	∨	0.000187365	4	∨	0.141163	0.000187365
	cellular biosynthetic process	38	∨	0.000456985	14	∨	0.22816	0.000456985
	cell-cell signaling	41	∧	0.000845907	15	∧	0.0338151	0.000845907
	embryonic morphogenesis	32	∧	0.000903241	5	∧	0.73355	0.000903241
	protein transport	16	∨	0.00092017	5	∨	0.176618	0.00092017
	macromolecule catabolic process	7	∨	0.00369217	1	∨	0.145204	0.00369217
	cellular component assembly	22	∨	0.00476866	4	∨	0.0577124	0.00476866
	defense response	16	∨	0.384048	19	∧	0.00817817	0.00817817
	neurological system process	38	∧	0.00820978	11	∧	0.226545	0.00820978
	regionalization	21	∧	0.00827592	5	∧	0.293783	0.00827592
	macromolecule modification	52	∨	0.0115237	14	∨	0.156803	0.0115237
	macromolecular complex subunit organization	17	∨	0.0153305	1	∨	0.0138259	0.0138259
	response to bacterium	1	∨	0.29635	7	∧	0.0163136	0.0163136
	adult behavior	11	∧	0.0177243	-	-	-	0.0177243
	cellular hormone metabolic process	4	∧	0.350152	5	∧	0.0226044	0.0226044
	regulation of metabolic process	130	∨	0.0242838	48	∨	0.744485	0.0242838
	ciliary or flagellar motility	4	∧	0.0261389	-	-	-	0.0261389
	regulation of cellular process	227	∨	0.027249	76	∨	0.542649	0.027249
	cell fate specification	6	∧	0.0309679	-	-	-	0.0309679
	response to wounding	11	∨	0.343461	14	∧	0.0333856	0.0333856
	regulation of cell killing	1	∨	1.04082	4	∧	0.0363502	0.0363502
	cellular catabolic process	20	∨	0.0637842	2	∨	0.0366859	0.0366859
	prostate gland epithelium morphogenesis	6	∧	0.0368496	-	-	-	0.0368496
	cellular response to stress	13	∨	0.0408088	4	∨	0.291727	0.0408088
	intracellular transport	17	∨	0.0463154	4	∨	0.229324	0.0463154
	carbohydrate transport	3	=	0.866124	5	∧	0.0575335	0.0575335
	cellular amino acid and derivative metabolic process	4	∨	0.0625218	3	∨	0.876476	0.0625218
	membrane organization	7	∨	0.0634735	2	∨	0.2963	0.0634735
	cell differentiation	67	∧	0.0769728	16	∧	0.721098	0.0769728
	post-embryonic morphogenesis	1	∧	0.457359	1	∧	0.077558	0.077558
	cell fate commitment	8	∧	0.103076	1	∧	0.712794	0.103076
	detection of abiotic stimulus	2	∨	1.05699	4	∧	0.112446	0.112446
	regulation of immune system process	12	∨	0.267862	14	∧	0.116716	0.116716
	programmed cell death	12	∨	0.120214	8	∧	0.816529	0.120214
	morphogenesis of a branching epithelium	11	∧	0.12104	3	∧	0.358228	0.12104
	adult feeding behavior	3	∧	0.122537	-	-	-	0.122537
	rhombomere development	3	∧	0.122537	-	-	-	0.122537
	genitalia morphogenesis	3	∧	0.122537	-	-	-	0.122537
	chemotaxis	13	∧	0.702139	9	∧	0.125347	0.125347
	taxis	13	∧	0.702139	9	∧	0.125347	0.125347
	multicellular organismal catabolic process	5	∧	0.141389	-	-	-	0.141389
	negative regulation of biological process	75	∨	0.142932	29	=	0.989843	0.142932
	cytolysis of cells of another organism	2	∧	0.143121	-	-	-	0.143121
	Golgi vesicle transport	1	∨	0.143604	-	-	-	0.143604
	cellular aldehyde metabolic process	2	∧	0.781334	3	∧	0.143867	0.143867
	intracellular signaling pathway	35	∨	0.144116	16	=	1.0458	0.144116
	appendage morphogenesis	9	∧	0.145084	2	∧	0.277868	0.145084
	cellular ketone metabolic process	15	∨	0.145151	10	∧	0.72872	0.145151
	organic acid metabolic process	15	∨	0.146001	10	∧	0.632773	0.146001
	response to other organism	4	∨	0.270386	8	∧	0.146939	0.146939
	protein metabolic process	99	∨	0.147051	25	∨	0.164126	0.147051
	developmental growth involved in morphogenesis	5	∧	0.147625	-	-	-	0.147625
	regulation of response to stimulus	22	∨	0.789136	15	∧	0.149355	0.149355
	vesicle-mediated transport	17	∨	0.171968	2	∨	0.150249	0.150249
	acrosome reaction	3	∧	0.154092	-	-	-	0.154092
	ovulation from ovarian follicle	-	-	-	2	∧	0.154999	0.154999
	morphogenesis of a branching structure	12	∧	0.155022	3	∧	0.438694	0.155022
	cell cycle phase	7	∨	0.155075	3	∨	0.647919	0.155075
	regulation of cellular component organization	20	∨	0.15714	4	∨	0.23211	0.15714
	intermediate filament cytoskeleton organization	4	∧	0.158623	-	-	-	0.158623
	cell surface receptor linked signaling pathway	75	∧	0.159466	24	∧	0.295945	0.159466
	positive regulation of biological process	85	∨	0.161162	36	∧	0.710115	0.161162
	blood coagulation	4	∧	0.87537	3	∧	0.169101	0.169101
	drug transport	1	∧	0.697651	1	∧	0.169315	0.169315
	midbrain development	2	∧	0.204759	2	∧	0.169315	0.169315
	regulation of vascular permeability	-	-	-	1	∧	0.169315	0.169315
	interaction with symbiont	-	-	-	1	∧	0.169315	0.169315
	hair follicle morphogenesis	2	∧	0.239861	1	∧	0.169618	0.169618
	fluid transport	1	∧	0.697651	2	∧	0.169618	0.169618
	stem cell division	1	∧	0.678025	1	∧	0.17077	0.17077
	endochondral ossification	-	-	-	2	∧	0.17077	0.17077
	sister chromatid cohesion	-	-	-	1	∧	0.17077	0.17077
	cellular chemical homeostasis	18	∧	0.606447	10	∧	0.171028	0.171028
	regulation of multicellular organismal process	58	∧	0.423294	25	∧	0.171298	0.171298
	cellular lipid metabolic process	15	∨	0.174393	11	∧	0.383821	0.174393
	sex differentiation	4	∧	0.1744	1	∧	0.452327	0.1744
	hormone biosynthetic process	1	∧	0.728601	1	∧	0.176813	0.176813
	regulation of the force of heart contraction	-	-	-	1	∧	0.176813	0.176813
	leukocyte chemotaxis	1	∨	1.05155	3	∧	0.178987	0.178987
	mononuclear cell proliferation	3	∧	0.65336	2	∧	0.178987	0.178987
	response to starvation	3	∧	0.643793	3	∧	0.178987	0.178987
	cytokine metabolic process	-	-	-	2	∧	0.17936	0.17936
	killing of cells in other organism involved in symbiotic interaction	2	∧	0.185676	1	∧	0.242457	0.185676
	ovarian follicle atresia	-	-	-	1	∧	0.187469	0.187469
	interleukin-18 production	-	-	-	1	∧	0.187469	0.187469
	meiotic DNA double-strand break formation	-	-	-	1	∧	0.187469	0.187469
	ovulation	-	-	-	2	∧	0.190062	0.190062
	phototransduction	2	∧	0.420109	2	∧	0.191856	0.191856
	regulation of hormone levels	10	∧	0.33464	5	∧	0.194994	0.194994
	myeloid leukocyte activation	2	∨	1.07368	2	∧	0.199151	0.199151
	rhythmic behavior	2	∧	0.204759	-	-	-	0.204759
	cytolysis	3	∧	0.204759	-	-	-	0.204759
	adult locomotory behavior	6	∧	0.206586	-	-	-	0.206586
	gland morphogenesis	4	∧	0.207487	-	-	-	0.207487
	reproductive structure development	7	∧	0.209857	-	-	-	0.209857
	forebrain development	6	∧	0.21322	-	-	-	0.21322
	generation of precursor metabolites and energy	5	∨	0.215531	5	∧	0.723259	0.215531
	regulation of signaling process	22	∨	0.216099	6	∨	0.375505	0.216099
	tissue morphogenesis	18	∧	0.216111	4	∧	0.714245	0.216111
	body fluid secretion	3	∧	0.853408	3	∧	0.217021	0.217021
	detection of external stimulus	2	∨	1.06527	3	∧	0.217021	0.217021
	neuron projection development	7	∧	0.217663	1	∧	0.722791	0.217663
	organic ether metabolic process	2	∨	1.04082	3	∧	0.218128	0.218128
	circadian regulation of gene expression	2	∧	0.218788	-	-	-	0.218788
	regulation of cellular component biogenesis	2	∨	0.220348	1	∨	0.833986	0.220348
	positive regulation of molecular function	20	∨	0.220877	13	∧	0.496162	0.220877
	organ morphogenesis	25	∧	0.222575	7	∧	0.532213	0.222575
	organic alcohol transport	-	-	-	2	∧	0.224656	0.224656
	terpenoid metabolic process	1	∨	1.04082	2	∧	0.229127	0.229127
	detection of stimulus involved in sensory perception	-	-	-	2	∧	0.229127	0.229127
	cell development	13	∧	0.603921	7	∧	0.229673	0.229673
	homeostatic process	32	=	0.999394	16	∧	0.230828	0.230828
	tissue development	25	∧	0.231396	8	∧	0.360314	0.231396
	regulation of body fluid levels	8	∧	0.711095	5	∧	0.231824	0.231824
	tertiary branching involved in mammary gland duct morphogenesis	1	∧	0.358581	1	∧	0.232318	0.232318
	dermatome development	1	∧	0.358581	1	∧	0.232318	0.232318
	serotonin secretion	-	-	-	1	∧	0.232318	0.232318
	opsonization	-	-	-	1	∧	0.232318	0.232318
	cerebellum structural organization	-	-	-	1	∧	0.232318	0.232318
	adenohypophysis development	-	-	-	1	∧	0.232318	0.232318
	carbohydrate catabolic process	3	∨	0.759704	4	∧	0.233465	0.233465
	organic acid transport	8	∧	0.716615	4	∧	0.235118	0.235118
	cell-cell adhesion	19	∧	0.236534	3	∨	1.03008	0.236534
	single fertilization	3	∧	0.238613	-	-	-	0.238613
	neuroblast proliferation	3	∧	0.239861	-	-	-	0.239861
	inner ear development	3	∧	0.239861	-	-	-	0.239861
	activation of adenylate cyclase activity by dopamine receptor signaling pathway	1	∧	0.404975	1	∧	0.242457	0.242457
	bone development	1	∧	0.404975	1	∧	0.242457	0.242457
	cellular ketone body metabolic process	-	-	-	1	∧	0.242457	0.242457
	astrocyte activation	-	-	-	1	∧	0.242457	0.242457
	transmembrane transport	35	∧	0.26733	13	∧	0.243753	0.243753
	phosphorus metabolic process	33	∨	0.315037	7	∨	0.247595	0.247595
	somitogenesis	2	∧	0.781334	2	∧	0.252949	0.252949
	detection of chemical stimulus	2	∧	0.580602	1	∧	0.252949	0.252949
	lactation	-	-	-	2	∧	0.252949	0.252949
	humoral immune response	2	∨	0.865505	3	∧	0.254005	0.254005
	induction of programmed cell death in response to chemical stimulus	1	∧	0.424991	1	∧	0.256599	0.256599
	insemination	-	-	-	1	∧	0.256599	0.256599
	body morphogenesis	-	-	-	1	∧	0.256599	0.256599
	tail morphogenesis	-	-	-	1	∧	0.256599	0.256599
	thiamin and derivative metabolic process	-	-	-	1	∧	0.256599	0.256599
	cellular carbohydrate metabolic process	10	∨	0.263025	7	∧	0.677984	0.263025
	vitamin metabolic process	3	∨	1.05974	3	∧	0.263888	0.263888
	two-component signal transduction system (phosphorelay)	1	∧	0.265233	-	-	-	0.265233
	respiratory system process	1	∧	0.265233	-	-	-	0.265233
	germ cell migration	1	∧	0.265233	-	-	-	0.265233
	cranial nerve structural organization	2	∧	0.265233	-	-	-	0.265233
	regulation of appetite	1	∧	0.265233	-	-	-	0.265233
	establishment of nucleus localization	1	∧	0.265233	-	-	-	0.265233
	appendage development	1	∧	0.265233	-	-	-	0.265233
	reflex	1	∧	0.265233	-	-	-	0.265233
	inner ear receptor stereocilium organization	1	∧	0.265233	-	-	-	0.265233
	mammary gland branching involved in thelarche	1	∧	0.265233	-	-	-	0.265233
	actin cytoskeleton organization	5	∨	0.267605	1	∨	0.445239	0.267605
	axis specification	4	∧	0.267757	-	-	-	0.267757
	multicellular organismal response to stress	1	∨	1.01241	2	∧	0.268524	0.268524
	locomotory behavior	9	∧	0.269658	3	∧	0.35454	0.269658
	organ development	44	∧	0.271341	7	∨	0.573765	0.271341
	behavioral response to nicotine	2	∧	0.271635	-	-	-	0.271635
	epithelial cell proliferation involved in salivary gland morphogenesis	2	∧	0.271635	-	-	-	0.271635
	dendrite development	2	∧	0.272344	-	-	-	0.272344
	establishment of cell polarity	2	∧	0.272344	-	-	-	0.272344
	carbohydrate biosynthetic process	1	∨	0.275175	2	∧	0.799601	0.275175
	electron transport chain	1	∨	0.275175	-	-	-	0.275175
	amine transport	5	∨	1.04082	4	∧	0.276338	0.276338
	cell motility	21	∧	0.277845	6	∧	0.506432	0.277845
	protein secretion	1	∨	1.04082	2	∧	0.278108	0.278108
	amine metabolic process	11	∨	0.279216	5	∨	1.06615	0.279216
	response to drug	8	∨	0.453437	7	∧	0.279784	0.279784
	response to organic nitrogen	2	∨	0.729424	2	∧	0.28051	0.28051
	regulation of transporter activity	5	∧	0.282346	1	∧	0.305346	0.282346
	carbohydrate metabolic process	16	∨	0.28455	9	∧	0.723919	0.28455
	axon ensheathment	2	∧	0.606052	1	∧	0.284693	0.284693
	adaptive immune response	-	-	-	1	∧	0.284693	0.284693
	gamete generation	17	∧	0.289863	5	∧	0.560116	0.289863
	regulation of multi-organism process	1	∨	1.07087	2	∧	0.291899	0.291899
	tube morphogenesis	9	∧	0.340698	4	∧	0.294985	0.294985
	feeding behavior	5	∧	0.296415	1	∧	0.67847	0.296415
	lipid metabolic process	29	∨	0.349675	17	∧	0.296611	0.296611
	neurotransmitter transport	7	∧	0.296751	2	∧	0.454939	0.296751
	establishment of tissue polarity	-	-	-	1	∧	0.299324	0.299324
	toxin metabolic process	-	-	-	1	∧	0.299324	0.299324
	cell projection morphogenesis	7	∧	0.700418	4	∧	0.299534	0.299534
	secretion	20	∧	0.318154	7	∧	0.299904	0.299904
	cellular response to extracellular stimulus	5	∧	0.728772	3	∧	0.300603	0.300603
	hemostasis	5	∧	0.621906	3	∧	0.301896	0.301896
	maintenance of location	3	∨	1.04082	2	∧	0.301896	0.301896
	cellular response to external stimulus	5	∧	0.621906	3	∧	0.301896	0.301896
	response to nutrient	13	∧	0.302191	3	∧	0.83877	0.302191
	gas transport	-	-	-	1	∧	0.302235	0.302235
	amide transport	-	-	-	1	∧	0.302235	0.302235
	positive T cell selection	-	-	-	1	∧	0.302235	0.302235
	negative T cell selection	-	-	-	1	∧	0.302235	0.302235
	membrane invagination	5	∨	0.3028	1	∨	0.453254	0.3028
	regulation of signaling pathway	34	∨	0.303823	12	∨	0.856285	0.303823
	response to oxidative stress	4	∨	0.304376	4	∧	0.381126	0.304376
	neuron recognition	3	∧	0.304399	-	-	-	0.304399
	genitalia development	3	∧	0.304399	-	-	-	0.304399
	ovulation cycle	2	∧	0.305886	-	-	-	0.305886
	organ formation	1	∧	0.305886	-	-	-	0.305886
	musculoskeletal movement	1	∧	0.305886	-	-	-	0.305886
	response to electrical stimulus	1	∧	0.305886	-	-	-	0.305886
	response to defenses of other organism involved in symbiotic interaction	1	∧	0.305886	-	-	-	0.305886
	bone morphogenesis	1	∧	0.305886	-	-	-	0.305886
	labyrinthine layer development	2	∧	0.305886	-	-	-	0.305886
	prostate gland growth	1	∧	0.305886	-	-	-	0.305886
	chromosome organization involved in meiosis	1	∧	0.305886	1	∧	0.312871	0.305886
	response to host	1	∧	0.305886	-	-	-	0.305886
	excretion	4	∧	0.352043	2	∧	0.306649	0.306649
	palate development	-	-	-	2	∧	0.306649	0.306649
	behavioral defense response	1	∧	0.307493	1	∧	0.359052	0.307493
	segment specification	2	∧	0.307493	-	-	-	0.307493
	cell-cell recognition	2	∧	0.307493	1	∧	0.339373	0.307493
	sperm motility	2	∧	0.307493	-	-	-	0.307493
	response to fluid shear stress	1	∧	0.307493	-	-	-	0.307493
	establishment of spindle localization	1	∧	0.307493	-	-	-	0.307493
	regulation of fibrinolysis	1	∧	0.307493	1	∧	0.359052	0.307493
	digestive system process	4	∧	0.308767	-	-	-	0.308767
	regulation of catalytic activity	33	∨	0.308958	13	=	1.06615	0.308958
	cellular component morphogenesis	15	∧	0.358281	6	∧	0.31051	0.31051
	sperm-egg recognition	2	∧	0.324109	1	∧	0.312871	0.312871
	protein localization	2	∨	0.313852	2	=	0.604843	0.313852
	hormone secretion	4	∧	0.317937	-	-	-	0.317937
	olfactory bulb development	2	∧	0.324109	-	-	-	0.324109
	thymic T cell selection	1	∧	0.324109	-	-	-	0.324109
	circadian behavior	1	∧	0.324109	-	-	-	0.324109
	neural nucleus development	2	∧	0.324109	-	-	-	0.324109
	cellular response to abiotic stimulus	1	∧	0.324109	-	-	-	0.324109
	endocytosis	5	∨	0.328159	1	∨	0.559885	0.328159
	acrosome matrix dispersal	1	∧	0.328886	-	-	-	0.328886
	tolerance induction to self antigen	1	∧	0.328886	-	-	-	0.328886
	chemosensory behavior	1	∧	0.328886	-	-	-	0.328886
	defense response, incompatible interaction	1	∧	0.328886	-	-	-	0.328886
	meiotic chromosome movement towards spindle pole	1	∧	0.328886	-	-	-	0.328886
	rhombomere morphogenesis	1	∧	0.328886	-	-	-	0.328886
	interleukin-8 production	1	∧	0.328886	-	-	-	0.328886
	regulation of muscle filament sliding speed	1	∧	0.328886	-	-	-	0.328886
	floor plate development	1	∧	0.328886	-	-	-	0.328886
	external encapsulating structure organization	1	∧	0.328886	-	-	-	0.328886
	mesenchymal smoothened signaling pathway involved in prostate gland development	1	∧	0.328886	-	-	-	0.328886
	sclerotome development	1	∧	0.328886	-	-	-	0.328886
	seminal clot liquefaction	1	∧	0.328886	-	-	-	0.328886
	response to epidermal growth factor stimulus	1	∧	0.328886	-	-	-	0.328886
	response to magnetism	1	∧	0.328886	-	-	-	0.328886
	establishment of protein localization in membrane	1	∧	0.328886	-	-	-	0.328886
	small molecule biosynthetic process	13	∨	0.332072	6	=	1.03008	0.332072
	hormone transport	4	∧	0.333298	-	-	-	0.333298
	leukocyte activation	6	∨	0.333422	4	∧	0.854677	0.333422
	hindbrain development	2	∧	0.334487	1	∧	0.359052	0.334487
	T cell costimulation	-	-	-	1	∧	0.339373	0.339373
	exocytosis	7	∧	0.341231	-	-	-	0.341231
	blood vessel morphogenesis	3	∧	0.344237	-	-	-	0.344237
	branching morphogenesis of a tube	8	∧	0.350893	2	∧	0.760252	0.350893
	peptide transport	4	∧	0.352043	-	-	-	0.352043
	cellular membrane fusion	1	∨	0.842857	1	∧	0.353915	0.353915
	tube formation	3	∧	0.69181	1	∧	0.353915	0.353915
	cellular component assembly involved in morphogenesis	-	-	-	1	∧	0.353915	0.353915
	cellular response to biotic stimulus	-	-	-	1	∧	0.353915	0.353915
	cell fate determination	3	∧	0.355251	1	∧	0.508113	0.355251
	ovarian cumulus expansion	1	∧	0.358581	-	-	-	0.358581
	oocyte axis specification	1	∧	0.358581	-	-	-	0.358581
	synaptic vesicle targeting	1	∧	0.358581	-	-	-	0.358581
	globus pallidus development	1	∧	0.358581	-	-	-	0.358581
	hair cycle	1	∧	0.358581	-	-	-	0.358581
	ossification involved in bone remodeling	1	∧	0.358581	-	-	-	0.358581
	branching morphogenesis of a nerve	1	∧	0.358581	-	-	-	0.358581
	formation of anatomical boundary	1	∧	0.358581	-	-	-	0.358581
	establishment of meiotic spindle localization	1	∧	0.358581	-	-	-	0.358581
	olfactory pit development	1	∧	0.358581	-	-	-	0.358581
	cranial suture morphogenesis	1	∧	0.358581	-	-	-	0.358581
	epithelial-mesenchymal signaling involved in prostate gland development	1	∧	0.358581	-	-	-	0.358581
	mesenchymal cell proliferation involved in lung development	1	∧	0.358581	-	-	-	0.358581
	endosome transport	1	∨	0.359572	-	-	-	0.359572
	response to inorganic substance	10	∨	0.865242	6	∧	0.361977	0.361977
	hormone-mediated signaling pathway	4	∧	0.502301	2	∧	0.365535	0.365535
	regulation of synaptic plasticity	3	∧	0.850403	2	∧	0.365535	0.365535
	learning or memory	5	=	0.904147	3	∧	0.369563	0.369563
	regulation of anatomical structure size	2	∨	0.370323	1	∨	1.00366	0.370323
	muscle system process	12	∧	0.375597	1	∨	0.679735	0.375597
	regulation of localization	30	∨	0.604804	15	∧	0.379379	0.379379
	response to virus	3	∨	0.380505	2	=	0.822621	0.380505
	regulation of ubiquitin-protein ligase activity involved in mitotic cell cycle	1	∨	0.382149	-	-	-	0.382149
	negative regulation of molecular function	13	∨	0.383379	5	∨	0.902963	0.383379
	germ cell development	4	∧	0.535676	2	∧	0.385787	0.385787
	cell junction assembly	-	-	-	1	∧	0.385787	0.385787
	sex determination	2	∧	0.392649	-	-	-	0.392649
	peptide hormone processing	2	∧	0.392649	-	-	-	0.392649
	oxygen and reactive oxygen species metabolic process	1	∨	0.393138	1	∧	0.733119	0.393138
	cell projection assembly	1	∨	0.395168	1	∨	0.753839	0.395168
	cell-substrate adhesion	7	∧	0.395334	-	-	-	0.395334
	embryonic pattern specification	3	∧	0.395906	-	-	-	0.395906
	cell maturation	2	∨	0.85953	2	∧	0.398591	0.398591
	lymphocyte activation	5	∨	0.400549	2	∨	0.851537	0.400549
	cell projection organization	19	∧	0.401017	6	∧	0.611219	0.401017
	angiogenesis	3	∨	0.40121	-	-	-	0.40121
	Mullerian duct regression	1	∧	0.404975	-	-	-	0.404975
	connective tissue replacement involved in inflammatory response wound healing	1	∧	0.404975	-	-	-	0.404975
	inhibition of adenylate cyclase activity by dopamine receptor signaling pathway	1	∧	0.404975	-	-	-	0.404975
	penetration of zona pellucida	1	∧	0.404975	-	-	-	0.404975
	ventral midline development	1	∧	0.404975	-	-	-	0.404975
	thalamus development	1	∧	0.404975	-	-	-	0.404975
	very-low-density lipoprotein particle clearance	1	∧	0.404975	-	-	-	0.404975
	organophosphate catabolic process	1	∧	0.404975	-	-	-	0.404975
	bone remodeling	1	∧	0.404975	-	-	-	0.404975
	behavioral response to cocaine	1	∧	0.404975	-	-	-	0.404975
	forebrain morphogenesis	1	∧	0.404975	-	-	-	0.404975
	maintenance of organelle location	1	∧	0.404975	-	-	-	0.404975
	head morphogenesis	1	∧	0.404975	-	-	-	0.404975
	lung lobe morphogenesis	1	∧	0.404975	-	-	-	0.404975
	epithelial-mesenchymal cell signaling	1	∧	0.404975	-	-	-	0.404975
	iris morphogenesis	1	∧	0.404975	-	-	-	0.404975
	maintenance of protein location in cell	1	∨	0.540638	1	∧	0.408214	0.408214
	response to extracellular stimulus	16	∧	0.413318	6	∧	0.455344	0.413318
	fear response	1	∧	0.716906	1	∧	0.414355	0.414355
	cellular alkene metabolic process	1	∧	0.716906	1	∧	0.414355	0.414355
	thioester metabolic process	-	-	-	1	∧	0.414355	0.414355
	response to pain	-	-	-	1	∧	0.414355	0.414355
	patterning of blood vessels	1	∧	0.415055	1	∧	0.44719	0.415055
	cerebral cortex development	1	∧	0.415055	-	-	-	0.415055
	regulation of binding	6	∨	0.416298	3	=	0.857811	0.416298
	multicellular organismal macromolecule metabolic process	3	∧	0.417071	-	-	-	0.417071
	cell migration	17	∧	0.417463	6	∧	0.470021	0.417463
	alcohol metabolic process	15	∨	0.418052	6	∨	0.903988	0.418052
	muscle structure development	10	∧	0.419856	-	-	-	0.419856
	regulation of heart rate	2	∧	0.420109	1	∧	0.44719	0.420109
	visual learning	2	∧	0.420109	-	-	-	0.420109
	cell-cell signaling involved in cell fate commitment	2	∧	0.420109	-	-	-	0.420109
	modification of morphology or physiology of other organism involved in symbiotic interaction	2	∧	0.420109	1	∧	0.44719	0.420109
	interaction with host	3	∧	0.42428	-	-	-	0.42428
	blastocyst formation	1	∧	0.424991	-	-	-	0.424991
	melanin metabolic process	1	∧	0.424991	-	-	-	0.424991
	hindgut morphogenesis	1	∧	0.424991	-	-	-	0.424991
	lateral ventricle development	1	∧	0.424991	-	-	-	0.424991
	cell proliferation in forebrain	1	∧	0.424991	-	-	-	0.424991
	limb bud formation	1	∧	0.424991	-	-	-	0.424991
	epithelial cell maturation involved in prostate gland development	1	∧	0.424991	-	-	-	0.424991
	response to transforming growth factor beta stimulus	1	∧	0.424991	-	-	-	0.424991
	renal system process	-	-	-	1	∧	0.44719	0.44719
	hippocampus development	1	=	0.754673	1	∧	0.452327	0.452327
	detection of biotic stimulus	-	-	-	1	∧	0.452327	0.452327
	visual behavior	2	∧	0.456249	-	-	-	0.456249
	reciprocal meiotic recombination	-	-	-	1	∧	0.456742	0.456742
	heterocycle metabolic process	11	∨	0.456916	4	∨	0.89028	0.456916
	lipid catabolic process	12	∧	0.457185	2	∨	1.01107	0.457185
	lens morphogenesis in camera-type eye	1	∧	0.457359	-	-	-	0.457359
	response to gravity	1	∧	0.457359	-	-	-	0.457359
	cellular process involved in reproduction in multicellular organism	1	∧	0.457359	-	-	-	0.457359
	spongiotrophoblast layer development	1	∧	0.457359	-	-	-	0.457359
	triglyceride-rich lipoprotein particle clearance	1	∧	0.457359	-	-	-	0.457359
	signal transmission via phosphorylation event	8	∨	0.457571	-	-	-	0.457571
	small molecule catabolic process	13	=	0.955354	6	∧	0.467864	0.467864
	lymphocyte homeostasis	1	∨	1.01241	1	∧	0.471285	0.471285
	neurotransmitter metabolic process	2	∧	0.485951	1	∧	0.471285	0.471285
	defense response to virus	-	-	-	1	∧	0.471285	0.471285
	regeneration	3	∨	1.05155	2	∧	0.48423	0.48423
	regulation of circadian rhythm	2	∧	0.485951	-	-	-	0.485951
	phospholipid metabolic process	7	∨	0.492788	1	∨	0.554505	0.492788
	neurotransmitter secretion	2	∧	0.509436	-	-	-	0.509436
	response to acid	1	∨	1.04082	1	∧	0.520092	0.520092
	lipid biosynthetic process	12	∨	0.690817	2	∨	0.520467	0.520467
	regulation of developmental process	39	∧	0.698916	14	∧	0.521423	0.521423
	nucleobase, nucleoside and nucleotide metabolic process	11	∨	0.527636	3	∨	0.745362	0.527636
	regulation of neurotransmitter levels	4	∧	0.535676	1	∧	0.712576	0.535676
	response to organic substance	36	∨	0.53678	14	∧	0.861051	0.53678
	cardiac septum development	1	∧	0.538483	-	-	-	0.538483
	entrainment of circadian clock	1	∧	0.538483	-	-	-	0.538483
	cell wall macromolecule catabolic process	1	∧	0.538483	-	-	-	0.538483
	spinal cord development	1	∧	0.538483	-	-	-	0.538483
	cell cycle cytokinesis	1	∧	0.538483	-	-	-	0.538483
	cell wall macromolecule metabolic process	1	∧	0.538483	-	-	-	0.538483
	response to redox state	1	∧	0.538483	-	-	-	0.538483
	cell redox homeostasis	1	∨	0.540638	-	-	-	0.540638
	phenol metabolic process	2	∧	0.781334	1	∧	0.542384	0.542384
	digestive tract development	2	∧	0.781334	1	∧	0.542384	0.542384
	DNA packaging	-	-	-	1	∧	0.542384	0.542384
	ovarian follicle development	1	∨	0.779953	1	∧	0.556683	0.556683
	response to antibiotic	-	-	-	1	∧	0.556683	0.556683
	circulatory system process	5	∧	0.755414	2	∧	0.55749	0.55749
	formation of primary germ layer	1	∨	1.01241	1	∧	0.563101	0.563101
	complement activation	2	∧	0.789424	1	∧	0.563101	0.563101
	response to osmotic stress	1	∨	1.04082	1	∧	0.571985	0.571985
	specification of symmetry	1	∨	1.04082	1	∧	0.571985	0.571985
	cell aging	-	-	-	1	∧	0.571985	0.571985
	secretion by cell	12	∧	0.572223	3	∧	0.853582	0.572223
	response to hormone stimulus	22	=	0.90327	8	∧	0.581355	0.581355
	innate immune response	5	∨	0.914899	2	∧	0.599118	0.599118
	sulfur compound metabolic process	-	-	-	2	∧	0.599118	0.599118
	molting cycle process	2	∧	0.830886	1	∧	0.60043	0.60043
	regulation of homeostatic process	4	∨	0.70034	3	∧	0.602117	0.602117
	regulation of transcription regulator activity	4	∨	0.602995	2	∨	1.0458	0.602995
	response to molecule of bacterial origin	6	=	0.911131	2	=	0.604843	0.604843
	cellular aromatic compound metabolic process	5	∨	0.701155	3	∧	0.612067	0.612067
	cellular response to chemical stimulus	14	∨	0.702697	7	∧	0.655385	0.655385
	polysaccharide metabolic process	3	∨	0.671938	1	∨	1.03008	0.671938
	syncytium formation by plasma membrane fusion	1	∧	0.678025	-	-	-	0.678025
	vasculature development	1	∧	0.678025	-	-	-	0.678025
	plasma lipoprotein particle assembly	1	∧	0.678025	-	-	-	0.678025
	decidualization	1	∧	0.678025	-	-	-	0.678025
	tube development	1	∨	0.69181	1	∧	0.706183	0.69181
	cell cycle arrest	7	∧	0.694902	2	∧	0.800326	0.694902
	syncytium formation	1	∧	0.697651	-	-	-	0.697651
	response to fungus	1	∧	0.697651	-	-	-	0.697651
	developmental cell growth	1	∧	0.697651	-	-	-	0.697651
	plasma membrane organization	1	∧	0.700634	-	-	-	0.700634
	viral genome replication	1	∧	0.700634	-	-	-	0.700634
	endocrine pancreas development	1	∧	0.700634	-	-	-	0.700634
	response to mechanical stimulus	4	∧	0.706388	-	-	-	0.706388
	ion transmembrane transport	2	∨	1.04082	1	∧	0.712576	0.712576
	response to heat	4	∧	0.712709	-	-	-	0.712709
	peptide metabolic process	-	-	-	1	∧	0.712794	0.712794
	embryo development ending in birth or egg hatching	5	∨	0.714665	1	∨	0.830598	0.714665
	virus-host interaction	1	∧	0.716906	-	-	-	0.716906
	nerve development	1	∧	0.716906	-	-	-	0.716906
	social behavior	1	∧	0.716906	-	-	-	0.716906
	regulation of cellular component size	2	∨	0.720507	-	-	-	0.720507
	immune response-activating signal transduction	-	-	-	1	∧	0.723768	0.723768
	regulation of locomotion	11	∨	0.957354	2	∨	0.725491	0.725491
	temperature homeostasis	1	∧	0.728601	-	-	-	0.728601
	endocrine process	1	∧	0.728601	-	-	-	0.728601
	neuron death	1	∧	0.728601	-	-	-	0.728601
	cell junction organization	2	∨	0.729424	1	∨	1.06615	0.729424
	immune response-regulating signaling pathway	-	-	-	1	∧	0.734792	0.734792
	response to toxin	3	∨	0.86385	1	=	0.745126	0.745126
	establishment of chromosome localization	1	=	0.754673	-	-	-	0.754673
	RNA transport	3	∨	0.764021	-	-	-	0.764021
	response to cold	1	∨	0.771725	-	-	-	0.771725
	cellular component maintenance	2	∧	0.776291	-	-	-	0.776291
	nucleobase, nucleoside, nucleotide and nucleic acid transport	4	∨	0.779993	1	∨	1.06615	0.779993
	response to oxygen levels	7	∨	0.828767	2	∨	0.837916	0.828767
	cellular response to endogenous stimulus	9	∧	0.830748	2	∨	1	0.830748
	cytokinesis	1	∨	0.83415	-	-	-	0.83415
	response to radiation	11	∧	0.853461	3	=	1.03008	0.853461
	cofactor metabolic process	-	-	-	2	∨	0.855374	0.855374
	hydrogen transport	3	∧	0.863817	-	-	-	0.863817
	regulation of cell shape	2	∨	0.863936	1	=	1.03008	0.863936
	blood vessel development	2	∨	0.867322	-	-	-	0.867322
	regulation of blood pressure	4	=	0.884063	1	∨	1.06615	0.884063
	response to temperature stimulus	5	=	0.901371	-	-	-	0.901371
	microtubule-based movement	5	=	0.904147	-	-	-	0.904147
	microtubule cytoskeleton organization	5	∨	0.913173	-	-	-	0.913173
	lipid transport	7	=	0.916902	2	=	1.0458	0.916902
	response to hypoxia	7	∨	1.07652	2	∨	1.01107	1.01107
	plasma lipoprotein particle remodeling	1	∨	1.01241	-	-	-	1.01241
	cell-cell junction organization	2	∨	1.01241	-	-	-	1.01241
	synaptic vesicle transport	1	∨	1.01241	-	-	-	1.01241
	leukocyte mediated immunity	1	∨	1.04082	-	-	-	1.04082
	regulation of growth	16	=	1.06527	5	=	1.0458	1.0458
	tissue regeneration	1	∨	1.05155	-	-	-	1.05155
	behavioral interaction between organisms	1	∨	1.05155	-	-	-	1.05155
	retina development in camera-type eye	1	=	1.05699	-	-	-	1.05699
	response to unfolded protein	-	-	-	1	∨	1.07031	1.07031
	pigment biosynthetic process	1	∨	1.07087	-	-	-	1.07087

## Sheet: Gene lists for selected GO term
macromolecule metabolic process				ion transport				defense response				cell-cell signaling				embryonic morphogenesis				synaptic transmission
#	small intestine	colon		#	small intestine	colon		#	small intestine	colon		#	small intestine	colon		#	small intestine	colon		#	small intestine	colon
1	ADAM32	ABO		1	ACCN1	ABCC8		1	ADORA2A	A2M		1	ACCN1	AMPH		1	COL2A1	CHRD		1	ACCN1	AMPH
2	CDKL5	ACR		2	ACCN5	ANO2		2	CCR3	AGER		2	ADORA2A	CACNA1B		2	GNAS	DKK1		2	ADORA2A	CACNA1B
3	COL2A1	ADAM18		3	ATP7B	ANO4		3	CLEC1B	ANKRD1		3	CHRNB3	CARTPT		3	IL10	DLX2		3	CHRNB3	CARTPT
4	CYM	ADAM22		4	CHRNB3	ANO8		4	CXCR2	BMPR1B		4	CXCL5	CHAT		4	WNT3A	FGF8		4	GAD1	CHAT
5	DNTT	ADAM23		5	GABRA1	ATP12A		5	DEFB1	C9		5	GAD1	CHRNA4		5		HOXA1		5	GRM8	CHRNA4
6	FCER1A	ADAMTS14		6	KCNK13	ATP6V0A4		6	IFNG	CLEC4D		6	GRM8	CHRNA5		6		HOXA10		6	TAC2	CHRNA5
7	FUT7	ADAMTS18		7	KCNMB2	ATP6V1E2		7	IL10	CRISP3		7	IL10	CPLX1		7		HOXA11		7		CPLX1
8	G6PC	ADAMTS7		8	LTF	BEST2		8	IL17A	FOSL1		8	IL17A	DRD3		8		HOXA13		8		DRD3
9	GAD1	ADARB2		9	MFI2	CACNA1B		9	IL17F	FPR2		9	LALBA	EFNA3		9		HOXA2		9		GABRD
10	GZMK	ADRBK2		10	PKD1L2	CACNA1C		10	KLKB1	GRIK2		10	MME	EFNB3		10		HOXA6		10		GAD2
11	HABP2	AGBL2		11	SLC13A5	CACNA2D2		11	LALBA	IL12A		11	PGR	FGF12		11		HOXB2		11		GRIK1
12	IFNG	ALPK2		12	SLC26A5	CACNA2D4		12	LEAP2	NFATC4		12	SH2D1A	GABRD		12		HOXB6		12		GRIK2
13	IL10	AMHR2		13	SLC30A2	CATSPER4		13	LTF	NGF		13	TAC2	GAD2		13		HOXD10		13		GRIK5
14	IL17A	APC2		14	SLC34A3	CHRNA4		14	MBL2	SIGLEC1		14	WNT3A	GJC2		14		HOXD11		14		HTR1D
15	IL17F	APOC1		15	SLC38A8	CHRNA5		15	NEUROD2	TGFB1		15	WNT6	GRAP2		15		HOXD12		15		HTR7
16	KLKB1	ART5		16	SLC4A10	CNGA4		16	NLRP3	VSIG4		16		GRIK1		16		HOXD13		16		KCNIP1
17	MAK	ASPHD2		17	SLC4A5	CYP27B1		17	NOX4			17		GRIK2		17		HOXD3		17		KCNQ2
18	MBL2	BMPR1B		18	SLC5A11	FKBP1B		18	SH2D1A			18		GRIK5		18		HOXD9		18		NPFF
19	MEX3B	BRSK1		19	TRPC5	FTMT		19	TAC2			19		GUCA1B		19		JAG2		19		OMP
20	MME	C9		20	TRPC7	FXYD4						20		HOXA11		20		MSX2		20		OPRK1
21	MMP20	CAPN11		21		FXYD7						21		HOXD11		21		MYO15		21		PCDHB2
22	MYLK3	CARTPT		22		GABRD						22		HTR1D		22		RARG		22		PDYN
23	PLK5	CASP14		23		GABRE						23		HTR7		23		ROR2		23		SCN1B
24	PSMB11	CDKL1		24		GABRG2						24		INHA		24		SHH		24		SLC12A5
25	RNF182	CEL		25		GRID1						25		KCNIP1		25		SIX2		25		SLC6A2
26	RPL39L	CELA2A		26		GRIK1						26		KCNQ2		26		TBX15		26		SYN1
27	ST8SIA4	CELA3B		27		GRIK2						27		NPFF		27		TMIE
28	STRA8	CHI3L1		28		GRIK3						28		OMP		28		USH1G
29	TMEM27	CHRNA4		29		GRIK5						29		OPRK1		29		WNT8B
30	TMPRSS15	CPA1		30		GRIN1						30		PCDHB2		30		WNT9A
31	TRANK1	CPA2		31		GRIN3A						31		PDYN
32	TREX2	CPA6		32		JPH4						32		POMC
33	TTLL2	CPB2		33		KCNA4						33		SCN1B
34		CREB5		34		KCNAB3						34		SHH
35		CSTA		35		KCNB2						35		SLC12A5
36		CTRB1		36		KCND1						36		SLC6A2
37		CTRC		37		KCNE2						37		SSTR2
38		CUZD1		38		KCNH3						38		STC2
39		CWH43		39		KCNH6						39		SYN1
40		DCLK2		40		KCNIP1						40		WNT4
41		DNASE1L2		41		KCNK7						41		WNT9A
42		DPP6		42		KCNN2
43		DRD3		43		KCNQ2
44		DUSP13		44		KCNRG
45		DUSP26		45		KCNS1
46		DUSP27		46		KCNT2
47		DYRK1B		47		KCTD4
48		DYRK4		48		NALCN
49		EPHB6		49		NHEDC1
50		FBXO24		50		NHEDC2
51		FGFR4		51		PKDREJ
52		FKBP1B		52		SCN1B
53		FOSL1		53		SCNN1B
54		GALNT9		54		SCNN1G
55		GRIK2		55		SLC12A5
56		GZMM		56		SLC13A3
57		HAP1		57		SLC17A2
58		HNRNPUL1		58		SLC22A8
59		HOXD13		59		SLC24A1
60		HTRA4		60		SLC26A4
61		INHA		61		SLC34A1
62		ITIH2		62		SLC9A5
63		IVL		63		SLC9A7
64		KLK10		64		SLN
65		KLK14		65		TRPM3
66		KLK7		66		TRPV1
67		LECT1		67		TRPV6
68		LTK
69		LYZL4
70		MAP4K2
71		MAP6D1
72		MAPK15
73		MAPK8IP1
74		MLF1
75		MMP28
76		MST1
77		MUTYH
78		MYO3A
79		NEK11
80		NFATC4
81		NFE2L3
82		NGF
83		NNAT
84		NRIP2
85		NTRK2
86		NUMBL
87		PCSK1N
88		PDE6G
89		PHKA1
90		PLA2G1B
91		PRKG1
92		PRSS2
93		PRSS22
94		PRSS3
95		PRTN3
96		PTPRT
97		RIMKLA
98		ROR2
99		RPL10
100		RPL12
101		RPL3L
102		RPS2
103		SHH
104		SOX5
105		SPEG
106		SRRM4
107		ST6GALNAC5
108		ST8SIA5
109		TCEA2
110		TGFB1
111		TGM3
112		TMPRSS12
113		TPSB2
114		TRIM29
115		TRIM9
116		TRY4
117		TTC9
118		TTLL11
119		TTLL13
120		TTLL6
121		TTLL9
122		VSIG4
123		WNT4
124		XRCC6BP1
