# Supplementary material for: A tissue-specific landscape of sense/antisense transcription in the mouse intestine
Source: BMC Genomics. 2011 Jun 10;12:305. doi: 10.1186/1471-2164-12-305 (PMC3125268; doi:10.1186/1471-2164-12-305)
Supplement: Additional file 4 — List of nTARs. All novel transcriptionally active regions with a minimum length of 50 bp and support of at least three reads of the second protocol. [file 1471-2164-12-305-S4.XLS]

## Sheet: graphs
	number of nTARs with unambigiuous strandedness
		sense	antisense	total
	ELU	817	-44	1747
	ELD	603	-36	1167
	IGE	3871	-769	8232
	ISE	271	-19	559
	DGI	365	-21	847
	UGI	205	-20	430
	DGN	1727	-295	3700
	UGN	475	-434	1504
	NGA	963	-941	2780
	Sum	9297	2579	20966
	nTAR/transcript expression ratios counts
		associated transcript not covered	>=1	[0.5-1)	[0.25-0.5)	[0-0.25)	sum
				0.5	0.25	0
			1	1	0.5	0.25
	UGN	165	572	172	164	431	1504
	DGN	136	1541	460	352	1211	3700
	UGI	0	71	62	54	243	430
	DGI	1	275	130	83	358	847
	ISE	0	42	43	55	419	559
	IGE	106	1792	684	916	4734	8232
	ELD	0	75	64	92	936	1167
	ELU	0	107	102	172	1366	1747
						overall sum:	20966
	nTAR/transcript expression ratios counts [%]
		associated transcript not covered	>=1	[0.5-1)	[0.25-0.5)	[0-0.25)	sum
				0.5	0.25	0
			1	1	0.5	0.25
	UGN	0.109707	0.380319	0.114362	0.109043	0.286569	1
	DGN	0.0367568	0.416486	0.124324	0.0951351	0.327297	1
	UGI	0	0.165116	0.144186	0.125581	0.565116	1
	DGI	0.00118064	0.324675	0.153483	0.0979929	0.422668	1
	ISE	0	0.0751342	0.0769231	0.09839	0.749553	1
	IGE	0.0128766	0.217687	0.0830904	0.111273	0.575073	1
	ELD	0	0.0642674	0.0548415	0.0788346	0.802057	1
	ELU	0	0.0612479	0.0583858	0.0984545	0.781912	1

## Sheet: nTARs_verified_with_3_WTAK_read
transcript	type	sense	antisense	sum	chr	nTAR_start	nTAR_end	UCSC_pos	nTAR_length	strand	txStart	txEnd	cov_per_base_nTAR_(s.i.+colon)	cov_per_base_trans_(s.i.+colon)	ratio
ENSMUST00000041226	UGI	417496	564	418060	chr5	137625995	137627507	chr5:137625995-137627507	1513	-	137610795	137625994	219.86	878.42	0.25029
NR_030494	UGN	157656	15	157671	chr17	39979941	39980934	chr17:39979941-39980934	994	+	39981080	39981190	54.22	0.08	677.75																			[0-0.25)	[0.25-0.5)	[0.5-0.75)	[0.75-1)	>=1
ENSMUST00000062783	DGI	10	149980	149990	chr17	39984607	39985048	chr17:39984607-39985048	442	-	39985047	39986876	62.78	11.38	5.5167																			0	0.25	0.5	0.75
ENSMUST00000103410	DGI	103053	1	103054	chr6	70676752	70676971	chr6:70676752-70676971	220	+	70676428	70676751	27828	43173.8	0.644556
ENSMUST00000041226	IGE	96913	1	96914	chr5	137625576	137625817	chr5:137625576-137625817	242	-	137610795	137625994	458.26	878.42	0.521687
ENSMUST00000082423	UGI	945	75639	76584	chrM	15423	15687	chrM:15423-15687	265	-	15355	15422	77.42	20.76	3.72929
NM_007432	DGN	71440	0	71440	chr1	89025081	89025198	chr1:89025081-89025198	118	+	89021582	89024487	3.17	0.47	6.74468
ENSMUST00000041226	ELD	63682	8	63690	chr5	137625865	137625915	chr5:137625865-137625915	51	-	137610795	137625994	561.49	878.42	0.639204
NM_001081137	ELD	53842	0	53842	chr3	72767759	72769501	chr3:72767759-72769501	1743	-	72692481	72770788	221.33	472.21	0.468711
NM_139296	DGN	7	53253	53260	chr6	40818076	40821295	chr6:40818076-40821295	3220	-	40828792	40837493	29.74	0.01	2974
ENSMUST00000119655	DGN	0	52303	52303	chr11	108872955	108873116	chr11:108872955-108873116	162	+	108868964	108870095	13.95	0.05	279
ENSMUST00000157647	UGN	50744	7	50751	chr17	39983407	39983636	chr17:39983407-39983636	230	+	39984070	39984165	318.63	25.66	12.4174
NM_010422	IGE	47283	0	47283	chr13	97960498	97960587	chr13:97960498-97960587	90	-	97946285	97968312	21.29	86.91	0.244966
NM_009769	DGN	37499	3	37502	chr14	99713075	99714067	chr14:99713075-99714067	993	+	99697909	99712628	262.35	36.56	7.17588
ENSMUST00000158475	DGN	32704	0	32704	chr6	3151460	3151551	chr6:3151460-3151551	92	+	3151216	3151307	49.33	0	transcript not covered
NM_001014390	DGI	32552	10	32562	chr10	118292681	118296405	chr10:118292681-118296405	3725	-	118296404	118305959	54.84	7.22	7.59557
NM_001004194	IGE	32470	1	32471	chr7	24142662	24142787	chr7:24142662-24142787	126	+	24086210	24147296	252.8	0	transcript not covered
ENSMUST00000157647	UGN	32173	2	32175	chr17	39982771	39983132	chr17:39982771-39983132	362	+	39984070	39984165	6.47	25.66	0.252143
NM_008604	DGI	31931	6	31937	chr3	63186154	63187769	chr3:63186154-63187769	1616	+	63099793	63186153	76.98	184.42	0.417417
ENSMUST00000115715	IGE	0	31370	31370	chr17	8759408	8759488	chr17:8759408-8759488	81	+	8718236	9174536	817.7	0.16	5110.62
-	NGA	0	31086	31086	chr9	3258832	3258883	chr9:3258832-3258883	52				85.5	#N/A	transcript not covered
NM_030747	DGI	28124	17	28141	chr17	34643411	34644880	chr17:34643411-34644880	1470	-	34644879	34654297	249.51	274.73	0.908201
NM_130878	UGN	27493	5	27498	chr14	37915323	37915999	chr14:37915323-37915999	677	-	37891034	37911497	631.33	1.26	501.056
ENSMUST00000157647	DGN	27424	0	27424	chr17	39984443	39984592	chr17:39984443-39984592	150	+	39984070	39984165	30.17	25.66	1.17576
NM_145562	DGI	26631	7	26638	chr5	92053023	92055806	chr5:92053023-92055806	2784	+	91946725	92053022	59.96	72.95	0.821933
NM_153599	IGE	24601	0	24601	chr5	147072733	147072782	chr5:147072733-147072782	50	+	147043250	147114450	16.28	8.15	1.99755
ENSMUST00000041226	ELD	24071	0	24071	chr5	137625297	137625413	chr5:137625297-137625413	117	-	137610795	137625994	142.85	878.42	0.162622
NM_177333	DGN	19	23357	23376	chr13	74304430	74306569	chr13:74304430-74306569	2140	-	74307252	74346148	24.76	37.54	0.659563
NM_011690	UGN	40	21563	21603	chr17	35134451	35136629	chr17:35134451-35136629	2179	+	35137851	35153274	273.81	2.35	116.515
ENSMUST00000106274	DGN	20916	7	20923	chr11	118854770	118856611	chr11:118854770-118856611	1842	+	118849500	118854535	80.16	323.54	0.247759
NM_008453	DGN	19123	3	19126	chr5	65222868	65224144	chr5:65222868-65224144	1277	+	65194761	65221368	80.66	37.41	2.15611
NM_001171003	IGE	19103	0	19103	chr6	40695174	40695334	chr6:40695174-40695334	161	+	40578829	40719122	172.18	156.62	1.09935
NM_009769	DGI	18791	1	18792	chr14	99712629	99713074	chr14:99712629-99713074	446	+	99697909	99712628	227.06	36.56	6.21061
ENSMUST00000105041	IGE	18500	1	18501	chr17	35483379	35483623	chr17:35483379-35483623	245	+	35457502	35496759	399.64	47.78	8.36417
ENSMUST00000146911	DGI	18196	1	18197	chr7	112971766	112972737	chr7:112971766-112972737	972	-	112972736	112980029	84.89	21.65	3.92102
-	NGA	0	17617	17617	chr1	124253764	124253824	chr1:124253764-124253824	61				6.05	#N/A	transcript not covered
NM_024217	DGN	5	17537	17542	chr8	106872097	106873815	chr8:106872097-106873815	1719	+	106864493	106871572	35.35	4.64	7.61853
NM_022434	DGI	17407	8	17415	chr17	33039894	33042015	chr17:33039894-33042015	2122	-	33042014	33054023	37.04	206.91	0.179015
NM_008453	DGI	16894	2	16896	chr5	65221369	65222840	chr5:65221369-65222840	1472	+	65194761	65221368	55.39	37.41	1.48062
ENSMUST00000025469	DGI	16853	37	16890	chr18	61749036	61750004	chr18:61749036-61750004	969	+	61714992	61749035	95.88	68.67	1.39624
NM_145494	DGN	16579	12	16591	chr18	73924607	73928351	chr18:73924607-73928351	3745	-	73929693	73975046	27.12	261.58	0.103678
NM_001171003	IGE	16331	1	16332	chr6	40694742	40694938	chr6:40694742-40694938	197	+	40578829	40719122	168.14	156.62	1.07355
NM_025519	DGN	16030	17	16047	chr3	10393211	10395295	chr3:10393211-10395295	2085	+	10366972	10391005	56.1	18.8	2.98404
NM_053165	ISE	15857	3	15860	chr6	128624857	128625799	chr6:128624857-128625799	943	+	128612403	128627389	151.76	913.83	0.16607
ENSMUST00000105041	IGE	15809	0	15809	chr17	35482994	35483360	chr17:35482994-35483360	367	+	35457502	35496759	111.5	47.78	2.33361
NM_001171003	IGE	15276	0	15276	chr6	40690057	40690256	chr6:40690057-40690256	200	+	40578829	40719122	126.87	156.62	0.81005
NM_027892	DGI	14838	34	14872	chr10	107714632	107717149	chr10:107714632-107717149	2518	+	107599455	107714631	237.7	30.36	7.82938
ENSMUST00000104826	UGN	0	14802	14802	chr1	44520768	44521005	chr1:44520768-44521005	238	+	44528121	44528208	1085.76	0.38	2857.26
ENSMUST00000038361	DGI	14781	7	14788	chr1	129379645	129383123	chr1:129379645-129383123	3479	+	129101594	129379644	19.61	1.62	12.1049
NM_025279	DGI	14534	4	14538	chr13	58492448	58493312	chr13:58492448-58493312	865	-	58493311	58503877	218.5	75.4	2.89788
ENSMUST00000119655	DGN	0	14350	14350	chr11	108873129	108873249	chr11:108873129-108873249	121	+	108868964	108870095	7.87	0.05	157.4
NM_001171003	IGE	14258	0	14258	chr6	40658959	40659121	chr6:40658959-40659121	163	+	40578829	40719122	56.66	156.62	0.361767
NM_001004194	IGE	14129	0	14129	chr7	24142458	24142517	chr7:24142458-24142517	60	+	24086210	24147296	156.62	0	transcript not covered
ENSMUST00000020288	DGN	13854	4	13858	chr10	60891235	60893219	chr10:60891235-60893219	1985	-	60895242	60915521	18.44	8.33	2.21369
NM_134005	DGI	13845	2	13847	chr10	24492999	24493620	chr10:24492999-24493620	622	-	24493619	24556001	185.28	268.4	0.690313
NM_001004194	IGE	13473	0	13473	chr7	24143315	24143439	chr7:24143315-24143439	125	+	24086210	24147296	570.89	0	transcript not covered
NM_031197	DGN	13417	5	13422	chr3	28628174	28629746	chr3:28628174-28629746	1573	+	28596824	28627282	44.64	148.9	0.299799
ENSMUST00000157647	UGN	13336	0	13336	chr17	39983671	39983740	chr17:39983671-39983740	70	+	39984070	39984165	190.04	25.66	7.40608
ENSMUST00000040159	DGN	13227	2	13229	chr6	7824457	7825660	chr6:7824457-7825660	1204	+	7794841	7822047	52.36	13.68	3.82749
NM_011388	DGN	13156	7	13163	chr8	5083329	5085064	chr8:5083329-5085064	1736	-	5085622	5105232	32.47	41.47	0.782976
NM_001009546	DGI	12564	0	12564	chr19	6115556	6115811	chr19:6115556-6115811	256	+	6105797	6115555	524.26	356.37	1.47111
ENSMUST00000119655	DGN	0	12245	12245	chr11	108873284	108873363	chr11:108873284-108873363	80	+	108868964	108870095	4.04	0.05	80.8
ENSMUST00000118928	UGN	12196	0	12196	chr2	40411214	40411269	chr2:40411214-40411269	56	+	40411271	40412636	144.45	1.52	95.0329
ENSMUST00000121785	DGI	12100	8	12108	chr8	63990221	63992043	chr8:63990221-63992043	1823	-	63992042	64381466	59.53	7.33	8.12142
-	NGA	1	12098	12099	chr2	22600368	22600434	chr2:22600368-22600434	67				6.09	#N/A	transcript not covered
NM_001033550	DGN	12012	8	12020	chr5	105915798	105918297	chr5:105915798-105918297	2500	+	105844793	105915208	14.84	3.34	4.44311
NM_021878	IGE	1	11975	11976	chr13	44964943	44965035	chr13:44964943-44965035	93	+	44826271	45016346	19.76	8.05	2.45466
ENSMUST00000103412	DGI	11971	0	11971	chr12	114496714	114496979	chr12:114496714-114496979	266	-	114496978	114498447	2586.31	18430.3	0.140329
ENSMUST00000035220	DGI	11798	3	11801	chr9	108651844	108652773	chr9:108651844-108652773	930	+	108594473	108651843	67.45	34.96	1.92935
NM_025824	DGI	11646	2	11648	chr1	58463393	58464199	chr1:58463393-58464199	807	+	58449979	58463392	146.01	119.66	1.22021
ENSMUST00000103741	DGI	11602	0	11602	chr16	19061704	19061845	chr16:19061704-19061845	142	-	19061844	19062164	1672.35	4071.55	0.41074
ENSMUST00000157647	DGI	11589	0	11589	chr17	39984166	39984217	chr17:39984166-39984217	52	+	39984070	39984165	20.33	25.66	0.792284
-	NGA	11405	0	11405	chr9	110183770	110183845	chr9:110183770-110183845	76				92.32	#N/A	transcript not covered
ENSMUST00000157647	UGN	11397	1	11398	chr17	39983148	39983322	chr17:39983148-39983322	175	+	39984070	39984165	4.67	25.66	0.181995
ENSMUST00000040159	DGN	11321	3	11324	chr6	7823253	7824452	chr6:7823253-7824452	1200	+	7794841	7822047	28.38	13.68	2.07456
NM_172585	DGN	11240	7	11247	chr13	9172348	9173650	chr13:9172348-9173650	1303	+	9093150	9172336	162.44	49.47	3.28361
ENSMUST00000098546	DGI	11224	9	11233	chr9	76335453	76337861	chr9:76335453-76337861	2409	-	76337860	76393653	27.21	21.89	1.24303
NM_026313	DGN	75	11056	11131	chr11	94146582	94149216	chr11:94146582-94149216	2635	-	94152452	94183225	68.38	80.23	0.8523
NM_010017	DGI	11081	3	11084	chr9	108107195	108108289	chr9:108107195-108108289	1095	-	108108288	108166067	61.6	6.22	9.90354
NM_001081137	UGN	10972	0	10972	chr3	72771718	72771831	chr3:72771718-72771831	114	-	72692481	72770788	117.04	472.21	0.247856
NM_001171003	IGE	10885	0	10885	chr6	40697843	40697971	chr6:40697843-40697971	129	+	40578829	40719122	161.43	156.62	1.03071
NM_001171003	IGE	10844	0	10844	chr6	40674564	40674705	chr6:40674564-40674705	142	+	40578829	40719122	59.8	156.62	0.381816
ENSMUST00000110725	DGN	10704	3	10707	chr12	53669207	53670664	chr12:53669207-53670664	1458	+	53617063	53668839	21.1	22.84	0.923818
NM_027976	UGN	10609	0	10609	chr19	55326372	55326703	chr19:55326372-55326703	332	+	55327858	55371118	379.32	1410.65	0.268897
NM_001171003	IGE	10551	0	10551	chr6	40694281	40694444	chr6:40694281-40694444	164	+	40578829	40719122	173.91	156.62	1.11039
NM_010638	DGI	10420	1	10421	chr19	23241402	23242617	chr19:23241402-23242617	1216	+	23215715	23241401	53.13	57.09	0.930636
NM_001081219	UGN	10390	3	10393	chr10	127140474	127140765	chr10:127140474-127140765	292	+	127142311	127157996	204.82	735.52	0.27847
NM_009149	DGI	10280	9	10289	chr8	113679332	113681458	chr8:113679332-113681458	2127	-	113681457	113783102	38.46	16.54	2.32527
NM_001171003	IGE	10277	0	10277	chr6	40656882	40656991	chr6:40656882-40656991	110	+	40578829	40719122	23.01	156.62	0.146916
NM_025519	DGN	9817	6	9823	chr3	10392008	10393201	chr3:10392008-10393201	1194	+	10366972	10391005	32.5	18.8	1.72872
ENSMUST00000157647	DGN	9820	0	9820	chr17	39984258	39984314	chr17:39984258-39984314	57	+	39984070	39984165	9.12	25.66	0.355417
NM_001004194	IGE	9533	0	9533	chr7	24142821	24142883	chr7:24142821-24142883	63	+	24086210	24147296	269.14	0	transcript not covered
NM_172825	DGI	9512	1	9513	chr16	56724370	56724722	chr16:56724370-56724722	353	-	56724721	56795971	9.36	61.87	0.151285
NM_009149	DGN	9451	5	9456	chr8	113677204	113679213	chr8:113677204-113679213	2010	-	113681457	113783102	65.94	16.54	3.9867
ENSMUST00000103429	DGI	9210	1	9211	chr12	114667668	114667725	chr12:114667668-114667725	58	-	114667724	114667778	2141.07	11.28	189.811
NR_033217	DGI	9136	5	9141	chr8	67607748	67609513	chr8:67607748-67609513	1766	-	67609512	67653436	55.52	134.36	0.413218
NM_001081137	IGE	9099	3	9102	chr3	72766371	72767607	chr3:72766371-72767607	1237	-	72692481	72770788	17.55	472.21	0.0371657
NM_001045513	IGE	9039	18	9057	chr1	60541770	60543901	chr1:60541770-60543901	2132	-	60540028	60623609	10.41	6.13	1.69821
NM_013815	DGI	8914	1	8915	chr12	55993255	55993976	chr12:55993255-55993976	722	-	55993975	56087323	156.56	10.72	14.6045
NR_004051	DGN	8862	3	8865	chr17	34623626	34624143	chr17:34623626-34624143	518	-	34624350	34634374	279.41	245.61	1.13762
ENSMUST00000033152	DGN	8493	0	8493	chr7	129366766	129367051	chr7:129366766-129367051	286	+	129363009	129366338	11.69	156.6	0.0746488
ENSMUST00000093157	DGI	8376	19	8395	chr8	112385252	112387008	chr8:112385252-112387008	1757	+	112302561	112385251	20.28	19.38	1.04644
NM_175344	DGI	8378	1	8379	chr15	95805183	95805882	chr15:95805183-95805882	700	+	95621273	95805182	129.01	64.79	1.9912
ENSMUST00000114166	DGN	8376	3	8379	chr17	34604133	34605428	chr17:34604133-34605428	1296	-	34605581	34612882	97.05	67.03	1.44786
NM_031179	ISE	8274	5	8279	chr1	55071407	55073220	chr1:55071407-55073220	1814	-	55042012	55084322	14.92	86.97	0.171553
NM_001171003	IGE	8217	0	8217	chr6	40662183	40662306	chr6:40662183-40662306	124	+	40578829	40719122	51.85	156.62	0.331056
NM_145441	DGN	8045	2	8047	chr12	4884575	4885706	chr12:4884575-4885706	1132	-	4885837	4914326	118.4	30.75	3.85041
NM_001171003	IGE	8005	0	8005	chr6	40685286	40685419	chr6:40685286-40685419	134	+	40578829	40719122	89.03	156.62	0.568446
NM_133726	DGI	7943	3	7946	chr15	81194070	81195474	chr15:81194070-81195474	1405	-	81195473	81230124	95.86	47.32	2.02578
ENSMUST00000033152	DGI	7833	3	7836	chr7	129366339	129366718	chr7:129366339-129366718	380	+	129363009	129366338	20.14	156.6	0.128608
NM_007644	DGN	7769	4	7773	chr5	92870342	92871728	chr5:92870342-92871728	1387	-	92872898	92934634	34.19	23.12	1.47881
-	NGA	7752	0	7752	chr6	40816402	40816819	chr6:40816402-40816819	418				12.27	#N/A	transcript not covered
NM_001081074	DGN	7667	5	7672	chr19	32024671	32026322	chr19:32024671-32026322	1652	+	31943250	32023896	28.35	21.05	1.34679
ENSMUST00000102546	DGN	7573	9	7582	chr4	135308092	135309861	chr4:135308092-135309861	1770	+	135284086	135308055	25.06	7.27	3.44704
NM_028906	DGI	7546	4	7550	chr9	64930459	64932311	chr9:64930459-64932311	1853	+	64880264	64930458	28.41	14.98	1.89653
NM_178606	DGN	7510	2	7512	chr10	66472910	66473700	chr10:66472910-66473700	791	-	66474255	66559605	19.13	24.44	0.782733
NM_021353	DGI	7433	0	7433	chr12	32158585	32158789	chr12:32158585-32158789	205	+	32123165	32158584	325.16	858.65	0.378687
ENSMUST00000022070	DGI	1771	5658	7429	chr13	74829984	74830627	chr13:74829984-74830627	644	+	74777320	74829983	61.86	44.52	1.38949
NM_001171003	IGE	7380	1	7381	chr6	40642945	40643090	chr6:40642945-40643090	146	+	40578829	40719122	20.32	156.62	0.129741
NM_001171003	IGE	7288	0	7288	chr6	40639359	40639507	chr6:40639359-40639507	149	+	40578829	40719122	23.4	156.62	0.149406
NM_025478	DGI	7181	0	7181	chr18	58839225	58840040	chr18:58839225-58840040	816	+	58819135	58839224	78.13	35.27	2.2152
NM_001171003	IGE	7155	1	7156	chr6	40680343	40680437	chr6:40680343-40680437	95	+	40578829	40719122	86.03	156.62	0.549291
NM_018830	DGI	7127	3	7130	chr19	32058683	32059141	chr19:32058683-32059141	459	-	32059140	32177630	121.85	47.56	2.56203
-	NGA	7101	1	7102	chr18	3447094	3447157	chr18:3447094-3447157	64				200.98	#N/A	transcript not covered
NM_028992	DGI	6969	3	6972	chr15	63722232	63722820	chr15:63722232-63722820	589	-	63722819	63743852	34.37	521.87	0.0658593
ENSMUST00000103243	DGI	351	6606	6957	chrM	16005	16115	chrM:16005-16115	111	-	16114	16209	167.08	259.12	0.644798
NM_001081177	DGN	6937	17	6954	chr14	65425738	65428255	chr14:65425738-65428255	2518	+	65271367	65425133	14.76	1.97	7.49239
NM_145441	DGN	6828	0	6828	chr12	4883443	4884479	chr12:4883443-4884479	1037	-	4885837	4914326	78.92	30.75	2.5665
NM_001171003	IGE	6740	0	6740	chr6	40681234	40681302	chr6:40681234-40681302	69	+	40578829	40719122	76.07	156.62	0.485698
NM_153599	IGE	6707	0	6707	chr5	147072567	147072662	chr5:147072567-147072662	96	+	147043250	147114450	3.11	8.15	0.381595
NM_001033199	DGI	6659	0	6659	chr3	144573606	144573885	chr3:144573606-144573885	280	-	144573884	144595493	159.28	557.96	0.285468
ENSMUST00000101259	UGN	0	6641	6641	chrX	125082835	125082901	chrX:125082835-125082901	67	+	125085594	125085909	1190.52	0.67	1776.9
NM_027837	DGI	6595	17	6612	chr8	77417406	77420920	chr8:77417406-77420920	3515	+	77397072	77417405	14.41	217.6	0.0662224
NM_053165	IGE	6588	2	6590	chr6	128622024	128623172	chr6:128622024-128623172	1149	+	128612403	128627389	25.77	913.83	0.0282
NM_001034898	UGN	6570	1	6571	chr19	11071514	11071956	chr19:11071514-11071956	443	-	11052796	11067740	69.57	0.48	144.938
NM_025954	DGI	6548	3	6551	chr17	24608542	24610055	chr17:24608542-24610055	1514	+	24607417	24608541	47.37	25.56	1.85329
NM_025519	DGI	6497	4	6501	chr3	10391006	10392004	chr3:10391006-10392004	999	+	10366972	10391005	10.13	18.8	0.53883
ENSMUST00000127301	IGE	57	6429	6486	chr8	113661576	113663712	chr8:113661576-113663712	2137	-	113652785	113669359	16.83	2.22	7.58108
NM_028887	IGE	6447	0	6447	chr17	71808718	71808794	chr17:71808718-71808794	77	-	71693833	71824683	221.31	6.85	32.308
ENSMUST00000040159	DGN	6408	0	6408	chr6	7822624	7823245	chr6:7822624-7823245	622	+	7794841	7822047	14.46	13.68	1.05702
NM_019464	DGI	6342	3	6345	chr3	144349874	144351808	chr3:144349874-144351808	1935	-	144351807	144383287	22.31	25.79	0.865064
NM_011633	IGE	6294	0	6294	chr1	193897963	193898134	chr1:193897963-193898134	172	-	193821087	193916445	896.87	1.75	512.497
NM_153599	IGE	6257	0	6257	chr5	147072808	147072894	chr5:147072808-147072894	87	+	147043250	147114450	3.56	8.15	0.43681
-	NGA	0	6256	6256	chr5	92189985	92190053	chr5:92189985-92190053	69				293.29	#N/A	transcript not covered
NM_030257	DGI	6184	45	6229	chr13	81810890	81811850	chr13:81810890-81811850	961	+	81796804	81810889	36.5	20.37	1.79185
NM_028029	DGI	6214	2	6216	chr19	43921330	43922457	chr19:43921330-43922457	1128	-	43922456	43986882	134.04	23.12	5.79758
-	NGA	6138	5	6143	chr3	132307287	132308568	chr3:132307287-132308568	1282				140.38	#N/A	transcript not covered
NM_172827	DGN	6130	5	6135	chr17	17658834	17660257	chr17:17658834-17660257	1424	-	17664686	17761453	34.11	2.61	13.069
ENSMUST00000105041	IGE	6042	0	6042	chr17	35482787	35482856	chr17:35482787-35482856	70	+	35457502	35496759	161.36	47.78	3.37715
ENSMUST00000020288	DGN	5954	1	5955	chr10	60893231	60894031	chr10:60893231-60894031	801	-	60895242	60915521	5.44	8.33	0.653061
NM_134256	IGE	5918	0	5918	chr19	8034327	8034379	chr19:8034327-8034379	53	-	7938878	8040517	1813.06	0.06	30217.7
NM_024454	DGI	5878	9	5887	chr10	114724922	114726918	chr10:114724922-114726918	1997	-	114726917	114752647	22.28	10.95	2.0347
ENSMUST00000098898	UGI	5871	0	5871	chr8	22274202	22274321	chr8:22274202-22274321	120	+	22274320	22275277	776.93	11479.7	0.0676785
NM_181517	DGN	5825	4	5829	chr7	117199186	117200147	chr7:117199186-117200147	962	+	117161938	117198628	27.99	21.11	1.32591
NM_172266	DGN	1	5804	5805	chr1	193615021	193615130	chr1:193615021-193615130	110	+	193541902	193608134	509.95	40.58	12.5665
NM_011388	DGN	0	5776	5776	chr8	5079950	5080010	chr8:5079950-5080010	61	-	5085622	5105232	21.28	41.47	0.513142
NM_023258	DGI	5640	55	5695	chr7	135133221	135134887	chr7:135133221-135134887	1667	-	135134886	135137381	117.83	579.61	0.203292
NM_001171003	IGE	5648	0	5648	chr6	40664969	40665058	chr6:40664969-40665058	90	+	40578829	40719122	47.86	156.62	0.30558
ENSMUST00000098945	ELU	5590	4	5594	chr8	8681949	8683109	chr8:8681949-8683109	1161	-	8681882	8690317	6.71	4.37	1.53547
NM_001171003	IGE	5574	0	5574	chr6	40638382	40638499	chr6:40638382-40638499	118	+	40578829	40719122	11.89	156.62	0.0759162
NM_028887	IGE	5459	0	5459	chr17	71807666	71807815	chr17:71807666-71807815	150	-	71693833	71824683	295.43	6.85	43.1285
NM_001171003	IGE	5431	0	5431	chr6	40689599	40689651	chr6:40689599-40689651	53	+	40578829	40719122	58.17	156.62	0.371409
ENSMUST00000040159	DGN	5418	0	5418	chr6	7822186	7822524	chr6:7822186-7822524	339	+	7794841	7822047	14.93	13.68	1.09137
NM_031197	DGI	5385	4	5389	chr3	28627283	28628123	chr3:28627283-28628123	841	+	28596824	28627282	17.2	148.9	0.115514
-	NGA	5382	0	5382	chr17	44271710	44272328	chr17:44271710-44272328	619				28.31	#N/A	transcript not covered
ENSMUST00000130293	ISE	5332	14	5346	chr2	118601525	118603449	chr2:118601525-118603449	1925	+	118598504	118603901	20.28	1716.49	0.0118148
ENSMUST00000066628	UGN	5311	2	5313	chr18	66666920	66668250	chr18:66666920-66668250	1331	+	66669580	66671391	65.19	17.29	3.77039
NM_009829	DGI	5285	1	5286	chr6	127075159	127075727	chr6:127075159-127075727	569	-	127075726	127101066	126.48	127.81	0.989594
ENSMUST00000027585	ELU	3	5251	5254	chr1	129383275	129384396	chr1:129383275-129384396	1122	-	129383122	129574673	47.95	2.19	21.895
NM_008943	DGN	5207	6	5213	chr12	85077531	85079394	chr12:85077531-85079394	1864	+	85029512	85076149	15.14	100.12	0.151219
NM_019550	DGN	0	5201	5201	chr3	119412491	119412558	chr3:119412491-119412558	68	-	119421659	119486306	627.56	6.82	92.0176
ENSMUST00000114860	DGN	5188	8	5196	chrX	49404025	49405856	chrX:49404025-49405856	1832	-	49406096	49518429	26.85	17.07	1.57293
ENSMUST00000144134	UGN	0	5149	5149	chr16	35981678	35981746	chr16:35981678-35981746	69	-	35966837	35981225	42.84	0	transcript not covered
ENSMUST00000127166	DGI	5133	1	5134	chr11	66778519	66779046	chr11:66778519-66779046	528	+	66771395	66778518	102.05	200.6	0.508724
ENSMUST00000026635	DGN	204	4847	5051	chr14	121683408	121684865	chr14:121683408-121684865	1458	+	121434785	121682966	24.88	4.34	5.73272
NM_153178	DGN	4985	6	4991	chr15	72929454	72931090	chr15:72929454-72931090	1637	-	72932054	73015377	7.33	1.59	4.61006
ENSMUST00000161779	DGN	4984	3	4987	chr6	38637786	38639063	chr6:38637786-38639063	1278	-	38644388	38826164	25.75	4.96	5.19153
ENSMUST00000041905	DGI	4940	3	4943	chr14	60837085	60838041	chr14:60837085-60838041	957	-	60838040	60870344	20.77	12.23	1.69828
ENSMUST00000050291	DGN	4873	0	4873	chr6	66825365	66825430	chr6:66825365-66825430	66	-	66825506	66825737	1135.26	497.63	2.28133
NM_020258	DGI	4844	8	4852	chr9	37033848	37036734	chr9:37033848-37036734	2887	-	37036733	37063323	41.46	221.2	0.187432
-	NGA	4848	0	4848	chr3	59236936	59237000	chr3:59236936-59237000	65				86.34	#N/A	transcript not covered
NM_145494	DGN	4831	1	4832	chr18	73928359	73929304	chr18:73928359-73929304	946	-	73929693	73975046	38.93	261.58	0.148826
NM_001033199	DGN	4789	0	4789	chr3	144573048	144573595	chr3:144573048-144573595	548	-	144573884	144595493	103.3	557.96	0.185139
NM_145519	IGE	4756	5	4761	chr1	95488413	95489818	chr1:95488413-95489818	1406	+	95408680	95518553	16.24	10.52	1.54373
-	NGA	0	4739	4739	chr19	11087754	11088256	chr19:11087754-11088256	503				50.92	#N/A	transcript not covered
ENSMUST00000051687	UGI	4736	0	4736	chr8	5640006	5640197	chr8:5640006-5640197	192	+	5640196	5640980	206.46	155.86	1.32465
ENSMUST00000040467	DGI	4717	2	4719	chr17	36301189	36301557	chr17:36301189-36301557	369	-	36301556	36305467	45.16	16.17	2.79283
NM_172806	DGN	4713	3	4716	chr12	104019006	104020531	chr12:104019006-104020531	1526	-	104022857	104116616	20.74	3.02	6.86755
NR_004051	DGI	4711	0	4711	chr17	34624166	34624351	chr17:34624166-34624351	186	-	34624350	34634374	164.62	245.61	0.67025
NM_011690	UGN	5	4694	4699	chr17	35133466	35134370	chr17:35133466-35134370	905	+	35137851	35153274	202.52	2.35	86.1787
ENSMUST00000114166	DGN	4684	3	4687	chr17	34603279	34604129	chr17:34603279-34604129	851	-	34605581	34612882	111.83	67.03	1.66836
NM_001122594	DGN	8	4571	4579	chr8	112468687	112471362	chr8:112468687-112471362	2676	+	112392502	112468571	23.58	12.76	1.84796
NM_001171003	IGE	4570	0	4570	chr6	40643693	40643783	chr6:40643693-40643783	91	+	40578829	40719122	21.37	156.62	0.136445
NM_009016	IGE	4566	0	4566	chr10	22064156	22064214	chr10:22064156-22064214	59	+	21878414	22093945	252.71	0.35	722.029
NM_026918	ISE	4552	3	4555	chr7	134194114	134195141	chr7:134194114-134195141	1028	-	134193669	134195491	52.34	14877.3	0.00351811
ENSMUST00000043259	DGN	4495	13	4508	chr6	141449467	141450998	chr6:141449467-141450998	1532	+	141198110	141448902	22.98	4.37	5.25858
NM_007980	ELU	4498	9	4507	chr3	122600255	122601619	chr3:122600255-122601619	1365	+	122598309	122602424	45.09	38204.6	0.00118022
NM_145569	ISE	4500	7	4507	chr6	72384390	72384975	chr6:72384390-72384975	586	-	72382792	72389552	59.27	231.07	0.256502
NM_175114	IGE	4500	6	4506	chr9	121370350	121371732	chr9:121370350-121371732	1383	+	121276075	121384036	13.06	17.62	0.741203
ENSMUST00000084243	DGN	4490	0	4490	chr4	132652764	132652828	chr4:132652764-132652828	65	+	132644034	132644830	101.48	0.24	422.833
NM_144544	DGI	4450	0	4450	chr11	58421544	58421706	chr11:58421544-58421706	163	-	58421707	58426994	21.33	315.95	0.0675107
NM_001111094	DGI	4447	2	4449	chr17	34522974	34524127	chr17:34522974-34524127	1154	+	34514076	34522973	42.29	273.43	0.154665
ENSMUST00000119054	DGN	8	4425	4433	chr4	135309912	135311288	chr4:135309912-135311288	1377	-	135312132	135312610	44.25	63.3	0.699052
NM_009537	DGN	4402	6	4408	chr12	110056520	110058355	chr12:110056520-110058355	1836	+	110031520	110054842	19	8.03	2.36613
NM_001163004	ELU	3	4399	4402	chr18	34600224	34601244	chr18:34600224-34601244	1021	+	34569076	34601448	47.34	5.01	9.4491
NM_001033441	DGN	4382	4	4386	chr15	90062271	90063745	chr15:90062271-90063745	1475	+	90054741	90060985	15.67	2.53	6.19368
ENSMUST00000021850	DGN	4370	3	4373	chr13	34996458	34997935	chr13:34996458-34997935	1478	+	34967397	34994902	15.23	27.93	0.545292
ENSMUST00000130792	IGE	2	4356	4358	chr18	31942393	31943733	chr18:31942393-31943733	1341	-	31940879	31948699	25.31	21.32	1.18715
ENSMUST00000161779	DGN	4353	3	4356	chr6	38641777	38642997	chr6:38641777-38642997	1221	-	38644388	38826164	9.1	4.96	1.83468
ENSMUST00000103510	UGI	4349	2	4351	chr12	116027017	116027076	chr12:116027017-116027076	60	-	116026582	116027016	55.4	142.68	0.388281
ENSMUST00000125475	DGN	4295	3	4298	chr16	97688857	97690000	chr16:97688857-97690000	1144	-	97692656	97697914	13.16	138.94	0.0947171
NM_027137	UGN	0	4283	4283	chr3	92493607	92493674	chr3:92493607-92493674	68	-	92489420	92491132	92.59	0	transcript not covered
NM_025811	DGN	4257	10	4267	chr19	56674985	56676955	chr19:56674985-56676955	1971	+	56622750	56673336	23.05	9.78	2.35685
ENSMUST00000157647	UGN	4254	0	4254	chr17	39983812	39983881	chr17:39983812-39983881	70	+	39984070	39984165	34.79	25.66	1.35581
NM_001101588	DGI	4239	1	4240	chr17	32813426	32814006	chr17:32813426-32814006	581	+	32796427	32813425	33.45	21.42	1.56162
ENSMUST00000104359	DGN	4234	0	4234	chr7	148363864	148363994	chr7:148363864-148363994	131	-	148367114	148367210	789.18	0.16	4932.38
-	NGA	4213	1	4214	chr1	67158423	67158782	chr1:67158423-67158782	360				121.59	#N/A	transcript not covered
NM_029779	DGN	0	4197	4197	chr16	17137377	17137486	chr16:17137377-17137486	110	-	17139156	17144516	225.59	8.84	25.5192
NR_015479	IGE	2	4179	4181	chr7	66565263	66566203	chr7:66565263-66566203	941	-	66563293	66579519	18.89	5.62	3.36121
ENSMUST00000108821	DGN	4167	1	4168	chr11	58420942	58421223	chr11:58420942-58421223	282	-	58421705	58429577	22.43	277.84	0.0807299
-	NGA	0	4152	4152	chr5	92190165	92190330	chr5:92190165-92190330	166				148.27	#N/A	transcript not covered
ENSMUST00000087867	DGN	4117	9	4126	chrX	101705918	101707433	chrX:101705918-101707433	1516	+	101678156	101702829	14.57	3.75	3.88533
ENSMUST00000160533	DGN	4083	6	4089	chr5	137607841	137609424	chr5:137607841-137609424	1584	-	137610793	137618283	12.09	1054.72	0.0114628
NM_028998	DGI	4084	3	4087	chr17	66903790	66904592	chr17:66903790-66904592	803	-	66904591	66943962	64.91	80.23	0.809049
NM_001171003	IGE	4040	0	4040	chr6	40696412	40696485	chr6:40696412-40696485	74	+	40578829	40719122	98.54	156.62	0.629166
NM_001033550	DGN	4017	2	4019	chr5	105918306	105919042	chr5:105918306-105919042	737	+	105844793	105915208	28.58	3.34	8.55689
NM_001171003	IGE	3987	0	3987	chr6	40653380	40653456	chr6:40653380-40653456	77	+	40578829	40719122	25.27	156.62	0.161346
NM_001039512	ELU	3975	8	3983	chr1	153205186	153206752	chr1:153205186-153206752	1567	+	153191627	153211575	10.26	137.77	0.0744719
ENSMUST00000029090	DGN	3926	54	3980	chr2	180454188	180456483	chr2:180454188-180456483	2296	+	180444821	180453438	156.51	54.53	2.87016
NM_001171003	IGE	3944	1	3945	chr6	40647694	40647818	chr6:40647694-40647818	125	+	40578829	40719122	14.62	156.62	0.093347
NM_146050	ELD	3928	0	3928	chr14	9188305	9189624	chr14:9188305-9189624	1320	-	9181461	9211277	19.3	1315.49	0.0146713
-	NGA	0	3896	3896	chr14	37923159	37923294	chr14:37923159-37923294	136				199	#N/A	transcript not covered
ENSMUST00000144134	UGN	3887	0	3887	chr16	35981769	35981853	chr16:35981769-35981853	85	-	35966837	35981225	392.07	0	transcript not covered
-	NGA	1	3881	3882	chr1	144990728	144990934	chr1:144990728-144990934	207				601.72	#N/A	transcript not covered
NM_001045513	IGE	3868	2	3870	chr1	60540506	60541736	chr1:60540506-60541736	1231	-	60540028	60623609	15.06	6.13	2.45677
NM_009769	DGN	3855	1	3856	chr14	99714075	99714257	chr14:99714075-99714257	183	+	99697909	99712628	1289.43	36.56	35.2689
NM_175105	DGI	3825	4	3829	chr7	104873137	104874889	chr7:104873137-104874889	1753	-	104874888	104886757	14.22	61.83	0.229985
NM_016856	UGN	0	3816	3816	chr12	103207619	103207876	chr12:103207619-103207876	258	+	103214183	103244203	607.22	13.94	43.5595
-	NGA	0	3814	3814	chr1	144991134	144991193	chr1:144991134-144991193	60				151.48	#N/A	transcript not covered
NM_011998	DGI	3784	2	3786	chr8	112550903	112552975	chr8:112550903-112552975	2073	-	112552974	112563234	9.18	73.37	0.125119
-	NGA	0	3739	3739	chr1	144990235	144990301	chr1:144990235-144990301	67				817.78	#N/A	transcript not covered
ENSMUST00000090380	DGN	3731	1	3732	chr15	9131524	9132235	chr15:9131524-9132235	712	+	9070376	9128074	29.49	2.6	11.3423
NM_172806	DGN	3720	1	3721	chr12	104020542	104021973	chr12:104020542-104021973	1432	-	104022857	104116616	10.88	3.02	3.60265
NM_133668	ELD	3718	2	3720	chr10	90585284	90586303	chr10:90585284-90586303	1020	-	90579322	90586708	10.63	740.45	0.0143561
ENSMUST00000052725	DGI	3703	5	3708	chr9	42059753	42062222	chr9:42059753-42062222	2470	-	42062221	42072329	22.86	219.71	0.104046
ENSMUST00000126719	IGE	3645	45	3690	chr4	46518122	46519323	chr4:46518122-46519323	1202	-	46506652	46548994	12.26	0.99	12.3838
NM_172507	DGI	3670	5	3675	chr9	83493899	83494954	chr9:83493899-83494954	1056	+	83441944	83493898	56.34	67.61	0.833309
ENSMUST00000104826	UGN	0	3642	3642	chr1	44521025	44521115	chr1:44521025-44521115	91	+	44528121	44528208	427.93	0.38	1126.13
NM_013471	IGE	3634	5	3639	chr6	86724928	86725175	chr6:86724928-86725175	248	-	86686833	86743578	460.54	1999.03	0.230382
ENSMUST00000053686	UGI	3622	6	3628	chr1	169154051	169155929	chr1:169154051-169155929	1879	-	169153957	169154050	7.95	17.82	0.446128
NM_146107	DGI	3618	4	3622	chr1	36754957	36756047	chr1:36754957-36756047	1091	-	36756046	36766770	59.78	56.13	1.06503
ENSMUST00000069594	DGI	3519	48	3567	chr13	25080000	25081073	chr13:25080000-25081073	1074	-	25081072	25081390	17.46	8.32	2.09856
ENSMUST00000100352	DGI	3561	0	3561	chr14	80422668	80422949	chr14:80422668-80422949	282	+	80400108	80422667	198.89	391.7	0.507761
NM_028029	IGE	3548	7	3555	chr19	43963796	43965091	chr19:43963796-43965091	1296	-	43922456	43986882	28.58	23.12	1.23616
NM_007889	DGN	3552	2	3554	chr16	20532793	20534037	chr16:20532793-20534037	1245	+	20517136	20532260	40.61	6.25	6.4976
-	NGA	1	3538	3539	chr5	92189766	92189921	chr5:92189766-92189921	156				218.74	#N/A	transcript not covered
-	NGA	1	3531	3532	chr1	144990420	144990664	chr1:144990420-144990664	245				264.58	#N/A	transcript not covered
NM_146062	IGE	3520	0	3520	chr15	93243219	93243276	chr15:93243219-93243276	58	+	93228780	93322343	6.29	6.07	1.03624
NM_025356	DGI	3513	3	3516	chr3	135130143	135131160	chr3:135130143-135131160	1018	+	135101722	135130142	17.08	39.82	0.42893
NM_007644	DGI	3495	4	3499	chr5	92871930	92872899	chr5:92871930-92872899	970	-	92872898	92934634	8.54	23.12	0.369377
NM_001171003	IGE	3476	1	3477	chr6	40652888	40652948	chr6:40652888-40652948	61	+	40578829	40719122	10.93	156.62	0.0697867
NM_009833	DGN	3456	5	3461	chr15	98369126	98370661	chr15:98369126-98370661	1536	-	98373641	98398067	13.07	18.61	0.702311
NM_009016	IGE	3433	0	3433	chr10	22064691	22064751	chr10:22064691-22064751	61	+	21878414	22093945	214.26	0.35	612.171
NM_053165	ELD	3418	7	3425	chr6	128620925	128621985	chr6:128620925-128621985	1061	+	128612403	128627389	10.23	913.83	0.0111946
NM_001163268	DGI	3417	2	3419	chr6	125032491	125033615	chr6:125032491-125033615	1125	+	125021294	125032490	9.83	6.07	1.61944
NM_011365	IGE	3406	3	3409	chr12	4684610	4685874	chr12:4684610-4685874	1265	+	4599813	4720758	12.45	6.72	1.85268
ENSMUST00000103243	DGN	159	3248	3407	chrM	15893	15951	chrM:15893-15951	59	-	16114	16209	59.83	259.12	0.230897
NM_015779	DGN	3404	0	3404	chr10	79351517	79351630	chr10:79351517-79351630	114	+	79349056	79350961	406.11	0	transcript not covered
-	NGA	0	3397	3397	chr3	53496572	53496681	chr3:53496572-53496681	110				2174.43	#N/A	transcript not covered
NM_145514	IGE	3392	1	3393	chr1	183117018	183117459	chr1:183117018-183117459	442	-	183103356	183142109	427.92	19.89	21.5143
NM_001171003	IGE	3392	0	3392	chr6	40644677	40644741	chr6:40644677-40644741	65	+	40578829	40719122	23.75	156.62	0.151641
NM_144527	IGE	0	3390	3390	chr4	133719769	133719852	chr4:133719769-133719852	84	-	133685772	133743000	499.75	8.77	56.984
NM_001171003	IGE	3381	0	3381	chr6	40649376	40649478	chr6:40649376-40649478	103	+	40578829	40719122	21.39	156.62	0.136573
NR_015554	IGE	3341	3	3344	chr5	23207209	23207783	chr5:23207209-23207783	575	-	23198084	23218484	41.69	0	transcript not covered
NM_001098271	DGN	3336	3	3339	chr6	48796338	48797056	chr6:48796338-48797056	719	+	48791654	48795363	9.78	202.9	0.0482011
-	NGA	3298	1	3299	chr3	38122627	38122695	chr3:38122627-38122695	69				541.2	#N/A	transcript not covered
NM_011479	DGN	3275	8	3283	chr12	88646011	88647392	chr12:88646011-88647392	1382	-	88648838	88729180	15.92	31.95	0.498279
ENSMUST00000020288	DGN	3242	0	3242	chr10	60894046	60894562	chr10:60894046-60894562	517	-	60895242	60915521	3.33	8.33	0.39976
NM_001171003	IGE	3240	0	3240	chr6	40675426	40675518	chr6:40675426-40675518	93	+	40578829	40719122	68.96	156.62	0.440301
ENSMUST00000100216	UGI	3229	5	3234	chr16	4082534	4083924	chr16:4082534-4083924	1391	-	4082200	4082533	83.07	46.62	1.78185
-	NGA	3232	0	3232	chr17	20798587	20798657	chr17:20798587-20798657	71				70.01	#N/A	transcript not covered
NM_001174054	IGE	4	3226	3230	chr11	5908744	5909100	chr11:5908744-5909100	357	-	5869668	5965751	80.15	2.92	27.4486
NM_001171003	IGE	3209	1	3210	chr6	40697048	40697149	chr6:40697048-40697149	102	+	40578829	40719122	68.31	156.62	0.436151
ENSMUST00000065259	DGN	3198	2	3200	chr8	35889499	35890615	chr8:35889499-35890615	1117	-	35891305	35891638	21.33	12.26	1.7398
-	NGA	1	3195	3196	chr1	144989840	144990185	chr1:144989840-144990185	346				233.96	#N/A	transcript not covered
-	NGA	3162	0	3162	chr13	83826923	83827139	chr13:83826923-83827139	217				721.69	#N/A	transcript not covered
NM_001081663	DGI	3157	0	3157	chr17	34669147	34669822	chr17:34669147-34669822	676	-	34669821	34684585	67.78	62.79	1.07947
-	NGA	0	3144	3144	chr8	4040187	4040347	chr8:4040187-4040347	161				223.11	#N/A	transcript not covered
ENSMUST00000001599	DGI	8	3136	3144	chr11	100320046	100322980	chr11:100320046-100322980	2935	+	100303230	100320045	19.83	7.87	2.5197
ENSMUST00000090537	IGE	5	3136	3141	chr17	36300893	36301186	chr17:36300893-36301186	294	+	36291791	36344592	32.32	0.1	323.2
NM_001163623	IGE	67	3065	3132	chr17	85466146	85466888	chr17:85466146-85466888	743	-	85462816	85489607	27.8	78.39	0.354637
ENSMUST00000099550	DGI	3128	2	3130	chr13	45645388	45646764	chr13:45645388-45646764	1377	-	45646763	45646991	10.87	4.63	2.34773
NM_001171003	IGE	3125	0	3125	chr6	40676633	40676727	chr6:40676633-40676727	95	+	40578829	40719122	39.63	156.62	0.253033
NM_011633	IGE	3112	1	3113	chr1	193898143	193898223	chr1:193898143-193898223	81	-	193821087	193916445	494.78	1.75	282.731
NM_001171003	IGE	3103	0	3103	chr6	40687046	40687148	chr6:40687046-40687148	103	+	40578829	40719122	39.04	156.62	0.249266
ENSMUST00000133811	IGE	8	3088	3096	chr11	83959595	83960833	chr11:83959595-83960833	1239	+	83943173	84027792	48.1	0.22	218.636
ENSMUST00000144230	DGN	3081	2	3083	chr11	115321789	115322646	chr11:115321789-115322646	858	-	115323358	115324768	21.1	23.75	0.888421
NM_009178	ELU	3054	4	3058	chr9	34855548	34856662	chr9:34855548-34856662	1115	-	34854163	34924395	20.41	2297.22	0.00888465
NM_001171003	IGE	3050	1	3051	chr6	40696308	40696383	chr6:40696308-40696383	76	+	40578829	40719122	129.54	156.62	0.827097
ENSMUST00000060171	DGN	3050	1	3051	chr8	106875211	106875665	chr8:106875211-106875665	455	-	106876496	106876571	5.44	0.96	5.66667
NM_153582	DGN	3043	0	3043	chr8	106877892	106878167	chr8:106877892-106878167	276	-	106878415	106919596	3.13	3.13	1
NM_026002	DGI	3038	2	3040	chr15	34072141	34073528	chr15:34072141-34073528	1388	+	34012473	34072140	31.57	28.66	1.10154
NM_130878	UGN	3031	1	3032	chr14	37920532	37920648	chr14:37920532-37920648	117	-	37891034	37911497	410.54	1.26	325.825
NM_026918	UGI	2993	10	3003	chr7	134195492	134196400	chr7:134195492-134196400	909	-	134193669	134195491	34.82	14877.3	0.00234048
NM_001159593	DGI	2996	5	3001	chr2	129030841	129031694	chr2:129030841-129031694	854	+	129024508	129030840	115.99	20.54	5.64703
NM_028093	ISE	2991	6	2997	chr2	24937671	24938448	chr2:24937671-24938448	778	+	24935842	24941239	40.94	197.07	0.207743
NM_011479	DGI	2993	2	2995	chr12	88647603	88648839	chr12:88647603-88648839	1237	-	88648838	88729180	7.82	31.95	0.244757
-	NGA	1	2993	2994	chr1	153367604	153367811	chr1:153367604-153367811	208				158.56	#N/A	transcript not covered
NM_001024606	DGI	2973	2	2975	chr8	107120750	107122340	chr8:107120750-107122340	1591	+	107115367	107120749	33.7	35.58	0.947161
NM_023149	ELU	2969	1	2970	chr18	84851320	84851403	chr18:84851320-84851403	84	-	84836860	84855025	10.58	138.84	0.0762028
NM_181517	DGN	2963	0	2963	chr7	117198664	117199176	chr7:117198664-117199176	513	+	117161938	117198628	26.81	21.11	1.27001
NM_001171003	IGE	2961	0	2961	chr6	40699018	40699070	chr6:40699018-40699070	53	+	40578829	40719122	53.23	156.62	0.339867
NM_001171003	IGE	2957	0	2957	chr6	40660836	40660902	chr6:40660836-40660902	67	+	40578829	40719122	32.12	156.62	0.205082
ENSMUST00000106274	DGN	2950	5	2955	chr11	118858067	118859280	chr11:118858067-118859280	1214	+	118849500	118854535	23.44	323.54	0.0724485
NM_009178	IGE	2947	6	2953	chr9	34856676	34858914	chr9:34856676-34858914	2239	-	34854163	34924395	10.3	2297.22	0.00448368
NM_173404	DGI	2940	2	2942	chr5	99309980	99311732	chr5:99309980-99311732	1753	+	99283457	99309979	25.35	10.42	2.43282
NM_025811	DGN	2930	4	2934	chr19	56676968	56677957	chr19:56676968-56677957	990	+	56622750	56673336	33.79	9.78	3.45501
NM_146050	ISE	2918	2	2920	chr14	9189683	9190852	chr14:9189683-9190852	1170	-	9181461	9211277	32.99	1315.49	0.0250781
ENSMUST00000104359	DGN	2905	0	2905	chr7	148364116	148364319	chr7:148364116-148364319	204	-	148367114	148367210	688.49	0.16	4303.06
ENSMUST00000033152	DGN	2884	0	2884	chr7	129367052	129367390	chr7:129367052-129367390	339	+	129363009	129366338	18.09	156.6	0.115517
NM_001081400	IGE	2873	2	2875	chr16	8849955	8851783	chr16:8849955-8851783	1829	+	8830192	8859017	9.37	29.73	0.31517
NM_144936	DGN	2850	8	2858	chr9	31231101	31232835	chr9:31231101-31232835	1735	-	31233780	31271823	14.07	973.77	0.014449
NM_027308	DGI	2855	0	2855	chr7	20522156	20522654	chr7:20522156-20522654	499	-	20522653	20536092	18.39	29.5	0.62339
NM_001033199	DGN	2846	0	2846	chr3	144572615	144573031	chr3:144572615-144573031	417	-	144573884	144595493	64.62	557.96	0.115815
NM_001171003	IGE	2842	1	2843	chr6	40638777	40638841	chr6:40638777-40638841	65	+	40578829	40719122	16.8	156.62	0.107266
NM_007764	DGI	2833	5	2838	chr16	17486349	17487295	chr16:17486349-17487295	947	+	17452079	17486348	19.53	5.52	3.53804
NM_025620	DGI	2827	2	2829	chr6	146982041	146982602	chr6:146982041-146982602	562	+	146981058	146982040	109.38	439.25	0.249015
ENSMUST00000120080	DGI	2805	20	2825	chr16	4284888	4287529	chr16:4284888-4287529	2642	-	4287528	4420498	19.95	2.69	7.41636
ENSMUST00000134353	IGE	55	2766	2821	chr15	72926313	72927315	chr15:72926313-72927315	1003	+	72920821	72927984	21.43	30.96	0.692183
ENSMUST00000153604	UGI	1	2809	2810	chr1	45914600	45914673	chr1:45914600-45914673	74	-	45914176	45914599	336.72	1.23	273.756
NM_207031	DGI	2789	20	2809	chr1	95300080	95300887	chr1:95300080-95300887	808	+	95270472	95300079	28.46	11.32	2.51413
NM_145486	ELD	2793	2	2795	chr17	33828457	33828964	chr17:33828457-33828964	508	-	33822656	33855615	25.99	3.98	6.53015
ENSMUST00000118176	DGI	2791	0	2791	chr11	97830550	97830608	chr11:97830550-97830608	59	+	97830105	97830549	227.46	402.08	0.565708
ENSMUST00000095460	IGE	2788	2	2790	chr12	103073488	103074629	chr12:103073488-103074629	1142	-	102884772	103123368	12.23	3.7	3.30541
NM_172510	IGE	4	2784	2788	chr1	133926465	133927434	chr1:133926465-133927434	970	-	133923197	133964639	11.45	19.01	0.602315
ENSMUST00000125475	DGI	2740	2	2742	chr16	97692013	97692657	chr16:97692013-97692657	645	-	97692656	97697914	87.7	138.94	0.631208
-	NGA	2729	0	2729	chr3	59236218	59236279	chr3:59236218-59236279	62				41.92	#N/A	transcript not covered
NM_016927	ELU	5	2717	2722	chr18	34601449	34601910	chr18:34601449-34601910	462	+	34569076	34602442	41.94	8.37	5.01075
NM_008604	DGN	2720	0	2720	chr3	63187772	63187942	chr3:63187772-63187942	171	+	63099793	63186153	5.15	184.42	0.0279254
ENSMUST00000096648	DGN	2717	2	2719	chr7	109267992	109268729	chr7:109267992-109268729	738	-	109268967	109358634	207.79	3.95	52.6051
ENSMUST00000056117	DGN	2695	21	2716	chr13	115623287	115624192	chr13:115623287-115624192	906	-	115626031	115722290	14.31	3.77	3.79576
NM_172827	DGN	2678	5	2683	chr17	17662146	17663089	chr17:17662146-17663089	944	-	17664686	17761453	6.34	2.61	2.42912
-	NGA	2678	0	2678	chr17	20798709	20798819	chr17:20798709-20798819	111				80.34	#N/A	transcript not covered
NM_011121	ELU	1	2670	2671	chr7	129310537	129311111	chr7:129310537-129311111	575	+	129302950	129313389	35.02	6.72	5.21131
NM_022430	ELU	2663	1	2664	chr19	11146152	11147088	chr19:11146152-11147088	937	-	11141960	11155593	26.34	1713.77	0.0153696
-	NGA	2656	1	2657	chr19	3205972	3206130	chr19:3205972-3206130	159				114.65	#N/A	transcript not covered
NM_008575	DGN	2649	4	2653	chr1	134884714	134885762	chr1:134884714-134885762	1049	-	134886421	134921925	14.42	7.62	1.89239
NM_001171003	IGE	2632	0	2632	chr6	40661170	40661258	chr6:40661170-40661258	89	+	40578829	40719122	16.03	156.62	0.10235
NM_001040399	DGI	2622	2	2624	chr3	40781716	40783631	chr3:40781716-40783631	1916	+	40754552	40781715	10.12	13.98	0.723891
NM_031197	DGN	2623	0	2623	chr3	28629770	28630279	chr3:28629770-28630279	510	+	28596824	28627282	31.87	148.9	0.214036
NM_010773	DGN	2612	8	2620	chr18	70786555	70788579	chr18:70786555-70788579	2025	+	70727945	70785785	8.06	28.34	0.284404
NM_001081164	DGN	0	2618	2618	chr8	82204257	82204377	chr8:82204257-82204377	121	+	82163574	82201654	129.41	9.83	13.1648
NM_144527	IGE	0	2614	2614	chr4	133716153	133716335	chr4:133716153-133716335	183	-	133685772	133743000	71.88	8.77	8.19612
NM_053165	ISE	2614	0	2614	chr6	128624179	128624750	chr6:128624179-128624750	572	+	128612403	128627389	56.34	913.83	0.0616526
NM_178931	DGN	2608	3	2611	chr4	154292629	154293245	chr4:154292629-154293245	617	-	154296318	154302186	14.67	6.81	2.15419
NM_001163623	ELU	6	2589	2595	chr17	85465638	85466143	chr17:85465638-85466143	506	-	85462816	85489607	24.33	78.39	0.310371
-	NGA	2570	0	2570	chr5	32722577	32722643	chr5:32722577-32722643	67				180.07	#N/A	transcript not covered
ENSMUST00000090537	IGE	2	2558	2560	chr17	36300600	36300775	chr17:36300600-36300775	176	+	36291791	36344592	46.07	0.1	460.7
NM_009833	DGN	2557	2	2559	chr15	98370666	98371406	chr15:98370666-98371406	741	-	98373641	98398067	5.1	18.61	0.274046
ENSMUST00000144230	DGI	2544	0	2544	chr11	115322997	115323359	chr11:115322997-115323359	363	-	115323358	115324768	9.23	23.75	0.388632
NM_011121	ISE	10	2532	2542	chr7	129311267	129312080	chr7:129311267-129312080	814	+	129302950	129313389	17.2	6.72	2.55952
ENSMUST00000154677	ELU	2529	0	2529	chr2	156003643	156004239	chr2:156003643-156004239	597	-	156000420	156005648	15.66	46.59	0.336124
NM_030676	DGN	2522	6	2528	chr1	138739150	138739982	chr1:138739150-138739982	833	-	138740160	138857025	19.04	2.12	8.98113
NM_029937	IGE	2515	0	2515	chr3	89930791	89930860	chr3:89930791-89930860	70	+	89908053	90015939	212.91	0.4	532.275
NM_001013806	DGN	2510	1	2511	chr3	157670388	157671000	chr3:157670388-157671000	613	+	157610429	157669801	60.82	9.45	6.43598
NM_001045513	IGE	2503	2	2505	chr1	60543916	60544480	chr1:60543916-60544480	565	-	60540028	60623609	7.64	6.13	1.24633
NM_173404	DGN	2498	1	2499	chr5	99311890	99313067	chr5:99311890-99313067	1178	+	99283457	99309979	22.38	10.42	2.14779
NM_025679	DGN	2460	34	2494	chr3	102810373	102812239	chr3:102810373-102812239	1867	+	102799662	102807837	8.89	22.81	0.389741
NM_001174054	IGE	0	2482	2482	chr11	5909328	5909566	chr11:5909328-5909566	239	-	5869668	5965751	252.96	2.92	86.6301
NM_178931	DGN	2476	1	2477	chr4	154295541	154296070	chr4:154295541-154296070	530	-	154296318	154302186	31.27	6.81	4.59178
-	NGA	2477	0	2477	chrX	45363562	45363705	chrX:45363562-45363705	144				188.19	#N/A	transcript not covered
ENSMUST00000090537	IGE	0	2458	2458	chr17	36300390	36300591	chr17:36300390-36300591	202	+	36291791	36344592	49.15	0.1	491.5
NM_199080	IGE	2449	3	2452	chr15	79364018	79364601	chr15:79364018-79364601	584	-	79358125	79377171	6.4	38.22	0.167452
NM_007561	DGN	2440	2	2442	chr1	59931421	59932069	chr1:59931421-59932069	649	+	59821480	59927703	18.22	1.43	12.7413
NM_133668	ELU	2440	1	2441	chr10	90584789	90585275	chr10:90584789-90585275	487	-	90579322	90586708	21.44	740.45	0.0289554
-	NGA	2440	0	2440	chr6	40817199	40817312	chr6:40817199-40817312	114				6.68	#N/A	transcript not covered
ENSMUST00000023246	DGI	2433	2	2435	chr15	74989170	74989557	chr15:74989170-74989557	388	+	74987122	74989169	56.65	57.15	0.991251
ENSMUST00000150161	DGI	2419	4	2423	chrX	98849926	98850684	chrX:98849926-98850684	759	+	98835446	98849925	21.84	14.53	1.5031
NR_030719	UGN	2418	0	2418	chr7	113223281	113223426	chr7:113223281-113223426	146	-	113219244	113222662	30.24	0	transcript not covered
NM_001024604	DGN	2386	28	2414	chr14	32511987	32513058	chr14:32511987-32513058	1072	-	32513200	32643601	12.02	5.46	2.20147
NM_153543	DGN	2404	0	2404	chr10	82941608	82941750	chr10:82941608-82941750	143	-	82950191	82996885	103.9	1.17	88.8034
ENSMUST00000110725	DGI	2399	0	2399	chr12	53668840	53669083	chr12:53668840-53669083	244	+	53617063	53668839	34.36	22.84	1.50438
NM_001081377	IGE	2390	0	2390	chr14	93594726	93594820	chr14:93594726-93594820	95	-	93412919	94287951	234.33	0.46	509.413
NM_001171003	IGE	2388	0	2388	chr6	40641142	40641227	chr6:40641142-40641227	86	+	40578829	40719122	19.24	156.62	0.122845
ENSMUST00000114899	DGI	2375	10	2385	chr18	74438373	74440861	chr18:74438373-74440861	2489	+	74427925	74438372	11.87	19.44	0.610597
NM_028018	ISE	2371	7	2378	chr8	112199325	112200658	chr8:112199325-112200658	1334	-	112195220	112217194	15.39	260.73	0.0590266
NM_001033408	DGN	0	2377	2377	chr1	93068622	93068697	chr1:93068622-93068697	76	+	93041679	93067372	78.36	0.04	1959
NM_053165	ELU	2363	4	2367	chr6	128623375	128623994	chr6:128623375-128623994	620	+	128612403	128627389	71.44	913.83	0.0781765
NM_026907	DGI	2344	21	2365	chr11	120912920	120914737	chr11:120912920-120914737	1818	-	120914736	120924883	27.25	1141.61	0.0238698
ENSMUST00000157354	DGN	2364	0	2364	chr16	23050707	23050768	chr16:23050707-23050768	62	+	23047031	23047137	966.26	0	transcript not covered
-	NGA	2363	0	2363	chr8	15438002	15438066	chr8:15438002-15438066	65				384.68	#N/A	transcript not covered
NM_175930	DGN	2358	5	2363	chr12	118995547	118997603	chr12:118995547-118997603	2057	+	118754951	118995451	6.81	1.8	3.78333
NM_007715	IGE	2357	0	2357	chr5	76661647	76661711	chr5:76661647-76661711	65	-	76641201	76733573	106.51	10.48	10.1632
ENSMUST00000112711	DGN	9	2347	2356	chr6	120150781	120152210	chr6:120150781-120152210	1430	+	120043367	120150357	8.66	0.3	28.8667
NM_026346	DGN	2349	5	2354	chr15	58007454	58008964	chr15:58007454-58008964	1511	-	58011633	58046433	14.27	11.61	1.22911
NM_001171003	IGE	2352	0	2352	chr6	40699104	40699157	chr6:40699104-40699157	54	+	40578829	40719122	96.28	156.62	0.614736
NM_026993	IGE	2351	0	2351	chr3	145541948	145542019	chr3:145541948-145542019	72	+	145421655	145557241	135.38	19.15	7.06945
NM_023256	DGI	2348	1	2349	chr11	99288821	99289717	chr11:99288821-99289717	897	-	99289716	99299467	49.19	9203.5	0.00534471
NM_033218	ELD	2344	4	2348	chr15	82003330	82004164	chr15:82003330-82004164	835	+	81977698	82035390	9.07	3.88	2.33763
-	NGA	0	2346	2346	chr8	115462165	115462231	chr8:115462165-115462231	67				139.09	#N/A	transcript not covered
NM_001039678	UGN	2339	0	2339	chr5	148137764	148137951	chr5:148137764-148137951	188	-	148126559	148134016	242.86	0.67	362.478
NM_001033550	DGI	2332	0	2332	chr5	105915209	105915767	chr5:105915209-105915767	559	+	105844793	105915208	7.66	3.34	2.29341
NM_015775	ISE	2315	6	2321	chr16	97790677	97791982	chr16:97790677-97791982	1306	-	97786288	97832802	10.09	344.66	0.0292752
-	NGA	2292	0	2292	chr18	90760227	90761085	chr18:90760227-90761085	859				27.52	#N/A	transcript not covered
NM_026945	ELD	2276	3	2279	chr3	137992179	137993326	chr3:137992179-137993326	1148	+	137976249	137994098	9.9	1078.16	0.00918231
ENSMUST00000090380	DGN	2273	1	2274	chr15	9130779	9131389	chr15:9130779-9131389	611	+	9070376	9128074	10.45	2.6	4.01923
ENSMUST00000147499	DGN	2267	1	2268	chr2	15624457	15624880	chr2:15624457-15624880	424	+	15568588	15618337	10.8	7.04	1.53409
ENSMUST00000079926	DGI	2265	1	2266	chr6	78378662	78379083	chr6:78378662-78379083	422	+	78375973	78378661	12.44	737.62	0.0168651
ENSMUST00000138101	DGI	2258	7	2265	chr5	136266269	136267211	chr5:136266269-136267211	943	+	136254531	136266268	48.31	3624.59	0.0133284
NM_009873	DGN	2248	4	2252	chr5	3529540	3531002	chr5:3529540-3531002	1463	+	3344311	3522225	11.93	2.71	4.40221
ENSMUST00000106428	UGN	2250	0	2250	chr7	132691867	132691945	chr7:132691867-132691945	79	+	132695784	132715467	99.38	5.15	19.2971
ENSMUST00000096143	UGI	2229	7	2236	chr15	102359457	102360665	chr15:102359457-102360665	1209	-	102359066	102359456	8.52	16.69	0.510485
NM_001039390	IGE	7	2228	2235	chr2	163549519	163550001	chr2:163549519-163550001	483	+	163484121	163551894	6.69	23.46	0.285166
-	NGA	2229	0	2229	chr6	40747818	40747997	chr6:40747818-40747997	180				133.91	#N/A	transcript not covered
NM_001081379	IGE	2209	19	2228	chr8	125420936	125422027	chr8:125420936-125422027	1092	-	125407220	125565897	11.57	8.34	1.38729
NM_025781	DGN	2216	4	2220	chr8	114387113	114387952	chr8:114387113-114387952	840	-	114388797	114400575	133.25	4.56	29.2215
ENSMUST00000139043	IGE	0	2212	2212	chr6	127133574	127133731	chr6:127133574-127133731	158	+	127099406	127162137	279.59	0.49	570.592
NM_001190871	ISE	2202	5	2207	chr7	107329785	107331192	chr7:107329785-107331192	1408	+	107327192	107333379	13.98	511.2	0.0273474
ENSMUST00000162997	DGN	2198	4	2202	chr8	119738147	119739904	chr8:119738147-119739904	1758	+	119682036	119729734	21.63	0.67	32.2836
ENSMUST00000135184	UGN	2190	2	2192	chr16	97687814	97688853	chr16:97687814-97688853	1040	-	97668641	97684514	47.6	2.88	16.5278
NM_172827	DGN	2186	2	2188	chr17	17660706	17661551	chr17:17660706-17661551	846	-	17664686	17761453	9.26	2.61	3.54789
ENSMUST00000095460	IGE	2185	2	2187	chr12	103072760	103073484	chr12:103072760-103073484	725	-	102884772	103123368	24.32	3.7	6.57297
NM_001168590	DGI	2180	4	2184	chrX	109671953	109673706	chrX:109671953-109673706	1754	+	109608882	109671952	23.29	140.01	0.166345
ENSMUST00000127664	IGE	2171	12	2183	chr8	125566516	125568389	chr8:125566516-125568389	1874	+	122434740	126869622	15.97	13.01	1.22752
NM_011464	ELU	2170	9	2179	chr7	30041857	30043175	chr7:30041857-30043175	1319	-	30041348	30066996	12.67	314.39	0.0403003
NM_009016	IGE	2167	0	2167	chr10	22064015	22064108	chr10:22064015-22064108	94	+	21878414	22093945	150.82	0.35	430.914
NM_025370	DGN	2165	2	2167	chr13	64391160	64391768	chr13:64391160-64391768	609	-	64393143	64414018	27.26	6.91	3.94501
NM_172821	DGI	2122	37	2159	chr16	21931951	21933214	chr16:21931951-21933214	1264	+	21892041	21931950	18.63	6.96	2.67672
ENSMUST00000154380	IGE	2153	0	2153	chr17	71313046	71313184	chr17:71313046-71313184	139	+	71227417	71742624	52.65	0	transcript not covered
NM_011668	DGN	2145	1	2146	chr7	66562236	66562842	chr7:66562236-66562842	607	+	66484121	66562097	9.16	10.18	0.899804
NM_001160402	DGN	2139	0	2139	chr16	32408871	32408934	chr16:32408871-32408934	64	+	32400591	32408313	131.81	0.24	549.208
ENSMUST00000053955	UGN	2137	1	2138	chr12	100430187	100431145	chr12:100430187-100431145	959	-	100429466	100429610	17.77	26.22	0.677727
NM_001163623	ISE	10	2126	2136	chr17	85464456	85464972	chr17:85464456-85464972	517	-	85462816	85489607	23.54	78.39	0.300293
-	NGA	5	2130	2135	chr7	82914286	82915477	chr7:82914286-82915477	1192				12.22	#N/A	transcript not covered
NM_021605	DGI	2131	0	2131	chr1	140380751	140381291	chr1:140380751-140381291	541	-	140381290	140516273	59.69	16.81	3.55086
NM_001163455	DGN	2124	1	2125	chr3	132502373	132503717	chr3:132502373-132503717	1345	+	132347107	132501470	34.94	0.78	44.7949
NM_001004194	IGE	2114	0	2114	chr7	24142929	24143061	chr7:24142929-24143061	133	+	24086210	24147296	104.76	0	transcript not covered
ENSMUST00000099856	UGN	2099	0	2099	chr13	12352395	12352461	chr13:12352395-12352461	67	-	12278802	12350362	853.87	1.2	711.558
ENSMUST00000033198	DGN	2	2089	2091	chr7	127328414	127329724	chr7:127328414-127329724	1311	-	127329893	127345625	14.81	4.47	3.3132
-	NGA	2089	0	2089	chr18	90761243	90761919	chr18:90761243-90761919	677				42.08	#N/A	transcript not covered
ENSMUST00000026613	DGN	5	2079	2084	chr5	130461324	130462515	chr5:130461324-130462515	1192	-	130464880	130478919	11.27	16.52	0.682203
NM_144535	DGN	2075	1	2076	chr14	49708979	49710245	chr14:49708979-49710245	1267	+	49686169	49707398	11.36	23.74	0.478517
NM_023598	DGN	2073	1	2074	chr10	67555298	67556322	chr10:67555298-67556322	1025	-	67558340	67741474	10.14	2.44	4.15574
NM_139300	ELU	2065	1	2066	chr16	34994945	34995160	chr16:34994945-34995160	216	+	34785035	35002520	55.4	91.45	0.605796
-	NGA	2053	2	2055	chr6	40754413	40754553	chr6:40754413-40754553	141				95.04	#N/A	transcript not covered
NM_028998	DGN	2051	3	2054	chr17	66902617	66903290	chr17:66902617-66903290	674	-	66904591	66943962	5.12	80.23	0.0638165
NM_013641	ELD	1	2052	2053	chr8	86190816	86191318	chr8:86190816-86191318	503	+	86190538	86194002	4.16	1.63	2.55215
NR_027838	ELD	1998	52	2050	chr5	122904887	122905902	chr5:122904887-122905902	1016	-	122903521	122952234	11.62	34.26	0.339171
NM_001174054	IGE	0	2038	2038	chr11	5910618	5910726	chr11:5910618-5910726	109	-	5869668	5965751	364.5	2.92	124.829
NM_008156	ELU	19	2018	2037	chr13	25081391	25081905	chr13:25081391-25081905	515	+	25035020	25083805	11.84	3.71	3.19137
NM_007561	DGN	2033	3	2036	chr1	59932796	59933704	chr1:59932796-59933704	909	+	59821480	59927703	14.45	1.43	10.1049
NM_001081082	ISE	2032	0	2032	chr1	88995744	88995945	chr1:88995744-88995945	202	-	88994578	88998181	3.55	69.86	0.0508159
NM_001033408	DGN	0	2025	2025	chr1	93068052	93068115	chr1:93068052-93068115	64	+	93041679	93067372	253.23	0.04	6330.75
NM_024454	DGN	2009	1	2010	chr10	114724150	114724908	chr10:114724150-114724908	759	-	114726917	114752647	16.56	10.95	1.51233
NM_001163126	ELD	1983	22	2005	chr12	32610657	32611320	chr12:32610657-32611320	664	+	32339733	32622495	9	13.41	0.671141
-	NGA	1	2003	2004	chr3	71269481	71269570	chr3:71269481-71269570	90				1893.94	#N/A	transcript not covered
-	NGA	1996	0	1996	chr18	80156082	80156146	chr18:80156082-80156146	65				311.09	#N/A	transcript not covered
NM_001033432	DGI	1988	0	1988	chr10	17619694	17620272	chr10:17619694-17620272	579	-	17620271	17667873	10.35	5.42	1.90959
ENSMUST00000106428	UGN	1983	0	1983	chr7	132691743	132691795	chr7:132691743-132691795	53	+	132695784	132715467	19.72	5.15	3.82913
-	NGA	1981	1	1982	chr6	40814917	40815091	chr6:40814917-40815091	175				4.64	#N/A	transcript not covered
NM_008910	ELD	1959	6	1965	chr12	73887777	73888695	chr12:73887777-73888695	919	+	73862197	73895927	22.15	30.53	0.725516
NM_008139	DGI	1960	2	1962	chr19	16461944	16462825	chr19:16461944-16462825	882	+	16207320	16461943	13.66	50.65	0.269694
NM_001081321	DGN	1958	0	1958	chr5	66001195	66001444	chr5:66001195-66001444	250	-	66006498	66089095	28.66	9.73	2.94553
-	NGA	0	1957	1957	chr6	95982990	95983088	chr6:95982990-95983088	99				71.97	#N/A	transcript not covered
ENSMUST00000126658	DGN	1946	3	1949	chr3	30576117	30576699	chr3:30576117-30576699	583	-	30577979	30590222	21.48	27.44	0.782799
NM_173028	DGI	1947	1	1948	chr19	16690300	16691164	chr19:16690300-16691164	865	-	16691163	16855417	8.23	1.97	4.17766
NM_025929	DGN	1937	2	1939	chr15	74707386	74708245	chr15:74707386-74708245	860	-	74708765	74712134	162.91	1167.6	0.139526
ENSMUST00000034507	DGN	1928	5	1933	chr9	14135967	14137511	chr9:14135967-14137511	1545	+	14080744	14130582	10.57	1.28	8.25781
NM_008562	ELD	1931	0	1931	chr3	95463932	95464422	chr3:95463932-95464422	491	+	95462642	95467101	3.61	57.64	0.0626301
NM_001098271	DGI	1921	8	1929	chr6	48795364	48795780	chr6:48795364-48795780	417	+	48791654	48795363	9.61	202.9	0.0473632
NM_028998	DGN	1923	5	1928	chr17	66899263	66900310	chr17:66899263-66900310	1048	-	66904591	66943962	7.31	80.23	0.091113
ENSMUST00000106274	DGN	1923	0	1923	chr11	118857373	118858051	chr11:118857373-118858051	679	+	118849500	118854535	11.56	323.54	0.0357297
ENSMUST00000154481	UGI	1917	1	1918	chr7	28897818	28898846	chr7:28897818-28898846	1029	+	28898845	28905880	11.42	848.47	0.0134595
NM_010860	ISE	1892	25	1917	chr10	127928090	127929115	chr10:127928090-127929115	1026	-	127927916	127930881	32.64	149.76	0.217949
-	NGA	1906	3	1909	chr6	40752419	40753136	chr6:40752419-40753136	718				28.51	#N/A	transcript not covered
NM_001171003	IGE	1908	0	1908	chr6	40663568	40663620	chr6:40663568-40663620	53	+	40578829	40719122	27.66	156.62	0.176606
NM_144851	DGN	1901	7	1908	chr15	97869240	97871385	chr15:97869240-97871385	2146	-	97871659	97923836	7.97	7.37	1.08141
ENSMUST00000153606	UGI	1906	1	1907	chr18	36769555	36769612	chr18:36769555-36769612	58	+	36769611	36770383	260.6	99.19	2.62728
ENSMUST00000161779	DGI	1898	3	1901	chr6	38643354	38644389	chr6:38643354-38644389	1036	-	38644388	38826164	7.11	4.96	1.43347
ENSMUST00000039475	DGN	1884	7	1891	chr6	127622140	127623219	chr6:127622140-127623219	1080	+	127591315	127615176	12.85	3.37	3.81306
NM_011215	IGE	1888	1	1889	chr12	117835812	117835937	chr12:117835812-117835937	126	+	117724192	118516640	342.56	2.38	143.933
ENSMUST00000022715	DGN	1886	2	1888	chr14	105507216	105508160	chr14:105507216-105508160	945	-	105508998	105576544	7.36	2.03	3.62562
NM_172698	IGE	1882	0	1882	chr4	115447167	115447620	chr4:115447167-115447620	454	+	115410677	115449932	27	62.29	0.433456
ENSMUST00000084260	DGI	1552	327	1879	chr18	46395086	46396933	chr18:46395086-46396933	1848	-	46396932	46397349	27.56	25.74	1.07071
-	NGA	1875	0	1875	chr6	40746924	40747125	chr6:40746924-40747125	202				89.01	#N/A	transcript not covered
NM_001160402	DGN	1874	0	1874	chr16	32408742	32408854	chr16:32408742-32408854	113	+	32400591	32408313	53.18	0.24	221.583
-	NGA	1872	0	1872	chr8	100400299	100400352	chr8:100400299-100400352	54				3.15	#N/A	transcript not covered
ENSMUST00000046859	DGN	1869	2	1871	chr12	100431232	100432293	chr12:100431232-100432293	1062	-	100433212	100632007	13.35	29.93	0.446041
NM_009016	IGE	1870	0	1870	chr10	22064939	22065067	chr10:22064939-22065067	129	+	21878414	22093945	103.49	0.35	295.686
-	NGA	1863	7	1870	chr18	11015983	11017841	chr18:11015983-11017841	1859				23.62	#N/A	transcript not covered
NM_007980	ELU	1867	0	1867	chr3	122601890	122602149	chr3:122601890-122602149	260	+	122598309	122602424	338.7	38204.6	0.00886542
NR_029720	DGI	1853	6	1859	chr19	6264933	6266029	chr19:6264933-6266029	1097	+	6264843	6264932	33.09	8.4	3.93929
NM_001081137	IGE	1856	1	1857	chr3	72765519	72766068	chr3:72765519-72766068	550	-	72692481	72770788	122.78	472.21	0.260011
NM_011099	ELU	1849	8	1857	chr9	59522307	59523375	chr9:59522307-59523375	1069	+	59504414	59527182	24.7	324.05	0.0762228
NM_054056	DGN	1846	0	1846	chr10	107851540	107851903	chr10:107851540-107851903	364	+	107769244	107851447	53.44	6.15	8.68943
NM_173006	DGN	1842	3	1845	chr6	5168638	5169286	chr6:5168638-5169286	649	-	5170851	5206233	8.27	88.8	0.0931306
NM_011633	IGE	1843	0	1843	chr1	193897858	193897923	chr1:193897858-193897923	66	-	193821087	193916445	2020.3	1.75	1154.46
NM_009537	DGN	1843	0	1843	chr12	110055375	110056364	chr12:110055375-110056364	990	+	110031520	110054842	8.26	8.03	1.02864
-	NGA	1839	0	1839	chr7	132219310	132219419	chr7:132219310-132219419	110				39.73	#N/A	transcript not covered
NM_001033367	DGN	1697	133	1830	chr17	74824471	74825116	chr17:74824471-74825116	646	-	74825634	74858448	52.48	30.94	1.69619
NM_011388	DGN	0	1827	1827	chr8	5079815	5079868	chr8:5079815-5079868	54	-	5085622	5105232	31.26	41.47	0.753798
NM_008943	DGN	1819	6	1825	chr12	85076324	85077520	chr12:85076324-85077520	1197	+	85029512	85076149	8.18	100.12	0.081702
NM_015775	ISE	1819	4	1823	chr16	97789346	97790015	chr16:97789346-97790015	670	-	97786288	97832802	22.21	344.66	0.0644403
-	NGA	0	1815	1815	chr1	95550589	95550786	chr1:95550589-95550786	198				72.6	#N/A	transcript not covered
-	NGA	1812	0	1812	chr10	34618065	34618129	chr10:34618065-34618129	65				59.05	#N/A	transcript not covered
NR_029747	DGN	1803	0	1803	chr4	88555818	88556243	chr4:88555818-88556243	426	-	88556460	88556566	4.14	1.71	2.42105
NM_022434	UGN	1800	1	1801	chr17	33054065	33054277	chr17:33054065-33054277	213	-	33042014	33054023	32.34	206.91	0.1563
NM_001172092	UGN	1800	0	1800	chr3	159154387	159154531	chr3:159154387-159154531	145	+	159158396	159192919	488.13	0.45	1084.73
NM_145519	IGE	1795	0	1795	chr1	95487176	95487909	chr1:95487176-95487909	734	+	95408680	95518553	6.29	10.52	0.597909
NM_144527	IGE	0	1792	1792	chr4	133718628	133718697	chr4:133718628-133718697	70	-	133685772	133743000	95.13	8.77	10.8472
NM_021353	UGI	1790	0	1790	chr12	32123068	32123166	chr12:32123068-32123166	99	+	32123165	32158584	66.25	858.65	0.077156
NM_177224	IGE	1788	0	1788	chr8	93411085	93411146	chr8:93411085-93411146	62	+	93352733	93578407	29.71	4.26	6.97418
ENSMUST00000051687	UGN	1785	0	1785	chr8	5639654	5639718	chr8:5639654-5639718	65	+	5640196	5640980	195	155.86	1.25112
ENSMUST00000128126	IGE	1	1780	1781	chr19	11289154	11289611	chr19:11289154-11289611	458	+	11271306	11374376	57.84	0.14	413.143
ENSMUST00000120334	DGN	1767	0	1767	chr2	173871651	173871962	chr2:173871651-173871962	312	-	173872119	173872774	47.88	76.11	0.629089
NM_146091	DGN	1764	2	1766	chr19	7613531	7614087	chr19:7613531-7614087	557	+	7568927	7613099	10.42	5.96	1.74832
NM_001171003	IGE	1756	0	1756	chr6	40639985	40640054	chr6:40639985-40640054	70	+	40578829	40719122	17.81	156.62	0.113715
NM_021353	ELU	1750	3	1753	chr12	32140907	32141863	chr12:32140907-32141863	957	+	32123165	32158584	15.77	858.65	0.018366
NM_027137	UGN	0	1751	1751	chr3	92493732	92493797	chr3:92493732-92493797	66	-	92489420	92491132	88.48	0	transcript not covered
ENSMUST00000065515	UGN	1738	3	1741	chr16	56720237	56721308	chr16:56720237-56721308	1072	-	56690444	56717563	8.43	152.79	0.0551738
ENSMUST00000051065	DGN	1736	3	1739	chr6	59297288	59298172	chr6:59297288-59298172	885	-	59298189	59376288	7.18	5.43	1.32228
NM_025673	DGI	1735	2	1737	chr15	12281023	12281347	chr15:12281023-12281347	325	+	12251250	12281022	129.41	54.11	2.39161
-	NGA	0	1733	1733	chr5	92190406	92190520	chr5:92190406-92190520	115				60.7	#N/A	transcript not covered
-	NGA	1733	0	1733	chr9	63746181	63746320	chr9:63746181-63746320	140				77.49	#N/A	transcript not covered
ENSMUST00000095460	IGE	1732	0	1732	chr12	103074639	103075538	chr12:103074639-103075538	900	-	102884772	103123368	7.53	3.7	2.03514
NM_001033228	DGN	1726	4	1730	chr13	115743852	115745419	chr13:115743852-115745419	1568	-	115748288	115892172	14.89	4.24	3.51179
ENSMUST00000059126	DGN	1719	0	1719	chr8	27934100	27934188	chr8:27934100-27934188	89	+	27933591	27934009	45.28	0.23	196.87
NM_028365	IGE	0	1719	1719	chr12	112097000	112097082	chr12:112097000-112097082	83	+	112088488	112108208	323.11	3.01	107.346
NR_033472	UGI	1713	1	1714	chr19	43912881	43913293	chr19:43912881-43913293	413	+	43913292	43915335	10.88	19.88	0.547284
-	NGA	0	1711	1711	chr3	57521920	57522013	chr3:57521920-57522013	94				48.05	#N/A	transcript not covered
NM_009016	IGE	1709	0	1709	chr10	22064244	22064307	chr10:22064244-22064307	64	+	21878414	22093945	148.14	0.35	423.257
NM_027706	IGE	1	1708	1709	chr12	13443492	13443603	chr12:13443492-13443603	112	+	13275932	13590617	24.56	6.32	3.88608
NM_148930	ELU	1704	3	1707	chr9	107659324	107660300	chr9:107659324-107660300	977	-	107642825	107673333	8.09	77.26	0.104711
ENSMUST00000022715	DGN	1698	3	1701	chr14	105506115	105507080	chr14:105506115-105507080	966	-	105508998	105576544	17.29	2.03	8.51724
-	NGA	1698	0	1698	chr6	40765785	40766223	chr6:40765785-40766223	439				68.9	#N/A	transcript not covered
-	NGA	1697	0	1697	chr1	43945129	43945180	chr1:43945129-43945180	52				209.54	#N/A	transcript not covered
-	NGA	1693	0	1693	chr5	32722661	32722728	chr5:32722661-32722728	68				171.37	#N/A	transcript not covered
NM_008359	UGN	1693	0	1693	chr6	120410875	120410976	chr6:120410875-120410976	102	+	120413214	120433745	152.32	2.92	52.1644
ENSMUST00000113499	DGN	1619	73	1692	chr5	76638866	76639837	chr5:76638866-76639837	972	-	76639991	76733817	8.7	10.15	0.857143
NM_027308	DGN	1691	1	1692	chr7	20521314	20521733	chr7:20521314-20521733	420	-	20522653	20536092	10.51	29.5	0.356271
NM_011916	DGN	1689	3	1692	chr9	95954916	95955921	chr9:95954916-95955921	1006	+	95855178	95953448	6.07	4.51	1.3459
NM_017399	ISE	1685	5	1690	chr6	71153174	71154898	chr6:71153174-71154898	1725	+	71149881	71155017	20.47	12763.2	0.00160383
ENSMUST00000096143	UGN	1681	9	1690	chr15	102360672	102361787	chr15:102360672-102361787	1116	-	102359066	102359456	7.4	16.69	0.443379
ENSMUST00000125475	DGN	1687	2	1689	chr16	97691655	97692008	chr16:97691655-97692008	354	-	97692656	97697914	3.75	138.94	0.0269901
NM_026931	DGI	1681	3	1684	chr8	25547653	25548088	chr8:25547653-25548088	436	-	25548087	25549418	33.03	87.5	0.377486
NM_001081168	DGN	1672	8	1680	chr11	57626336	57628378	chr11:57626336-57628378	2043	+	57615138	57624117	7.7	11.76	0.654762
NM_030225	DGN	1675	4	1679	chr12	86475092	86476271	chr12:86475092-86476271	1180	+	86451782	86475041	8.08	110.45	0.0731553
NM_145465	DGI	1496	183	1679	chr14	121684960	121685563	chr14:121684960-121685563	604	-	121685562	121778452	11.07	10.96	1.01004
NR_030719	UGN	1678	0	1678	chr7	113222913	113223031	chr7:113222913-113223031	119	-	113219244	113222662	48.48	0	transcript not covered
ENSMUST00000126658	DGN	1673	3	1676	chr3	30576706	30577507	chr3:30576706-30577507	802	-	30577979	30590222	11	27.44	0.400875
ENSMUST00000053955	DGN	1667	2	1669	chr12	100428656	100429171	chr12:100428656-100429171	516	-	100429466	100429610	25.33	26.22	0.966056
ENSMUST00000062591	UGI	1669	0	1669	chr16	48218644	48218694	chr16:48218644-48218694	51	+	48218693	48219358	78.2	749.29	0.104365
-	NGA	1668	0	1668	chr6	40817328	40817415	chr6:40817328-40817415	88				8.55	#N/A	transcript not covered
NM_017474	DGI	1655	2	1657	chr3	144666779	144667501	chr3:144666779-144667501	723	-	144667500	144695740	12.6	1388.96	0.00907154
NM_009817	DGN	1649	3	1652	chr13	74831510	74831712	chr13:74831510-74831712	203	-	74831733	74945369	43.88	113.71	0.385894
NM_001081212	DGN	1650	0	1650	chr8	10984977	10985410	chr8:10984977-10985410	434	-	10986963	11008430	4.76	1.08	4.40741
NM_144530	IGE	1647	1	1648	chr1	135551225	135551735	chr1:135551225-135551735	511	-	135516447	135557957	15.86	69.05	0.229689
ENSMUST00000043765	DGI	1640	2	1642	chr7	26506172	26506517	chr7:26506172-26506517	346	-	26506516	26539749	30.35	4.06	7.47537
NM_001195421	DGN	1639	0	1639	chr13	21911051	21911155	chr13:21911051-21911155	105	+	21903614	21904017	58.85	0	transcript not covered
NM_001099674	ISE	1637	0	1637	chr3	14606409	14607177	chr3:14606409-14607177	769	-	14606288	14611256	33.88	60.2	0.562791
NM_001081377	IGE	1633	0	1633	chr14	93594472	93594588	chr14:93594472-93594588	117	-	93412919	94287951	522.91	0.46	1136.76
NM_172536	IGE	1631	0	1631	chr9	65587290	65587352	chr9:65587290-65587352	63	-	65539389	65675371	515.86	0.69	747.623
ENSMUST00000086868	DGI	1624	7	1631	chr19	55142133	55143274	chr19:55142133-55143274	1142	-	55143273	55177605	18.64	5.4	3.45185
ENSMUST00000056117	DGN	1621	7	1628	chr13	115624620	115625423	chr13:115624620-115625423	804	-	115626031	115722290	7.69	3.77	2.03979
NM_009287	DGI	1625	1	1626	chr7	109585370	109585834	chr7:109585370-109585834	465	+	109416337	109585369	25.82	15.01	1.72019
ENSMUST00000092227	DGN	1620	5	1625	chr10	89102363	89102634	chr10:89102363-89102634	272	-	89102694	89149013	6.86	6.58	1.04255
NM_080451	IGE	1610	8	1618	chr3	122809520	122810650	chr3:122809520-122810650	1131	-	122779436	122939067	6.8	9.68	0.702479
NM_001033228	DGN	1613	4	1617	chr13	115745427	115746565	chr13:115745427-115746565	1139	-	115748288	115892172	7.18	4.24	1.6934
NM_001081074	DGN	1616	1	1617	chr19	32024153	32024562	chr19:32024153-32024562	410	+	31943250	32023896	16.18	21.05	0.768646
NM_007923	DGI	1511	105	1616	chr1	133922262	133923140	chr1:133922262-133923140	879	+	133904181	133922261	5.79	3.65	1.5863
NM_001082975	DGI	2	1614	1616	chr14	56515619	56516122	chr14:56515619-56516122	504	-	56516121	56519069	13.77	107.08	0.128595
NM_025370	DGN	1614	1	1615	chr13	64392758	64393141	chr13:64392758-64393141	384	-	64393143	64414018	10.91	6.91	1.57887
NM_016806	ISE	1613	0	1613	chr6	51413254	51413410	chr6:51413254-51413410	157	-	51410433	51419893	20.17	180.07	0.112012
ENSMUST00000157896	UGN	1	1612	1613	chr13	77808420	77808512	chr13:77808420-77808512	93	+	77816081	77816212	218.92	0	transcript not covered
ENSMUST00000106428	UGN	1608	0	1608	chr7	132691575	132691637	chr7:132691575-132691637	63	+	132695784	132715467	56.25	5.15	10.9223
NM_053165	DGN	1606	1	1607	chr6	128627604	128628582	chr6:128627604-128628582	979	+	128612403	128627389	12.31	913.83	0.0134708
ENSMUST00000040159	DGI	1606	0	1606	chr6	7822048	7822181	chr6:7822048-7822181	134	+	7794841	7822047	10.4	13.68	0.760234
NM_008055	DGN	1595	7	1602	chr7	96559870	96561560	chr7:96559870-96561560	1691	+	96552875	96558620	7.32	1.38	5.30435
ENSMUST00000090380	DGN	1597	1	1598	chr15	9130117	9130474	chr15:9130117-9130474	358	+	9070376	9128074	4.45	2.6	1.71154
NM_001034898	UGN	1591	1	1592	chr19	11074798	11074944	chr19:11074798-11074944	147	-	11052796	11067740	42.54	0.48	88.625
NM_026113	DGN	1590	1	1591	chr10	39967495	39968520	chr10:39967495-39968520	1026	-	39969008	39977471	24.28	116.65	0.208144
ENSMUST00000151000	IGE	0	1590	1590	chr5	22231068	22231201	chr5:22231068-22231201	134	+	22056261	22313668	201.33	0.22	915.136
ENSMUST00000051758	DGN	1587	2	1589	chr5	130459640	130460063	chr5:130459640-130460063	424	+	130417982	130458761	8.74	0.35	24.9714
ENSMUST00000016401	UGN	1579	9	1588	chr2	174300670	174302259	chr2:174300670-174302259	1590	-	174290567	174298582	13.17	325.97	0.0404025
NM_001013806	DGN	1586	2	1588	chr3	157669993	157670332	chr3:157669993-157670332	340	+	157610429	157669801	18.28	9.45	1.93439
-	NGA	1587	0	1587	chr3	59235989	59236050	chr3:59235989-59236050	62				28.27	#N/A	transcript not covered
NM_028993	DGN	1586	1	1587	chr8	72538395	72539230	chr8:72538395-72539230	836	-	72540021	72566633	7.67	18.74	0.409285
NM_001081219	UGI	1585	2	1587	chr10	127141559	127142312	chr10:127141559-127142312	754	+	127142311	127157996	16.32	735.52	0.0221884
ENSMUST00000125368	ELU	3	1582	1585	chr17	26095309	26096189	chr17:26095309-26096189	881	+	26088416	26100555	7.83	0.21	37.2857
NM_133185	DGN	1	1581	1582	chr16	5007631	5007990	chr16:5007631-5007990	360	-	5008821	5013646	121.93	22.83	5.34078
-	NGA	0	1581	1581	chr10	95333205	95333294	chr10:95333205-95333294	90				283.19	#N/A	transcript not covered
ENSMUST00000103410	UGI	1575	4	1579	chr6	70675452	70676429	chr6:70675452-70676429	978	+	70676428	70676751	37.27	43173.8	0.000863255
NM_024214	DGN	1579	0	1579	chr8	129454564	129455557	chr8:129454564-129455557	994	-	129458449	129469730	6.86	9.81	0.699286
ENSMUST00000163016	UGI	2	1572	1574	chr1	133925611	133926131	chr1:133925611-133926131	521	-	133919825	133925610	8.95	8.2	1.09146
NM_013760	DGI	1570	3	1573	chr12	45306546	45306884	chr12:45306546-45306884	339	-	45306883	45311055	11.63	14.65	0.793857
NM_013784	DGN	1568	3	1571	chr1	107415502	107416256	chr1:107415502-107416256	755	-	107417716	107560253	17.85	6.82	2.6173
NM_144878	DGI	1570	1	1571	chr1	164723677	164724014	chr1:164723677-164724014	338	-	164724013	164742680	36.61	34.3	1.06735
ENSMUST00000021050	DGI	1566	0	1566	chr11	79992461	79993164	chr11:79992461-79993164	704	+	79967606	79992460	29.77	16.64	1.78906
NM_026456	DGI	1558	7	1565	chr1	16631801	16632846	chr1:16631801-16632846	1046	-	16632845	16646946	29.38	136.7	0.214923
-	NGA	1564	0	1564	chr17	20798945	20799007	chr17:20798945-20799007	63				128.17	#N/A	transcript not covered
NM_018860	ISE	1556	2	1558	chr10	127986030	127986144	chr10:127986030-127986144	115	-	127985165	127986224	320.7	19.24	16.6684
NM_007561	DGN	1550	5	1555	chr1	59930284	59930945	chr1:59930284-59930945	662	+	59821480	59927703	5.13	1.43	3.58741
ENSMUST00000052867	UGI	1554	1	1555	chr16	76403898	76403959	chr16:76403898-76403959	62	-	76403495	76403897	527.84	1672.67	0.315567
ENSMUST00000025393	DGN	1549	2	1551	chr18	73797698	73798454	chr18:73797698-73798454	757	-	73798662	73863434	5.86	16.76	0.349642
-	NGA	1547	0	1547	chr1	124087261	124087319	chr1:124087261-124087319	59				129.27	#N/A	transcript not covered
-	NGA	0	1539	1539	chr5	117083186	117083245	chr5:117083186-117083245	60				202.88	#N/A	transcript not covered
ENSMUST00000032357	DGI	1537	1	1538	chr6	140544805	140545231	chr6:140544805-140545231	427	+	140372619	140544804	37.79	15.14	2.49604
NM_025370	DGN	1537	0	1537	chr13	64391774	64392268	chr13:64391774-64392268	495	-	64393143	64414018	38.45	6.91	5.5644
NM_026681	DGI	1528	1	1529	chr12	102150160	102150910	chr12:102150160-102150910	751	-	102150909	102267193	8.97	1.16	7.73276
ENSMUST00000051065	DGN	1527	1	1528	chr6	59294401	59294948	chr6:59294401-59294948	548	-	59298189	59376288	8.07	5.43	1.48619
NM_007561	DGN	1526	1	1527	chr1	59933705	59934460	chr1:59933705-59934460	756	+	59821480	59927703	26.19	1.43	18.3147
NM_029365	DGN	1521	5	1526	chr7	52132267	52133225	chr7:52132267-52133225	959	-	52134755	52147736	8.93	1.2	7.44167
ENSMUST00000051758	DGN	1524	0	1524	chr5	130458989	130459637	chr5:130458989-130459637	649	+	130417982	130458761	6.68	0.35	19.0857
ENSMUST00000147218	ELU	1522	1	1523	chr1	133927510	133928141	chr1:133927510-133928141	632	+	133914384	133929189	12.23	16.43	0.74437
ENSMUST00000065259	DGI	1522	1	1523	chr8	35890618	35891306	chr8:35890618-35891306	689	-	35891305	35891638	9.91	12.26	0.80832
NM_001014981	IGE	0	1523	1523	chr18	64058359	64058433	chr18:64058359-64058433	75	+	63868348	64149413	379.96	3.52	107.943
NM_153198	ELD	10	1509	1519	chr12	32612956	32613449	chr12:32612956-32613449	494	-	32611319	32635400	15.27	107.31	0.142298
NM_009817	DGN	1516	3	1519	chr13	74831093	74831342	chr13:74831093-74831342	250	-	74831733	74945369	35.7	113.71	0.313957
NM_009897	ELU	1488	29	1517	chr2	121187362	121188411	chr2:121187362-121188411	1050	+	121184376	121189473	11.61	2787.36	0.00416523
NM_007644	DGN	1516	0	1516	chr5	92871759	92871929	chr5:92871759-92871929	171	-	92872898	92934634	5.2	23.12	0.224913
NM_008910	IGE	1511	5	1516	chr12	73889258	73890466	chr12:73889258-73890466	1209	+	73862197	73895927	15.12	30.53	0.495251
NM_001190871	ELU	1511	4	1515	chr7	107331860	107332648	chr7:107331860-107332648	789	+	107327192	107333379	18.08	511.2	0.0353678
NM_207242	ELD	1515	0	1515	chr11	6114938	6115024	chr11:6114938-6115024	87	-	6111013	6130248	4.99	100.05	0.0498751
NM_021510	ELU	1251	262	1513	chr11	50197796	50198146	chr11:50197796-50198146	351	+	50191220	50200030	6.73	48.23	0.13954
NM_026313	DGN	225	1288	1513	chr11	94149220	94149897	chr11:94149220-94149897	678	-	94152452	94183225	36.21	80.23	0.451327
ENSMUST00000021911	DGI	1510	1	1511	chr13	63403593	63404186	chr13:63403593-63404186	594	+	63116526	63403592	99.16	62.48	1.58707
-	NGA	1509	1	1510	chr6	40746516	40746635	chr6:40746516-40746635	120				69.68	#N/A	transcript not covered
-	NGA	1505	2	1507	chr3	132297677	132298175	chr3:132297677-132298175	499				133.3	#N/A	transcript not covered
NM_028085	DGN	1504	1	1505	chr7	127327735	127328233	chr7:127327735-127328233	499	+	127317371	127327230	11.9	103.29	0.11521
ENSMUST00000095691	IGE	1500	0	1500	chr10	53019587	53019653	chr10:53019587-53019653	67	-	53016059	53068936	607.42	0.09	6749.11
ENSMUST00000053686	DGN	1494	3	1497	chr1	169153029	169153882	chr1:169153029-169153882	854	-	169153957	169154050	19.04	17.82	1.06846
NM_011365	IGE	1493	3	1496	chr12	4683289	4683911	chr12:4683289-4683911	623	+	4599813	4720758	5.41	6.72	0.80506
-	NGA	1	1494	1495	chr17	80333423	80333487	chr17:80333423-80333487	65				74.72	#N/A	transcript not covered
NM_027346	DGI	1493	1	1494	chr11	105934927	105935654	chr11:105934927-105935654	728	+	105927420	105934926	8.77	13.27	0.660889
NM_001033228	IGE	12	1480	1492	chr13	115882214	115883082	chr13:115882214-115883082	869	-	115748288	115892172	9.3	4.24	2.1934
ENSMUST00000088377	UGN	1486	1	1487	chr1	71760937	71761071	chr1:71760937-71761071	135	-	71756275	71756629	7.81	0.31	25.1935
NM_175091	DGI	1484	0	1484	chr8	35891639	35892233	chr8:35891639-35892233	595	-	35892232	36028744	6.27	2.41	2.60166
NM_145494	DGI	1481	2	1483	chr18	73929308	73929694	chr18:73929308-73929694	387	-	73929693	73975046	36.73	261.58	0.140416
NM_010282	DGN	1467	9	1476	chr13	14142965	14143950	chr13:14142965-14143950	986	-	14144713	14155668	17.56	30.36	0.578393
NM_009817	DGN	1362	114	1476	chr13	74830850	74831089	chr13:74830850-74831089	240	-	74831733	74945369	39.42	113.71	0.346671
ENSMUST00000032357	DGN	1473	2	1475	chr6	140545246	140545594	chr6:140545246-140545594	349	+	140372619	140544804	38.11	15.14	2.51717
NM_001081663	DGN	1472	3	1475	chr17	34668556	34669035	chr17:34668556-34669035	480	-	34669821	34684585	33.02	62.79	0.52588
NM_001081164	DGN	2	1472	1474	chr8	82204407	82204467	chr8:82204407-82204467	61	+	82163574	82201654	274.16	9.83	27.8901
NM_178606	DGN	1471	1	1472	chr10	66472368	66472538	chr10:66472368-66472538	171	-	66474255	66559605	20.65	24.44	0.844926
ENSMUST00000089320	DGN	1464	5	1469	chr14	64138920	64140155	chr14:64138920-64140155	1236	-	64141031	64141358	14.56	4.54	3.20705
ENSMUST00000064667	DGI	1461	6	1467	chr10	117250923	117251602	chr10:117250923-117251602	680	-	117251601	117283012	11.55	37.58	0.307344
NM_001136084	DGN	1462	2	1464	chr7	53900087	53901390	chr7:53900087-53901390	1304	-	53902500	53922718	8.96	62.69	0.142926
NM_027420	DGN	1458	6	1464	chr7	87068326	87069335	chr7:87068326-87069335	1010	-	87070244	87080150	25.17	26.47	0.950888
-	NGA	1463	0	1463	chr19	3205793	3205893	chr19:3205793-3205893	101				324.33	#N/A	transcript not covered
NM_010390	ISE	1460	0	1460	chr17	35460758	35460946	chr17:35460758-35460946	189	+	35457502	35462044	44.71	44.51	1.00449
NM_027239	ISE	1451	6	1457	chr11	58237449	58239167	chr11:58237449-58239167	1719	+	58234612	58239525	42.91	6461.54	0.00664083
ENSMUST00000106274	DGN	1453	4	1457	chr11	118856617	118857367	chr11:118856617-118857367	751	+	118849500	118854535	5.04	323.54	0.0155777
ENSMUST00000058358	UGI	1441	13	1454	chr7	4101977	4102799	chr7:4101977-4102799	823	-	4099516	4101976	8.44	17.48	0.482838
NM_001033432	DGN	1451	1	1452	chr10	17618847	17619497	chr10:17618847-17619497	651	-	17620271	17667873	16.37	5.42	3.0203
ENSMUST00000090872	DGN	1451	0	1451	chr3	92094301	92094356	chr3:92094301-92094356	56	+	92054653	92093169	13.52	602.62	0.0224354
NM_201529	ELU	1447	3	1450	chr14	102332421	102333113	chr14:102332421-102333113	693	+	102129144	102333910	8.81	21.62	0.407493
NR_004051	IGE	1448	1	1449	chr17	34629620	34629928	chr17:34629620-34629928	309	-	34624350	34634374	78.87	245.61	0.321119
ENSMUST00000112616	DGI	1446	1	1447	chr2	57892290	57892901	chr2:57892290-57892901	612	+	57850294	57892289	14.28	8.91	1.60269
ENSMUST00000019071	DGI	1447	0	1447	chr11	83400741	83401384	chr11:83400741-83401384	644	-	83401383	83406589	19.45	984.49	0.0197564
NR_028427	IGE	1	1442	1443	chr19	53536121	53537223	chr19:53536121-53537223	1103	-	53515701	53539286	27.54	0.5	55.08
-	NGA	1442	0	1442	chr7	132219010	132219073	chr7:132219010-132219073	64				32.59	#N/A	transcript not covered
ENSMUST00000147891	ISE	1424	15	1439	chr16	91674387	91674940	chr16:91674387-91674940	554	+	91660187	91679437	7.22	15.81	0.456673
NM_001163623	ISE	7	1431	1438	chr17	85465096	85465488	chr17:85465096-85465488	393	-	85462816	85489607	23.74	78.39	0.302845
NM_133857	DGN	1435	2	1437	chr3	122635315	122635638	chr3:122635315-122635638	324	-	122636518	122687365	6.21	11.5	0.54
NM_026319	ELD	0	1435	1435	chr4	94302527	94303038	chr4:94302527-94303038	512	+	94281210	94359924	18.64	10.33	1.80445
ENSMUST00000074157	DGN	1429	5	1434	chr18	74931323	74932269	chr18:74931323-74932269	947	+	74602190	74931147	7.46	67.05	0.11126
NM_008306	DGN	1431	0	1431	chr18	60845145	60845557	chr18:60845145-60845557	413	-	60845629	60873043	3.62	3.27	1.10703
ENSMUST00000002044	DGI	1422	8	1430	chr11	106016761	106017527	chr11:106016761-106017527	767	+	105945926	106016760	23.73	7.06	3.36119
NM_008604	DGN	1424	2	1426	chr3	63188920	63189883	chr3:63188920-63189883	964	+	63099793	63186153	5.13	184.42	0.0278169
NM_001081074	DGN	1426	0	1426	chr19	32026328	32026856	chr19:32026328-32026856	529	+	31943250	32023896	10.7	21.05	0.508314
ENSMUST00000097644	DGN	1421	4	1425	chr1	93825354	93826528	chr1:93825354-93826528	1175	-	93826588	93826882	60.22	68.77	0.875673
NM_133857	DGN	1421	2	1423	chr3	122636100	122636495	chr3:122636100-122636495	396	-	122636518	122687365	6.82	11.5	0.593043
NM_001135001	IGE	1421	1	1422	chr12	111687743	111688176	chr12:111687743-111688176	434	+	111685388	111809900	5.34	153.78	0.0347249
NM_001034085	ELU	7	1413	1420	chr9	50698747	50699722	chr9:50698747-50699722	976	+	50665039	50702334	5.34	2.32	2.30172
NM_178606	DGN	1419	1	1420	chr10	66472571	66472748	chr10:66472571-66472748	178	-	66474255	66559605	17.67	24.44	0.722995
ENSMUST00000058513	DGN	1419	1	1420	chr10	126591030	126592133	chr10:126591030-126592133	1104	-	126602131	126602478	11.98	0.66	18.1515
-	NGA	1417	0	1417	chr2	16176864	16177185	chr2:16176864-16177185	322				22.34	#N/A	transcript not covered
-	NGA	1415	2	1417	chr6	40781461	40781682	chr6:40781461-40781682	222				4.51	#N/A	transcript not covered
NM_027137	UGN	0	1416	1416	chr3	92493307	92493360	chr3:92493307-92493360	54	-	92489420	92491132	27.37	0	transcript not covered
ENSMUST00000144230	DGN	1416	0	1416	chr11	115322703	115322995	chr11:115322703-115322995	293	-	115323358	115324768	8.08	23.75	0.340211
NM_001082414	UGN	1409	1	1410	chr3	85887431	85887576	chr3:85887431-85887576	146	+	85888355	85934443	5.55	9.73	0.570401
ENSMUST00000126658	DGN	1402	2	1404	chr3	30575518	30576043	chr3:30575518-30576043	526	-	30577979	30590222	21.91	27.44	0.798469
NM_001111141	DGN	1402	2	1404	chr8	127429206	127430032	chr8:127429206-127430032	827	+	127421785	127427713	9.51	1.3	7.31538
NM_019968	DGN	1393	6	1399	chr13	54683097	54684122	chr13:54683097-54684122	1026	+	54676373	54682489	12.32	3.92	3.14286
-	NGA	0	1392	1392	chr7	123968930	123968987	chr7:123968930-123968987	58				173.64	#N/A	transcript not covered
NM_133242	ELU	1390	0	1390	chr2	155998759	155999369	chr2:155998759-155999369	611	-	155972974	156005976	12.01	118.26	0.101556
ENSMUST00000115842	DGN	0	1388	1388	chr18	20707559	20707633	chr18:20707559-20707633	75	+	20668804	20705360	190	0.47	404.255
NM_181848	DGN	1383	3	1386	chr2	4940100	4940897	chr2:4940100-4940897	798	-	4941687	4984984	18	35.26	0.510493
NM_145964	DGI	1386	0	1386	chr3	127509933	127510182	chr3:127509933-127510182	250	-	127510182	127540410	16.09	28.02	0.574233
ENSMUST00000106157	DGI	73	1313	1386	chr7	140178075	140178629	chr7:140178075-140178629	555	+	140122824	140178074	10.34	15.76	0.656091
NM_145541	DGI	1384	1	1385	chr3	105530907	105531200	chr3:105530907-105531200	294	-	105531199	105604254	6.52	7.19	0.906815
NM_172743	DGI	1384	1	1385	chr7	123267142	123267632	chr7:123267142-123267632	491	-	123267631	123333355	18.08	3.8	4.75789
NM_001083957	IGE	1369	2	1371	chr3	14768153	14769057	chr3:14768153-14769057	905	-	14766213	14778460	15.27	43126.4	0.000354075
ENSMUST00000161779	DGN	1369	2	1371	chr6	38643000	38643350	chr6:38643000-38643350	351	-	38644388	38826164	5.62	4.96	1.13306
NR_036615	ISE	1371	0	1371	chr17	80603728	80603962	chr17:80603728-80603962	235	-	80599423	80606645	18.14	118.97	0.152475
-	NGA	1370	0	1370	chr1	29794373	29794422	chr1:29794373-29794422	50				71.54	#N/A	transcript not covered
ENSMUST00000128126	IGE	2	1366	1368	chr19	11304540	11305041	chr19:11304540-11305041	502	+	11271306	11374376	48.96	0.14	349.714
ENSMUST00000112247	ELU	1368	0	1368	chrX	161375236	161376014	chrX:161375236-161376014	779	-	161374249	161418229	9.49	13.21	0.718395
NM_008587	IGE	1363	2	1365	chr2	128597435	128598245	chr2:128597435-128598245	811	+	128524732	128627924	5.37	24.86	0.21601
NM_144527	IGE	0	1360	1360	chr4	133718842	133718910	chr4:133718842-133718910	69	-	133685772	133743000	83.78	8.77	9.55302
NM_001042565	UGI	1355	0	1355	chr11	79056527	79056790	chr11:79056527-79056790	264	-	79052884	79056526	13.92	49.8	0.279518
NM_001034898	UGN	1353	1	1354	chr19	11076353	11076499	chr19:11076353-11076499	147	-	11052796	11067740	55.67	0.48	115.979
ENSMUST00000061295	DGN	1351	1	1352	chr15	98935746	98936245	chr15:98935746-98936245	500	+	98929842	98935168	14.38	165.69	0.0867886
NM_207635	ELD	1346	4	1350	chr14	25313292	25314384	chr14:25313292-25314384	1093	+	25309902	25315368	7.97	41.17	0.193588
NM_001081151	UGN	6	1340	1346	chr8	119680106	119681707	chr8:119680106-119681707	1602	+	119682034	119729086	30.1	0.78	38.5897
NM_153198	ELU	9	1337	1346	chr12	32612373	32612945	chr12:32612373-32612945	573	-	32611319	32635400	13.44	107.31	0.125245
NR_029721	DGN	1336	8	1344	chr11	96127831	96129095	chr11:96127831-96129095	1265	+	96126477	96126579	25.74	0.51	50.4706
ENSMUST00000160533	DGN	1338	3	1341	chr5	137609468	137610439	chr5:137609468-137610439	972	-	137610793	137618283	7.63	1054.72	0.00723415
ENSMUST00000051065	DGN	1337	3	1340	chr6	59296578	59297267	chr6:59296578-59297267	690	-	59298189	59376288	7.76	5.43	1.4291
-	NGA	0	1340	1340	chr13	58770025	58770154	chr13:58770025-58770154	130				12.42	#N/A	transcript not covered
NM_144527	IGE	0	1338	1338	chr4	133718990	133719049	chr4:133718990-133719049	60	-	133685772	133743000	90.28	8.77	10.2942
NM_023502	DGI	1332	3	1335	chr3	51059160	51059587	chr3:51059160-51059587	428	-	51059586	51129909	21.13	23.7	0.891561
NM_011072	ELU	1332	1	1333	chr11	70466482	70466740	chr11:70466482-70466740	259	-	70465348	70468152	8.02	333.95	0.0240156
NM_001083957	ELU	1324	0	1324	chr3	14770904	14771050	chr3:14770904-14771050	147	-	14766213	14778460	680.51	43126.4	0.0157794
ENSMUST00000147499	DGI	1320	0	1320	chr2	15618338	15618700	chr2:15618338-15618700	363	+	15568588	15618337	10.45	7.04	1.48438
-	NGA	0	1320	1320	chr3	53496777	53496836	chr3:53496777-53496836	60				168.78	#N/A	transcript not covered
-	NGA	0	1316	1316	chr17	74220059	74220159	chr17:74220059-74220159	101				112.7	#N/A	transcript not covered
NM_001163623	DGI	1229	87	1316	chr17	85461653	85462817	chr17:85461653-85462817	1165	-	85462816	85489607	12.15	78.39	0.154994
ENSMUST00000120849	UGN	1315	0	1315	chr2	64706686	64706741	chr2:64706686-64706741	56	-	64706055	64706645	80.91	12.66	6.391
NM_001174054	IGE	0	1313	1313	chr11	5910510	5910597	chr11:5910510-5910597	88	-	5869668	5965751	597.07	2.92	204.476
NM_028998	DGN	1313	0	1313	chr17	66900633	66901279	chr17:66900633-66901279	647	-	66904591	66943962	7.71	80.23	0.0960987
NM_178899	ELU	1310	2	1312	chr6	3413371	3414462	chr6:3413371-3414462	1092	-	3407088	3444498	6.76	250.79	0.0269548
NM_146077	DGN	1305	3	1308	chr17	37047625	37048452	chr17:37047625-37048452	828	+	37035074	37047162	18.96	61.54	0.308092
NM_007393	ISE	1303	1	1304	chr5	143666462	143666916	chr5:143666462-143666916	455	-	143664794	143668403	14.99	2591.92	0.00578336
NM_001081133	IGE	1301	1	1302	chr2	142524621	142525436	chr2:142524621-142525436	816	-	142444080	142727200	10.55	3.13	3.37061
NM_001045513	IGE	1297	0	1297	chr1	60544481	60544941	chr1:60544481-60544941	461	-	60540028	60623609	6.14	6.13	1.00163
-	NGA	1293	0	1293	chr5	32723124	32723192	chr5:32723124-32723192	69				253.68	#N/A	transcript not covered
NM_175353	DGI	1290	1	1291	chr19	37757740	37758544	chr19:37757740-37758544	805	+	37624907	37757739	16.56	16.59	0.998192
NM_009807	ISE	1288	2	1290	chr9	5302530	5302998	chr9:5302530-5302998	469	+	5298516	5307281	10.32	237.56	0.0434417
NM_028998	DGN	1289	1	1290	chr17	66898444	66898989	chr17:66898444-66898989	546	-	66904591	66943962	13.4	80.23	0.16702
-	NGA	0	1289	1289	chr18	86412446	86412600	chr18:86412446-86412600	155				108.49	#N/A	transcript not covered
NM_028365	IGE	1	1286	1287	chr12	112096899	112096966	chr12:112096899-112096966	68	+	112088488	112108208	344.69	3.01	114.515
NM_015820	IGE	1287	0	1287	chr14	120043269	120043333	chr14:120043269-120043333	65	+	119537486	120269037	46.37	0	transcript not covered
ENSMUST00000043259	DGN	1285	1	1286	chr6	141448937	141449419	chr6:141448937-141449419	483	+	141198110	141448902	6.78	4.37	1.55149
NM_172827	DGN	1285	1	1286	chr17	17660333	17660705	chr17:17660333-17660705	373	-	17664686	17761453	16.75	2.61	6.41762
-	NGA	1282	1	1283	chr12	60220356	60220568	chr12:60220356-60220568	213				36.62	#N/A	transcript not covered
NM_021719	ELD	1275	3	1278	chr5	137448355	137448777	chr5:137448355-137448777	423	+	137443738	137451715	4.89	647.84	0.00754816
ENSMUST00000025468	DGN	0	1277	1277	chr18	61451921	61452842	chr18:61451921-61452842	922	+	61380135	61449578	7.61	0.28	27.1786
NM_178683	UGN	0	1276	1276	chr13	109099954	109100022	chr13:109099954-109100022	69	+	109106530	109179751	46.93	1.51	31.0795
ENSMUST00000060171	DGN	1269	1	1270	chr8	106876096	106876259	chr8:106876096-106876259	164	-	106876496	106876571	3.57	0.96	3.71875
ENSMUST00000027585	IGE	0	1269	1269	chr1	129384411	129384890	chr1:129384411-129384890	480	-	129383122	129574673	31.78	2.19	14.5114
NM_021496	IGE	1268	1	1269	chr16	46442894	46443697	chr16:46442894-46443697	804	-	46395117	46497080	10.4	8.92	1.16592
NM_172827	DGN	1267	2	1269	chr17	17658373	17658822	chr17:17658373-17658822	450	-	17664686	17761453	51.41	2.61	19.6973
NM_177333	DGN	11	1257	1268	chr13	74306665	74306902	chr13:74306665-74306902	238	-	74307252	74346148	26.03	37.54	0.693394
ENSMUST00000125341	DGI	1261	2	1263	chr6	120152383	120153091	chr6:120152383-120153091	709	-	120153090	120192661	6.24	1.25	4.992
-	NGA	1263	0	1263	chr14	24889612	24889676	chr14:24889612-24889676	65				55.14	#N/A	transcript not covered
ENSMUST00000157896	UGN	0	1262	1262	chr13	77808298	77808387	chr13:77808298-77808387	90	+	77816081	77816212	572.93	0	transcript not covered
-	NGA	0	1261	1261	chr17	16458012	16458068	chr17:16458012-16458068	57				237.68	#N/A	transcript not covered
NM_018773	DGN	1258	1	1259	chr6	51807420	51808362	chr6:51807420-51808362	943	-	51809163	51962548	14.07	78.55	0.179122
ENSMUST00000051065	DGN	1256	3	1259	chr6	59295526	59296054	chr6:59295526-59296054	529	-	59298189	59376288	6.61	5.43	1.21731
NM_029436	DGN	1248	5	1253	chr16	20128236	20129273	chr16:20128236-20129273	1038	+	20097626	20127817	15.71	7.92	1.98359
-	NGA	1248	4	1252	chr7	46823086	46824409	chr7:46823086-46824409	1324				6.59	#N/A	transcript not covered
NM_009016	IGE	1249	0	1249	chr10	22065163	22065290	chr10:22065163-22065290	128	+	21878414	22093945	155.06	0.35	443.029
-	NGA	0	1247	1247	chr1	144990302	144990411	chr1:144990302-144990411	110				229.24	#N/A	transcript not covered
NM_028998	DGN	1244	3	1247	chr17	66901296	66901750	chr17:66901296-66901750	455	-	66904591	66943962	8.1	80.23	0.10096
NM_001163623	IGE	0	1246	1246	chr17	85466891	85467285	chr17:85466891-85467285	395	-	85462816	85489607	33.55	78.39	0.427988
NR_015479	DGI	3	1242	1245	chr7	66562855	66563294	chr7:66562855-66563294	440	-	66563293	66579519	7.4	5.62	1.31673
NM_001171003	DGI	1243	1	1244	chr6	40719123	40719645	chr6:40719123-40719645	523	+	40578829	40719122	13.87	156.62	0.0885583
NM_011159	IGE	1	1241	1242	chr16	15736386	15736501	chr16:15736386-15736501	116	+	15637958	15842332	368.14	1.34	274.731
NM_145474	ISE	1240	0	1240	chr15	82448063	82448689	chr15:82448063-82448689	627	-	82446394	82451337	37.39	144.52	0.258719
NM_022430	IGE	1235	3	1238	chr19	11148092	11148805	chr19:11148092-11148805	714	-	11141960	11155593	30.06	1713.77	0.0175403
ENSMUST00000151000	IGE	0	1236	1236	chr5	22231825	22231889	chr5:22231825-22231889	65	+	22056261	22313668	21.31	0.22	96.8636
ENSMUST00000066628	UGN	1229	2	1231	chr18	66664403	66665178	chr18:66664403-66665178	776	+	66669580	66671391	20.34	17.29	1.1764
NM_001170970	IGE	0	1229	1229	chr18	31979879	31979943	chr18:31979879-31979943	65	+	31963710	32001296	284.72	22.51	12.6486
NM_146050	ELU	1227	1	1228	chr14	9181881	9182831	chr14:9181881-9182831	951	-	9181461	9211277	49.22	1315.49	0.0374157
NM_133249	DGN	1224	1	1225	chr18	61454805	61455480	chr18:61454805-61455480	676	-	61457789	61560085	4.07	3.18	1.27987
ENSMUST00000021911	ELU	1222	2	1224	chr13	63402592	63403087	chr13:63402592-63403087	496	+	63116526	63403592	156.98	62.48	2.51248
NM_182939	DGI	1217	6	1223	chr6	100818712	100819865	chr6:100818712-100819865	1154	+	100783631	100818711	9.78	3.73	2.62198
ENSMUST00000123398	IGE	1222	1	1223	chr10	72665506	72665562	chr10:72665506-72665562	57	+	72562089	73648177	89.09	0	transcript not covered
ENSMUST00000058679	DGI	1221	0	1221	chr14	64141684	64142314	chr14:64141684-64142314	631	-	64142313	64162805	6.89	7.59	0.907773
NM_001045513	IGE	1217	2	1219	chr1	60544956	60545227	chr1:60544956-60545227	272	-	60540028	60623609	4.79	6.13	0.781403
NM_173006	DGN	1217	2	1219	chr6	5169438	5169735	chr6:5169438-5169735	298	-	5170851	5206233	4.82	88.8	0.0542793
ENSMUST00000036226	DGN	1216	0	1216	chr18	46661897	46662714	chr18:46661897-46662714	818	-	46663475	46685558	7.24	3.62	2
NM_026346	DGN	1212	3	1215	chr15	58009311	58010250	chr15:58009311-58010250	940	-	58011633	58046433	8.58	11.61	0.739018
NM_027495	DGI	1205	3	1208	chr3	79616507	79617075	chr3:79616507-79617075	569	-	79617074	79646584	23.49	16.88	1.39159
NR_029741	DGI	1204	2	1206	chr8	86732821	86733508	chr8:86732821-86733508	688	+	86732713	86732820	64.07	1.76	36.4034
NM_026313	DGN	7	1196	1203	chr11	94145728	94146538	chr11:94145728-94146538	811	-	94152452	94183225	24.29	80.23	0.302755
-	NGA	1200	0	1200	chr5	16487005	16487086	chr5:16487005-16487086	82				116.59	#N/A	transcript not covered
ENSMUST00000110725	DGN	1199	1	1200	chr12	53669087	53669201	chr12:53669087-53669201	115	+	53617063	53668839	4.96	22.84	0.217163
NM_033521	IGE	0	1198	1198	chr15	34199186	34199290	chr15:34199186-34199290	105	+	34167780	34214050	130.81	33.01	3.96274
NM_138677	DGN	1193	2	1195	chr6	108811115	108811988	chr6:108811115-108811988	874	+	108778634	108809350	14.57	23.05	0.632104
-	NGA	1193	0	1193	chr17	54142448	54142511	chr17:54142448-54142511	64				31.59	#N/A	transcript not covered
NM_001190483	DGN	1186	5	1191	chr19	17506808	17507212	chr19:17506808-17507212	405	-	17507321	17912122	7	2.7	2.59259
-	NGA	1188	0	1188	chr15	95546556	95546630	chr15:95546556-95546630	75				109.67	#N/A	transcript not covered
ENSMUST00000060171	DGN	1183	1	1184	chr8	106875698	106875897	chr8:106875698-106875897	200	-	106876496	106876571	3.07	0.96	3.19792
NM_026313	DGN	41	1142	1183	chr11	94144814	94145724	chr11:94144814-94145724	911	-	94152452	94183225	21.34	80.23	0.265985
NM_007819	ELU	1181	0	1181	chr5	138336574	138337321	chr5:138336574-138337321	748	-	138334160	138362847	29.37	859.36	0.0341766
-	NGA	1178	0	1178	chr6	40817833	40817891	chr6:40817833-40817891	59				7.47	#N/A	transcript not covered
NM_001099917	ISE	1177	1	1178	chr10	80856896	80857521	chr10:80856896-80857521	626	+	80855808	80857824	16.24	3722.18	0.00436303
NM_019481	DGI	1175	2	1177	chr6	24037860	24038283	chr6:24037860-24038283	424	-	24038282	24118092	7.47	82.92	0.0900868
ENSMUST00000067795	DGN	1177	0	1177	chr19	41640611	41640790	chr19:41640611-41640790	180	+	41557126	41636736	4.92	9.51	0.51735
NM_001033258	DGN	1174	2	1176	chr10	18303783	18304193	chr10:18303783-18304193	411	-	18307816	18463564	3.82	1.67	2.28743
ENSMUST00000161779	DGN	1170	2	1172	chr6	38637506	38637785	chr6:38637506-38637785	280	-	38644388	38826164	61.78	4.96	12.4556
-	NGA	1171	0	1171	chr3	59236316	59236411	chr3:59236316-59236411	96				30.33	#N/A	transcript not covered
ENSMUST00000103427	DGN	1168	2	1170	chr12	114664858	114665437	chr12:114664858-114665437	580	-	114666724	114666778	67.65	1713.68	0.0394764
NM_027832	IGE	1165	3	1168	chr6	41904702	41905258	chr6:41904702-41905258	557	+	41901626	41906097	10.38	226.75	0.0457773
NM_011260	ELD	1165	0	1165	chr6	78418280	78418481	chr6:78418280-78418481	202	-	78416261	78418868	92.54	10556.4	0.00876629
NM_001162415	IGE	6	1158	1164	chr1	132619506	132620935	chr1:132619506-132620935	1430	-	132585619	132625830	31.33	8.82	3.55215
NM_001163268	DGN	1163	1	1164	chr6	125033657	125034092	chr6:125033657-125034092	436	+	125021294	125032490	8.64	6.07	1.42339
NM_011916	DGN	1162	2	1164	chr9	95956682	95957574	chr9:95956682-95957574	893	+	95855178	95953448	27.19	4.51	6.02882
NM_011916	DGN	1161	2	1163	chr9	95955927	95956492	chr9:95955927-95956492	566	+	95855178	95953448	6.51	4.51	1.44346
NM_009146	DGN	1160	2	1162	chr3	116609657	116610622	chr3:116609657-116610622	966	+	116564597	116606668	9.51	20.23	0.470094
-	NGA	1161	0	1161	chr9	63746551	63746611	chr9:63746551-63746611	61				206.43	#N/A	transcript not covered
NM_009537	DGI	1161	0	1161	chr12	110054843	110055369	chr12:110054843-110055369	527	+	110031520	110054842	10.11	8.03	1.25903
NM_020615	IGE	1152	8	1160	chr2	9978728	9980157	chr2:9978728-9980157	1430	-	9977658	10002137	6.88	1105.72	0.00622219
-	NGA	1158	1	1159	chr7	46820945	46821846	chr7:46820945-46821846	902				6.12	#N/A	transcript not covered
-	NGA	1159	0	1159	chr12	73721804	73721856	chr12:73721804-73721856	53				334.96	#N/A	transcript not covered
-	NGA	1157	0	1157	chr16	68888578	68888628	chr16:68888578-68888628	51				158.22	#N/A	transcript not covered
NM_009817	DGN	1155	0	1155	chr13	74831350	74831505	chr13:74831350-74831505	156	-	74831733	74945369	26.4	113.71	0.23217
NM_010607	IGE	1152	0	1152	chr1	191101504	191101669	chr1:191101504-191101669	166	-	191031808	191167583	89.72	0.93	96.4731
ENSMUST00000157896	UGN	0	1152	1152	chr13	77808594	77808695	chr13:77808594-77808695	102	+	77816081	77816212	31.7	0	transcript not covered
ENSMUST00000100563	ELU	1151	0	1151	chr14	55492138	55493013	chr14:55492138-55493013	876	-	55491517	55495488	4.16	1.59	2.61635
ENSMUST00000097632	DGN	1147	3	1150	chr1	95910066	95911606	chr1:95910066-95911606	1541	+	95824613	95908118	35.75	10.75	3.32558
NM_008680	DGN	1141	7	1148	chr1	183833067	183833688	chr1:183833067-183833688	622	-	183834575	183950111	8.46	0.75	11.28
-	NGA	1	1146	1147	chr13	16730104	16730158	chr13:16730104-16730158	55				88.02	#N/A	transcript not covered
NM_001163623	ISE	25	1121	1146	chr17	85464074	85464382	chr17:85464074-85464382	309	-	85462816	85489607	29.66	78.39	0.378365
NM_023217	DGN	1143	2	1145	chr8	73171096	73172271	chr8:73171096-73172271	1176	-	73173009	73183580	19.24	34.68	0.554787
NM_015747	ELD	1140	2	1142	chr2	129032223	129033096	chr2:129032223-129033096	874	+	129024508	129037348	32.42	192.62	0.168311
NM_019396	DGN	1141	0	1141	chr15	76475019	76475735	chr15:76475019-76475735	717	-	76476196	76490491	4.08	16.25	0.251077
ENSMUST00000097783	DGN	1137	2	1139	chr1	34504788	34506200	chr1:34504788-34506200	1413	+	34503603	34504399	15.12	6.95	2.17554
NM_175229	IGE	1129	9	1138	chr17	23959811	23960748	chr17:23959811-23960748	938	+	23940153	23961710	6.53	12.05	0.541909
ENSMUST00000122237	UGN	1131	4	1135	chr4	148873079	148874287	chr4:148873079-148874287	1209	+	148874741	148875117	31.34	1.19	26.3361
NM_001039533	ELD	1135	0	1135	chr16	13858870	13858950	chr16:13858870-13858950	81	-	13834022	13903228	13.12	150.36	0.0872572
NM_178606	DGN	1133	0	1133	chr10	66472758	66472901	chr10:66472758-66472901	144	-	66474255	66559605	19.52	24.44	0.798691
NM_007819	IGE	1131	0	1131	chr5	138338688	138339188	chr5:138338688-138339188	501	-	138334160	138362847	11.03	859.36	0.0128351
ENSMUST00000070021	DGN	2	1129	1131	chr7	104872512	104873117	chr7:104872512-104873117	606	+	104869348	104871434	13.56	0.52	26.0769
NM_001033441	DGN	1122	4	1126	chr15	90061596	90062063	chr15:90061596-90062063	468	+	90054741	90060985	7.57	2.53	2.99209
NM_007464	IGE	1123	1	1124	chr9	7867290	7868448	chr9:7867290-7868448	1159	-	7848700	7873170	9.04	27.06	0.334072
NM_172806	DGI	1121	1	1122	chr12	104022244	104022858	chr12:104022244-104022858	615	-	104022857	104116616	6.33	3.02	2.09603
-	NGA	0	1122	1122	chr17	80333318	80333385	chr17:80333318-80333385	68				84.5	#N/A	transcript not covered
-	NGA	0	1119	1119	chr1	155467670	155467770	chr1:155467670-155467770	101				120.01	#N/A	transcript not covered
NM_001111141	DGN	1114	5	1119	chr8	127428312	127429205	chr8:127428312-127429205	894	+	127421785	127427713	6.18	1.3	4.75385
NM_172763	IGE	1116	3	1119	chr9	22044157	22045067	chr9:22044157-22045067	911	+	22030146	22047798	9.39	20.32	0.462106
NM_178665	UGN	2	1116	1118	chr16	24392637	24393195	chr16:24392637-24393195	559	+	24393435	24992664	20.74	20.85	0.994724
-	NGA	1117	0	1117	chr2	15792910	15793210	chr2:15792910-15793210	301				14.2	#N/A	transcript not covered
NM_027604	DGN	1116	1	1117	chr10	122549147	122550274	chr10:122549147-122550274	1128	-	122550299	122633979	10.07	72.7	0.138514
ENSMUST00000013797	DGN	1111	6	1117	chr11	58240419	58242091	chr11:58240419-58242091	1673	+	58234612	58239526	23.43	6454.8	0.00362986
ENSMUST00000134353	DGN	2	1113	1115	chr15	72929054	72929422	chr15:72929054-72929422	369	+	72920821	72927984	12.53	30.96	0.404716
NM_027837	UGI	1111	2	1113	chr8	77396599	77397073	chr8:77396599-77397073	475	+	77397072	77417405	57.23	217.6	0.263006
NM_026945	DGI	1109	3	1112	chr3	137994099	137994882	chr3:137994099-137994882	784	+	137976249	137994098	12.41	1078.16	0.0115104
-	NGA	0	1110	1110	chr1	144990978	144991039	chr1:144990978-144991039	62				942.53	#N/A	transcript not covered
-	NGA	1108	1	1109	chr6	40749202	40749311	chr6:40749202-40749311	110				99.82	#N/A	transcript not covered
ENSMUST00000039475	DGN	1108	1	1109	chr6	127623618	127624242	chr6:127623618-127624242	625	+	127591315	127615176	24.76	3.37	7.34718
NM_007763	ISE	1103	3	1106	chr12	114390365	114391492	chr12:114390365-114391492	1128	+	114390222	114392090	75.44	17613.8	0.004283
NM_027906	IGE	1	1105	1106	chr14	79506102	79506168	chr14:79506102-79506168	67	+	79248984	79602117	40.85	13.8	2.96014
-	NGA	0	1106	1106	chr15	18315094	18315198	chr15:18315094-18315198	105				205.28	#N/A	transcript not covered
ENSMUST00000051758	DGN	1100	4	1104	chr5	130460596	130461316	chr5:130460596-130461316	721	+	130417982	130458761	5.1	0.35	14.5714
ENSMUST00000106428	UGN	1104	0	1104	chr7	132691004	132691068	chr7:132691004-132691068	65	+	132695784	132715467	136.78	5.15	26.5592
NM_010589	ELU	65	1037	1102	chr8	74213427	74214071	chr8:74213427-74214071	645	+	74200281	74214476	5.76	1.2	4.8
NM_145496	UGI	1101	1	1102	chr19	10678749	10678841	chr19:10678749-10678841	93	-	10666686	10678748	18	66.94	0.268898
ENSMUST00000067795	DGN	1098	2	1100	chr19	41641694	41641980	chr19:41641694-41641980	287	+	41557126	41636736	6.31	9.51	0.663512
NM_026474	DGI	1092	4	1096	chr14	80029563	80030584	chr14:80029563-80030584	1022	+	79987497	80029562	16.4	89.22	0.183815
NM_007561	DGN	1095	0	1095	chr1	59932121	59932404	chr1:59932121-59932404	284	+	59821480	59927703	4.48	1.43	3.13287
NM_001163455	DGN	1090	4	1094	chr3	132503720	132504627	chr3:132503720-132504627	908	+	132347107	132501470	34.17	0.78	43.8077
ENSMUST00000157797	DGN	1091	1	1092	chr5	80067323	80067460	chr5:80067323-80067460	138	-	80067839	80068134	277.09	0	transcript not covered
-	NGA	0	1092	1092	chr5	92190605	92190677	chr5:92190605-92190677	73				136.41	#N/A	transcript not covered
-	NGA	2	1085	1087	chr5	117082974	117083039	chr5:117082974-117083039	66				179.59	#N/A	transcript not covered
NM_138677	DGN	1085	0	1085	chr6	108810407	108811077	chr6:108810407-108811077	671	+	108778634	108809350	7.09	23.05	0.307592
NM_009016	IGE	1084	0	1084	chr10	22063643	22063705	chr10:22063643-22063705	63	+	21878414	22093945	109.95	0.35	314.143
ENSMUST00000003310	DGN	1080	3	1083	chr10	57957295	57957669	chr10:57957295-57957669	375	+	57909599	57956903	7.57	6.85	1.10511
NM_027707	DGN	1082	0	1082	chr15	8240605	8241138	chr15:8240605-8241138	534	-	8241224	8394463	13.37	14.62	0.914501
ENSMUST00000120334	DGN	1077	1	1078	chr2	173871500	173871628	chr2:173871500-173871628	129	-	173872119	173872774	22.37	76.11	0.293917
NM_028998	DGN	1076	0	1076	chr17	66903418	66903774	chr17:66903418-66903774	357	-	66904591	66943962	4.93	80.23	0.0614483
ENSMUST00000161769	IGE	1038	34	1072	chr1	180255715	180256670	chr1:180255715-180256670	956	-	180253204	180267859	3.55	34.32	0.103438
NM_133714	IGE	1072	0	1072	chr15	98357571	98357686	chr15:98357571-98357686	116	-	98349531	98364652	70.06	1.73	40.4971
NM_019455	UGN	0	1071	1071	chr6	65101092	65101180	chr6:65101092-65101180	89	-	65067286	65094724	210.97	7.1	29.7141
NM_001081133	IGE	1067	2	1069	chr2	142525438	142526071	chr2:142525438-142526071	634	-	142444080	142727200	8.94	3.13	2.85623
NM_001164255	ELU	1055	14	1069	chr9	66872373	66874609	chr9:66872373-66874609	2237	-	66871648	66897020	53.78	114.57	0.469407
NM_146050	IGE	1069	0	1069	chr14	9192822	9193525	chr14:9192822-9193525	704	-	9181461	9211277	5.79	1315.49	0.0044014
NM_023598	DGN	1067	1	1068	chr10	67557201	67557697	chr10:67557201-67557697	497	-	67558340	67741474	3.63	2.44	1.4877
NM_009832	DGN	2	1066	1068	chr12	109441804	109442193	chr12:109441804-109442193	390	+	109417947	109441569	75.41	2.01	37.5174
NM_146050	IGE	1063	3	1066	chr14	9183094	9183899	chr14:9183094-9183899	806	-	9181461	9211277	14.26	1315.49	0.0108401
ENSMUST00000089320	DGN	1062	4	1066	chr14	64140232	64140763	chr14:64140232-64140763	532	-	64141031	64141358	14.95	4.54	3.29295
NM_133853	UGN	14	1051	1065	chr3	104024849	104025960	chr3:104024849-104025960	1112	-	103817187	104024329	18.57	10.94	1.69744
NM_001081212	DGN	1062	1	1063	chr8	10984698	10984972	chr8:10984698-10984972	275	-	10986963	11008430	10.76	1.08	9.96296
NR_028405	DGN	1059	4	1063	chr13	4252472	4254250	chr13:4252472-4254250	1779	+	4247980	4249023	11.58	25.06	0.462091
NM_009230	DGN	1059	3	1062	chr1	158355364	158356633	chr1:158355364-158356633	1270	-	158358238	158404459	11.65	14.29	0.815255
ENSMUST00000139043	IGE	1	1061	1062	chr6	127133516	127133573	chr6:127133516-127133573	58	+	127099406	127162137	30.34	0.49	61.9184
NM_019990	DGI	1061	0	1061	chr7	108494827	108495034	chr7:108494827-108495034	208	+	108469832	108494826	6.67	50.8	0.131299
ENSMUST00000051758	DGN	1059	0	1059	chr5	130460064	130460366	chr5:130460064-130460366	303	+	130417982	130458761	10.86	0.35	31.0286
NM_026641	IGE	1056	0	1056	chr3	68706423	68706609	chr3:68706423-68706609	187	-	68696420	68808492	15.9	3.09	5.14563
ENSMUST00000083739	UGN	1056	0	1056	chr14	67586674	67586759	chr14:67586674-67586759	86	+	67589288	67589421	95.76	0	transcript not covered
ENSMUST00000115439	ISE	1053	3	1056	chr17	23993219	23994200	chr17:23993219-23994200	982	+	23990738	23996742	20.11	618.77	0.0325
ENSMUST00000101405	DGI	20	1034	1054	chr6	50150163	50151734	chr6:50150163-50151734	1572	-	50151733	50151997	32.79	15.49	2.11685
-	NGA	0	1054	1054	chr6	95983232	95983297	chr6:95983232-95983297	66				436.8	#N/A	transcript not covered
NM_026945	IGE	1053	0	1053	chr3	137991217	137991679	chr3:137991217-137991679	463	+	137976249	137994098	4.37	1078.16	0.0040532
-	NGA	1053	0	1053	chr6	40779379	40779458	chr6:40779379-40779458	80				3	#N/A	transcript not covered
ENSMUST00000021850	DGN	1053	0	1053	chr13	34995819	34996457	chr13:34995819-34996457	639	+	34967397	34994902	8.77	27.93	0.313999
NM_001033448	DGN	1053	0	1053	chr19	5573558	5573912	chr19:5573558-5573912	355	+	5568073	5571261	5.48	0.77	7.11688
-	NGA	1050	0	1050	chr2	15791187	15791440	chr2:15791187-15791440	254				13.38	#N/A	transcript not covered
NM_001174054	IGE	0	1050	1050	chr11	5907911	5908048	chr11:5907911-5908048	138	-	5869668	5965751	28.33	2.92	9.70205
ENSMUST00000152463	ELD	1048	1	1049	chrX	151649448	151649663	chrX:151649448-151649663	216	-	151647674	151650992	3.89	245.99	0.0158137
-	NGA	5	1039	1044	chr6	135286151	135287797	chr6:135286151-135287797	1647				46.62	#N/A	transcript not covered
NM_177802	DGI	1040	4	1044	chr12	8534017	8535289	chr12:8534017-8535289	1273	-	8535288	8605872	10.86	42.1	0.257957
NM_007980	UGI	1041	2	1043	chr3	122598014	122598310	chr3:122598014-122598310	297	+	122598309	122602424	115.21	38204.6	0.0030156
-	NGA	1042	0	1042	chr6	40770037	40770135	chr6:40770037-40770135	99				3.13	#N/A	transcript not covered
NR_030719	UGN	1042	0	1042	chr7	113224094	113224161	chr7:113224094-113224161	68	-	113219244	113222662	15.16	0	transcript not covered
NM_010472	DGN	1037	3	1040	chr1	82893004	82893559	chr1:82893004-82893559	556	+	82836057	82892850	4.04	8.93	0.452408
-	NGA	1040	0	1040	chr2	15766777	15767001	chr2:15766777-15767001	225				13.6	#N/A	transcript not covered
NM_001039390	IGE	5	1033	1038	chr2	163550076	163550334	chr2:163550076-163550334	259	+	163484121	163551894	3.79	23.46	0.161552
ENSMUST00000020672	UGI	1038	0	1038	chr11	43415043	43415132	chr11:43415043-43415132	90	-	43409550	43415042	30.6	1071.27	0.0285642
NM_001081057	IGE	1036	0	1036	chr12	112136242	112136349	chr12:112136242-112136349	108	+	112127473	112210604	70	2.29	30.5677
ENSMUST00000021769	DGI	1033	2	1035	chr13	23988591	23989607	chr13:23988591-23989607	1017	-	23989606	24006874	10.16	123.01	0.0825949
NM_001033228	DGN	1031	2	1033	chr13	115743342	115743835	chr13:115743342-115743835	494	-	115748288	115892172	16.17	4.24	3.81368
NM_009198	DGN	1	1029	1030	chr13	23987748	23988588	chr13:23987748-23988588	841	+	23962141	23987599	9.73	3.5	2.78
NM_007398	ELD	1028	1	1029	chr2	163552798	163553280	chr2:163552798-163553280	483	-	163552319	163575913	11.1	1125.3	0.00986404
-	NGA	1029	0	1029	chr6	40773631	40773715	chr6:40773631-40773715	85				3.24	#N/A	transcript not covered
NM_178606	DGN	1028	1	1029	chr10	66473882	66474220	chr10:66473882-66474220	339	-	66474255	66559605	11.11	24.44	0.454583
NR_036615	ISE	1024	2	1026	chr17	80604422	80604602	chr17:80604422-80604602	181	-	80599423	80606645	19.31	118.97	0.16231
NM_026442	IGE	38	984	1022	chr9	117976897	117977386	chr9:117976897-117977386	490	-	117974212	118059198	4.07	103.84	0.0391949
-	NGA	1022	0	1022	chr18	80155847	80155925	chr18:80155847-80155925	79				63.94	#N/A	transcript not covered
ENSMUST00000154583	IGE	758	263	1021	chr9	117973077	117973637	chr9:117973077-117973637	561	+	117949733	117978912	7.82	16.06	0.486924
NM_021310	DGN	1006	11	1017	chr13	94200378	94201202	chr13:94200378-94201202	825	-	94204156	94269644	15.78	0.6	26.3
NM_009692	ISE	1016	0	1016	chr9	46037353	46037888	chr9:46037353-46037888	536	+	46036712	46038549	24.65	6358.8	0.00387652
-	NGA	0	1016	1016	chr15	69894832	69894882	chr15:69894832-69894882	51				103.12	#N/A	transcript not covered
-	NGA	1014	1	1015	chr2	15448141	15448457	chr2:15448141-15448457	317				5.56	#N/A	transcript not covered
NM_145474	ISE	1015	0	1015	chr15	82446885	82447178	chr15:82446885-82447178	294	-	82446394	82451337	75.27	144.52	0.520828
NM_001037940	DGN	0	1014	1014	chr5	30121321	30121406	chr5:30121321-30121406	86	+	30062437	30113018	240.52	0.32	751.625
NM_001033208	IGE	1005	7	1012	chr9	71385069	71386983	chr9:71385069-71386983	1915	-	71352153	71440167	5.52	36.58	0.150902
NM_001146287	DGN	1009	2	1011	chr18	12107854	12108948	chr18:12107854-12108948	1095	+	11997782	12104136	10.34	10.22	1.01174
NM_009873	DGN	1009	0	1009	chr5	3526651	3527066	chr5:3526651-3527066	416	+	3344311	3522225	3.96	2.71	1.46125
NM_172627	DGI	1002	7	1009	chr18	46398742	46399603	chr18:46398742-46399603	862	-	46399602	46440504	8.32	13.77	0.604212
NM_016716	DGN	1006	1	1007	chr1	80262435	80262907	chr1:80262435-80262907	473	-	80263392	80337005	10.75	25.67	0.418777
ENSMUST00000161769	IGE	1003	4	1007	chr1	180257321	180257976	chr1:180257321-180257976	656	-	180253204	180267859	4.84	34.32	0.141026
ENSMUST00000111224	DGI	1005	0	1005	chr1	175204391	175204592	chr1:175204391-175204592	202	-	175204591	175207889	951.66	3855.2	0.246851
-	NGA	1005	0	1005	chr3	12631740	12631791	chr3:12631740-12631791	52				291.48	#N/A	transcript not covered
ENSMUST00000097739	UGN	1001	3	1004	chr1	54532825	54533459	chr1:54532825-54533459	635	-	54532543	54532741	4.65	3.45	1.34783
NM_021353	IGE	1000	3	1003	chr12	32140485	32140906	chr12:32140485-32140906	422	+	32123165	32158584	7.04	858.65	0.00819892
-	NGA	1000	1	1001	chr6	40736932	40737050	chr6:40736932-40737050	119				65.19	#N/A	transcript not covered
ENSMUST00000130094	ELU	992	8	1000	chr7	52823750	52824450	chr7:52823750-52824450	701	-	52823164	52830527	15.66	201.64	0.0776632
-	NGA	995	0	995	chr3	59235734	59235785	chr3:59235734-59235785	52				7.88	#N/A	transcript not covered
NM_011734	DGN	982	12	994	chr9	37455916	37456723	chr9:37455916-37456723	808	+	37421431	37455903	13.04	30.01	0.434522
NM_016716	DGI	992	1	993	chr1	80263028	80263393	chr1:80263028-80263393	366	-	80263392	80337005	9.46	25.67	0.368524
NM_011099	ELD	989	3	992	chr9	59519881	59520733	chr9:59519881-59520733	853	+	59504414	59527182	7.82	324.05	0.0241321
ENSMUST00000118503	UGI	991	0	991	chrX	75266627	75266686	chrX:75266627-75266686	60	-	75266380	75266626	69.95	43.2	1.61921
ENSMUST00000127448	IGE	989	0	989	chr18	38874151	38874222	chr18:38874151-38874222	72	+	38761256	38948699	691.01	0.67	1031.36
-	NGA	1	987	988	chr3	4891113	4891184	chr3:4891113-4891184	72				6.96	#N/A	transcript not covered
-	NGA	0	987	987	chr2	162745155	162745224	chr2:162745155-162745224	70				427.99	#N/A	transcript not covered
-	NGA	987	0	987	chr10	34618139	34618201	chr10:34618139-34618201	63				38.33	#N/A	transcript not covered
NM_145999	DGN	986	1	987	chr17	25975400	25975646	chr17:25975400-25975646	247	-	25975782	25981796	41.3	22.64	1.8242
NM_008575	DGN	985	1	986	chr1	134883821	134884174	chr1:134883821-134884174	354	-	134886421	134921925	26.65	7.62	3.49738
ENSMUST00000060171	UGI	985	0	985	chr8	106876572	106876632	chr8:106876572-106876632	61	-	106876496	106876571	3.15	0.96	3.28125
NM_025780	DGI	982	2	984	chr10	114806118	114807022	chr10:114806118-114807022	905	-	114807021	114821491	6.94	3.06	2.26797
ENSMUST00000097644	UGI	979	3	982	chr1	93826883	93828382	chr1:93826883-93828382	1500	-	93826588	93826882	42.4	68.77	0.616548
ENSMUST00000025393	DGI	979	1	980	chr18	73798456	73798663	chr18:73798456-73798663	208	-	73798662	73863434	26.78	16.76	1.59785
-	NGA	977	0	977	chr17	44272438	44272606	chr17:44272438-44272606	169				36.23	#N/A	transcript not covered
NM_009873	DGN	974	2	976	chr5	3523818	3524584	chr5:3523818-3524584	767	+	3344311	3522225	6.94	2.71	2.56089
NM_178606	DGN	976	0	976	chr10	66472089	66472154	chr10:66472089-66472154	66	-	66474255	66559605	9.77	24.44	0.399755
NM_026945	IGE	974	1	975	chr3	137989375	137989869	chr3:137989375-137989869	495	+	137976249	137994098	8.78	1078.16	0.0081435
NM_007453	ELU	967	6	973	chr1	163174474	163175542	chr1:163174474-163175542	1069	-	163170242	163181297	5.42	3311.93	0.00163651
NM_146200	DGI	971	2	973	chr7	133689972	133690425	chr7:133689972-133690425	454	-	133690424	133709880	23.52	102.93	0.228505
NM_008608	DGN	972	0	972	chr14	55060145	55060538	chr14:55060145-55060538	394	+	55050440	55060095	3.46	7.02	0.492877
ENSMUST00000090488	UGI	969	0	969	chr15	5071136	5071185	chr15:5071136-5071185	50	-	5070652	5071135	18.2	353.4	0.0514997
ENSMUST00000084260	DGN	3	966	969	chr18	46388850	46389811	chr18:46388850-46389811	962	-	46396932	46397349	10.8	25.74	0.41958
ENSMUST00000061295	DGN	967	1	968	chr15	98936740	98936973	chr15:98936740-98936973	234	+	98929842	98935168	33.89	165.69	0.204539
-	NGA	967	0	967	chr6	40786945	40787076	chr6:40786945-40787076	132				4.07	#N/A	transcript not covered
-	NGA	961	2	963	chr2	15853175	15853340	chr2:15853175-15853340	166				15.4	#N/A	transcript not covered
ENSMUST00000064035	IGE	963	0	963	chr17	89046205	89046801	chr17:89046205-89046801	597	+	89025894	89048036	6.07	0.99	6.13131
NM_009016	IGE	962	0	962	chr10	22063386	22063492	chr10:22063386-22063492	107	+	21878414	22093945	49.6	0.35	141.714
-	NGA	8	954	962	chr10	126590038	126590678	chr10:126590038-126590678	641				9.67	#N/A	transcript not covered
NM_053188	UGN	957	5	962	chr17	74405079	74405793	chr17:74405079-74405793	715	-	74367045	74397256	8.94	5.92	1.51014
NM_001033258	DGN	960	1	961	chr10	18306617	18307379	chr10:18306617-18307379	763	-	18307816	18463564	5.84	1.67	3.49701
ENSMUST00000053183	DGI	958	3	961	chr15	98566865	98568052	chr15:98566865-98568052	1188	-	98568051	98593642	9.41	37.61	0.250199
NM_011989	DGI	956	4	960	chr2	29673043	29673813	chr2:29673043-29673813	771	+	29658199	29673042	8.41	90.37	0.0930619
-	NGA	1	958	959	chr9	5952562	5952622	chr9:5952562-5952622	61				18.34	#N/A	transcript not covered
ENSMUST00000034650	DGN	1	958	959	chr9	43951354	43952070	chr9:43951354-43952070	717	+	43942644	43950810	20.92	11.03	1.89665
ENSMUST00000022715	DGI	958	1	959	chr14	105508614	105508999	chr14:105508614-105508999	386	-	105508998	105576544	13.67	2.03	6.73399
ENSMUST00000120076	UGI	959	0	959	chrX	77780491	77780568	chrX:77780491-77780568	78	-	77779083	77780490	35.26	6.65	5.30226
NM_178683	UGN	0	957	957	chr13	109100561	109100623	chr13:109100561-109100623	63	+	109106530	109179751	53.21	1.51	35.2384
ENSMUST00000147861	DGI	950	6	956	chr12	36724591	36725131	chr12:36724591-36725131	541	+	36719493	36724590	104.59	7730.35	0.0135298
ENSMUST00000154354	DGN	953	2	955	chr11	59011712	59012771	chr11:59011712-59012771	1060	-	59013337	59015887	11.63	6.71	1.73323
ENSMUST00000157730	DGN	0	953	953	chr7	7049836	7049889	chr7:7049836-7049889	54	+	7042173	7042255	6.72	0	transcript not covered
-	NGA	952	0	952	chr6	40782567	40782715	chr6:40782567-40782715	149				4.85	#N/A	transcript not covered
NM_009016	IGE	950	1	951	chr10	22064507	22064658	chr10:22064507-22064658	152	+	21878414	22093945	70.91	0.35	202.6
NM_023383	ELU	946	3	949	chr3	59840469	59841189	chr3:59840469-59841189	721	+	59835709	59844079	8.17	190.14	0.0429683
ENSMUST00000095691	IGE	948	0	948	chr10	53019793	53019907	chr10:53019793-53019907	115	-	53016059	53068936	147.4	0.09	1637.78
ENSMUST00000054483	UGI	743	204	947	chr3	127492016	127492790	chr3:127492016-127492790	775	+	127492789	127501306	23.63	43.93	0.537901
-	NGA	946	1	947	chr6	40750275	40750422	chr6:40750275-40750422	148				112.47	#N/A	transcript not covered
NM_016856	UGN	0	947	947	chr12	103206312	103206427	chr12:103206312-103206427	116	+	103214183	103244203	447.27	13.94	32.0854
NM_008973	DGN	942	4	946	chr6	36664987	36665524	chr6:36664987-36665524	538	-	36665662	36761361	17.74	11.21	1.58252
NM_010707	IGE	946	0	946	chr7	29623301	29624030	chr7:29623301-29624030	730	+	29619200	29626652	12.36	17830.9	0.000693179
NM_176849	IGE	944	1	945	chr8	8683126	8683525	chr8:8683126-8683525	400	-	8666575	8690537	4	121.25	0.0329897
NM_145222	DGN	940	4	944	chr1	88205154	88206633	chr1:88205154-88206633	1480	+	88199795	88203880	9.52	80.43	0.118364
NR_002905	DGN	943	1	944	chr18	35716968	35717362	chr18:35716968-35717362	395	+	35716683	35716881	56.88	1.85	30.7459
NM_022430	ELD	942	2	944	chr19	11150089	11150775	chr19:11150089-11150775	687	-	11141960	11155593	84.93	1713.77	0.0495574
NM_027339	ELU	940	3	943	chr11	58202316	58203579	chr11:58202316-58203579	1264	+	58192533	58204043	80.92	20777.8	0.00389455
-	NGA	940	1	941	chr6	40763429	40763552	chr6:40763429-40763552	124				85.07	#N/A	transcript not covered
-	NGA	1	940	941	chr17	74429385	74429617	chr17:74429385-74429617	233				11.57	#N/A	transcript not covered
-	NGA	939	0	939	chr14	16743451	16743596	chr14:16743451-16743596	146				60.95	#N/A	transcript not covered
NM_022411	ELU	934	3	937	chr11	78214465	78215836	chr11:78214465-78215836	1372	-	78210777	78235687	17	444.2	0.038271
ENSMUST00000096648	DGI	934	2	936	chr7	109268741	109268968	chr7:109268741-109268968	228	-	109268967	109358634	6.61	3.95	1.67342
NM_025811	DGN	935	1	936	chr19	56674437	56674982	chr19:56674437-56674982	546	+	56622750	56673336	5.29	9.78	0.5409
-	NGA	934	0	934	chr1	29794269	29794355	chr1:29794269-29794355	87				106.69	#N/A	transcript not covered
ENSMUST00000034629	DGN	928	6	934	chr9	44100508	44101963	chr9:44100508-44101963	1456	-	44102722	44113717	6.16	3.37	1.82789
ENSMUST00000106751	UGN	0	931	931	chr3	105837707	105837773	chr3:105837707-105837773	67	-	105820049	105835732	138.52	0.16	865.75
ENSMUST00000112137	DGN	925	4	929	chrX	165089200	165090353	chrX:165089200-165090353	1154	-	165092048	165111830	12.86	49.44	0.260113
NM_001033258	DGN	928	0	928	chr10	18302110	18302711	chr10:18302110-18302711	602	-	18307816	18463564	7.54	1.67	4.51497
ENSMUST00000084260	UGI	682	245	927	chr18	46397350	46398313	chr18:46397350-46398313	964	-	46396932	46397349	35.06	25.74	1.36208
NM_001082975	ELU	116	810	926	chr14	56517224	56517632	chr14:56517224-56517632	409	-	56516121	56519069	43.29	107.08	0.404277
-	NGA	925	0	925	chr6	40746284	40746418	chr6:40746284-40746418	135				113.76	#N/A	transcript not covered
NM_009832	DGN	0	923	923	chr12	109442381	109442561	chr12:109442381-109442561	181	+	109417947	109441569	3.13	2.01	1.55721
NM_144535	DGN	922	1	923	chr14	49708438	49708957	chr14:49708438-49708957	520	+	49686169	49707398	5.06	23.74	0.213142
NM_001110201	IGE	3	919	922	chr7	30027569	30028751	chr7:30027569-30028751	1183	+	30023341	30032551	10.71	26.92	0.397845
-	NGA	919	0	919	chr7	132219094	132219172	chr7:132219094-132219172	79				27.58	#N/A	transcript not covered
NM_001168590	IGE	916	3	919	chrX	109629782	109630411	chrX:109629782-109630411	630	+	109608882	109671952	5.42	140.01	0.0387115
NM_027823	DGI	915	2	917	chr9	8994520	8994953	chr9:8994520-8994953	434	-	8994952	9239013	18.71	6.54	2.86086
NM_008740	IGE	914	0	914	chr11	103741241	103741380	chr11:103741241-103741380	140	-	103683096	103815370	90.76	47.45	1.91275
-	NGA	0	914	914	chr17	22423302	22423608	chr17:22423302-22423608	307				7.01	#N/A	transcript not covered
NM_001081219	ELU	910	3	913	chr10	127155765	127156307	chr10:127155765-127156307	543	+	127142311	127157996	17.97	735.52	0.0244317
ENSMUST00000067795	DGN	913	0	913	chr19	41641342	41641575	chr19:41641342-41641575	234	+	41557126	41636736	9.29	9.51	0.976866
NM_025470	ELD	912	0	912	chr1	176260768	176261538	chr1:176260768-176261538	771	+	176260648	176263008	22.06	11014.8	0.00200275
-	NGA	0	912	912	chr12	120032084	120032135	chr12:120032084-120032135	52				11.46	#N/A	transcript not covered
ENSMUST00000161779	DGN	909	2	911	chr6	38639567	38639875	chr6:38639567-38639875	309	-	38644388	38826164	4.73	4.96	0.953629
-	NGA	908	2	910	chr6	40764336	40764433	chr6:40764336-40764433	98				107.03	#N/A	transcript not covered
ENSMUST00000053955	UGN	910	0	910	chr12	100429876	100430135	chr12:100429876-100430135	260	-	100429466	100429610	12.77	26.22	0.487033
NM_016856	UGN	1	909	910	chr12	103213861	103214150	chr12:103213861-103214150	290	+	103214183	103244203	53.66	13.94	3.84935
ENSMUST00000090537	IGE	0	909	909	chr17	36300282	36300350	chr17:36300282-36300350	69	+	36291791	36344592	54.43	0.1	544.3
ENSMUST00000104359	DGN	908	0	908	chr7	148364334	148364418	chr7:148364334-148364418	85	-	148367114	148367210	35.38	0.16	221.125
ENSMUST00000151000	IGE	0	907	907	chr5	22230660	22230714	chr5:22230660-22230714	55	+	22056261	22313668	376.11	0.22	1709.59
NM_019663	DGN	844	63	907	chr9	62726160	62727704	chr9:62726160-62727704	1545	-	62727883	62828686	18.48	47.78	0.386773
NM_001081352	DGN	905	2	907	chr13	76326255	76327345	chr13:76326255-76327345	1091	+	76236181	76325431	9.09	6.12	1.48529
NM_011099	IGE	901	4	905	chr9	59521814	59522290	chr9:59521814-59522290	477	+	59504414	59527182	5.45	324.05	0.0168184
NM_183256	DGN	903	1	904	chr15	99559220	99559861	chr15:99559220-99559861	642	+	99556048	99558567	23.82	336.21	0.0708486
NM_177744	IGE	903	0	903	chr15	77316896	77317754	chr15:77316896-77317754	859	+	77307476	77321499	9.89	146.5	0.0675085
NM_001042620	ELU	901	1	902	chr5	52548817	52549367	chr5:52548817-52549367	551	-	52544562	52581758	5.31	24.84	0.213768
-	NGA	902	0	902	chr9	17537239	17537329	chr9:17537239-17537329	91				8.26	#N/A	transcript not covered
ENSMUST00000089482	DGN	899	3	902	chr14	58198649	58199153	chr14:58198649-58199153	505	-	58199835	58283793	5.16	2.31	2.23377
ENSMUST00000026222	DGN	899	1	900	chr19	44623612	44624261	chr19:44623612-44624261	650	-	44624741	44629895	9.22	306.05	0.0301258
NM_001081400	IGE	892	5	897	chr16	8849237	8849930	chr16:8849237-8849930	694	+	8830192	8859017	5.5	29.73	0.184998
NM_001081074	DGI	896	1	897	chr19	32023897	32024146	chr19:32023897-32024146	250	+	31943250	32023896	9.7	21.05	0.460808
NM_172495	IGE	895	0	895	chr10	30500871	30500972	chr10:30500871-30500972	102	-	30365387	30522913	72.6	39.08	1.85773
NM_031884	DGI	895	0	895	chr17	85057051	85057574	chr17:85057051-85057574	524	-	85057573	85082263	12.58	106.73	0.117868
NM_009509	ISE	892	2	894	chr1	74469655	74470249	chr1:74469655-74470249	595	+	74455957	74482134	11.46	595.9	0.0192314
-	NGA	894	0	894	chr5	57653206	57653267	chr5:57653206-57653267	62				98.97	#N/A	transcript not covered
NM_172280	DGI	885	6	891	chr7	105738033	105739116	chr7:105738033-105739116	1084	-	105739115	105805079	10.91	9.12	1.19627
NM_019396	DGN	884	5	889	chr15	76474202	76475015	chr15:76474202-76475015	814	-	76476196	76490491	6.37	16.25	0.392
-	NGA	889	0	889	chr17	16984609	16984664	chr17:16984609-16984664	56				8.18	#N/A	transcript not covered
NM_010239	ELD	887	1	888	chr19	10057474	10058051	chr19:10057474-10058051	578	+	10057192	10059582	6.33	4679.58	0.00135269
NM_011099	IGE	887	0	887	chr9	59521348	59521813	chr9:59521348-59521813	466	+	59504414	59527182	7.04	324.05	0.021725
NM_023635	UGN	887	0	887	chr9	72890231	72890611	chr9:72890231-72890611	381	+	72892671	72945399	139.87	29.54	4.73494
ENSMUST00000103409	DGI	886	0	886	chr6	70673922	70674731	chr6:70673922-70674731	810	+	70673879	70673921	8.23	3145.02	0.00261684
-	NGA	884	1	885	chr7	132219216	132219279	chr7:132219216-132219279	64				62.95	#N/A	transcript not covered
NM_026455	DGN	880	4	884	chr8	74747758	74748318	chr8:74747758-74748318	561	+	74743628	74747674	14.48	104.13	0.139057
NM_019683	DGI	884	0	884	chr9	14584223	14584642	chr9:14584223-14584642	420	-	14584641	14587408	21.16	26.71	0.792213
NM_153542	IGE	0	884	884	chr10	60973142	60973200	chr10:60973142-60973200	59	+	60938580	61044976	233.08	1.62	143.877
NM_008608	DGN	883	0	883	chr14	55060545	55060805	chr14:55060545-55060805	261	+	55050440	55060095	3.8	7.02	0.541311
ENSMUST00000109248	IGE	880	3	883	chr15	94398774	94399817	chr15:94398774-94399817	1044	+	94374102	94412246	8.12	8.77	0.925884
NM_001033258	DGN	880	0	880	chr10	18301717	18302055	chr10:18301717-18302055	339	-	18307816	18463564	7.42	1.67	4.44311
NM_133891	IGE	875	4	879	chr4	53583749	53585319	chr4:53583749-53585319	1571	+	53453284	53635350	4.84	13.67	0.35406
NM_021719	IGE	876	2	878	chr5	137448928	137449508	chr5:137448928-137449508	581	+	137443738	137451715	5.92	647.84	0.00913806
NM_025453	DGN	846	31	877	chr1	82752583	82752886	chr1:82752583-82752886	304	-	82753223	82765031	62.52	405.89	0.154032
NM_007670	DGN	871	6	877	chr4	88951597	88952187	chr4:88951597-88952187	591	-	88952197	88956941	6.01	45.15	0.133112
-	NGA	0	877	877	chr7	82915574	82916262	chr7:82915574-82916262	689				4.66	#N/A	transcript not covered
-	NGA	0	877	877	chr18	90480830	90480889	chr18:90480830-90480889	60				76.22	#N/A	transcript not covered
ENSMUST00000112588	DGN	872	5	877	chrX	148712131	148713440	chrX:148712131-148713440	1310	+	148667771	148709078	6.35	3.06	2.07516
NM_001024606	DGN	875	1	876	chr8	107122348	107122918	chr8:107122348-107122918	571	+	107115367	107120749	45.25	35.58	1.27178
ENSMUST00000020288	DGN	875	1	876	chr10	60895172	60895239	chr10:60895172-60895239	68	-	60895242	60915521	3.54	8.33	0.42497
NM_026442	IGE	16	859	875	chr9	117977403	117978010	chr9:117977403-117978010	608	-	117974212	118059198	7.01	103.84	0.0675077
NM_027706	IGE	1	873	874	chr12	13443415	13443490	chr12:13443415-13443490	76	+	13275932	13590617	12.49	6.32	1.97627
NM_009016	IGE	873	0	873	chr10	22064816	22064882	chr10:22064816-22064882	67	+	21878414	22093945	282.75	0.35	807.857
NM_144878	DGN	870	2	872	chr1	164723313	164723666	chr1:164723313-164723666	354	-	164724013	164742680	34.84	34.3	1.01574
NM_173006	DGN	869	2	871	chr6	5167769	5168112	chr6:5167769-5168112	344	-	5170851	5206233	9.91	88.8	0.111599
ENSMUST00000064035	IGE	871	0	871	chr17	89045734	89046203	chr17:89045734-89046203	470	+	89025894	89048036	3.83	0.99	3.86869
NM_011121	ISE	7	862	869	chr7	129312158	129312343	chr7:129312158-129312343	186	+	129302950	129313389	7.7	6.72	1.14583
NM_010282	DGN	868	1	869	chr13	14143956	14144356	chr13:14143956-14144356	401	-	14144713	14155668	12.83	30.36	0.422596
ENSMUST00000099958	DGN	868	0	868	chr13	3138191	3138269	chr13:3138191-3138269	79	-	3138896	3139421	21.14	2.73	7.74359
ENSMUST00000021850	DGI	866	2	868	chr13	34994903	34995721	chr13:34994903-34995721	819	+	34967397	34994902	8.05	27.93	0.288221
NM_203491	DGN	863	3	866	chr6	36477332	36477866	chr6:36477332-36477866	535	+	36473169	36474774	6.41	4.35	1.47356
NM_010560	DGN	865	1	866	chr13	113297921	113298424	chr13:113297921-113298424	504	+	113254277	113297068	4.81	9.1	0.528571
-	NGA	865	0	865	chr1	103282665	103282780	chr1:103282665-103282780	116				348.93	#N/A	transcript not covered
NM_019786	ELU	862	2	864	chr10	120991081	120992716	chr10:120991081-120992716	1636	-	120983512	121023850	13.56	45.12	0.300532
NM_033521	IGE	0	862	862	chr15	34199478	34199586	chr15:34199478-34199586	109	+	34167780	34214050	40.31	33.01	1.22115
NM_001033441	DGN	862	0	862	chr15	90061296	90061502	chr15:90061296-90061502	207	+	90054741	90060985	6.77	2.53	2.67589
NM_144530	ELU	861	0	861	chr1	135550610	135550863	chr1:135550610-135550863	254	-	135516447	135557957	35.13	69.05	0.508762
-	NGA	1	860	861	chr6	117423233	117423292	chr6:117423233-117423292	60				12.95	#N/A	transcript not covered
NM_009016	IGE	0	861	861	chr10	22001311	22001369	chr10:22001311-22001369	59	+	21878414	22093945	16.37	0.35	46.7714
NM_207208	IGE	859	0	859	chr3	144618937	144619595	chr3:144618937-144619595	659	-	144615449	144638009	17.42	216.81	0.0803468
-	NGA	858	0	858	chr9	62257095	62257152	chr9:62257095-62257152	58				8.91	#N/A	transcript not covered
NM_172763	IGE	851	6	857	chr9	22045782	22046582	chr9:22045782-22046582	801	+	22030146	22047798	6.04	20.32	0.297244
NM_027211	DGI	856	1	857	chr15	58172609	58173019	chr15:58172609-58173019	411	-	58173018	58220829	24.54	322.46	0.0761025
NM_026945	ELU	855	1	856	chr3	137989885	137990342	chr3:137989885-137990342	458	+	137976249	137994098	17.94	1078.16	0.0166395
ENSMUST00000079869	DGN	852	3	855	chr6	54847026	54848291	chr6:54847026-54848291	1266	+	54766909	54843494	25.17	14.16	1.77754
NM_133960	DGN	850	3	853	chr8	107265636	107266190	chr8:107265636-107266190	555	+	107257902	107265534	7.92	180.81	0.0438029
NM_030080	DGI	787	65	852	chr3	90040722	90041422	chr3:90040722-90041422	701	-	90041421	90047434	13.86	100.77	0.137541
ENSMUST00000144671	IGE	844	6	850	chr2	57892953	57893473	chr2:57892953-57893473	521	+	57850294	57898271	10.79	8.39	1.28605
ENSMUST00000124096	IGE	0	849	849	chr7	137978025	137978085	chr7:137978025-137978085	61	-	137305964	140315033	3.59	34.86	0.102983
-	NGA	848	0	848	chr2	15846644	15846901	chr2:15846644-15846901	258				15.71	#N/A	transcript not covered
ENSMUST00000162997	DGN	841	6	847	chr8	119736826	119738105	chr8:119736826-119738105	1280	+	119682036	119729734	10.27	0.67	15.3284
NM_027816	DGN	844	2	846	chr3	130991358	130991961	chr3:130991358-130991961	604	-	130993408	131006145	22.08	2.42	9.12397
ENSMUST00000140760	IGE	0	846	846	chr13	58647696	58647746	chr13:58647696-58647746	51	-	58646759	58659628	111	1.51	73.5099
NM_025697	UGN	0	846	846	chr14	62177846	62177940	chr14:62177846-62177940	95	-	62153141	62175723	17.56	22.05	0.796372
ENSMUST00000163030	DGN	841	4	845	chr5	123617741	123618639	chr5:123617741-123618639	899	+	123602626	123617445	37.12	0.37	100.324
NM_027239	ISE	840	5	845	chr11	58236387	58237317	chr11:58236387-58237317	931	+	58234612	58239525	16.74	6461.54	0.00259071
NM_007769	IGE	843	1	844	chr7	138264174	138264481	chr7:138264174-138264481	308	+	138175589	138265142	23.83	526.47	0.0452637
NM_025279	ELU	844	0	844	chr13	58499158	58499464	chr13:58499158-58499464	307	-	58493311	58503877	5.59	75.4	0.0741379
NM_021496	IGE	843	1	844	chr16	46444498	46445119	chr16:46444498-46445119	622	-	46395117	46497080	6.21	8.92	0.696188
ENSMUST00000032843	DGI	842	0	842	chr7	97616209	97616704	chr7:97616209-97616704	496	-	97616703	97624511	61.44	82.07	0.748629
ENSMUST00000089320	DGI	842	0	842	chr14	64140768	64141032	chr14:64140768-64141032	265	-	64141031	64141358	14.42	4.54	3.17621
NM_007876	ELU	841	0	841	chr8	125717860	125717933	chr8:125717860-125717933	74	+	125710134	125725713	78.22	774.36	0.101012
ENSMUST00000060680	UGN	53	786	839	chr13	47105440	47105496	chr13:47105440-47105496	57	+	47106041	47106564	5.23	1.77	2.9548
NM_001033445	DGN	838	1	839	chr18	21284248	21284727	chr18:21284248-21284727	480	-	21285842	21458640	4.12	3.13	1.31629
NM_029508	DGN	838	1	839	chr19	36533682	36534319	chr19:36533682-36534319	638	+	36453556	36530694	6.53	11.03	0.592022
NM_172921	DGI	837	1	838	chr9	48207604	48207859	chr9:48207604-48207859	256	+	47970197	48207603	15.76	27.33	0.576656
ENSMUST00000103549	UGN	838	0	838	chr12	117191128	117191234	chr12:117191128-117191234	107	-	117190748	117191042	68.14	103.04	0.661297
NM_026346	DGN	832	4	836	chr15	58010324	58010859	chr15:58010324-58010859	536	-	58011633	58046433	8.78	11.61	0.756245
NM_008575	DGI	835	0	835	chr1	134886013	134886422	chr1:134886013-134886422	410	-	134886421	134921925	9.43	7.62	1.23753
NM_011388	DGN	835	0	835	chr8	5085096	5085178	chr8:5085096-5085178	83	-	5085622	5105232	5.81	41.47	0.140101
ENSMUST00000100608	DGN	835	0	835	chr15	64847174	64847263	chr15:64847174-64847263	90	+	64846717	64847029	22.68	3.85	5.89091
NM_001160402	DGN	835	0	835	chr16	32408663	32408726	chr16:32408663-32408726	64	+	32400591	32408313	206.17	0.24	859.042
NM_007819	DGI	834	0	834	chr5	138333638	138334160	chr5:138333638-138334160	523	-	138334160	138362847	16.42	859.36	0.0191072
NM_011099	IGE	833	1	834	chr9	59520734	59521236	chr9:59520734-59521236	503	+	59504414	59527182	5.68	324.05	0.0175282
ENSMUST00000103424	DGN	823	11	834	chr12	114644825	114645756	chr12:114644825-114645756	932	-	114647790	114654535	14.49	8.9	1.62809
ENSMUST00000071832	DGN	0	834	834	chr17	3312718	3312780	chr17:3312718-3312780	63	+	3308940	3309427	17.75	0.26	68.2692
NM_145519	IGE	831	0	831	chr1	95485653	95485950	chr1:95485653-95485950	298	+	95408680	95518553	3.19	10.52	0.303232
NM_001171003	IGE	831	0	831	chr6	40678622	40678676	chr6:40678622-40678676	55	+	40578829	40719122	52.44	156.62	0.334823
NM_013786	UGI	831	0	831	chr10	127444565	127444660	chr10:127444565-127444660	96	-	127427991	127444564	26.27	50.16	0.523724
NM_001174054	IGE	0	831	831	chr11	5909790	5909859	chr11:5909790-5909859	70	-	5869668	5965751	274.26	2.92	93.9247
ENSMUST00000161779	DGN	829	1	830	chr6	38641543	38641768	chr6:38641543-38641768	226	-	38644388	38826164	8.04	4.96	1.62097
NM_144535	DGN	830	0	830	chr14	49707936	49708387	chr14:49707936-49708387	452	+	49686169	49707398	4.74	23.74	0.199663
-	NGA	830	0	830	chrX	45363177	45363246	chrX:45363177-45363246	70				397.06	#N/A	transcript not covered
ENSMUST00000060171	DGN	829	0	829	chr8	106874323	106874401	chr8:106874323-106874401	79	-	106876496	106876571	3.92	0.96	4.08333
ENSMUST00000090537	IGE	0	829	829	chr17	36321857	36322489	chr17:36321857-36322489	633	+	36291791	36344592	43.25	0.1	432.5
NM_153551	ISE	0	829	829	chr17	57207257	57207340	chr17:57207257-57207340	84	-	57205477	57217933	31.44	6.7	4.69254
NM_173006	DGN	828	0	828	chr6	5168351	5168637	chr6:5168351-5168637	287	-	5170851	5206233	12.54	88.8	0.141216
ENSMUST00000158270	DGN	828	0	828	chr15	71625101	71625168	chr15:71625101-71625168	68	+	71624617	71624795	240.59	0	transcript not covered
-	NGA	825	0	825	chr10	34618386	34618450	chr10:34618386-34618450	65				140.26	#N/A	transcript not covered
NM_028998	DGN	824	0	824	chr17	66902349	66902612	chr17:66902349-66902612	264	-	66904591	66943962	5.25	80.23	0.0654369
NM_145519	IGE	821	1	822	chr1	95486680	95487019	chr1:95486680-95487019	340	+	95408680	95518553	4.76	10.52	0.452471
ENSMUST00000140775	UGI	822	0	822	chr16	11151512	11151770	chr16:11151512-11151770	259	-	11147454	11151511	12.57	30.09	0.417747
ENSMUST00000161492	UGI	817	3	820	chr1	172073845	172074842	chr1:172073845-172074842	998	-	172072164	172073844	7.36	191.05	0.0385239
NM_133960	DGN	818	2	820	chr8	107266221	107266830	chr8:107266221-107266830	610	+	107257902	107265534	10.7	180.81	0.0591781
ENSMUST00000110659	DGN	819	1	820	chr15	6613418	6614480	chr15:6613418-6614480	1063	+	6529870	6613321	5.19	10.47	0.495702
NM_001033441	DGI	820	0	820	chr15	90060986	90061279	chr15:90060986-90061279	294	+	90054741	90060985	4.26	2.53	1.68379
NM_001083957	ELU	818	0	818	chr3	14766653	14767241	chr3:14766653-14767241	589	-	14766213	14778460	51.67	43126.4	0.00119811
ENSMUST00000072249	DGN	2	816	818	chr9	102992001	102992777	chr9:102992001-102992777	777	-	102994068	103267868	5.54	50.23	0.110293
ENSMUST00000095691	IGE	818	0	818	chr10	53019665	53019785	chr10:53019665-53019785	121	-	53016059	53068936	273.91	0.09	3043.44
NM_019968	DGI	816	2	818	chr13	54682490	54683078	chr13:54682490-54683078	589	+	54676373	54682489	7.36	3.92	1.87755
NM_001135001	IGE	814	3	817	chr12	111688181	111688611	chr12:111688181-111688611	431	+	111685388	111809900	6.59	153.78	0.0428534
NM_022656	IGE	815	1	816	chr14	31996500	31996986	chr14:31996500-31996986	487	-	31984113	32020012	9.45	11.72	0.806314
ENSMUST00000025468	DGN	1	814	815	chr18	61453278	61453645	chr18:61453278-61453645	368	+	61380135	61449578	5.24	0.28	18.7143
NM_001170431	ELU	812	2	814	chr13	39024786	39025664	chr13:39024786-39025664	879	-	39024008	39052744	4.73	24.17	0.195697
ENSMUST00000067795	DGN	814	0	814	chr19	41640387	41640581	chr19:41640387-41640581	195	+	41557126	41636736	4.04	9.51	0.424816
NM_001045513	IGE	808	5	813	chr1	60545371	60545599	chr1:60545371-60545599	229	-	60540028	60623609	3.24	6.13	0.528548
ENSMUST00000056117	DGN	812	1	813	chr13	115625600	115625998	chr13:115625600-115625998	399	-	115626031	115722290	5.4	3.77	1.43236
ENSMUST00000093750	UGN	0	813	813	chr19	61242912	61242979	chr19:61242912-61242979	68	-	61240267	61240384	11.06	0	transcript not covered
NM_011526	ISE	261	551	812	chr9	45739019	45739383	chr9:45739019-45739383	365	-	45737710	45744141	19.13	535.07	0.0357523
NM_011882	ELU	811	0	811	chr1	155598802	155598989	chr1:155598802-155598989	188	+	155596555	155611351	15.68	73.43	0.213537
-	NGA	0	810	810	chr3	21691734	21692164	chr3:21691734-21692164	431				120.7	#N/A	transcript not covered
ENSMUST00000131670	IGE	30	779	809	chr14	60797069	60798681	chr14:60797069-60798681	1613	-	60661277	60816016	8.96	0.3	29.8667
NM_029508	DGN	808	0	808	chr19	36534556	36535047	chr19:36534556-36535047	492	+	36453556	36530694	10.15	11.03	0.920218
ENSMUST00000039475	DGN	807	0	807	chr6	127619536	127620125	chr6:127619536-127620125	590	+	127591315	127615176	7.94	3.37	2.35608
ENSMUST00000108827	ELD	807	0	807	chr11	58204283	58204402	chr11:58204283-58204402	120	+	58192544	58205752	27.89	11881.9	0.00234726
-	NGA	0	807	807	chr18	28347137	28347188	chr18:28347137-28347188	52				97.13	#N/A	transcript not covered
NM_001113374	ELD	806	0	806	chr13	115615570	115616152	chr13:115615570-115616152	583	+	115608444	115619628	7.27	280.93	0.0258783
NM_001077267	IGE	805	0	805	chr5	100391052	100391463	chr5:100391052-100391463	412	-	100384954	100407957	13	14.89	0.873069
-	NGA	0	805	805	chr19	11085890	11086016	chr19:11085890-11086016	127				46.01	#N/A	transcript not covered
-	NGA	0	804	804	chr9	93070649	93070698	chr9:93070649-93070698	50				44.8	#N/A	transcript not covered
ENSMUST00000125475	DGN	803	0	803	chr16	97691116	97691270	chr16:97691116-97691270	155	-	97692656	97697914	3.13	138.94	0.0225277
-	NGA	799	1	800	chr6	40805277	40805421	chr6:40805277-40805421	145				4.66	#N/A	transcript not covered
NM_175114	IGE	800	0	800	chr9	121377036	121377544	chr9:121377036-121377544	509	+	121276075	121384036	3.4	17.62	0.192963
NM_026907	ELU	798	2	800	chr11	120916425	120916726	chr11:120916425-120916726	302	-	120914736	120924883	52.3	1141.61	0.0458125
NM_028365	IGE	0	800	800	chr12	112096765	112096832	chr12:112096765-112096832	68	+	112088488	112108208	702.72	3.01	233.462
NM_178670	DGN	799	1	800	chr18	77870325	77870901	chr18:77870325-77870901	577	-	77872019	77952749	23.38	0.69	33.8841
NM_053108	DGN	797	2	799	chr13	75989020	75990258	chr13:75989020-75990258	1239	+	75977333	75987599	5.54	856.2	0.00647045
NM_009942	ELU	797	1	798	chr1	36748567	36749056	chr1:36748567-36749056	490	+	36748331	36750233	14.45	137.85	0.104824
ENSMUST00000109715	IGE	1	797	798	chr12	114656763	114657049	chr12:114656763-114657049	287	+	114655094	114657149	52.97	0.2	264.85
NM_178381	ISE	794	1	795	chr7	148288426	148288986	chr7:148288426-148288986	561	-	148287117	148303705	14.45	80.89	0.178638
ENSMUST00000030400	DGI	556	238	794	chr4	123589513	123590407	chr4:123589513-123590407	895	+	123582074	123589512	7.06	44.69	0.157977
NM_139198	ELU	790	3	793	chr5	100983008	100983846	chr5:100983008-100983846	839	-	100982751	101001224	12.18	5113.11	0.00238211
-	NGA	793	0	793	chr6	40816966	40817027	chr6:40816966-40817027	62				4.85	#N/A	transcript not covered
NM_172842	IGE	788	4	792	chr1	135583907	135584889	chr1:135583907-135584889	983	-	135575605	135586593	6.85	10.37	0.660559
-	NGA	0	791	791	chr13	16523412	16523474	chr13:16523412-16523474	63				14.17	#N/A	transcript not covered
NM_153178	DGN	784	7	791	chr15	72931098	72931546	chr15:72931098-72931546	449	-	72932054	73015377	4.01	1.59	2.52201
-	NGA	0	790	790	chr5	44797534	44797597	chr5:44797534-44797597	64				158.44	#N/A	transcript not covered
-	NGA	0	789	789	chr14	54912755	54912822	chr14:54912755-54912822	68				127.5	#N/A	transcript not covered
NM_001081137	IGE	788	0	788	chr3	72696279	72696532	chr3:72696279-72696532	254	-	72692481	72770788	3.32	472.21	0.00703077
ENSMUST00000082863	DGI	787	1	788	chr9	15120040	15120271	chr9:15120040-15120271	232	+	15119965	15120039	13.2	8	1.65
NM_001033258	DGN	787	1	788	chr10	18306181	18306600	chr10:18306181-18306600	420	-	18307816	18463564	4.72	1.67	2.82635
NM_133184	DGI	788	0	788	chr10	75652011	75652208	chr10:75652011-75652208	198	+	75610195	75652010	27.33	34.35	0.795633
ENSMUST00000121466	DGN	788	0	788	chrX	75002637	75002696	chrX:75002637-75002696	60	-	75002716	75003485	286.8	129.22	2.21947
NM_008270	UGN	782	5	787	chr11	96129280	96130605	chr11:96129280-96130605	1326	+	96132643	96137907	16.88	15.3	1.10327
NM_010242	DGI	786	0	786	chr9	14552765	14552903	chr9:14552765-14552903	139	-	14552902	14556566	3.39	12.56	0.269904
NM_026081	IGE	786	0	786	chrX	132297928	132298461	chrX:132297928-132298461	534	+	132277230	132338007	5.31	4.37	1.2151
ENSMUST00000016511	DGN	780	5	785	chr2	180926765	180928102	chr2:180926765-180928102	1338	-	180928425	180937494	8.79	18.99	0.462875
-	NGA	784	0	784	chr3	57766361	57766471	chr3:57766361-57766471	111				61.59	#N/A	transcript not covered
ENSMUST00000103504	DGI	782	2	784	chr12	115920836	115920885	chr12:115920836-115920885	50	-	115920884	115921276	81.36	46.56	1.74742
ENSMUST00000025468	DGN	1	783	784	chr18	61451097	61451493	chr18:61451097-61451493	397	+	61380135	61449578	9.39	0.28	33.5357
NM_010607	IGE	783	0	783	chr1	191101341	191101406	chr1:191101341-191101406	66	-	191031808	191167583	97.45	0.93	104.785
NM_019771	IGE	767	16	783	chr2	143765977	143767126	chr2:143765977-143767126	1150	+	143741066	143769060	6.57	1570.95	0.00418218
NR_004441	IGE	0	782	782	chr7	48938068	48938209	chr7:48938068-48938209	142	+	48923383	48982563	340.57	0	transcript not covered
-	NGA	0	782	782	chr10	21760317	21760625	chr10:21760317-21760625	309				20.24	#N/A	transcript not covered
ENSMUST00000154452	DGN	768	13	781	chr11	98300763	98301548	chr11:98300763-98301548	786	+	98299350	98300360	5.79	88.17	0.0656686
NM_026484	DGN	780	1	781	chr18	9312351	9312911	chr18:9312351-9312911	561	-	9314041	9450148	6.99	4.69	1.49041
NM_027843	DGN	774	6	780	chr3	69027706	69029315	chr3:69027706-69029315	1610	+	69026340	69027540	6.91	118.34	0.0583911
NR_030719	UGN	780	0	780	chr7	113225233	113225312	chr7:113225233-113225312	80	-	113219244	113222662	20.56	0	transcript not covered
NM_176849	ELU	780	0	780	chr8	8681468	8681777	chr8:8681468-8681777	310	-	8666575	8690537	9.83	121.25	0.0810722
NM_001167799	ISE	773	6	779	chr19	8823379	8824156	chr19:8823379-8824156	778	+	8815913	8830132	5.36	107.93	0.0496618
-	NGA	0	778	778	chr17	80333591	80333691	chr17:80333591-80333691	101				125.89	#N/A	transcript not covered
ENSMUST00000114166	DGI	776	0	776	chr17	34605467	34605582	chr17:34605467-34605582	116	-	34605581	34612882	77.25	67.03	1.15247
ENSMUST00000031741	DGN	774	1	775	chr5	138333082	138333615	chr5:138333082-138333615	534	-	138334159	138362847	17.2	859.08	0.0200214
ENSMUST00000093750	UGN	0	775	775	chr19	61242993	61243128	chr19:61242993-61243128	136	-	61240267	61240384	30.28	0	transcript not covered
NM_178899	IGE	773	1	774	chr6	3414467	3414877	chr6:3414467-3414877	411	-	3407088	3444498	7.3	250.79	0.029108
NM_001145953	ELU	774	0	774	chr14	48003352	48004277	chr14:48003352-48004277	926	+	47993534	48005842	11.86	495.98	0.0239123
NM_011926	ISE	760	13	773	chr7	26249900	26250487	chr7:26249900-26250487	588	-	26246720	26262644	12.74	801.07	0.0159037
ENSMUST00000109809	DGN	773	0	773	chr12	112042074	112042389	chr12:112042074-112042389	316	+	111976158	112041668	3.76	23.01	0.163407
NM_009873	DGN	771	1	772	chr5	3527998	3528403	chr5:3527998-3528403	406	+	3344311	3522225	5.73	2.71	2.11439
ENSMUST00000120461	DGI	772	0	772	chr18	66142503	66142861	chr18:66142503-66142861	359	-	66142860	66162275	9.8	24.02	0.407993
NM_031170	IGE	769	1	770	chr15	101827746	101828074	chr15:101827746-101828074	329	-	101827141	101834773	3.09	309.1	0.00999676
ENSMUST00000051065	DGN	768	1	769	chr6	59294950	59295244	chr6:59294950-59295244	295	-	59298189	59376288	13.34	5.43	2.45672
NR_030781	ELU	766	3	769	chr8	11620374	11621341	chr8:11620374-11621341	968	-	11614148	11635036	8.14	8.06	1.00993
NM_172495	IGE	769	0	769	chr10	30500763	30500826	chr10:30500763-30500826	64	-	30365387	30522913	119.03	39.08	3.0458
NM_011882	IGE	765	1	766	chr1	155598634	155598756	chr1:155598634-155598756	123	+	155596555	155611351	42.63	73.43	0.580553
NM_009974	ELD	762	4	766	chr8	97976768	97977250	chr8:97976768-97977250	483	-	97969995	98012720	7.49	3.8	1.97105
ENSMUST00000109714	IGE	1	765	766	chr12	115077141	115077249	chr12:115077141-115077249	109	+	114782219	116247392	35.19	0.01	3519
-	NGA	1	764	765	chr8	51032601	51032690	chr8:51032601-51032690	90				12.09	#N/A	transcript not covered
NM_001033364	IGE	760	5	765	chr13	54833558	54834022	chr13:54833558-54834022	465	+	54802823	54838023	5.78	368.77	0.0156737
NM_146432	DGN	765	0	765	chr14	52989304	52989372	chr14:52989304-52989372	69	-	52991784	52992726	93.54	0	transcript not covered
NM_133249	DGN	763	2	765	chr18	61453653	61454299	chr18:61453653-61454299	647	-	61457789	61560085	3.89	3.18	1.22327
ENSMUST00000144604	DGI	759	4	763	chr4	101018038	101019136	chr4:101018038-101019136	1099	-	101019135	101028853	10.7	8.97	1.19287
NM_203491	DGN	762	1	763	chr6	36477867	36478303	chr6:36477867-36478303	437	+	36473169	36474774	11.05	4.35	2.54023
-	NGA	763	0	763	chr17	16984536	16984598	chr17:16984536-16984598	63				17.46	#N/A	transcript not covered
NM_023217	DGN	760	1	761	chr8	73170330	73171095	chr8:73170330-73171095	766	-	73173009	73183580	21.91	34.68	0.631776
ENSMUST00000104924	DGN	758	2	760	chr14	65430523	65430982	chr14:65430523-65430982	460	-	65431777	65432074	4.1	3.78	1.08466
NM_033521	IGE	8	752	760	chr15	34199040	34199103	chr15:34199040-34199103	64	+	34167780	34214050	131.98	33.01	3.99818
-	NGA	755	4	759	chr2	164352468	164354217	chr2:164352468-164354217	1750				11.35	#N/A	transcript not covered
NM_009016	IGE	759	0	759	chr10	22064350	22064408	chr10:22064350-22064408	59	+	21878414	22093945	110.36	0.35	315.314
NM_013870	ELU	754	5	759	chr11	3417831	3419134	chr11:3417831-3419134	1304	-	3417524	3439295	8.82	9.05	0.974586
NM_001159963	IGE	758	0	758	chr5	44137253	44137648	chr5:44137253-44137648	396	-	44135856	44173388	9.48	72.15	0.131393
ENSMUST00000079090	DGN	758	0	758	chr8	76273574	76273639	chr8:76273574-76273639	66	-	76274199	76274682	53.39	37.05	1.44103
NM_010739	IGE	757	1	758	chr16	33798394	33798559	chr16:33798394-33798559	166	+	33794122	33820013	22.59	1150.82	0.0196295
NM_177301	IGE	756	1	757	chr7	29601392	29601658	chr7:29601392-29601658	267	+	29595908	29607285	4.65	39.85	0.116688
ENSMUST00000090537	IGE	0	756	756	chr17	36300795	36300860	chr17:36300795-36300860	66	+	36291791	36344592	50.23	0.1	502.3
NM_008156	IGE	0	755	755	chr13	25079688	25079854	chr13:25079688-25079854	167	+	25035020	25083805	10.26	3.71	2.7655
NM_177310	IGE	111	644	755	chr15	81245974	81246391	chr15:81245974-81246391	418	+	81230617	81285318	12.82	3.35	3.82687
-	NGA	752	2	754	chr7	46822005	46822821	chr7:46822005-46822821	817				7.83	#N/A	transcript not covered
ENSMUST00000161074	DGN	751	1	752	chr10	30325194	30325610	chr10:30325194-30325610	417	-	30327946	30338285	35.81	86.41	0.41442
NM_026591	IGE	749	2	751	chr3	87724727	87725480	chr3:87724727-87725480	754	+	87723465	87727355	10.91	309.87	0.0352083
ENSMUST00000133811	IGE	2	748	750	chr11	83960839	83961426	chr11:83960839-83961426	588	+	83943173	84027792	14.15	0.22	64.3182
NM_025569	ELU	745	2	747	chr1	169302774	169303604	chr1:169302774-169303604	831	-	169302514	169323928	59.17	2663.55	0.0222147
NM_001025573	ELU	745	2	747	chr6	34896227	34896338	chr6:34896227-34896338	112	-	34895294	34927999	23.11	12.65	1.82688
NM_026345	DGN	744	3	747	chr6	134555249	134556063	chr6:134555249-134556063	815	-	134559224	134582506	8.98	21.96	0.408925
NM_025374	DGN	744	2	746	chr17	30728191	30729025	chr17:30728191-30729025	835	-	30729806	30749604	12.35	101.35	0.121855
NM_007561	DGN	745	0	745	chr1	59928490	59928858	chr1:59928490-59928858	369	+	59821480	59927703	4.08	1.43	2.85315
NM_138677	DGI	744	1	745	chr6	108809351	108809800	chr6:108809351-108809800	450	+	108778634	108809350	4.55	23.05	0.197397
NR_027943	IGE	745	0	745	chr17	35088191	35088737	chr17:35088191-35088737	547	-	35087180	35089413	6.37	133.85	0.0475906
NM_001174054	IGE	0	744	744	chr11	5910308	5910395	chr11:5910308-5910395	88	-	5869668	5965751	396.92	2.92	135.932
NM_025950	IGE	743	1	744	chr19	29088968	29089642	chr19:29088968-29089642	675	+	29064983	29092059	6.15	10.6	0.580189
NM_001081133	IGE	741	2	743	chr2	142526663	142527056	chr2:142526663-142527056	394	-	142444080	142727200	5.01	3.13	1.60064
NM_009722	ELU	740	3	743	chr5	122904314	122904882	chr5:122904314-122904882	569	-	122903521	122952234	14.69	25.09	0.585492
NM_033314	DGN	742	1	743	chr9	102990942	102991654	chr9:102990942-102991654	713	+	102910818	102990179	7.05	16.29	0.432781
NM_011665	ELU	741	2	743	chr17	25402174	25403076	chr17:25402174-25403076	903	-	25397455	25411255	6.01	4.43	1.35666
-	NGA	742	0	742	chr6	40790677	40790779	chr6:40790677-40790779	103				3.57	#N/A	transcript not covered
NM_027976	ISE	739	2	741	chr19	55368794	55369323	chr19:55368794-55369323	530	+	55327858	55371118	17.77	1410.65	0.012597
NM_010472	DGN	740	0	740	chr1	82896126	82896654	chr1:82896126-82896654	529	+	82836057	82892850	6.45	8.93	0.722284
ENSMUST00000093527	DGN	740	0	740	chr9	119072173	119072226	chr9:119072173-119072226	54	+	119068278	119070787	34.43	0.01	3443
NM_027976	ISE	682	58	740	chr19	55368221	55368692	chr19:55368221-55368692	472	+	55327858	55371118	25.21	1410.65	0.0178712
NM_001171003	IGE	739	0	739	chr6	40638088	40638142	chr6:40638088-40638142	55	+	40578829	40719122	5.36	156.62	0.034223
NR_024025	DGI	727	12	739	chr9	13610926	13611723	chr9:13610926-13611723	798	+	13553624	13610925	21	11.43	1.83727
NM_001171003	IGE	738	0	738	chr6	40679623	40679704	chr6:40679623-40679704	82	+	40578829	40719122	30.73	156.62	0.196207
-	NGA	738	0	738	chr9	63746372	63746434	chr9:63746372-63746434	63				128.56	#N/A	transcript not covered
ENSMUST00000154583	IGE	280	458	738	chr9	117973655	117974166	chr9:117973655-117974166	512	+	117949733	117978912	17.05	16.06	1.06164
NM_025780	DGN	737	1	738	chr10	114805611	114806100	chr10:114805611-114806100	490	-	114807021	114821491	10.03	3.06	3.27778
-	NGA	735	2	737	chr13	115593601	115593909	chr13:115593601-115593909	309				26.77	#N/A	transcript not covered
ENSMUST00000025393	DGN	735	1	736	chr18	73794444	73794817	chr18:73794444-73794817	374	-	73798662	73863434	14.74	16.76	0.879475
NM_207208	IGE	735	0	735	chr3	144618168	144618533	chr3:144618168-144618533	366	-	144615449	144638009	5.25	216.81	0.0242148
NM_026073	DGI	729	6	735	chr5	137389115	137390306	chr5:137389115-137390306	1192	+	137384019	137389114	9.01	76.88	0.117196
NM_172827	DGN	734	1	735	chr17	17663478	17663807	chr17:17663478-17663807	330	-	17664686	17761453	5.95	2.61	2.27969
-	NGA	0	735	735	chr18	86412660	86412728	chr18:86412660-86412728	69				143.42	#N/A	transcript not covered
NM_027339	IGE	731	2	733	chr11	58201564	58201893	chr11:58201564-58201893	330	+	58192533	58204043	11.41	20777.8	0.000549144
NM_025811	DGN	731	2	733	chr19	56674184	56674427	chr19:56674184-56674427	244	+	56622750	56673336	4.36	9.78	0.445808
-	NGA	729	1	730	chr2	15928260	15928393	chr2:15928260-15928393	134				12.1	#N/A	transcript not covered
NM_001098271	DGN	728	2	730	chr6	48795939	48796274	chr6:48795939-48796274	336	+	48791654	48795363	4.13	202.9	0.0203549
-	NGA	729	0	729	chr6	40817966	40818021	chr6:40817966-40818021	56				6.25	#N/A	transcript not covered
NM_133660	IGE	727	2	729	chr8	95733041	95733785	chr8:95733041-95733785	745	-	95725116	95753518	8.66	19.56	0.44274
ENSMUST00000106274	DGI	729	0	729	chr11	118854536	118854682	chr11:118854536-118854682	147	+	118849500	118854535	6.77	323.54	0.0209248
ENSMUST00000141172	IGE	721	8	729	chr16	13732186	13734235	chr16:13732186-13734235	2050	+	13729928	13737673	14.71	61.24	0.240202
NM_011259	ELU	727	1	728	chr6	78330795	78331077	chr6:78330795-78331077	283	+	78330702	78333833	27.41	215.79	0.127022
ENSMUST00000095691	IGE	728	0	728	chr10	53019292	53019351	chr10:53019292-53019351	60	-	53016059	53068936	312.25	0.09	3469.44
NM_178683	UGN	0	728	728	chr13	109099765	109099828	chr13:109099765-109099828	64	+	109106530	109179751	83.52	1.51	55.3113
NR_030719	UGN	726	0	726	chr7	113222719	113222788	chr7:113222719-113222788	70	-	113219244	113222662	20.67	0	transcript not covered
NM_033314	DGI	724	2	726	chr9	102990180	102990632	chr9:102990180-102990632	453	+	102910818	102990179	10.01	16.29	0.614487
NM_177368	IGE	0	726	726	chr10	104675511	104675590	chr10:104675511-104675590	80	-	104624719	105011535	3.81	3.45	1.10435
NM_198652	IGE	719	6	725	chr1	90170091	90170711	chr1:90170091-90170711	621	-	90155430	90174154	6.28	26.48	0.23716
-	NGA	724	0	724	chr6	40817575	40817628	chr6:40817575-40817628	54				7.04	#N/A	transcript not covered
NM_001166063	IGE	0	724	724	chr15	3231708	3232153	chr15:3231708-3232153	446	-	3230626	3253526	7.7	2.49	3.09237
NM_145474	ISE	723	0	723	chr15	82447366	82447562	chr15:82447366-82447562	197	-	82446394	82451337	144.01	144.52	0.996471
NM_009747	DGN	721	1	722	chr12	106832351	106833450	chr12:106832351-106833450	1100	+	106801381	106831281	6.28	2.24	2.80357
NM_173187	IGE	717	3	720	chr1	107637333	107637680	chr1:107637333-107637680	348	+	107560437	107651708	8.14	25.27	0.322121
NM_008575	DGN	719	1	720	chr1	134882809	134883160	chr1:134882809-134883160	352	-	134886421	134921925	34.59	7.62	4.53937
NM_029639	DGN	720	0	720	chr9	50316393	50316913	chr9:50316393-50316913	521	+	50302629	50313744	5.23	188.58	0.0277336
NM_009016	IGE	720	0	720	chr10	22063898	22063959	chr10:22063898-22063959	62	+	21878414	22093945	120.29	0.35	343.686
NM_010046	ELU	716	4	720	chr15	76337084	76338174	chr15:76337084-76338174	1091	-	76332444	76342248	79.71	136.96	0.581995
ENSMUST00000108249	DGN	3	716	719	chr3	30959880	30961112	chr3:30959880-30961112	1233	+	30894668	30951663	21.53	18.83	1.14339
ENSMUST00000119354	DGN	3	716	719	chr4	128600006	128601210	chr4:128600006-128601210	1205	-	128607476	128639664	7.86	0.52	15.1154
ENSMUST00000051065	DGN	717	0	717	chr6	59295257	59295514	chr6:59295257-59295514	258	-	59298189	59376288	5.44	5.43	1.00184
NM_025842	ISE	711	5	716	chr15	76453925	76454516	chr15:76453925-76454516	592	-	76452517	76456457	37.01	817.21	0.0452882
ENSMUST00000100216	DGI	714	2	716	chr16	4081328	4082201	chr16:4081328-4082201	874	-	4082200	4082533	41.39	46.62	0.887816
NM_029508	DGN	713	2	715	chr19	36533147	36533531	chr19:36533147-36533531	385	+	36453556	36530694	5.57	11.03	0.504986
NR_015554	IGE	714	0	714	chr5	23208120	23208449	chr5:23208120-23208449	330	-	23198084	23218484	25.54	0	transcript not covered
NM_001174054	IGE	0	714	714	chr11	5909188	5909256	chr11:5909188-5909256	69	-	5869668	5965751	231.38	2.92	79.2397
NM_021353	IGE	711	3	714	chr12	32137886	32138355	chr12:32137886-32138355	470	+	32123165	32158584	20	858.65	0.0232924
NM_198023	IGE	0	714	714	chr12	112306102	112306160	chr12:112306102-112306160	59	+	112278008	112351597	315.66	9.73	32.4419
NM_146083	ELU	713	1	714	chr17	80602085	80602539	chr17:80602085-80602539	455	-	80599423	80606645	7.74	132.65	0.058349
NM_028085	DGN	712	0	712	chr7	127327603	127327730	chr7:127327603-127327730	128	+	127317371	127327230	3.16	103.29	0.0305935
NM_021353	ELU	710	2	712	chr12	32138374	32138730	chr12:32138374-32138730	357	+	32123165	32158584	20.12	858.65	0.0234321
ENSMUST00000089320	UGI	711	1	712	chr14	64141359	64141675	chr14:64141359-64141675	317	-	64141031	64141358	8.73	4.54	1.92291
NM_008055	DGN	710	1	711	chr7	96559039	96559600	chr7:96559039-96559600	562	+	96552875	96558620	3.51	1.38	2.54348
ENSMUST00000103459	UGI	708	2	710	chr12	115097828	115097907	chr12:115097828-115097907	80	-	115097359	115097827	245.82	460.65	0.533637
NM_177016	ISE	706	4	710	chr13	23996668	23997112	chr13:23996668-23997112	445	-	23989757	24006876	15.51	130.22	0.119106
NM_144530	IGE	708	1	709	chr1	135551736	135552006	chr1:135551736-135552006	271	-	135516447	135557957	6.28	69.05	0.0909486
-	NGA	709	0	709	chr18	3446895	3446993	chr18:3446895-3446993	99				13.72	#N/A	transcript not covered
NM_152809	DGN	0	709	709	chr18	54124774	54124823	chr18:54124774-54124823	50	+	54021766	54115338	28.62	10.32	2.77326
ENSMUST00000153514	ELU	708	0	708	chr2	155999905	156000273	chr2:155999905-156000273	369	-	155973675	156005920	9.6	110.78	0.0866582
NM_028136	DGN	708	0	708	chr3	62271935	62272458	chr3:62271935-62272458	524	-	62272563	62310910	9.34	13.97	0.668576
NM_007889	DGI	704	4	708	chr16	20532261	20532637	chr16:20532261-20532637	377	+	20517136	20532260	32.69	6.25	5.2304
ENSMUST00000067795	DGN	708	0	708	chr19	41641595	41641651	chr19:41641595-41641651	57	+	41557126	41636736	5.44	9.51	0.572029
NM_026993	IGE	707	0	707	chr3	145542068	145542125	chr3:145542068-145542125	58	+	145421655	145557241	426.59	19.15	22.2762
ENSMUST00000061295	DGI	707	0	707	chr15	98935169	98935418	chr15:98935169-98935418	250	+	98929842	98935168	17.5	165.69	0.105619
ENSMUST00000102348	UGN	707	0	707	chr19	18001713	18001796	chr19:18001713-18001796	84	+	18002600	18002716	6.06	3.23	1.87616
NM_029988	UGN	704	2	706	chr12	80193246	80193974	chr12:80193246-80193974	729	-	80181657	80190657	10.16	46.41	0.218918
NM_026960	ISE	703	2	705	chr15	75694867	75695379	chr15:75694867-75695379	513	+	75692768	75697834	25.81	230.79	0.111833
NM_172851	IGE	0	704	704	chr1	102076678	102076807	chr1:102076678-102076807	130	+	101669341	102382519	17.5	0	transcript not covered
-	NGA	703	1	704	chr6	40806657	40806783	chr6:40806657-40806783	127				7.71	#N/A	transcript not covered
NM_028993	DGN	704	0	704	chr8	72537457	72537889	chr8:72537457-72537889	433	-	72540021	72566633	4.25	18.74	0.226788
NM_025781	DGN	704	0	704	chr8	114388616	114388785	chr8:114388616-114388785	170	-	114388797	114400575	4.14	4.56	0.907895
NM_020049	DGN	704	0	704	chrX	21320148	21320355	chrX:21320148-21320355	208	+	21292025	21319483	3.44	171.91	0.0200105
-	NGA	1	700	701	chr5	87795446	87796192	chr5:87795446-87796192	747				6.98	#N/A	transcript not covered
NR_004441	IGE	0	701	701	chr7	48938590	48938654	chr7:48938590-48938654	65	+	48923383	48982563	311.6	0	transcript not covered
NM_027339	IGE	700	1	701	chr11	58200749	58201313	chr11:58200749-58201313	565	+	58192533	58204043	8.76	20777.8	0.000421604
ENSMUST00000138893	IGE	0	700	700	chr5	22200236	22200301	chr5:22200236-22200301	66	+	22056249	22207035	190.48	0.68	280.118
NM_020621	DGN	696	4	700	chrX	97784710	97785247	chrX:97784710-97785247	538	-	97785492	97790208	6.79	1.93	3.51813
NR_004441	IGE	0	699	699	chr7	48938395	48938582	chr7:48938395-48938582	188	+	48923383	48982563	182.31	0	transcript not covered
ENSMUST00000003310	DGN	698	1	699	chr10	57957153	57957275	chr10:57957153-57957275	123	+	57909599	57956903	4.4	6.85	0.642336
ENSMUST00000138893	IGE	1	696	697	chr5	22200126	22200184	chr5:22200126-22200184	59	+	22056249	22207035	159.69	0.68	234.838
NM_173006	DGN	696	0	696	chr6	5167438	5167725	chr6:5167438-5167725	288	-	5170851	5206233	11.7	88.8	0.131757
NM_023598	DGN	689	6	695	chr10	67556573	67557037	chr10:67556573-67557037	465	-	67558340	67741474	5.25	2.44	2.15164
ENSMUST00000036333	DGI	692	3	695	chrX	75006316	75006750	chrX:75006316-75006750	435	-	75006749	75041617	28.29	9.96	2.84036
ENSMUST00000108827	IGE	694	0	694	chr11	58204762	58204831	chr11:58204762-58204831	70	+	58192544	58205752	44.2	11881.9	0.00371994
NM_053108	DGN	693	1	694	chr13	75990359	75991247	chr13:75990359-75991247	889	+	75977333	75987599	9.39	856.2	0.0109671
ENSMUST00000157345	DGN	0	694	694	chr16	78118115	78118171	chr16:78118115-78118171	57	-	78120106	78120172	23.95	0	transcript not covered
NM_027978	IGE	36	656	692	chr5	101084972	101086103	chr5:101084972-101086103	1132	-	101083744	101103275	6.31	17.5	0.360571
NM_011365	IGE	689	1	690	chr12	4683913	4684140	chr12:4683913-4684140	228	+	4599813	4720758	5.75	6.72	0.855655
ENSMUST00000090537	IGE	0	690	690	chr17	36320756	36321141	chr17:36320756-36321141	386	+	36291791	36344592	35.13	0.1	351.3
ENSMUST00000025236	DGI	688	2	690	chr18	33358867	33359009	chr18:33358867-33359009	143	-	33359008	33373516	11.66	52.43	0.222392
NM_016792	DGN	686	4	690	chr18	63820978	63821926	chr18:63820978-63821926	949	-	63822454	63852013	5.38	42.72	0.125936
NM_008074	IGE	0	689	689	chr7	64282456	64282507	chr7:64282456-64282507	52	-	63979611	64642241	45.21	0.02	2260.5
NM_001081133	IGE	687	1	688	chr2	142526082	142526654	chr2:142526082-142526654	573	-	142444080	142727200	8.09	3.13	2.58466
NM_139304	DGN	687	1	688	chr3	90164675	90164945	chr3:90164675-90164945	271	+	90145575	90162042	24.31	2.58	9.42248
NR_030719	UGN	688	0	688	chr7	113225681	113225767	chr7:113225681-113225767	87	-	113219244	113222662	12.74	0	transcript not covered
NM_001174054	IGE	0	688	688	chr11	5906807	5906906	chr11:5906807-5906906	100	-	5869668	5965751	12.72	2.92	4.35616
ENSMUST00000057404	DGN	684	3	687	chr3	21973412	21973946	chr3:21973412-21973946	535	-	21974610	21974988	5.14	1.88	2.73404
NM_009873	DGN	683	4	687	chr5	3528448	3529079	chr5:3528448-3529079	632	+	3344311	3522225	7.23	2.71	2.6679
NM_022985	IGE	686	1	687	chr7	91766981	91767492	chr7:91766981-91767492	512	-	91763563	91827861	5.06	114.82	0.044069
NM_001081400	IGE	687	0	687	chr16	8843855	8844233	chr16:8843855-8844233	379	+	8830192	8859017	4.98	29.73	0.167508
NR_024067	ELU	683	3	686	chr1	9932799	9933707	chr1:9932799-9933707	909	-	9932105	9934199	27.7	55.8	0.496416
NM_134082	IGE	677	9	686	chr14	121650974	121652740	chr14:121650974-121652740	1767	+	121434795	121682948	5	4.34	1.15207
ENSMUST00000157730	DGN	0	684	684	chr7	7050124	7050184	chr7:7050124-7050184	61	+	7042173	7042255	14.3	0	transcript not covered
NR_015569	IGE	0	684	684	chr7	26249418	26249609	chr7:26249418-26249609	192	+	26180432	26351436	31.23	0.39	80.0769
-	NGA	0	681	681	chr7	123968164	123968216	chr7:123968164-123968216	53				258.51	#N/A	transcript not covered
ENSMUST00000106428	UGN	680	1	681	chr7	132690800	132690855	chr7:132690800-132690855	56	+	132695784	132715467	66.82	5.15	12.9748
ENSMUST00000103481	UGI	680	1	681	chr12	115526794	115526872	chr12:115526794-115526872	79	-	115526362	115526793	97.94	517.24	0.189351
NM_028992	IGE	681	0	681	chr15	63725813	63726124	chr15:63725813-63726124	312	-	63722819	63743852	5.44	521.87	0.0104241
NM_026081	IGE	676	4	680	chrX	132296862	132297442	chrX:132296862-132297442	581	+	132277230	132338007	5.76	4.37	1.31808
NM_001136084	DGI	676	3	679	chr7	53901426	53902501	chr7:53901426-53902501	1076	-	53902500	53922718	8.91	62.69	0.142128
NM_133249	DGN	677	2	679	chr18	61456809	61457226	chr18:61456809-61457226	418	-	61457789	61560085	3.24	3.18	1.01887
NR_030719	UGN	678	0	678	chr7	113225817	113225882	chr7:113225817-113225882	66	-	113219244	113222662	5.18	0	transcript not covered
ENSMUST00000053955	DGN	677	0	677	chr12	100429178	100429364	chr12:100429178-100429364	187	-	100429466	100429610	37.18	26.22	1.418
NR_028309	ELU	676	1	677	chr13	34010766	34011442	chr13:34010766-34011442	677	-	34009786	34094618	5.78	577.98	0.0100003
NM_009032	UGN	674	3	677	chr19	4794724	4795840	chr19:4794724-4795840	1117	-	4784292	4793877	12.66	13.13	0.964204
-	NGA	676	0	676	chr3	80805047	80805104	chr3:80805047-80805104	58				10.9	#N/A	transcript not covered
NM_009283	ELD	673	2	675	chr1	52211906	52212257	chr1:52211906-52212257	352	+	52176281	52218707	50.08	54.6	0.917216
ENSMUST00000154561	DGN	675	0	675	chr4	109075973	109076144	chr4:109075973-109076144	172	-	109076398	109076817	7.58	11.38	0.666081
ENSMUST00000154534	UGI	669	6	675	chr4	115837439	115839293	chr4:115837439-115839293	1855	-	115835936	115837438	7.93	1730.36	0.00458286
ENSMUST00000083628	DGI	674	0	674	chr1	187137572	187137688	chr1:187137572-187137688	117	+	187137459	187137571	49.18	33	1.4903
-	NGA	673	0	673	chr6	40754638	40754765	chr6:40754638-40754765	128				79.23	#N/A	transcript not covered
NM_134206	UGN	0	673	673	chr7	12430661	12430722	chr7:12430661-12430722	62	+	12432123	12433038	93.85	0	transcript not covered
NM_025279	IGE	673	0	673	chr13	58499959	58500177	chr13:58499959-58500177	219	-	58493311	58503877	3.54	75.4	0.0469496
NM_001009548	UGN	0	671	671	chr8	41874791	41874840	chr8:41874791-41874840	50	+	41878626	41882657	224.06	0	transcript not covered
ENSMUST00000095460	IGE	670	1	671	chr12	103072260	103072561	chr12:103072260-103072561	302	-	102884772	103123368	10.74	3.7	2.9027
NM_021496	IGE	671	0	671	chr16	46443768	46444323	chr16:46443768-46444323	556	-	46395117	46497080	9.13	8.92	1.02354
NM_001159963	IGE	665	5	670	chr5	44138548	44138920	chr5:44138548-44138920	373	-	44135856	44173388	5.42	72.15	0.0751213
NM_001171003	IGE	670	0	670	chr6	40656393	40656457	chr6:40656393-40656457	65	+	40578829	40719122	18.23	156.62	0.116396
-	NGA	0	670	670	chr10	21759123	21759436	chr10:21759123-21759436	314				12.44	#N/A	transcript not covered
NM_010946	ELU	15	655	670	chr16	13834940	13835228	chr16:13834940-13835228	289	+	13819369	13835543	18.39	85.95	0.213962
NM_001110201	ELU	11	658	669	chr7	30028754	30029089	chr7:30028754-30029089	336	+	30023341	30032551	6.53	26.92	0.242571
ENSMUST00000025198	DGI	668	1	669	chr17	34506439	34507148	chr17:34506439-34507148	710	+	34491766	34506438	6.12	30.45	0.200985
NM_145519	IGE	668	0	668	chr1	95485962	95486321	chr1:95485962-95486321	360	+	95408680	95518553	3.34	10.52	0.31749
NM_008976	IGE	668	0	668	chr1	191651101	191651151	chr1:191651101-191651151	51	+	191552146	191700572	146.67	0.82	178.866
NM_028453	DGN	667	1	668	chr4	138446972	138447399	chr4:138446972-138447399	428	-	138451293	138469862	4.96	0.91	5.45055
NM_023799	IGE	663	5	668	chr19	45838599	45839328	chr19:45838599-45839328	730	-	45824748	45857781	6.25	29.66	0.210722
NM_011308	ELD	8	659	667	chr11	62141972	62142943	chr11:62141972-62142943	972	-	62130191	62270834	13.52	17.76	0.761261
NM_134082	IGE	664	3	667	chr14	121645975	121646653	chr14:121645975-121646653	679	+	121434795	121682948	3.36	4.34	0.774194
ENSMUST00000106751	UGN	0	666	666	chr3	105837591	105837655	chr3:105837591-105837655	65	-	105820049	105835732	85.34	0.16	533.375
NM_007819	ELD	659	7	666	chr5	138339847	138340026	chr5:138339847-138340026	180	-	138334160	138362847	8.48	859.36	0.00986781
NM_133249	DGN	666	0	666	chr18	61456182	61456299	chr18:61456182-61456299	118	-	61457789	61560085	3.48	3.18	1.09434
ENSMUST00000112137	DGN	665	1	666	chrX	165090358	165091127	chrX:165090358-165091127	770	-	165092048	165111830	8.66	49.44	0.175162
NM_026313	DGN	18	647	665	chr11	94143155	94143298	chr11:94143155-94143298	144	-	94152452	94183225	53.53	80.23	0.667207
NM_001033178	DGN	655	9	664	chr17	6307516	6307646	chr17:6307516-6307646	131	+	6270474	6305783	5.13	1.83	2.80328
ENSMUST00000067077	DGN	664	0	664	chr19	23802960	23803514	chr19:23802960-23803514	555	+	23797768	23799524	7.85	0.76	10.3289
-	NGA	1	662	663	chr18	80056428	80056478	chr18:80056428-80056478	51				96.47	#N/A	transcript not covered
-	NGA	1	662	663	chr19	11083185	11083251	chr19:11083185-11083251	67				41.15	#N/A	transcript not covered
NR_004441	IGE	0	661	661	chr7	48938321	48938380	chr7:48938321-48938380	60	+	48923383	48982563	233.15	0	transcript not covered
NM_001159519	UGN	661	0	661	chr11	68825309	68825488	chr11:68825309-68825488	180	-	68799202	68821962	15.31	4.95	3.09293
NM_028428	DGI	595	66	661	chr14	21519420	21520234	chr14:21519420-21520234	815	+	21514189	21519419	10.48	2.28	4.59649
ENSMUST00000154561	DGN	660	0	660	chr4	109075517	109075954	chr4:109075517-109075954	438	-	109076398	109076817	13.55	11.38	1.19069
NM_028992	IGE	660	0	660	chr15	63725518	63725801	chr15:63725518-63725801	284	-	63722819	63743852	7.07	521.87	0.0135474
NM_027837	IGE	653	6	659	chr8	77400731	77402545	chr8:77400731-77402545	1815	+	77397072	77417405	18.01	217.6	0.0827665
NM_027117	DGI	646	13	659	chr12	70411675	70412328	chr12:70411675-70412328	654	+	70397667	70411674	9.7	10.78	0.899814
NM_010472	DGN	655	2	657	chr1	82896822	82897537	chr1:82896822-82897537	716	+	82836057	82892850	9.03	8.93	1.0112
NM_019481	DGN	656	0	656	chr6	24037417	24037576	chr6:24037417-24037576	160	-	24038282	24118092	4.16	82.92	0.0501688
NM_001174054	IGE	0	656	656	chr11	5907115	5907262	chr11:5907115-5907262	148	-	5869668	5965751	12.39	2.92	4.24315
NM_011916	DGN	654	0	654	chr9	95957611	95957986	chr9:95957611-95957986	376	+	95855178	95953448	9.51	4.51	2.10865
-	NGA	654	0	654	chr10	34618204	34618272	chr10:34618204-34618272	69				144.01	#N/A	transcript not covered
ENSMUST00000133811	IGE	4	650	654	chr11	83958479	83959591	chr11:83958479-83959591	1113	+	83943173	84027792	10.26	0.22	46.6364
ENSMUST00000034650	DGN	2	651	653	chr9	43951093	43951316	chr9:43951093-43951316	224	+	43942644	43950810	32.25	11.03	2.92384
ENSMUST00000053955	UGN	652	1	653	chr12	100429629	100429854	chr12:100429629-100429854	226	-	100429466	100429610	10.15	26.22	0.387109
ENSMUST00000022715	IGE	653	0	653	chr14	105513306	105513558	chr14:105513306-105513558	253	-	105508998	105576544	7.06	2.03	3.47783
-	NGA	652	0	652	chr2	15674419	15674521	chr2:15674419-15674521	103				7.83	#N/A	transcript not covered
NM_001013806	DGI	651	1	652	chr3	157669802	157669975	chr3:157669802-157669975	174	+	157610429	157669801	4.56	9.45	0.48254
-	NGA	0	652	652	chr5	44797442	44797502	chr5:44797442-44797502	61				101.49	#N/A	transcript not covered
-	NGA	0	652	652	chr17	80333747	80333808	chr17:80333747-80333808	62				91.58	#N/A	transcript not covered
NM_016907	UGN	4	647	651	chr2	119061049	119061738	chr2:119061049-119061738	690	+	119063095	119075249	6.08	121.35	0.050103
NM_001033364	ELD	647	3	650	chr13	54832814	54833557	chr13:54832814-54833557	744	+	54802823	54838023	6.47	368.77	0.0175448
NM_028093	ELD	603	46	649	chr2	24939892	24940197	chr2:24939892-24940197	306	+	24935842	24941239	38.35	197.07	0.194601
NM_028731	DGN	615	34	649	chr12	117618697	117619249	chr12:117618697-117619249	553	+	117519694	117611571	7.2	19.62	0.366972
NM_009922	UGN	648	0	648	chr9	21897110	21897160	chr9:21897110-21897160	51	+	21903696	21913665	4.67	96.21	0.0485397
NM_011029	UGN	0	648	648	chr9	120035263	120035318	chr9:120035263-120035318	56	+	120036883	120041487	157.57	3.92	40.1964
NM_023685	ELU	648	0	648	chr13	21480576	21481104	chr13:21480576-21481104	529	-	21478872	21494624	11.55	14.49	0.797101
NM_013628	DGN	647	1	648	chr13	75271415	75271819	chr13:75271415-75271819	405	+	75227434	75269946	6.59	16.35	0.403058
NM_001085500	ELD	104	542	646	chr11	97547935	97548597	chr11:97547935-97548597	663	+	97547265	97549939	7.04	244.02	0.0288501
-	NGA	646	0	646	chr14	24889479	24889545	chr14:24889479-24889545	67				42.09	#N/A	transcript not covered
NM_001081137	IGE	645	0	645	chr3	72766140	72766366	chr3:72766140-72766366	227	-	72692481	72770788	4.08	472.21	0.00864022
ENSMUST00000154942	UGN	645	0	645	chr7	48882917	48883551	chr7:48882917-48883551	635	+	48888572	48902918	7.18	1.47	4.88435
NM_172133	ELU	642	3	645	chr11	79991132	79991898	chr11:79991132-79991898	767	+	79967663	79992329	42.41	15.35	2.76287
NM_016800	ELD	61	584	645	chr12	80257692	80258835	chr12:80257692-80258835	1144	-	80257003	80273445	7.02	217.43	0.0322863
NR_030719	UGN	644	0	644	chr7	113224826	113224879	chr7:113224826-113224879	54	-	113219244	113222662	7.48	0	transcript not covered
NM_009974	IGE	639	5	644	chr8	97973545	97975047	chr8:97973545-97975047	1503	-	97969995	98012720	8.13	3.8	2.13947
NM_001033258	DGN	641	3	644	chr10	18305508	18305981	chr10:18305508-18305981	474	-	18307816	18463564	3.6	1.67	2.15569
ENSMUST00000056117	DGN	643	1	644	chr13	115624465	115624617	chr13:115624465-115624617	153	-	115626031	115722290	12.34	3.77	3.27321
NM_025362	DGN	633	10	643	chr5	135543598	135544599	chr5:135543598-135544599	1002	+	135540075	135541235	6.47	17.95	0.360446
NM_007840	ISE	641	1	642	chr11	106643571	106643783	chr11:106643571-106643783	213	-	106641669	106649808	22.04	161.31	0.136631
ENSMUST00000153524	DGI	639	3	642	chr12	101442148	101443220	chr12:101442148-101443220	1073	+	101437738	101442147	4.34	3024.13	0.00143512
NM_001081400	IGE	641	0	641	chr16	8848724	8849171	chr16:8848724-8849171	448	+	8830192	8859017	5.92	29.73	0.199125
ENSMUST00000084260	DGN	4	637	641	chr18	46388337	46388765	chr18:46388337-46388765	429	-	46396932	46397349	7.58	25.74	0.294483
ENSMUST00000056117	DGN	639	1	640	chr13	115624198	115624456	chr13:115624198-115624456	259	-	115626031	115722290	7.24	3.77	1.92042
NR_015554	IGE	638	1	639	chr5	23207840	23208107	chr5:23207840-23208107	268	-	23198084	23218484	17.74	0	transcript not covered
ENSMUST00000039373	DGN	638	1	639	chr5	86538336	86538642	chr5:86538336-86538642	307	-	86539744	86601828	7.2	3.57	2.01681
NM_018773	DGN	637	2	639	chr6	51808370	51808902	chr6:51808370-51808902	533	-	51809163	51962548	14.24	78.55	0.181286
-	NGA	0	639	639	chr14	77036281	77036341	chr14:77036281-77036341	61				70.82	#N/A	transcript not covered
NM_172827	DGN	639	0	639	chr17	17661889	17662141	chr17:17661889-17662141	253	-	17664686	17761453	10.92	2.61	4.18391
NM_026442	IGE	2	636	638	chr9	117976146	117976620	chr9:117976146-117976620	475	-	117974212	118059198	4.17	103.84	0.0401579
NM_178606	DGN	638	0	638	chr10	66472281	66472366	chr10:66472281-66472366	86	-	66474255	66559605	32.47	24.44	1.32856
NM_011112	IGE	638	0	638	chr12	107073587	107074400	chr12:107073587-107074400	814	+	107022911	107077153	8.36	39.51	0.211592
NM_178799	DGN	632	5	637	chr5	122047094	122048005	chr5:122047094-122048005	912	-	122048289	122068947	4.89	4.95	0.987879
NM_172564	DGN	636	1	637	chr11	98926080	98926716	chr11:98926080-98926716	637	-	98926991	98950620	9.44	34.29	0.275299
NM_023799	IGE	637	0	637	chr19	45836904	45837795	chr19:45836904-45837795	892	-	45824748	45857781	14.69	29.66	0.49528
NM_001083957	IGE	636	0	636	chr3	14772571	14772789	chr3:14772571-14772789	219	-	14766213	14778460	6.83	43126.4	0.000158372
NM_177067	UGN	632	4	636	chr15	84860678	84861083	chr15:84860678-84861083	406	+	84867491	84882446	16.82	11.32	1.48587
NM_028110	IGE	635	0	635	chr3	106296815	106297652	chr3:106296815-106297652	838	+	106288967	106303960	6.35	47.28	0.134306
ENSMUST00000064231	UGN	635	0	635	chr7	106396715	106396768	chr7:106396715-106396768	54	-	106367593	106387129	13.76	520.01	0.026461
NM_133225	DGN	630	3	633	chr1	182684379	182685176	chr1:182684379-182685176	798	+	182656173	182684335	5.95	19.95	0.298246
NM_001145953	IGE	631	1	632	chr14	47998105	47998420	chr14:47998105-47998420	316	+	47993534	48005842	4.1	495.98	0.00826646
NR_029720	DGN	630	1	631	chr19	6266081	6266630	chr19:6266081-6266630	550	+	6264843	6264932	54.26	8.4	6.45952
NM_027562	UGN	629	1	630	chr6	128875081	128875314	chr6:128875081-128875314	234	+	128884398	128934725	25.72	0.25	102.88
ENSMUST00000157896	UGN	1	629	630	chr13	77809556	77809651	chr13:77809556-77809651	96	+	77816081	77816212	20.55	0	transcript not covered
ENSMUST00000066628	UGN	625	5	630	chr18	66663830	66664293	chr18:66663830-66664293	464	+	66669580	66671391	54.23	17.29	3.1365
NM_001045513	IGE	626	3	629	chr1	60540307	60540500	chr1:60540307-60540500	194	-	60540028	60623609	20.16	6.13	3.28874
ENSMUST00000126658	DGI	628	1	629	chr3	30577604	30577980	chr3:30577604-30577980	377	-	30577979	30590222	23.66	27.44	0.862245
NM_017381	IGE	627	2	629	chr3	157208388	157208927	chr3:157208388-157208927	540	+	157197360	157211303	4.29	63.2	0.0678797
ENSMUST00000119354	DGN	7	622	629	chr4	128598550	128599592	chr4:128598550-128599592	1043	-	128607476	128639664	9.79	0.52	18.8269
NM_001004357	IGE	629	0	629	chr6	46995587	46995640	chr6:46995587-46995640	54	+	45010059	47251370	7.28	0.08	91
NM_177301	ELD	629	0	629	chr7	29600372	29601172	chr7:29600372-29601172	801	+	29595908	29607285	4.91	39.85	0.123212
NM_008609	DGN	629	0	629	chr8	97898475	97898816	chr8:97898475-97898816	342	+	97876236	97898193	6.16	3.95	1.55949
NM_183163	DGN	628	0	628	chr4	123507226	123507394	chr4:123507226-123507394	169	+	123465117	123507147	62.33	22.82	2.73138
NM_025300	DGN	0	627	627	chr1	4762101	4762169	chr1:4762101-4762169	69	-	4763278	4775807	99.93	33.94	2.94431
NM_020588	ELD	626	1	627	chr1	136251924	136252137	chr1:136251924-136252137	214	-	136242673	136258576	6.02	57.16	0.105318
NM_172510	IGE	0	626	626	chr1	133926137	133926459	chr1:133926137-133926459	323	-	133923197	133964639	8.62	19.01	0.453446
ENSMUST00000039373	DGN	623	3	626	chr5	86538749	86539171	chr5:86538749-86539171	423	-	86539744	86601828	8.65	3.57	2.42297
NM_172827	DGN	624	2	626	chr17	17663899	17664109	chr17:17663899-17664109	211	-	17664686	17761453	4.22	2.61	1.61686
-	NGA	626	0	626	chr17	69425198	69425338	chr17:69425198-69425338	141				9.77	#N/A	transcript not covered
NM_026945	ISE	624	1	625	chr3	137987930	137988063	chr3:137987930-137988063	134	+	137976249	137994098	29.34	1078.16	0.027213
-	NGA	0	624	624	chr17	22338525	22338762	chr17:22338525-22338762	238				4.95	#N/A	transcript not covered
NM_013784	DGN	622	1	623	chr1	107416687	107417356	chr1:107416687-107417356	670	-	107417716	107560253	7.91	6.82	1.15982
NM_022430	IGE	622	1	623	chr19	11147373	11147704	chr19:11147373-11147704	332	-	11141960	11155593	15.92	1713.77	0.00928946
NM_026111	DGN	524	98	622	chr7	19724349	19725535	chr7:19724349-19725535	1187	-	19725565	19734545	9.69	9.72	0.996914
NM_207225	DGI	618	3	621	chr1	93828792	93829332	chr1:93828792-93829332	541	-	93829331	94044970	18.05	1.59	11.3522
-	NGA	620	0	620	chr7	27032418	27032471	chr7:27032418-27032471	54				4.48	#N/A	transcript not covered
NM_011051	IGE	619	1	620	chr13	74443269	74443722	chr13:74443269-74443722	454	-	74440568	74454774	3.23	262.01	0.0123278
NM_146050	IGE	612	8	620	chr14	9187295	9187949	chr14:9187295-9187949	655	-	9181461	9211277	5.79	1315.49	0.0044014
-	NGA	0	620	620	chr19	28220606	28220678	chr19:28220606-28220678	73				269.88	#N/A	transcript not covered
-	NGA	619	0	619	chr17	17455822	17456072	chr17:17455822-17456072	251				5.39	#N/A	transcript not covered
NM_144530	IGE	618	0	618	chr1	135552214	135552387	chr1:135552214-135552387	174	-	135516447	135557957	3.44	69.05	0.049819
ENSMUST00000161779	DGN	618	0	618	chr6	38639990	38640136	chr6:38639990-38640136	147	-	38644388	38826164	3.17	4.96	0.639113
NM_138677	DGN	617	1	618	chr6	108809815	108810312	chr6:108809815-108810312	498	+	108778634	108809350	5.71	23.05	0.247722
-	NGA	616	1	617	chr2	15544866	15545077	chr2:15544866-15545077	212				7.12	#N/A	transcript not covered
ENSMUST00000151000	IGE	1	616	617	chr5	22231334	22231508	chr5:22231334-22231508	175	+	22056261	22313668	196.27	0.22	892.136
-	NGA	617	0	617	chr14	24888974	24889039	chr14:24888974-24889039	66				26.48	#N/A	transcript not covered
NM_176917	DGN	614	3	617	chr17	95123698	95124404	chr17:95123698-95124404	707	-	95126419	95149232	4.6	5.54	0.830325
NM_010065	IGE	612	4	616	chr2	32185116	32186916	chr2:32185116-32186916	1801	-	32163990	32208824	9.42	1.69	5.57396
-	NGA	0	616	616	chr6	73478926	73479005	chr6:73478926-73479005	80				67.06	#N/A	transcript not covered
-	NGA	616	0	616	chr19	8348072	8348170	chr19:8348072-8348170	99				60.01	#N/A	transcript not covered
NM_008575	DGN	614	1	615	chr1	134883473	134883806	chr1:134883473-134883806	334	-	134886421	134921925	33.31	7.62	4.37139
ENSMUST00000040159	DGN	615	0	615	chr6	7822528	7822616	chr6:7822528-7822616	89	+	7794841	7822047	3.47	13.68	0.253655
-	NGA	614	1	615	chr6	40775937	40776057	chr6:40775937-40776057	121				4.21	#N/A	transcript not covered
NR_029908	UGI	614	0	614	chr1	187137360	187137460	chr1:187137360-187137460	101	+	187137459	187137570	16.9	32.84	0.514616
-	NGA	613	1	614	chr3	157073038	157073088	chr3:157073038-157073088	51				343.43	#N/A	transcript not covered
NM_001172091	DGN	0	614	614	chr17	47547672	47547730	chr17:47547672-47547730	59	-	47549682	47551660	20.78	0.9	23.0889
ENSMUST00000060680	UGN	35	578	613	chr13	47105238	47105357	chr13:47105238-47105357	120	+	47106041	47106564	5.55	1.77	3.13559
-	NGA	2	610	612	chr2	84428250	84428931	chr2:84428250-84428931	682				6.73	#N/A	transcript not covered
NM_008604	IGE	610	2	612	chr3	63103610	63103742	chr3:63103610-63103742	133	+	63099793	63186153	15.83	184.42	0.0858367
NM_207208	IGE	609	3	612	chr3	144618538	144618927	chr3:144618538-144618927	390	-	144615449	144638009	11.29	216.81	0.0520732
NM_021272	UGN	612	0	612	chr10	57502529	57502591	chr10:57502529-57502591	63	+	57504728	57508256	29.52	1.51	19.5497
ENSMUST00000128922	UGI	603	9	612	chr16	91027884	91029049	chr16:91027884-91029049	1166	-	91025919	91027883	27.78	29.46	0.942974
NM_022430	IGE	611	1	612	chr19	11149129	11149451	chr19:11149129-11149451	323	-	11141960	11155593	19.65	1713.77	0.0114659
-	NGA	0	611	611	chr6	95983140	95983190	chr6:95983140-95983190	51				81.22	#N/A	transcript not covered
-	NGA	611	0	611	chr7	115413629	115413681	chr7:115413629-115413681	53				3.75	#N/A	transcript not covered
NM_139304	DGN	608	1	609	chr3	90162759	90163037	chr3:90162759-90163037	279	+	90145575	90162042	3.8	2.58	1.47287
ENSMUST00000140679	DGI	602	7	609	chr8	73031374	73032162	chr8:73031374-73032162	789	-	73032161	73034249	23.33	1.43	16.3147
NM_172496	IGE	607	0	607	chr11	12312028	12312173	chr11:12312028-12312173	146	-	12136678	12364963	5.82	32.95	0.176631
NM_010282	DGI	604	3	607	chr13	14144359	14144714	chr13:14144359-14144714	356	-	14144713	14155668	24.63	30.36	0.811265
NM_001082975	ISE	51	556	607	chr14	56516850	56517080	chr14:56516850-56517080	231	-	56516121	56519069	43.6	107.08	0.407172
ENSMUST00000064035	IGE	605	2	607	chr17	89046870	89047166	chr17:89046870-89047166	297	+	89025894	89048036	11.09	0.99	11.202
-	NGA	604	2	606	chr2	15716654	15716839	chr2:15716654-15716839	186				7.46	#N/A	transcript not covered
NM_172763	IGE	604	2	606	chr9	22046630	22047240	chr9:22046630-22047240	611	+	22030146	22047798	6.79	20.32	0.334154
NM_001033445	DGN	605	0	605	chr18	21285035	21285463	chr18:21285035-21285463	429	-	21285842	21458640	3.41	3.13	1.08946
NM_029508	DGN	603	1	604	chr19	36532733	36533142	chr19:36532733-36533142	410	+	36453556	36530694	5.53	11.03	0.50136
NM_026367	IGE	602	1	603	chr1	189061699	189062603	chr1:189061699-189062603	905	+	189039389	189175308	4.93	9.33	0.528403
NM_207677	DGN	603	0	603	chr7	25984944	25985304	chr7:25984944-25985304	361	-	25987858	26004878	7.39	7.79	0.948652
NM_175114	IGE	603	0	603	chr9	121377545	121377997	chr9:121377545-121377997	453	+	121276075	121384036	5.26	17.62	0.298524
ENSMUST00000095691	IGE	603	0	603	chr10	53019448	53019552	chr10:53019448-53019552	105	-	53016059	53068936	410.87	0.09	4565.22
NM_020615	ISE	598	4	602	chr2	9977789	9978397	chr2:9977789-9978397	609	-	9977658	10002137	15.82	1105.72	0.0143074
NM_026960	IGE	601	1	602	chr15	75694403	75694533	chr15:75694403-75694533	131	+	75692768	75697834	24.84	230.79	0.10763
ENSMUST00000143765	ELU	601	0	601	chr6	124667537	124667929	chr6:124667537-124667929	393	-	124665590	124668849	7.31	28.62	0.255416
-	NGA	601	0	601	chr8	99688355	99688414	chr8:99688355-99688414	60				115.42	#N/A	transcript not covered
NM_008680	DGN	600	0	600	chr1	183833753	183834275	chr1:183833753-183834275	523	-	183834575	183950111	7.12	0.75	9.49333
NM_178246	UGN	4	596	600	chr3	88138860	88140114	chr3:88138860-88140114	1255	+	88140181	88166259	8.12	3.22	2.52174
NM_148930	IGE	598	2	600	chr9	107660850	107661155	chr9:107660850-107661155	306	-	107642825	107673333	5.32	77.26	0.0688584
NM_177992	ELU	24	576	600	chr14	56295062	56295592	chr14:56295062-56295592	531	+	56291071	56297588	7.5	46.15	0.162514
NM_173006	DGI	599	0	599	chr6	5170795	5170852	chr6:5170795-5170852	58	-	5170851	5206233	9.9	88.8	0.111486
NM_007464	IGE	596	3	599	chr9	7868945	7869716	chr9:7868945-7869716	772	-	7848700	7873170	5.37	27.06	0.198448
ENSMUST00000132943	DGI	579	19	598	chr4	40872078	40873419	chr4:40872078-40873419	1342	+	40867086	40872077	17.34	5856.19	0.00296097
ENSMUST00000051687	UGN	598	0	598	chr8	5639814	5639879	chr8:5639814-5639879	66	+	5640196	5640980	131	155.86	0.840498
NR_030711	ELU	596	2	598	chr11	75277925	75278809	chr11:75277925-75278809	885	+	75275040	75280192	17.38	95.42	0.182142
ENSMUST00000103552	UGI	597	1	598	chr12	117238673	117238725	chr12:117238673-117238725	53	-	117238238	117238672	12.08	9.32	1.29614
NM_001077403	IGE	597	0	597	chr1	62845473	62845653	chr1:62845473-62845653	181	+	62749890	62865266	3.75	3.52	1.06534
-	NGA	0	596	596	chr1	155467344	155467410	chr1:155467344-155467410	67				107.7	#N/A	transcript not covered
NR_030719	UGN	596	0	596	chr7	113225330	113225394	chr7:113225330-113225394	65	-	113219244	113222662	14.82	0	transcript not covered
NM_001113416	UGN	594	1	595	chr1	121549189	121549649	chr1:121549189-121549649	461	-	121491400	121545577	5.76	9.09	0.633663
NM_001161775	DGN	594	1	595	chr16	14193659	14194004	chr16:14193659-14194004	346	-	14194619	14291501	3.9	54.13	0.0720488
NM_007561	DGN	594	0	594	chr1	59929882	59930146	chr1:59929882-59930146	265	+	59821480	59927703	4.75	1.43	3.32168
ENSMUST00000051758	DGN	593	1	594	chr5	130460370	130460593	chr5:130460370-130460593	224	+	130417982	130458761	10.82	0.35	30.9143
NM_133185	DGN	0	594	594	chr16	5008293	5008502	chr16:5008293-5008502	210	-	5008821	5013646	138.29	22.83	6.05738
NR_004051	IGE	593	1	594	chr17	34626199	34626449	chr17:34626199-34626449	251	-	34624350	34634374	7.71	245.61	0.0313912
ENSMUST00000097632	DGN	591	2	593	chr1	95909361	95910064	chr1:95909361-95910064	704	+	95824613	95908118	23.7	10.75	2.20465
NM_013528	DGN	593	0	593	chr6	87043618	87043691	chr6:87043618-87043691	74	+	86992839	87042201	177.96	49.41	3.6017
-	NGA	0	593	593	chr8	75961266	75961316	chr8:75961266-75961316	51				17.65	#N/A	transcript not covered
NM_029210	IGE	593	0	593	chr13	96850829	96850948	chr13:96850829-96850948	120	-	96729397	96902532	64.02	0.22	291
NM_008575	DGN	592	0	592	chr1	134884236	134884363	chr1:134884236-134884363	128	-	134886421	134921925	6.23	7.62	0.817585
-	NGA	0	592	592	chr1	155466983	155467055	chr1:155466983-155467055	73				57.38	#N/A	transcript not covered
NM_173006	DGN	592	0	592	chr6	5168172	5168330	chr6:5168172-5168330	159	-	5170851	5206233	14.26	88.8	0.160586
NM_009458	ELU	590	2	592	chr11	51802203	51802884	chr11:51802203-51802884	682	-	51798647	51813968	9.37	77.3	0.121216
NM_008471	ISE	591	1	592	chr11	100002999	100003366	chr11:100002999-100003366	368	-	100002125	100007233	38.64	1250.3	0.0309046
ENSMUST00000083431	UGI	591	1	592	chr17	35087963	35088188	chr17:35087963-35088188	226	-	35087896	35087962	31.58	42.69	0.739752
NM_001174054	IGE	0	591	591	chr11	5909998	5910053	chr11:5909998-5910053	56	-	5869668	5965751	250.23	2.92	85.6952
NM_011434	IGE	590	1	591	chr16	90223635	90224301	chr16:90223635-90224301	667	+	90220986	90226569	7.78	322.79	0.0241024
-	NGA	0	591	591	chr17	74220164	74220231	chr17:74220164-74220231	68				99.28	#N/A	transcript not covered
NM_173740	ELD	590	1	591	chrX	16235799	16236107	chrX:16235799-16236107	309	+	16196823	16264938	4.98	499.59	0.00996817
NM_011631	ELD	588	2	590	chr10	86153965	86154374	chr10:86153965-86154374	410	-	86153585	86168189	8.42	323.44	0.0260326
NM_001039170	ELU	584	5	589	chr1	89123183	89124376	chr1:89123183-89124376	1194	+	89110488	89125433	7.94	140.39	0.0565567
NM_013590	IGE	584	5	589	chr10	116728549	116729203	chr10:116728549-116729203	655	-	116724850	116729924	7.21	7043.61	0.00102362
-	NGA	588	0	588	chr3	59236079	59236135	chr3:59236079-59236135	57				17	#N/A	transcript not covered
NM_001082414	UGI	586	1	587	chr3	85888256	85888356	chr3:85888256-85888356	101	+	85888355	85934443	4.79	9.73	0.492292
NM_009178	ELD	585	2	587	chr9	34859299	34859825	chr9:34859299-34859825	527	-	34854163	34924395	10.94	2297.22	0.00476228
-	NGA	2	584	586	chr1	65468342	65468392	chr1:65468342-65468392	51				21.96	#N/A	transcript not covered
NM_008156	IGE	1	585	586	chr13	25079351	25079603	chr13:25079351-25079603	253	+	25035020	25083805	12.85	3.71	3.46361
NM_145519	IGE	584	0	584	chr1	95487983	95488235	chr1:95487983-95488235	253	+	95408680	95518553	6.33	10.52	0.601711
NM_025804	IGE	583	1	584	chr8	125926510	125926762	chr8:125926510-125926762	253	+	125897652	125927712	3.09	41.12	0.0751459
NM_148930	IGE	584	0	584	chr9	107661589	107661906	chr9:107661589-107661906	318	-	107642825	107673333	7.16	77.26	0.0926741
NM_001145953	IGE	584	0	584	chr14	48002696	48003283	chr14:48002696-48003283	588	+	47993534	48005842	5.38	495.98	0.0108472
-	NGA	583	0	583	chr7	3181258	3181311	chr7:3181258-3181311	54				39.48	#N/A	transcript not covered
ENSMUST00000098945	DGI	583	0	583	chr8	8681802	8681883	chr8:8681802-8681883	82	-	8681882	8690317	3.76	4.37	0.860412
-	NGA	0	582	582	chr1	4679169	4679227	chr1:4679169-4679227	59				7.76	#N/A	transcript not covered
NM_183355	DGI	581	1	582	chr1	170083674	170084000	chr1:170083674-170084000	327	-	170083999	170362389	53.32	13.82	3.85818
NM_010074	IGE	581	1	582	chr2	62183519	62183856	chr2:62183519-62183856	338	-	62168129	62250288	4.22	410.8	0.0102726
NM_173023	IGE	581	0	581	chr12	102833490	102833556	chr12:102833490-102833556	67	+	102642882	102864219	99.3	0	transcript not covered
NR_028309	IGE	579	2	581	chr13	34011624	34012217	chr13:34011624-34012217	594	-	34009786	34094618	4.55	577.98	0.00787224
NM_144530	IGE	579	0	579	chr1	135550959	135551100	chr1:135550959-135551100	142	-	135516447	135557957	3.27	69.05	0.047357
NM_013806	IGE	576	3	579	chr19	43862275	43863078	chr19:43862275-43863078	804	+	43856797	43912708	7.58	23.1	0.328139
ENSMUST00000102641	DGN	578	0	578	chr4	122988164	122988780	chr4:122988164-122988780	617	-	122989887	123020046	5.68	3.84	1.47917
NM_028478	ELU	576	2	578	chr5	91033391	91034099	chr5:91033391-91034099	709	-	91032101	91069513	6.28	71.75	0.0875261
NM_001033879	ELD	572	4	576	chr13	3929932	3930770	chr13:3929932-3930770	839	+	3923940	3934523	9.6	84.62	0.113448
NM_146050	UGI	575	1	576	chr14	9211278	9211457	chr14:9211278-9211457	180	-	9181461	9211277	38.33	1315.49	0.0291374
NM_015775	ELU	574	2	576	chr16	97788783	97789086	chr16:97788783-97789086	304	-	97786288	97832802	14.7	344.66	0.0426507
NM_013470	ELU	572	3	575	chr5	97256674	97257367	chr5:97256674-97257367	694	+	97222403	97274987	11.38	118.35	0.0961555
NM_028291	ELU	574	1	575	chr5	148357565	148357941	chr5:148357565-148357941	377	+	148242155	148360077	4.97	16.9	0.294083
ENSMUST00000043259	DGN	575	0	575	chr6	141454252	141454421	chr6:141454252-141454421	170	+	141198110	141448902	4.37	4.37	1
NM_148930	IGE	573	2	575	chr9	107660435	107660697	chr9:107660435-107660697	263	-	107642825	107673333	4.41	77.26	0.05708
ENSMUST00000020288	DGN	575	0	575	chr10	60894701	60894794	chr10:60894701-60894794	94	-	60895242	60915521	7.19	8.33	0.863145
NM_183256	DGN	575	0	575	chr15	99558649	99559202	chr15:99558649-99559202	554	+	99556048	99558567	10.69	336.21	0.0317956
-	NGA	574	0	574	chr5	105011448	105011624	chr5:105011448-105011624	177				5.84	#N/A	transcript not covered
NR_015479	ELU	0	574	574	chr7	66565097	66565252	chr7:66565097-66565252	156	-	66563293	66579519	7.88	5.62	1.40214
NR_029656	DGN	573	1	574	chr13	48630894	48631264	chr13:48630894-48631264	371	-	48631380	48631483	7.7	0.75	10.2667
-	NGA	0	573	573	chr1	155467508	155467571	chr1:155467508-155467571	64				102.77	#N/A	transcript not covered
NM_001083957	ELU	573	0	573	chr3	14767560	14767822	chr3:14767560-14767822	263	-	14766213	14778460	53.5	43126.4	0.00124054
NM_001025392	IGE	573	0	573	chr10	20046967	20047416	chr10:20046967-20047416	450	+	20032274	20062307	4.9	46.71	0.104903
NM_025707	DGN	571	2	573	chr12	66040001	66040342	chr12:66040001-66040342	342	-	66043426	66066523	7.7	6.19	1.24394
NR_030719	UGN	572	0	572	chr7	113229454	113229550	chr7:113229454-113229550	97	-	113219244	113222662	3.91	0	transcript not covered
NM_001039520	IGE	572	0	572	chr9	21295632	21295913	chr9:21295632-21295913	282	+	21229388	21311568	3.25	13.41	0.242356
ENSMUST00000159427	UGI	572	0	572	chr13	14102112	14102491	chr13:14102112-14102491	380	-	14097455	14102111	7.2	27.85	0.258528
NR_004051	IGE	571	1	572	chr17	34628533	34628817	chr17:34628533-34628817	285	-	34624350	34634374	6.48	245.61	0.0263833
NM_153178	DGN	570	1	571	chr15	72931562	72931759	chr15:72931562-72931759	198	-	72932054	73015377	3.73	1.59	2.34591
NM_011260	ELU	570	0	570	chr6	78417912	78418260	chr6:78417912-78418260	349	-	78416261	78418868	10.74	10556.4	0.0010174
ENSMUST00000146285	IGE	569	0	569	chr4	126712132	126712456	chr4:126712132-126712456	325	+	126700770	126714257	4.39	32.55	0.134869
NM_028236	DGI	513	55	568	chr7	50904665	50905205	chr7:50904665-50905205	541	+	50890108	50904664	6.31	48.97	0.128854
ENSMUST00000064187	IGE	566	2	568	chr11	98627742	98628103	chr11:98627742-98628103	362	+	98603124	98630320	3.07	10.32	0.297481
ENSMUST00000066628	UGN	568	0	568	chr18	66668272	66668743	chr18:66668272-66668743	472	+	66669580	66671391	10.58	17.29	0.611914
NM_145519	IGE	564	3	567	chr1	95485310	95485642	chr1:95485310-95485642	333	+	95408680	95518553	5.63	10.52	0.535171
ENSMUST00000099155	DGI	556	11	567	chr13	115881196	115881770	chr13:115881196-115881770	575	+	115879708	115881195	5.77	5.59	1.0322
NM_176917	DGN	566	1	567	chr17	95123022	95123647	chr17:95123022-95123647	626	-	95126419	95149232	7.19	5.54	1.29783
ENSMUST00000025468	DGN	0	567	567	chr18	61452847	61453212	chr18:61452847-61453212	366	+	61380135	61449578	6.54	0.28	23.3571
NM_013641	IGE	0	565	565	chr8	86191324	86191514	chr8:86191324-86191514	191	+	86190538	86194002	4.48	1.63	2.74847
NM_172806	DGN	563	2	565	chr12	104021989	104022240	chr12:104021989-104022240	252	-	104022857	104116616	5.35	3.02	1.77152
NM_177912	IGE	565	0	565	chr15	63676474	63676542	chr15:63676474-63676542	69	-	63655900	63676731	39.25	182.05	0.2156
NM_001174054	IGE	0	561	561	chr11	5909711	5909771	chr11:5909711-5909771	61	-	5869668	5965751	185.44	2.92	63.5068
ENSMUST00000064254	DGN	561	0	561	chr15	102361888	102362244	chr15:102361888-102362244	357	-	102364055	102455519	3.65	3.16	1.15506
NM_007670	DGN	558	2	560	chr4	88951178	88951488	chr4:88951178-88951488	311	-	88952197	88956941	5.92	45.15	0.131118
-	NGA	1	559	560	chr7	69896390	69896451	chr7:69896390-69896451	62				99.82	#N/A	transcript not covered
NM_029116	IGE	2	557	559	chr8	15024437	15025463	chr8:15024437-15025463	1027	+	15011024	15033332	5.76	20.51	0.280839
ENSMUST00000132098	DGI	557	2	559	chr11	84647151	84647638	chr11:84647151-84647638	488	-	84647637	84649970	7.85	98	0.080102
-	NGA	0	558	558	chr1	4679062	4679119	chr1:4679062-4679119	58				7.71	#N/A	transcript not covered
NM_011952	ELU	557	1	558	chr7	133905832	133906549	chr7:133905832-133906549	718	+	133903139	133909330	6.26	88.07	0.0710798
-	NGA	558	0	558	chr12	14936753	14936840	chr12:14936753-14936840	88				21	#N/A	transcript not covered
-	NGA	558	0	558	chr12	31703046	31703098	chr12:31703046-31703098	53				62.66	#N/A	transcript not covered
-	NGA	557	0	557	chr6	40795723	40795865	chr6:40795723-40795865	143				4.49	#N/A	transcript not covered
NM_025279	IGE	555	1	556	chr13	58498435	58498800	chr13:58498435-58498800	366	-	58493311	58503877	3.9	75.4	0.0517241
NM_178665	IGE	555	1	556	chr16	24529996	24530047	chr16:24529996-24530047	52	+	24393435	24992664	26.96	20.85	1.29305
NM_008772	ELU	555	0	555	chr3	60810382	60810821	chr3:60810382-60810821	440	+	60806716	60812901	3.22	10.98	0.29326
NM_009873	DGN	555	0	555	chr5	3527289	3527997	chr5:3527289-3527997	709	+	3344311	3522225	5.07	2.71	1.87085
NM_001008973	IGE	554	0	554	chr17	65787858	65787918	chr17:65787858-65787918	61	-	65605344	65890122	7.38	0.01	738
ENSMUST00000163030	DGI	553	0	553	chr5	123617446	123617726	chr5:123617446-123617726	281	+	123602626	123617445	43.39	0.37	117.27
NM_009922	UGN	553	0	553	chr9	21897171	21897291	chr9:21897171-21897291	121	+	21903696	21913665	196.45	96.21	2.04189
NM_146050	ELU	549	4	553	chr14	9186448	9187053	chr14:9186448-9187053	606	-	9181461	9211277	15.15	1315.49	0.0115166
ENSMUST00000026092	DGN	551	1	552	chr7	88925171	88925484	chr7:88925171-88925484	314	-	88927067	88934364	53.61	53.02	1.01113
ENSMUST00000106805	UGN	1	551	552	chr7	112520699	112521364	chr7:112520699-112521364	666	+	112523551	112526801	4.53	0.47	9.6383
NR_002860	IGE	552	0	552	chr13	62301420	62301469	chr13:62301420-62301469	50	-	62184506	62397849	211.82	0	transcript not covered
NM_173404	DGN	540	11	551	chr5	99311735	99311886	chr5:99311735-99311886	152	+	99283457	99309979	24.56	10.42	2.35701
ENSMUST00000106428	UGN	550	1	551	chr7	132690892	132690947	chr7:132690892-132690947	56	+	132695784	132715467	25.75	5.15	5
NM_028992	DGN	550	1	551	chr15	63721645	63721753	chr15:63721645-63721753	109	-	63722819	63743852	66.94	521.87	0.128269
NM_172827	DGN	551	0	551	chr17	17661596	17661788	chr17:17661596-17661788	193	-	17664686	17761453	4.23	2.61	1.62069
-	NGA	0	550	550	chr17	74219868	74219957	chr17:74219868-74219957	90				205.74	#N/A	transcript not covered
NM_009509	IGE	545	4	549	chr1	74470919	74471898	chr1:74470919-74471898	980	+	74455957	74482134	4.12	595.9	0.00691391
-	NGA	549	0	549	chr5	32723007	32723072	chr5:32723007-32723072	66				179.44	#N/A	transcript not covered
NM_178760	DGN	546	2	548	chr2	31072151	31072674	chr2:31072151-31072674	524	+	31007835	31072087	3.14	24.66	0.127332
NM_133891	IGE	548	0	548	chr4	53585396	53585850	chr4:53585396-53585850	455	+	53453284	53635350	8.36	13.67	0.611558
ENSMUST00000109368	UGN	548	0	548	chr15	88810481	88810567	chr15:88810481-88810567	87	-	88786313	88809437	385.09	0.02	19254.5
NM_007619	DGN	546	1	547	chr9	43954790	43954959	chr9:43954790-43954959	170	-	43957344	44042129	7.44	2.56	2.90625
NM_001033333	DGI	547	0	547	chr10	116212719	116213601	chr10:116212719-116213601	883	-	116213600	116333935	9.32	21.46	0.434296
NM_026681	DGN	546	0	546	chr12	102149869	102150002	chr12:102149869-102150002	134	-	102150909	102267193	9.9	1.16	8.53448
NM_007453	ELU	542	3	545	chr1	163171981	163173224	chr1:163171981-163173224	1244	-	163170242	163181297	23.76	3311.93	0.00717406
ENSMUST00000102641	DGN	540	4	544	chr4	122986926	122987836	chr4:122986926-122987836	911	-	122989887	123020046	8.32	3.84	2.16667
ENSMUST00000098689	UGN	544	0	544	chr9	57331313	57331374	chr9:57331313-57331374	62	+	57331719	57332392	69.48	1.17	59.3846
NM_026298	ELU	534	9	543	chr5	31556835	31556994	chr5:31556835-31556994	160	-	31555651	31593487	31.53	11.02	2.86116
NM_001167967	IGE	539	4	543	chr8	11622376	11623236	chr8:11622376-11623236	861	-	11614148	11635754	8.53	8.11	1.05179
NM_027837	DGN	543	0	543	chr8	77421000	77421495	chr8:77421000-77421495	496	+	77397072	77417405	10.56	217.6	0.0485294
NM_011916	DGN	542	1	543	chr9	95954053	95954352	chr9:95954053-95954352	300	+	95855178	95953448	4.22	4.51	0.935698
ENSMUST00000124052	UGN	542	1	543	chr13	21262135	21262681	chr13:21262135-21262681	547	+	21271313	21272285	11.2	0	transcript not covered
NM_139304	DGN	539	3	542	chr3	90164951	90165189	chr3:90164951-90165189	239	+	90145575	90162042	24.4	2.58	9.45736
NM_022411	ISE	539	3	542	chr11	78212696	78213586	chr11:78212696-78213586	891	-	78210777	78235687	9.15	444.2	0.0205988
NM_011365	IGE	542	0	542	chr12	4684142	4684351	chr12:4684142-4684351	210	+	4599813	4720758	4.76	6.72	0.708333
-	NGA	542	0	542	chr14	81770372	81770422	chr14:81770372-81770422	51				101.94	#N/A	transcript not covered
-	NGA	541	0	541	chr2	15901230	15901403	chr2:15901230-15901403	174				15.19	#N/A	transcript not covered
ENSMUST00000107101	DGI	540	1	541	chr4	94303041	94303344	chr4:94303041-94303344	304	-	94303343	94316807	15.23	75.79	0.20095
-	NGA	541	0	541	chr14	24889299	24889374	chr14:24889299-24889374	76				33.57	#N/A	transcript not covered
ENSMUST00000027271	DGN	540	0	540	chr1	52842860	52843325	chr1:52842860-52843325	466	-	52846256	52874532	8.44	14.63	0.576897
NM_134206	UGN	0	540	540	chr7	12430857	12430927	chr7:12430857-12430927	71	+	12432123	12433038	70.14	0	transcript not covered
NM_134005	DGN	540	0	540	chr10	24492809	24492990	chr10:24492809-24492990	182	-	24493619	24556001	15.07	268.4	0.0561475
NM_009278	IGE	539	0	539	chr2	69700343	69700776	chr2:69700343-69700776	434	+	69699618	69709903	5.24	105.36	0.0497342
NM_024214	DGN	538	1	539	chr8	129455989	129456465	chr8:129455989-129456465	477	-	129458449	129469730	3.37	9.81	0.343527
NM_027239	ELU	539	0	539	chr11	58234774	58235183	chr11:58234774-58235183	410	+	58234612	58239525	20.15	6461.54	0.00311845
ENSMUST00000146285	IGE	538	0	538	chr4	126709900	126710034	chr4:126709900-126710034	135	+	126700770	126714257	4.6	32.55	0.141321
NM_009873	DGN	538	0	538	chr5	3525383	3525849	chr5:3525383-3525849	467	+	3344311	3522225	5.7	2.71	2.10332
NM_028110	IGE	537	0	537	chr3	106296128	106296806	chr3:106296128-106296806	679	+	106288967	106303960	4.72	47.28	0.0998308
NR_030719	UGN	537	0	537	chr7	113227017	113227080	chr7:113227017-113227080	64	-	113219244	113222662	12.41	0	transcript not covered
-	NGA	537	0	537	chr13	8128301	8128357	chr13:8128301-8128357	57				11.32	#N/A	transcript not covered
NM_011690	UGN	3	534	537	chr17	35136681	35137268	chr17:35136681-35137268	588	+	35137851	35153274	52.07	2.35	22.1574
NM_020276	DGN	18	518	536	chr2	24920289	24920917	chr2:24920289-24920917	629	+	24909898	24918401	12.23	6.14	1.99186
NM_008604	DGN	536	0	536	chr3	63188591	63188904	chr3:63188591-63188904	314	+	63099793	63186153	4.25	184.42	0.0230452
NM_178683	UGN	0	536	536	chr13	109100789	109100855	chr13:109100789-109100855	67	+	109106530	109179751	79.27	1.51	52.4967
ENSMUST00000100632	UGN	536	0	536	chr15	62812371	62812425	chr15:62812371-62812425	55	+	62812478	62813372	27.38	19.37	1.41353
ENSMUST00000104178	UGN	0	535	535	chr3	69767239	69767294	chr3:69767239-69767294	56	-	69766236	69766367	4.86	0	transcript not covered
NM_011631	ELU	509	25	534	chr10	86156259	86156627	chr10:86156259-86156627	369	-	86153585	86168189	8.6	323.44	0.0265892
-	NGA	0	534	534	chr14	41107607	41107658	chr14:41107607-41107658	52				30.06	#N/A	transcript not covered
NM_146077	DGI	531	3	534	chr17	37047163	37047565	chr17:37047163-37047565	403	+	37035074	37047162	6.39	61.54	0.103835
NM_025300	DGN	0	533	533	chr1	4761750	4761817	chr1:4761750-4761817	68	-	4763278	4775807	41.79	33.94	1.23129
NM_007619	DGN	532	1	533	chr9	43955735	43955868	chr9:43955735-43955868	134	-	43957344	44042129	4.04	2.56	1.57812
-	NGA	0	533	533	chr14	19377595	19377645	chr14:19377595-19377645	51				9.43	#N/A	transcript not covered
-	NGA	0	533	533	chr17	78073920	78073982	chr17:78073920-78073982	63				23.97	#N/A	transcript not covered
NM_027339	ELU	530	2	532	chr11	58195403	58195787	chr11:58195403-58195787	385	+	58192533	58204043	62.36	20777.8	0.00300128
NM_010610	IGE	530	2	532	chr14	24126840	24127315	chr14:24126840-24127315	476	-	24117982	24823427	5.51	1.14	4.83333
NM_172821	IGE	532	0	532	chr16	21896742	21896824	chr16:21896742-21896824	83	+	21892041	21931950	152.51	6.96	21.9124
NM_009425	DGN	523	8	531	chr3	27238744	27239442	chr3:27238744-27239442	699	+	27215998	27238587	6.5	19.08	0.340671
NM_001110201	IGE	17	514	531	chr7	30024548	30025207	chr7:30024548-30025207	660	+	30023341	30032551	9.97	26.92	0.370357
NM_001103166	ELU	530	0	530	chr15	102319609	102320183	chr15:102319609-102320183	575	+	102301062	102330490	9.89	46.63	0.212095
NM_001039512	IGE	506	23	529	chr1	153204593	153204873	chr1:153204593-153204873	281	+	153191627	153211575	3.01	137.77	0.021848
NM_009747	DGI	520	9	529	chr12	106831282	106832348	chr12:106831282-106832348	1067	+	106801381	106831281	3.6	2.24	1.60714
ENSMUST00000110659	DGN	526	3	529	chr15	6614502	6615029	chr15:6614502-6615029	528	+	6529870	6613321	5.53	10.47	0.528176
-	NGA	0	529	529	chr18	90481186	90481292	chr18:90481186-90481292	107				65.04	#N/A	transcript not covered
NM_010610	IGE	528	0	528	chr14	24127321	24127533	chr14:24127321-24127533	213	-	24117982	24823427	3.21	1.14	2.81579
ENSMUST00000103243	UGN	6	522	528	chrM	16233	16300	chrM:16233-16300	68	-	16114	16209	2.87372e+07	259.12	110903
-	NGA	0	527	527	chr8	115462359	115462416	chr8:115462359-115462416	58				131.81	#N/A	transcript not covered
NM_008618	ELD	522	5	527	chr11	21463191	21464044	chr11:21463191-21464044	854	-	21456694	21471937	8.99	1640.91	0.00547867
NM_001166629	DGN	3	524	527	chr17	6308101	6308267	chr17:6308101-6308267	167	-	6310544	6317474	55.3	14.58	3.79287
NM_133971	ELU	523	3	526	chr8	11612948	11613835	chr8:11612948-11613835	888	-	11611582	11635754	10.15	35.23	0.288107
ENSMUST00000155971	ELU	4	522	526	chr18	61806144	61806858	chr18:61806144-61806858	715	+	61799306	61807114	21.45	27.06	0.792683
NM_133678	DGI	0	526	526	chr19	6115901	6116004	chr19:6115901-6116004	104	-	6116003	6118586	106.52	7.19	14.815
ENSMUST00000064091	DGN	524	1	525	chr1	121550369	121550746	chr1:121550369-121550746	378	-	121554668	121733648	4.58	0.53	8.64151
NM_028993	DGN	525	0	525	chr8	72539247	72539612	chr8:72539247-72539612	366	-	72540021	72566633	4.63	18.74	0.247065
ENSMUST00000099474	UGN	524	1	525	chr13	56700733	56701926	chr13:56700733-56701926	1194	+	56702779	56703924	7.63	1.22	6.2541
NM_133857	DGN	524	0	524	chr3	122635012	122635127	chr3:122635012-122635127	116	-	122636518	122687365	6.96	11.5	0.605217
NM_022985	ELU	524	0	524	chr7	91766474	91766864	chr7:91766474-91766864	391	-	91763563	91827861	5.9	114.82	0.0513848
NM_028398	IGE	3	521	524	chr11	51412384	51412676	chr11:51412384-51412676	293	+	51398258	51416771	3.01	23.54	0.127867
NR_015554	IGE	523	0	523	chr5	23206931	23207078	chr5:23206931-23207078	148	-	23198084	23218484	21.21	0	transcript not covered
NM_027360	UGI	523	0	523	chr12	113205189	113205259	chr12:113205189-113205259	71	-	113199586	113205188	23.73	1728.55	0.0137283
NM_025341	IGE	523	0	523	chr14	8849055	8849248	chr14:8849055-8849248	194	+	8835415	8889069	32.05	98.8	0.324393
ENSMUST00000121449	DGI	522	0	522	chr5	138337549	138337980	chr5:138337549-138337980	432	-	138337979	138338187	14.47	18.74	0.772145
NM_001081177	DGN	522	0	522	chr14	65428261	65428461	chr14:65428261-65428461	201	+	65271367	65425133	10.22	1.97	5.18782
NM_009833	DGN	521	1	522	chr15	98371712	98371895	chr15:98371712-98371895	184	-	98373641	98398067	4.85	18.61	0.260613
ENSMUST00000023396	DGI	514	8	522	chr16	8657625	8658549	chr16:8657625-8658549	925	+	8637766	8657624	8.12	403.52	0.0201229
NM_008256	IGE	520	1	521	chr3	98111744	98112453	chr3:98111744-98112453	710	+	98084353	98114661	15.34	608.22	0.0252211
NM_024214	DGI	521	0	521	chr8	129458048	129458450	chr8:129458048-129458450	403	-	129458449	129469730	8.29	9.81	0.845056
ENSMUST00000046859	DGN	518	2	520	chr12	100432657	100433031	chr12:100432657-100433031	375	-	100433212	100632007	47.12	29.93	1.57434
NM_001081663	UGN	519	1	520	chr17	34686172	34686286	chr17:34686172-34686286	115	-	34669821	34684585	24.42	62.79	0.388915
NM_026251	IGE	6	513	519	chr2	121980525	121981632	chr2:121980525-121981632	1108	-	121945843	122011925	7.09	0.01	709
NM_178899	IGE	519	0	519	chr6	3414975	3415402	chr6:3414975-3415402	428	-	3407088	3444498	5.96	250.79	0.0237649
ENSMUST00000124604	ISE	8	511	519	chr16	13831754	13832203	chr16:13831754-13832203	450	+	13819391	13832644	18.94	60.92	0.3109
NM_053181	ELU	518	1	519	chr16	13836709	13837049	chr16:13836709-13837049	341	-	13835792	13903228	4.71	96.4	0.0488589
ENSMUST00000142810	UGN	1	517	518	chr4	148872590	148873002	chr4:148872590-148873002	413	-	148871484	148872147	5.48	14.18	0.38646
NM_001081468	ELU	513	5	518	chr5	134833767	134834517	chr5:134833767-134834517	751	-	134833530	134932581	20.18	6.07	3.32455
NM_011036	ISE	512	6	518	chr6	78320905	78321194	chr6:78320905-78321194	290	+	78320878	78323460	61.7	18475	0.00333965
NM_173363	ELU	517	1	518	chr12	112779531	112779917	chr12:112779531-112779917	387	+	112776311	112784964	10.36	86.78	0.119382
NR_004441	IGE	1	516	517	chr7	48924390	48924439	chr7:48924390-48924439	50	+	48923383	48982563	4.2	0	transcript not covered
NM_172402	DGN	512	4	516	chr15	38923889	38925010	chr15:38923889-38925010	1122	-	38925736	38944262	6.37	5.39	1.18182
-	NGA	0	516	516	chr19	11092380	11092565	chr19:11092380-11092565	186				6.82	#N/A	transcript not covered
NM_030207	ELD	62	453	515	chr11	3059679	3059988	chr11:3059679-3059988	310	-	3031852	3093466	3.94	6.91	0.570188
ENSMUST00000137537	UGI	508	6	514	chr17	71325307	71326136	chr17:71325307-71326136	830	-	71323610	71325306	19.8	559.93	0.0353616
NM_145519	IGE	512	1	513	chr1	95484140	95484374	chr1:95484140-95484374	235	+	95408680	95518553	5.76	10.52	0.547529
-	NGA	513	0	513	chr2	15719253	15719419	chr2:15719253-15719419	167				12.25	#N/A	transcript not covered
NM_028814	IGE	512	1	513	chr3	88508267	88509201	chr3:88508267-88509201	935	+	88489715	88516855	9.19	21.21	0.433286
NM_011633	IGE	512	0	512	chr1	193898265	193898361	chr1:193898265-193898361	97	-	193821087	193916445	200.89	1.75	114.794
NM_172685	UGN	7	505	512	chr3	108923641	108924159	chr3:108923641-108924159	519	+	108926066	108971327	7.21	68.43	0.105363
NM_010748	DGN	509	3	512	chr13	13869910	13870743	chr13:13869910-13870743	834	+	13682675	13869707	5.96	0.6	9.93333
NM_146034	UGN	511	0	511	chr12	60220664	60220798	chr12:60220664-60220798	135	+	60230732	60291207	28.12	45.35	0.620066
ENSMUST00000158270	DGN	511	0	511	chr15	71625272	71625335	chr15:71625272-71625335	64	+	71624617	71624795	61.92	0	transcript not covered
NM_001159907	DGN	465	45	510	chr8	128949687	128950239	chr8:128949687-128950239	553	-	128950551	128998965	4.65	0.61	7.62295
NM_011295	ELD	510	0	510	chr10	23506388	23506570	chr10:23506388-23506570	183	-	23504988	23507015	11.58	0.97	11.9381
ENSMUST00000161074	DGN	509	0	509	chr10	30324344	30324773	chr10:30324344-30324773	430	-	30327946	30338285	6.26	86.41	0.0724453
ENSMUST00000101041	DGI	509	0	509	chr12	111689009	111689125	chr12:111689009-111689125	117	+	111688716	111689008	17.69	16.99	1.0412
NM_027585	IGE	0	508	508	chr2	156173666	156173733	chr2:156173666-156173733	68	+	156138208	156201374	105.81	1.58	66.9684
NM_146083	ELD	506	2	508	chr17	80602554	80603462	chr17:80602554-80603462	909	-	80599423	80606645	6.01	132.65	0.0453072
NM_019771	ELU	504	3	507	chr2	143767138	143767863	chr2:143767138-143767863	726	+	143741066	143769060	10.25	1570.95	0.00652471
-	NGA	0	507	507	chr5	21978718	21978773	chr5:21978718-21978773	56				12.77	#N/A	transcript not covered
NM_178760	DGN	504	2	506	chr2	31073332	31074031	chr2:31073332-31074031	700	+	31007835	31072087	7.15	24.66	0.289943
ENSMUST00000041362	DGN	506	0	506	chr2	131075161	131075635	chr2:131075161-131075635	475	+	131059802	131073761	3.31	58.86	0.0562351
ENSMUST00000039475	DGN	505	1	506	chr6	127623343	127623512	chr6:127623343-127623512	170	+	127591315	127615176	3.35	3.37	0.994065
-	NGA	0	506	506	chr14	19377254	19377312	chr14:19377254-19377312	59				15.95	#N/A	transcript not covered
NM_001083957	IGE	505	0	505	chr3	14771525	14771610	chr3:14771525-14771610	86	-	14766213	14778460	9.01	43126.4	0.000208921
NM_001037877	ELU	505	0	505	chr8	125926980	125927047	chr8:125926980-125927047	68	+	125897734	125928073	5.6	37.27	0.150255
NM_029478	ELU	475	30	505	chr11	86398954	86399548	chr11:86398954-86399548	595	-	86397366	86497324	28.59	360.29	0.0793527
NM_001083957	IGE	503	1	504	chr3	14774429	14774610	chr3:14774429-14774610	182	-	14766213	14778460	6.79	43126.4	0.000157444
-	NGA	0	504	504	chr9	54673069	54673129	chr9:54673069-54673129	61				19.92	#N/A	transcript not covered
NM_011365	IGE	503	1	504	chr12	4685894	4686308	chr12:4685894-4686308	415	+	4599813	4720758	12.33	6.72	1.83482
NM_023478	DGN	504	0	504	chr15	84859686	84860220	chr15:84859686-84860220	535	+	84847570	84852990	8.27	2.76	2.99638
ENSMUST00000103504	UGI	502	1	503	chr12	115921277	115921330	chr12:115921277-115921330	54	-	115920884	115921276	18.56	46.56	0.398625
-	NGA	503	0	503	chr14	24889151	24889208	chr14:24889151-24889208	58				20.43	#N/A	transcript not covered
ENSMUST00000064254	DGN	503	0	503	chr15	102362809	102363122	chr15:102362809-102363122	314	-	102364055	102455519	3.72	3.16	1.17722
ENSMUST00000051065	DGN	502	0	502	chr6	59296289	59296574	chr6:59296289-59296574	286	-	59298189	59376288	7.56	5.43	1.39227
-	NGA	0	502	502	chr9	54672858	54672943	chr9:54672858-54672943	86				21.5	#N/A	transcript not covered
NM_024214	DGN	501	0	501	chr8	129456473	129456810	chr8:129456473-129456810	338	-	129458449	129469730	5.64	9.81	0.574924
-	NGA	498	3	501	chr17	16984806	16984888	chr17:16984806-16984888	83				19.37	#N/A	transcript not covered
NM_008769	DGN	501	0	501	chrX	9902922	9902984	chrX:9902922-9902984	63	+	9829484	9898150	3.21	91.83	0.0349559
NM_011445	DGI	498	1	499	chr7	122614392	122614858	chr7:122614392-122614858	467	-	122614857	123138600	14.94	8.18	1.82641
-	NGA	0	499	499	chr13	51300808	51300866	chr13:51300808-51300866	59				32.78	#N/A	transcript not covered
ENSMUST00000061295	DGN	499	0	499	chr15	98936593	98936736	chr15:98936593-98936736	144	+	98929842	98935168	18.26	165.69	0.110206
NM_001033445	DGN	497	2	499	chr18	21283757	21284238	chr18:21283757-21284238	482	-	21285842	21458640	4.99	3.13	1.59425
NM_013806	DGI	492	7	499	chr19	43912709	43912867	chr19:43912709-43912867	159	+	43856797	43912708	15.31	23.1	0.662771
NM_001033199	DGN	498	0	498	chr3	144572439	144572568	chr3:144572439-144572568	130	-	144573884	144595493	48.65	557.96	0.0871926
NM_144527	IGE	0	498	498	chr4	133717973	133718041	chr4:133717973-133718041	69	-	133685772	133743000	81.51	8.77	9.29418
ENSMUST00000157797	DGN	497	1	498	chr5	80067201	80067314	chr5:80067201-80067314	114	-	80067839	80068134	314.09	0	transcript not covered
NM_001077267	IGE	496	2	498	chr5	100390414	100390747	chr5:100390414-100390747	334	-	100384954	100407957	4.54	14.89	0.304903
ENSMUST00000136013	UGI	484	14	498	chr11	66854030	66854767	chr11:66854030-66854767	738	-	66851770	66854029	10.51	86.76	0.121139
NM_001081020	IGE	0	498	498	chr13	105221175	105221235	chr13:105221175-105221235	61	+	105077952	105284843	7.64	0.28	27.2857
ENSMUST00000157354	DGN	498	0	498	chr16	23050492	23050590	chr16:23050492-23050590	99	+	23047031	23047137	475.67	0	transcript not covered
NR_004051	IGE	497	1	498	chr17	34627909	34628326	chr17:34627909-34628326	418	-	34624350	34634374	5.09	245.61	0.0207239
-	NGA	0	497	497	chr1	155467159	155467223	chr1:155467159-155467223	65				126.45	#N/A	transcript not covered
NM_134469	IGE	495	2	497	chr3	88905080	88905542	chr3:88905080-88905542	463	-	88897509	88905867	4.56	35.79	0.12741
ENSMUST00000098638	IGE	2	495	497	chr7	28605992	28606566	chr7:28605992-28606566	575	-	28549287	28734835	6.19	0.84	7.36905
NM_023566	ELU	495	2	497	chr7	148936570	148937253	chr7:148936570-148937253	684	+	148876260	148940598	8.86	515.64	0.0171825
NM_026444	ISE	494	3	497	chr10	127795590	127796226	chr10:127795590-127796226	637	+	127774887	127799535	6.32	482.26	0.013105
NR_003282	ELD	11	486	497	chr11	78210279	78210589	chr11:78210279-78210589	311	+	78207986	78219159	20.18	83.51	0.241648
NM_007723	IGE	496	0	496	chr5	73018408	73018472	chr5:73018408-73018472	65	-	72994935	73033991	56.02	0.11	509.273
NM_011036	ELU	495	0	495	chr6	78322262	78322806	chr6:78322262-78322806	545	+	78320878	78323460	42.18	18475	0.00228309
ENSMUST00000079090	DGN	495	0	495	chr8	76273489	76273554	chr8:76273489-76273554	66	-	76274199	76274682	24.55	37.05	0.662618
-	NGA	1	494	495	chr9	8153757	8153866	chr9:8153757-8153866	110				7.23	#N/A	transcript not covered
NM_025463	DGN	493	2	495	chr19	8965614	8966402	chr19:8965614-8966402	789	+	8963392	8965230	21.57	221.85	0.0972279
NM_007723	IGE	493	1	494	chr5	73018691	73018792	chr5:73018691-73018792	102	-	72994935	73033991	65.89	0.11	599
-	NGA	0	494	494	chr14	46177512	46177567	chr14:46177512-46177567	56				40.75	#N/A	transcript not covered
NM_028998	DGN	494	0	494	chr17	66901757	66901913	chr17:66901757-66901913	157	-	66904591	66943962	8.89	80.23	0.110806
-	NGA	0	493	493	chr5	44797683	44797747	chr5:44797683-44797747	65				112.45	#N/A	transcript not covered
NM_016771	DGI	493	0	493	chr5	87983011	87983675	chr5:87983011-87983675	665	-	87983674	87998031	27.26	653.03	0.0417439
ENSMUST00000043259	DGN	492	1	493	chr6	141452706	141453229	chr6:141452706-141453229	524	+	141198110	141448902	8.03	4.37	1.83753
-	NGA	1	492	493	chr7	82913922	82914283	chr7:82913922-82914283	362				15.89	#N/A	transcript not covered
NM_174987	DGI	49	444	493	chr8	128949336	128949584	chr8:128949336-128949584	249	+	128946400	128949335	3.74	35.83	0.104382
NM_008608	DGN	491	2	493	chr14	55060808	55061044	chr14:55060808-55061044	237	+	55050440	55060095	3.17	7.02	0.451567
-	NGA	2	491	493	chr16	45509358	45510626	chr16:45509358-45510626	1269				10.61	#N/A	transcript not covered
NM_008842	DGN	492	1	493	chr17	29632576	29632663	chr17:29632576-29632663	88	+	29627989	29632404	18.7	1.37	13.6496
NM_001159612	DGN	0	492	492	chr2	120428227	120428748	chr2:120428227-120428748	522	-	120429973	120435094	11.29	38.49	0.293323
NR_028405	DGN	491	1	492	chr13	4249678	4249842	chr13:4249678-4249842	165	+	4247980	4249023	4.1	25.06	0.163607
NM_019774	ELU	485	7	492	chr17	32449319	32450482	chr17:32449319-32450482	1164	-	32440620	32458098	5.68	21.42	0.265173
NM_001085529	DGI	490	1	491	chr4	149542592	149542996	chr4:149542592-149542996	405	+	149523080	149542591	32.04	30.4	1.05395
NM_001163314	DGI	489	1	490	chr1	54537247	54537550	chr1:54537247-54537550	304	-	54537549	54614526	3.42	1.95	1.75385
NM_021605	DGN	487	3	490	chr1	140380407	140380706	chr1:140380407-140380706	300	-	140381290	140516273	12.35	16.81	0.734682
NM_029639	DGN	489	1	490	chr9	50315888	50316107	chr9:50315888-50316107	220	+	50302629	50313744	4.16	188.58	0.0220596
-	NGA	490	0	490	chr13	97146961	97147016	chr13:97146961-97147016	56				6.68	#N/A	transcript not covered
NM_013762	ISE	488	2	490	chr15	79911462	79912045	chr15:79911462-79912045	584	-	79908210	79913836	15.7	20.61	0.761766
ENSMUST00000092094	DGN	490	0	490	chr19	61260543	61261174	chr19:61260543-61261174	632	+	61259792	61259858	6.72	4.75	1.41474
NM_001163314	DGN	489	0	489	chr1	54536635	54536865	chr1:54536635-54536865	231	-	54537549	54614526	5.61	1.95	2.87692
-	NGA	0	489	489	chr5	34649623	34649688	chr5:34649623-34649688	66				101.53	#N/A	transcript not covered
NM_145364	IGE	486	3	489	chr6	37491724	37491781	chr6:37491724-37491781	58	+	37480172	37518815	195.72	0.01	19572
NM_008715	IGE	489	0	489	chr14	63311082	63311730	chr14:63311082-63311730	649	-	63295164	63379949	9.59	2.47	3.88259
NM_018816	DGN	2	487	489	chr17	35265288	35265807	chr17:35265288-35265807	520	-	35265941	35268697	52.59	0.49	107.327
NM_146087	IGE	488	1	489	chr18	61740665	61741210	chr18:61740665-61741210	546	+	61715235	61747953	3.41	78.54	0.0434174
NM_022430	IGE	489	0	489	chr19	11149453	11149856	chr19:11149453-11149856	404	-	11141960	11155593	14.97	1713.77	0.00873513
NM_021310	DGN	487	1	488	chr13	94200074	94200357	chr13:94200074-94200357	284	-	94204156	94269644	14.43	0.6	24.05
-	NGA	488	0	488	chr15	5414514	5414563	chr15:5414514-5414563	50				112.62	#N/A	transcript not covered
NM_177580	IGE	487	1	488	chr15	79097161	79097720	chr15:79097161-79097720	560	-	79088624	79115939	3.06	7.45	0.410738
NM_026081	IGE	488	0	488	chrX	132300242	132300468	chrX:132300242-132300468	227	+	132277230	132338007	6.91	4.37	1.58124
NM_177646	IGE	485	2	487	chr1	89805689	89805954	chr1:89805689-89805954	266	+	89749861	89841064	10.31	41.72	0.247124
ENSMUST00000064187	IGE	484	3	487	chr11	98628722	98629005	chr11:98628722-98629005	284	+	98603124	98630320	4.07	10.32	0.39438
-	NGA	486	0	486	chr2	16139461	16139548	chr2:16139461-16139548	88				28.23	#N/A	transcript not covered
NM_011797	IGE	0	486	486	chr3	95702229	95702580	chr3:95702229-95702580	352	-	95701722	95708562	16.23	8	2.02875
ENSMUST00000043259	DGN	484	2	486	chr6	141453562	141454091	chr6:141453562-141454091	530	+	141198110	141448902	7.01	4.37	1.60412
ENSMUST00000002855	DGI	486	0	486	chr7	53139102	53139682	chr7:53139102-53139682	581	+	53128141	53139101	6.63	103.39	0.0641261
ENSMUST00000074157	DGN	477	8	485	chr18	74932382	74932824	chr18:74932382-74932824	443	+	74602190	74931147	5.19	67.05	0.0774049
NM_010833	IGE	485	0	485	chrX	93344206	93344266	chrX:93344206-93344266	61	+	93291383	93363892	57.66	30.69	1.87879
NM_010472	DGN	481	3	484	chr1	82895380	82895718	chr1:82895380-82895718	339	+	82836057	82892850	3.97	8.93	0.444569
NM_028478	ELD	480	4	484	chr5	91034580	91035441	chr5:91034580-91035441	862	-	91032101	91069513	6.55	71.75	0.0912892
NM_011526	ELU	12	472	484	chr9	45739857	45740294	chr9:45739857-45740294	438	-	45737710	45744141	5.95	535.07	0.01112
NM_011665	IGE	482	2	484	chr17	25403687	25404172	chr17:25403687-25404172	486	-	25397455	25411255	3.36	4.43	0.758465
NM_001174154	IGE	0	484	484	chr18	37812110	37812235	chr18:37812110-37812235	126	+	37112394	37999854	78.03	2.07	37.6957
NM_146091	DGI	481	3	484	chr19	7613100	7613405	chr19:7613100-7613405	306	+	7568927	7613099	11.66	5.96	1.95638
NM_133242	IGE	482	1	483	chr2	155976675	155977112	chr2:155976675-155977112	438	-	155972974	156005976	3.84	118.26	0.0324708
ENSMUST00000016401	UGN	469	14	483	chr2	174302283	174303050	chr2:174302283-174303050	768	-	174290567	174298582	13.07	325.97	0.0400957
NM_080451	IGE	483	0	483	chr3	122810963	122811435	chr3:122810963-122811435	473	-	122779436	122939067	5.74	9.68	0.592975
ENSMUST00000122530	DGN	0	483	483	chr4	49493464	49493607	chr4:49493464-49493607	144	+	49487178	49487282	9.24	0.61	15.1475
NR_030719	UGN	483	0	483	chr7	113226284	113226343	chr7:113226284-113226343	60	-	113219244	113222662	8.08	0	transcript not covered
ENSMUST00000142751	IGE	0	483	483	chr11	118311984	118312855	chr11:118311984-118312855	872	-	118305513	118316309	6.27	1.74	3.60345
ENSMUST00000155971	IGE	10	473	483	chr18	61805526	61806138	chr18:61805526-61806138	613	+	61799306	61807114	38.59	27.06	1.42609
NR_001579	DGN	482	0	482	chr3	96211480	96211540	chr3:96211480-96211540	61	-	96218359	96218756	55.59	0	transcript not covered
NM_020560	UGI	11	471	482	chr8	23520922	23521812	chr8:23520922-23521812	891	+	23521811	23540137	10.03	137.19	0.0731103
NM_028007	IGE	0	482	482	chr8	88348399	88348450	chr8:88348399-88348450	52	-	88241455	88364848	542.94	22.01	24.6679
NM_029851	IGE	482	0	482	chr9	7042683	7042733	chr9:7042683-7042733	51	-	6928502	7177046	115.31	0.66	174.712
ENSMUST00000116636	UGI	482	0	482	chr18	56559977	56560139	chr18:56559977-56560139	163	+	56560138	56662283	47.89	129.66	0.369351
ENSMUST00000101259	UGN	0	482	482	chrX	125082920	125082986	chrX:125082920-125082986	67	+	125085594	125085909	275.94	0.67	411.851
-	NGA	0	481	481	chr10	21758808	21758978	chr10:21758808-21758978	171				14.36	#N/A	transcript not covered
NM_025514	DGI	479	2	481	chr10	59450194	59450657	chr10:59450194-59450657	464	-	59450656	59465860	9.25	59.97	0.154244
ENSMUST00000103411	DGI	477	4	481	chr12	114494004	114494412	chr12:114494004-114494412	409	-	114494411	114498447	31.3	15170.5	0.00206322
NM_176917	DGN	479	2	481	chr17	95124874	95125232	chr17:95124874-95125232	359	-	95126419	95149232	3.3	5.54	0.595668
NM_001083957	IGE	479	1	480	chr3	14773737	14773920	chr3:14773737-14773920	184	-	14766213	14778460	3.24	43126.4	7.5128e-05
NM_008773	DGN	478	2	480	chr7	108140494	108141185	chr7:108140494-108141185	692	-	108145085	108160505	5.17	3.16	1.63608
NM_172787	DGN	477	3	480	chr10	25994581	25995171	chr10:25994581-25995171	591	-	25995257	26094991	5.39	1.53	3.52288
NM_011365	IGE	479	1	480	chr12	4684367	4684526	chr12:4684367-4684526	160	+	4599813	4720758	3.59	6.72	0.534226
-	NGA	0	479	479	chr1	110894646	110894707	chr1:110894646-110894707	62				117.53	#N/A	transcript not covered
NM_183163	IGE	471	8	479	chr4	123489524	123490424	chr4:123489524-123490424	901	+	123465117	123507147	9.92	22.82	0.434706
NM_022985	IGE	479	0	479	chr7	91767504	91768037	chr7:91767504-91768037	534	-	91763563	91827861	6.11	114.82	0.0532137
-	NGA	0	478	478	chr1	4678184	4678245	chr1:4678184-4678245	62				14.27	#N/A	transcript not covered
NM_016897	DGI	100	378	478	chr14	32992808	32993352	chr14:32992808-32993352	545	-	32993351	33015077	3.51	0.15	23.4
NM_008715	IGE	474	4	478	chr14	63309522	63310476	chr14:63309522-63310476	955	-	63295164	63379949	6.48	2.47	2.62348
-	NGA	0	478	478	chr16	45505793	45506170	chr16:45505793-45506170	378				7.74	#N/A	transcript not covered
ENSMUST00000087867	DGN	477	1	478	chrX	101705450	101705627	chrX:101705450-101705627	178	+	101678156	101702829	4.14	3.75	1.104
-	NGA	477	0	477	chr2	16139629	16139735	chr2:16139629-16139735	107				31.73	#N/A	transcript not covered
NM_001082414	UGN	477	0	477	chr3	85887201	85887274	chr3:85887201-85887274	74	+	85888355	85934443	3.96	9.73	0.406989
NM_009178	IGE	477	0	477	chr9	34858922	34859284	chr9:34858922-34859284	363	-	34854163	34924395	7.05	2297.22	0.00306893
NR_004051	IGE	475	2	477	chr17	34626658	34626930	chr17:34626658-34626930	273	-	34624350	34634374	10.75	245.61	0.0437686
NM_001170970	IGE	0	477	477	chr18	31979684	31979748	chr18:31979684-31979748	65	+	31963710	32001296	122.58	22.51	5.44558
NM_001167967	IGE	473	3	476	chr8	11621591	11622216	chr8:11621591-11622216	626	-	11614148	11635754	8.04	8.11	0.991369
ENSMUST00000074318	DGN	458	18	476	chr9	72307560	72308141	chr9:72307560-72308141	582	-	72308908	72339965	8.42	8.74	0.963387
NM_146050	ELU	476	0	476	chr14	9188029	9188165	chr14:9188029-9188165	137	-	9181461	9211277	16.25	1315.49	0.0123528
ENSMUST00000146285	IGE	474	1	475	chr4	126711894	126712125	chr4:126711894-126712125	232	+	126700770	126714257	4.31	32.55	0.132412
-	NGA	1	474	475	chr9	54673005	54673066	chr9:54673005-54673066	62				10.37	#N/A	transcript not covered
NM_007476	DGI	88	387	475	chr11	59024241	59024914	chr11:59024241-59024914	674	-	59024913	59041769	8.83	144.1	0.0612769
NM_011783	ELD	471	4	475	chr12	36725234	36726566	chr12:36725234-36726566	1333	+	36719511	36730668	17.9	19647.2	0.000911074
-	NGA	0	474	474	chr12	11767542	11767636	chr12:11767542-11767636	95				43.07	#N/A	transcript not covered
ENSMUST00000130659	UGI	473	0	473	chr4	126712492	126712694	chr4:126712492-126712694	203	+	126712693	126714257	3.61	24.01	0.150354
-	NGA	471	2	473	chr6	40741558	40741632	chr6:40741558-40741632	75				74.67	#N/A	transcript not covered
NM_001114322	ELU	473	0	473	chr7	148459005	148459225	chr7:148459005-148459225	221	-	148454983	148462685	6.75	198.97	0.0339247
NM_001033258	DGN	473	0	473	chr10	18302957	18303169	chr10:18302957-18303169	213	-	18307816	18463564	4.06	1.67	2.43114
NM_133185	DGN	2	471	473	chr16	5008009	5008164	chr16:5008009-5008164	156	-	5008821	5013646	167.69	22.83	7.34516
NM_009230	DGN	471	1	472	chr1	158354756	158355183	chr1:158354756-158355183	428	-	158358238	158404459	17.27	14.29	1.20854
NM_007551	DGN	6	466	472	chr9	44318829	44319826	chr9:44318829-44319826	998	-	44319869	44334504	14.43	1.73	8.34104
ENSMUST00000140330	DGI	472	0	472	chr13	54601004	54601066	chr13:54601004-54601066	63	-	54601065	54601450	92.73	10.58	8.76465
ENSMUST00000053955	DGN	470	1	471	chr12	100428371	100428649	chr12:100428371-100428649	279	-	100429466	100429610	26.19	26.22	0.998856
NM_025300	DGN	12	458	470	chr1	4761867	4761934	chr1:4761867-4761934	68	-	4763278	4775807	84.15	33.94	2.47938
NM_001083957	IGE	470	0	470	chr3	14771865	14772086	chr3:14771865-14772086	222	-	14766213	14778460	8.4	43126.4	0.000194776
ENSMUST00000108821	DGN	470	0	470	chr11	58421459	58421512	chr11:58421459-58421512	54	-	58421705	58429577	11.85	277.84	0.0426504
-	NGA	0	469	469	chr1	35026563	35026629	chr1:35026563-35026629	67				102.55	#N/A	transcript not covered
NR_015554	IGE	469	0	469	chr5	23208693	23208788	chr5:23208693-23208788	96	-	23198084	23218484	27.1	0	transcript not covered
NM_027308	DGN	469	0	469	chr7	20521735	20522028	chr7:20521735-20522028	294	-	20522653	20536092	16.75	29.5	0.567797
ENSMUST00000119098	DGN	469	0	469	chr8	19580534	19580595	chr8:19580534-19580595	62	+	19579941	19580532	9.73	3.06	3.17974
NM_172980	IGE	468	0	468	chr2	122281604	122281902	chr2:122281604-122281902	299	+	122252212	122286866	3.6	66.67	0.0539973
ENSMUST00000149185	DGI	466	2	468	chr9	48138694	48139220	chr9:48138694-48139220	527	-	48139219	48148937	6.63	16.8	0.394643
NM_030682	UGN	465	2	467	chr5	65324058	65324446	chr5:65324058-65324446	389	-	65316072	65323938	9.57	23.11	0.414106
ENSMUST00000150275	UGN	4	463	467	chr11	102991682	102992742	chr11:102991682-102992742	1061	+	102993742	102999812	4.65	0.17	27.3529
NM_029508	DGN	466	0	466	chr19	36532220	36532714	chr19:36532220-36532714	495	+	36453556	36530694	5.45	11.03	0.494107
NM_146112	IGE	463	2	465	chr1	89251536	89252112	chr1:89251536-89252112	577	+	89223572	89347385	10.88	13.42	0.81073
NM_139304	DGI	463	2	465	chr3	90162043	90162265	chr3:90162043-90162265	223	+	90145575	90162042	3.85	2.58	1.49225
NM_021353	IGE	463	2	465	chr12	32138991	32139223	chr12:32138991-32139223	233	+	32123165	32158584	12.93	858.65	0.0150585
NM_133242	IGE	464	0	464	chr2	156000744	156000798	chr2:156000744-156000798	55	-	155972974	156005976	3.16	118.26	0.0267208
ENSMUST00000103684	DGN	463	1	464	chr14	54765133	54765623	chr14:54765133-54765623	491	+	54762525	54763993	8.22	7.57	1.08587
NM_026945	IGE	462	1	463	chr3	137993562	137993746	chr3:137993562-137993746	185	+	137976249	137994098	4.78	1078.16	0.00443348
NM_001159963	IGE	460	3	463	chr5	44139091	44139609	chr5:44139091-44139609	519	-	44135856	44173388	3.58	72.15	0.0496188
ENSMUST00000073973	DGI	462	1	463	chrX	160626353	160626532	chrX:160626353-160626532	180	+	160578409	160626352	20.63	1182.23	0.0174501
NM_001167967	IGE	460	2	462	chr8	11619491	11620007	chr8:11619491-11620007	517	-	11614148	11635754	9.61	8.11	1.18496
-	NGA	462	0	462	chr9	63746050	63746106	chr9:63746050-63746106	57				42.79	#N/A	transcript not covered
ENSMUST00000150220	ISE	462	0	462	chr11	66777572	66777658	chr11:66777572-66777658	87	+	66770154	66778015	72.09	195.02	0.369654
NM_145999	DGI	462	0	462	chr17	25975706	25975783	chr17:25975706-25975783	78	-	25975782	25981796	25.46	22.64	1.12456
-	NGA	0	461	461	chr1	17389118	17389231	chr1:17389118-17389231	114				7.73	#N/A	transcript not covered
-	NGA	0	461	461	chr8	30397038	30397104	chr8:30397038-30397104	67				11.45	#N/A	transcript not covered
ENSMUST00000102864	DGN	459	2	461	chr11	23637026	23637565	chr11:23637026-23637565	540	-	23641513	23670970	6.13	0.72	8.51389
NM_177321	UGI	461	0	461	chr12	60196623	60196786	chr12:60196623-60196786	164	+	60196786	60210117	23.8	43.39	0.548513
NM_027832	IGE	460	0	460	chr6	41904178	41904288	chr6:41904178-41904288	111	+	41901626	41906097	3.39	226.75	0.0149504
NM_053165	DGI	460	0	460	chr6	128627390	128627601	chr6:128627390-128627601	212	+	128612403	128627389	17.02	913.83	0.0186249
NM_019719	UGI	82	378	460	chr17	25970307	25970962	chr17:25970307-25970962	656	-	25967580	25970306	7.21	56.98	0.126536
ENSMUST00000073973	DGN	460	0	460	chrX	160626584	160627093	chrX:160626584-160627093	510	+	160578409	160626352	13.55	1182.23	0.0114614
NM_016973	ELU	458	1	459	chr2	32473478	32474017	chr2:32473478-32474017	540	+	32462480	32476324	11.64	200.77	0.0579768
NM_019927	IGE	459	0	459	chr9	59319754	59319835	chr9:59319754-59319835	82	-	59236360	59334181	121.09	12.53	9.66401
ENSMUST00000092227	DGN	459	0	459	chr10	89101922	89102068	chr10:89101922-89102068	147	-	89102694	89149013	6.44	6.58	0.978723
NM_145993	IGE	0	459	459	chr15	81505043	81505105	chr15:81505043-81505105	63	+	81494365	81518735	58.49	22.85	2.55974
NM_145541	DGN	457	1	458	chr3	105530182	105530754	chr3:105530182-105530754	573	-	105531199	105604254	13.66	7.19	1.89986
NM_027832	ELU	458	0	458	chr6	41905265	41905415	chr6:41905265-41905415	151	+	41901626	41906097	8.72	226.75	0.0384564
NM_153551	ISE	1	457	458	chr17	57206540	57207016	chr17:57206540-57207016	477	-	57205477	57217933	13.34	6.7	1.99104
-	NGA	0	457	457	chr13	16730638	16730698	chr13:16730638-16730698	61				30.77	#N/A	transcript not covered
ENSMUST00000115715	IGE	0	457	457	chr17	8758958	8759060	chr17:8758958-8759060	103	+	8718236	9174536	8.12	0.16	50.75
NM_010249	IGE	454	2	456	chr2	126495699	126496420	chr2:126495699-126496420	722	-	126464756	126501222	7.22	9.84	0.73374
NM_177076	IGE	456	0	456	chr5	21119864	21120017	chr5:21119864-21120017	154	-	20989664	21151423	112.31	0.27	415.963
NM_133660	ELD	455	1	456	chr8	95733929	95734261	chr8:95733929-95734261	333	-	95725116	95753518	6.74	19.56	0.344581
-	NGA	0	456	456	chr9	105447918	105447988	chr9:105447918-105447988	71				143.61	#N/A	transcript not covered
NM_021353	ELU	449	7	456	chr12	32157302	32158337	chr12:32157302-32158337	1036	+	32123165	32158584	11.71	858.65	0.0136377
NM_007453	IGE	455	0	455	chr1	163175950	163176119	chr1:163175950-163176119	170	-	163170242	163181297	3.16	3311.93	0.000954126
NR_015569	IGE	1	454	455	chr7	26249685	26249810	chr7:26249685-26249810	126	+	26180432	26351436	22.36	0.39	57.3333
NM_175114	IGE	454	1	455	chr9	121370123	121370309	chr9:121370123-121370309	187	+	121276075	121384036	3.12	17.62	0.177072
ENSMUST00000143121	UGI	440	15	455	chr16	11142001	11143800	chr16:11142001-11143800	1800	-	11139135	11142000	13.82	55.23	0.250226
ENSMUST00000064231	UGN	454	0	454	chr7	106396101	106396193	chr7:106396101-106396193	93	-	106367593	106387129	8.63	520.01	0.0165958
-	NGA	0	454	454	chr14	19377475	19377538	chr14:19377475-19377538	64				10.78	#N/A	transcript not covered
ENSMUST00000112985	DGI	453	0	453	chr5	97254046	97254604	chr5:97254046-97254604	559	+	97222528	97254045	6.37	106.21	0.0599755
NM_001081336	DGN	453	0	453	chr14	78960076	78960812	chr14:78960076-78960812	737	-	78969415	79124896	8.87	2.02	4.39109
NM_001164804	IGE	8	444	452	chr4	46596120	46596424	chr4:46596120-46596424	305	-	46549808	46614801	4.6	82.42	0.0558117
ENSMUST00000084563	DGN	450	2	452	chr7	134708295	134708777	chr7:134708295-134708777	483	+	134655515	134704280	22.81	0.97	23.5155
-	NGA	0	452	452	chr9	84866900	84867004	chr9:84866900-84867004	105				18.3	#N/A	transcript not covered
NM_028873	IGE	448	4	452	chr10	128247367	128247789	chr10:128247367-128247789	423	+	128242731	128256502	3.27	57.77	0.0566038
NM_027339	UGI	452	0	452	chr11	58191878	58192534	chr11:58191878-58192534	657	+	58192533	58204043	16.65	20777.8	0.000801337
ENSMUST00000109662	DGN	0	452	452	chr12	111554569	111554633	chr12:111554569-111554633	65	-	111557804	111558074	113.62	3.24	35.0679
NM_007479	DGN	450	2	452	chr14	27477418	27477985	chr14:27477418-27477985	568	+	27457682	27476744	12.6	319.89	0.0393885
NM_175114	IGE	450	1	451	chr9	121325346	121325425	chr9:121325346-121325425	80	+	121276075	121384036	5.1	17.62	0.289444
NM_010751	IGE	450	0	450	chr6	86616376	86616818	chr6:86616376-86616818	443	-	86597038	86619153	4.72	172.7	0.0273306
NR_015569	IGE	0	450	450	chr7	26249107	26249240	chr7:26249107-26249240	134	+	26180432	26351436	27.93	0.39	71.6154
NM_001190871	DGN	447	3	450	chr7	107334803	107335451	chr7:107334803-107335451	649	+	107327192	107333379	34.89	511.2	0.0682512
NM_023113	DGN	450	0	450	chr11	73117759	73118318	chr11:73117759-73118318	560	-	73118489	73138136	8.9	251.25	0.0354229
-	NGA	56	394	450	chr13	6107884	6108488	chr13:6107884-6108488	605				5.57	#N/A	transcript not covered
ENSMUST00000112137	DGN	448	2	450	chrX	165091350	165091667	chrX:165091350-165091667	318	-	165092048	165111830	8.45	49.44	0.170914
NM_007769	IGE	448	1	449	chr7	138181340	138181677	chr7:138181340-138181677	338	+	138175589	138265142	12.43	526.47	0.0236101
NM_024221	DGN	432	17	449	chr14	8997904	8998281	chr14:8997904-8998281	378	-	8998504	9005506	5.48	74.8	0.073262
NM_019464	DGN	448	0	448	chr3	144347867	144348107	chr3:144347867-144348107	241	-	144351807	144383287	18.68	25.79	0.724312
ENSMUST00000103356	UGI	447	0	447	chr6	69494887	69494946	chr6:69494887-69494946	60	-	69494354	69494886	8.78	46.98	0.186888
ENSMUST00000149307	IGE	0	447	447	chr12	85389124	85389360	chr12:85389124-85389360	237	-	85380418	85394757	7.45	0.92	8.09783
NM_170591	IGE	444	2	446	chr14	60845340	60845635	chr14:60845340-60845635	296	-	60838304	60870215	3.35	12.83	0.261107
NM_001177369	UGN	4	442	446	chr19	46378275	46378901	chr19:46378275-46378901	627	+	46379226	46386580	7.32	1.24	5.90323
NM_025300	DGN	0	445	445	chr1	4761371	4761533	chr1:4761371-4761533	163	-	4763278	4775807	29.69	33.94	0.874779
ENSMUST00000097739	DGN	444	1	445	chr1	54530691	54531019	chr1:54530691-54531019	329	-	54532543	54532741	4.39	3.45	1.27246
-	NGA	444	1	445	chr1	103282598	103282648	chr1:103282598-103282648	51				280.78	#N/A	transcript not covered
-	NGA	445	0	445	chr5	32722839	32722922	chr5:32722839-32722922	84				36.69	#N/A	transcript not covered
-	NGA	445	0	445	chr6	66233769	66233823	chr6:66233769-66233823	55				67.11	#N/A	transcript not covered
NM_011260	ISE	444	1	445	chr6	78417608	78417793	chr6:78417608-78417793	186	-	78416261	78418868	59.6	10556.4	0.00564589
NM_134046	IGE	21	424	445	chr12	4227213	4227270	chr12:4227213-4227270	58	-	4211671	4234294	17.29	8.8	1.96477
ENSMUST00000070059	DGN	445	0	445	chr17	7567192	7567463	chr17:7567192-7567463	272	-	7568046	7583639	22.76	2.65	8.58868
-	NGA	0	445	445	chr17	22322397	22322514	chr17:22322397-22322514	118				24.53	#N/A	transcript not covered
NM_021353	IGE	441	3	444	chr12	32139292	32139589	chr12:32139292-32139589	298	+	32123165	32158584	6.33	858.65	0.00737204
ENSMUST00000149307	IGE	0	444	444	chr12	85388015	85388408	chr12:85388015-85388408	394	-	85380418	85394757	5.63	0.92	6.11957
ENSMUST00000083739	UGN	436	8	444	chr14	67588484	67588545	chr14:67588484-67588545	62	+	67589288	67589421	260.18	0	transcript not covered
NM_133225	DGN	442	1	443	chr1	182685592	182686038	chr1:182685592-182686038	447	+	182656173	182684335	19.03	19.95	0.953885
-	NGA	3	440	443	chr8	106534969	106535684	chr8:106534969-106535684	716				6.57	#N/A	transcript not covered
ENSMUST00000144230	DGN	443	0	443	chr11	115320800	115321100	chr11:115320800-115321100	301	-	115323358	115324768	9.15	23.75	0.385263
NM_172379	ELD	414	29	443	chr14	21194836	21195423	chr14:21194836-21195423	588	+	21167383	21202713	9.13	7.48	1.22059
NM_007690	ELD	441	2	443	chr17	15892046	15892782	chr17:15892046-15892782	737	+	15841930	15909576	4.8	8.75	0.548571
NM_145519	IGE	440	2	442	chr1	95486433	95486671	chr1:95486433-95486671	239	+	95408680	95518553	5.28	10.52	0.501901
-	NGA	442	0	442	chr19	8051012	8051103	chr19:8051012-8051103	92				26.87	#N/A	transcript not covered
NM_026081	IGE	441	1	442	chrX	132299556	132300127	chrX:132299556-132300127	572	+	132277230	132338007	5.06	4.37	1.15789
NM_008278	ELU	440	1	441	chr8	58797382	58797790	chr8:58797382-58797790	409	+	58773348	58799843	3.66	370.94	0.00986682
NM_027339	ELD	440	1	441	chr11	58198271	58198860	chr11:58198271-58198860	590	+	58192533	58204043	12.74	20777.8	0.000613155
NR_002905	DGN	439	2	441	chr18	35717365	35717868	chr18:35717365-35717868	504	+	35716683	35716881	6.56	1.85	3.54595
[truncated: 18,968 more rows]
