# Supplementary material for: A tissue-specific landscape of sense/antisense transcription in the mouse intestine
Source: BMC Genomics. 2011 Jun 10;12:305. doi: 10.1186/1471-2164-12-305 (PMC3125268; doi:10.1186/1471-2164-12-305)
Supplement: Additional file 5 — Differentially expressed nTARs. All nTARs differentially expressed in the small intestine compared to the colon. [file 1471-2164-12-305-S5.XLS]

## Sheet: graphs
		total	sense	antisense
	ELU	66	34	0
	ELD	31	13	-1
	IGE	397	195	-46
	ISE	19	5	-2
	DGI	16	7	-1
	UGI	11	1	0
	DGN	89	37	-17
	UGN	95	23	-34
	NGA	759	203	-217
	sum	1483	518	318

## Sheet: nTAR_coverage
chrom	nTAR_start	nTAR_end	type	transcript	sense_reads	antisense_reads	total_reads	nTAR_expression_s.i.	nTAR_expression_colon	trans_expression_s.i.	trans_expression_colon	nTAR_expression_s.i. [abcgb]	nTAR_expression_colon [abcgb]	trans_expression_s.i. [abcgb]	trans_expression_colon [abcgb]	foldchange small intestine	foldchange colon	differentiell?
chr1	4513106	4513160	UGN	ENSMUST00000082442	108	0	108	0.6	2.55	0	0	0.631797	2.64606	0	0	0	0	no
chr1	4514770	4514823	UGN	ENSMUST00000082442	84	0	84	1.3	1.93	0	0	1.36889	2.0027	0	0	0	0	no
chr1	4515095	4515153	UGN	ENSMUST00000082442	103	0	103	1.73	2.88	0	0	1.82168	2.98849	0	0	0	0	no
chr1	4515788	4515837	UGN	ENSMUST00000082442	39	0	39	0.7	3.42	0	0	0.737097	3.54883	0	0	0	0	no
chr1	4677938	4678045	NGA	-	0	172	172	7.59	7.26	#N/A	#N/A	7.99224	7.53349	#N/A	#N/A	0.936573	0.837777	no
chr1	4678052	4678104	NGA	-	0	402	402	8.28	11.75	#N/A	#N/A	8.71881	12.1926	#N/A	#N/A	0.660885	1.25454	no
chr1	4678184	4678245	NGA	-	0	478	478	7.16	7.11	#N/A	#N/A	7.53945	7.37784	#N/A	#N/A	0.899928	0.863971	no
chr1	4678865	4678914	NGA	-	0	291	291	2.02	8.08	#N/A	#N/A	2.12705	8.38438	#N/A	#N/A	0.226659	2.68124	no
chr1	4679062	4679119	NGA	-	0	558	558	4.19	3.52	#N/A	#N/A	4.41205	3.6526	#N/A	#N/A	0.948298	0.674901	no
chr1	4679169	4679227	NGA	-	0	582	582	7.17	0.59	#N/A	#N/A	7.54998	0.612226	#N/A	#N/A	4.68295	0.0716055	yes
chr1	4679238	4679294	NGA	-	0	229	229	4.47	6.33	#N/A	#N/A	4.70689	6.56845	#N/A	#N/A	0.621909	1.15097	no
chr1	4755126	4755179	DGN	NM_025300	5	0	5	1.87	1.94	18.9	15	1.9691	2.01308	19.9016	15.5651	0.486663	0.814576	no
chr1	4761270	4761322	DGN	NM_025300	0	229	229	9.68	26.19	18.9	15	10.193	27.1766	19.9016	15.5651	0.269392	2.91705	no
chr1	4761371	4761533	DGN	NM_025300	0	445	445	11.82	17.87	18.9	15	12.4464	18.5432	19.9016	15.5651	0.474264	1.65681	no
chr1	4761750	4761817	DGN	NM_025300	0	533	533	15.47	26.32	18.9	15	16.2898	27.3115	19.9016	15.5651	0.428475	1.8978	no
chr1	4761867	4761934	DGN	NM_025300	12	458	470	24.46	59.69	18.9	15	25.7563	61.9386	19.9016	15.5651	0.304745	2.78119	no
chr1	4761964	4762022	DGN	NM_025300	2	147	149	34.73	69.39	18.9	15	36.5705	72.004	19.9016	15.5651	0.37304	2.30253	no
chr1	4762101	4762169	DGN	NM_025300	0	627	627	26.49	73.43	18.9	15	27.8939	76.1962	19.9016	15.5651	0.269081	3.16828	yes
chr1	4775937	4776151	UGN	ENSMUST00000156816	1	4	5	0.47	2.72	15.95	13.23	0.494908	2.82246	16.7953	13.7284	0.0998839	2.15301	no
chr1	4917254	4917314	IGE	NM_001177795	360	0	360	67.15	169.05	0	0.02	70.7087	175.418	0	0.0207534	0.008318	0	no
chr1	6240803	6240860	IGE	NM_009826	16	0	16	1.21	2.33	4.17	2.85	1.27412	2.41777	4.39099	2.95736	0.204505	1.17966	no
chr1	6240885	6240980	IGE	NM_009826	99	0	99	2.46	0.73	4.17	2.85	2.59037	0.7575	4.39099	2.95736	0.808541	0.234099	no
chr1	6241441	6241507	IGE	NM_009826	87	1	88	1.04	2.46	4.17	2.85	1.09512	2.55267	4.39099	2.95736	0.169099	1.3519	no
chr1	6241616	6241740	IGE	NM_009826	91	0	91	2.45	2.73	4.17	2.85	2.57984	2.83284	4.39099	2.95736	0.369239	0.878043	no
chr1	6241796	6241890	IGE	NM_009826	34	0	34	2.95	3.28	4.17	2.85	3.10634	3.40356	4.39099	2.95736	0.386973	0.919678	no
chr1	6370596	6370657	IGE	NM_001195732	114	0	114	14.66	12.05	0	0.07	15.4369	12.5039	0	0.0726369	0.0830344	0	no
chr1	6370673	6370736	IGE	NM_001195732	58	0	58	17.44	18.53	0	0.07	18.3642	19.228	0	0.0726369	0.0659443	0	no
chr1	6370896	6370950	IGE	NM_001195732	34	0	34	12.09	11.35	0	0.07	12.7307	11.7776	0	0.0726369	0.0723707	0	no
chr1	6371049	6371111	IGE	NM_001195732	89	0	89	14.9	12.62	0	0.07	15.6896	13.0954	0	0.0726369	0.0808524	0	no
chr1	6420242	6420295	NGA	-	0	59	59	3.11	0	#N/A	#N/A	3.27482	0	#N/A	#N/A	3.27482	0	yes
chr1	7026376	7026430	NGA	-	45	0	45	8.49	2.98	#N/A	#N/A	8.93993	3.09226	#N/A	#N/A	2.1846	0.311094	no
chr1	7168245	7168294	DGN	ENSMUST00000029124	129	0	129	2.7	11.74	0	0	2.84309	12.1823	0	0	0	0	no
chr1	7654482	7654549	NGA	-	9	0	9	1.01	2.81	#N/A	#N/A	1.06353	2.91585	#N/A	#N/A	0.271595	1.41304	no
chr1	8805918	8805974	IGE	NM_027671	0	19	19	0.54	2.72	0.06	0.04	0.568618	2.82246	0.0631797	0.0415068	0.00580751	0.109151	no
chr1	8806045	8806112	IGE	NM_027671	0	92	92	5.25	5.59	0.06	0.04	5.52823	5.80058	0.0631797	0.0415068	0.0317361	0.0539004	no
chr1	8806129	8806219	UGI	ENSMUST00000102181	41	0	41	1.12	2.82	1.22	0.34	1.17936	2.92623	1.28465	0.352808	0.046386	1.27506	no
chr1	8931632	8931771	IGE	NM_027671	0	26	26	0	4.85	0.06	0.04	0	5.0327	0.0631797	0.0415068	0	0.305293	no
chr1	9440738	9440790	UGN	ENSMUST00000083691	29	1	30	1.89	11.77	0	0	1.99016	12.2134	0	0	0	0	no
chr1	9440942	9441002	UGN	ENSMUST00000083691	52	0	52	4.8	13.43	0	0	5.05438	13.9359	0	0	0	0	no
chr1	9441155	9441209	UGN	ENSMUST00000083691	23	0	23	0.58	3.67	0	0	0.610738	3.80825	0	0	0	0	no
chr1	9441385	9441442	UGN	ENSMUST00000083691	144	1	145	7.45	10.34	0	0	7.84482	10.7295	0	0	0	0	no
chr1	9441444	9441494	UGN	ENSMUST00000083691	55	0	55	3.82	2.61	0	0	4.02244	2.70832	0	0	0	0	no
chr1	9760750	9760877	IGE	ENSMUST00000135143	13	0	13	4.24	1.55	0.82	0.32	4.4647	1.60839	0.863457	0.332055	0.305007	0.190785	no
chr1	9761033	9761457	IGE	ENSMUST00000135143	21	0	21	2.71	0.4	0.82	0.32	2.85362	0.415068	0.863457	0.332055	0.359343	0.0698183	no
chr1	9761653	9761795	IGE	ENSMUST00000135143	35	0	35	1.85	1.41	0.82	0.32	1.94804	1.46312	0.863457	0.332055	0.14093	0.321709	no
chr1	9761809	9761884	IGE	ENSMUST00000135143	15	2	17	3.14	0.46	0.82	0.32	3.30641	0.477328	0.863457	0.332055	0.398813	0.071849	no
chr1	9762007	9762193	IGE	ENSMUST00000135143	76	0	76	2.36	0.9	0.82	0.32	2.48507	0.933904	0.863457	0.332055	0.228978	0.173704	no
chr1	9762203	9762593	IGE	ENSMUST00000135143	32	2	34	2.53	0.61	0.82	0.32	2.66408	0.632979	0.863457	0.332055	0.290708	0.111981	no
chr1	9932237	9932404	ISE	NR_024067	24	0	24	4.07	10.67	17.24	38.28	4.28569	11.0719	18.1536	39.722	0.736247	0.933806	no
chr1	9932473	9932544	ELU	NR_024067	5	0	5	3.25	10.61	17.24	38.28	3.42224	11.0097	18.1536	39.722	0.59096	1.10986	no
chr1	9932799	9933707	ELU	NR_024067	683	3	686	7.89	19.81	17.24	38.28	8.30814	20.5563	18.1536	39.722	0.799301	0.9845	no
chr1	10015153	10015270	IGE	NM_013715	21	1	22	1.76	1.47	66.13	78.8	1.85327	1.52538	69.6346	81.7684	0.849535	0.449774	no
chr1	10059692	10059922	IGE	NM_026493	54	0	54	0.45	2.78	3.42	5.48	0.473848	2.88472	3.60125	5.68643	0.150745	1.05417	no
chr1	10060388	10060592	IGE	NM_026493	12	2	14	0.8	2.37	3.42	5.48	0.842397	2.45928	3.60125	5.68643	0.300951	0.718924	no
chr1	10066259	10066310	IGE	NM_026493	29	0	29	3.54	1.21	3.42	5.48	3.72761	1.25558	3.60125	5.68643	2.04238	0.143041	no
chr1	10125871	10126015	ELU	NM_026493	0	34	34	0.97	2.92	3.42	5.48	1.02141	3.03	3.60125	5.68643	0.313226	0.807322	no
chr1	10635807	10635873	IGE	NM_177834	1	2	3	2.25	1.87	0.14	0.67	2.36924	1.94044	0.147419	0.695239	0.488212	0.0500833	no
chr1	12111214	12111291	NGA	-	3	0	3	4.65	3.92	#N/A	#N/A	4.89643	4.06767	#N/A	#N/A	0.96621	0.689853	no
chr1	12111407	12111540	NGA	-	37	0	37	31.02	17.13	#N/A	#N/A	32.6639	17.7753	#N/A	#N/A	1.73973	0.528022	no
chr1	12111668	12111724	NGA	-	4	0	4	4.19	2.37	#N/A	#N/A	4.41205	2.45928	#N/A	#N/A	1.27543	0.454408	no
chr1	12111800	12111938	NGA	-	24	1	25	5.95	4.25	#N/A	#N/A	6.26533	4.4101	#N/A	#N/A	1.15808	0.607007	no
chr1	12112054	12112145	NGA	-	12	1	13	28.96	4.96	#N/A	#N/A	30.4948	5.14685	#N/A	#N/A	4.96104	0.163419	yes
chr1	12126766	12126905	NGA	-	2	3	5	4.29	1.79	#N/A	#N/A	4.51735	1.85743	#N/A	#N/A	1.58091	0.336653	no
chr1	12851035	12851089	DGN	ENSMUST00000088585	35	0	35	0.64	2.4	1.55	1.52	0.673917	2.49041	1.63214	1.57726	0.115697	0.942187	no
chr1	13158422	13158480	IGE	NM_008678	6	0	6	0	2.97	3.31	2.69	0	3.08188	3.48542	2.79133	0	2.83321	no
chr1	13426798	13426852	NGA	-	13	0	13	4.02	7.51	#N/A	#N/A	4.23304	7.79291	#N/A	#N/A	0.481416	1.48917	no
chr1	13576638	13576844	IGE	NM_028173	24	0	24	1.77	1.99	47.74	22.59	1.8638	2.06496	50.27	23.441	0.278027	1.48306	no
chr1	13577215	13577417	IGE	NM_028173	2	2	4	1.83	1.31	47.74	22.59	1.92698	1.35935	50.27	23.441	0.37342	0.955215	no
chr1	13659129	13659195	IGE	NM_001011873	12	0	12	4.58	0.49	53.33	3.34	4.82272	0.508459	56.1563	3.46582	0.193866	1.09806	no
chr1	13689564	13689618	IGE	NM_001011873	4	0	4	3.56	0	53.33	3.34	3.74867	0	56.1563	3.46582	0.22731	0	no
chr1	13691805	13691925	DGI	NM_001011873	38	1	39	3.45	0.29	53.33	3.34	3.63284	0.300924	56.1563	3.46582	0.169331	0.816785	no
chr1	13693012	13693076	DGN	NM_001011873	83	1	84	3.06	0	53.33	3.34	3.22217	0	56.1563	3.46582	0.195385	0	no
chr1	13693150	13693303	DGN	NM_001011873	47	1	48	2.64	0.44	53.33	3.34	2.77991	0.456575	56.1563	3.46582	0.115728	1.5189	no
chr1	13693316	13693480	DGN	NM_001011873	63	0	63	3.44	0.42	53.33	3.34	3.62231	0.435822	56.1563	3.46582	0.152977	1.18562	no
chr1	13693559	13693634	DGN	NM_001011873	66	0	66	3	0	53.33	3.34	3.15899	0	56.1563	3.46582	0.191553	0	no
chr1	13693640	13693726	DGN	NM_001011873	12	0	12	3.09	0	53.33	3.34	3.25376	0	56.1563	3.46582	0.1973	0	no
chr1	13693747	13693831	DGN	NM_001011873	112	0	112	3.66	0.41	53.33	3.34	3.85396	0.425445	56.1563	3.46582	0.163945	1.10216	no
chr1	13694276	13694431	DGN	NM_001011873	40	1	41	3.01	0.22	53.33	3.34	3.16952	0.228288	56.1563	3.46582	0.156471	0.688483	no
chr1	13694440	13694511	DGN	NM_001011873	6	0	6	3.63	0	53.33	3.34	3.82237	0	56.1563	3.46582	0.23178	0	no
chr1	13694520	13694966	DGN	NM_001011873	381	0	381	3.3	0.31	53.33	3.34	3.47489	0.321678	56.1563	3.46582	0.159425	0.903933	no
chr1	13695045	13695288	DGN	NM_001011873	88	2	90	2.64	0.57	53.33	3.34	2.77991	0.591472	56.1563	3.46582	0.105919	1.96766	no
chr1	13695498	13695669	DGN	NM_001011873	24	0	24	3.55	0	53.33	3.34	3.73814	0	56.1563	3.46582	0.226672	0	no
chr1	13695688	13695929	DGN	NM_001011873	125	4	129	3.48	0.56	53.33	3.34	3.66443	0.581096	56.1563	3.46582	0.140537	1.56656	no
chr1	14727137	14727193	NGA	-	2	3	5	0.54	3.26	#N/A	#N/A	0.568618	3.38281	#N/A	#N/A	0.129738	2.15655	no
chr1	14854066	14854132	UGN	ENSMUST00000121367	6	5	11	0	3.73	0.19	0.3	0	3.87051	0.200069	0.311301	0	0.590536	no
chr1	15622836	15622890	IGE	NM_001098528	1	2	3	1.65	1.73	0.04	0.08	1.73744	1.79517	0.0421198	0.0830136	0.0495147	0.0255043	no
chr1	15750033	15750158	DGN	ENSMUST00000104189	0	13	13	2.79	3.29	0	0	2.93786	3.41394	0	0	0	0	no
chr1	15750885	15750942	DGN	ENSMUST00000104189	23	0	23	25.69	49.16	0	0	27.0515	51.0119	0	0	0	0	no
chr1	16043649	16043710	NGA	-	4	0	4	2.1	4.26	#N/A	#N/A	2.21129	4.42048	#N/A	#N/A	0.407951	1.37654	no
chr1	16556063	16557261	DGN	NM_025773	178	6	184	2.85	2.58	17.82	21.55	3.00104	2.67719	18.7644	22.3618	0.923377	0.537446	no
chr1	16557285	16557585	DGN	NM_025773	22	8	30	3.17	3.48	17.82	21.55	3.338	3.61109	18.7644	22.3618	0.819041	0.668617	no
chr1	16631801	16632846	DGI	NM_026456	1558	7	1565	16.58	12.8	58.09	78.32	17.4587	13.2822	61.1685	81.2704	1.59801	0.535	no
chr1	16647061	16647138	UGN	NM_026456	37	0	37	2.19	3.05	58.09	78.32	2.30606	3.1649	61.1685	81.2704	0.723816	0.711759	no
chr1	16758376	16758435	NGA	-	0	100	100	13.77	20.55	#N/A	#N/A	14.4998	21.3241	#N/A	#N/A	0.64951	1.37577	no
chr1	16758538	16758587	NGA	-	1	49	50	5.92	8.38	#N/A	#N/A	6.23374	8.69568	#N/A	#N/A	0.642939	1.2021	no
chr1	16759299	16759361	NGA	-	0	159	159	9.81	14.35	#N/A	#N/A	10.3299	14.8906	#N/A	#N/A	0.650064	1.31427	no
chr1	16759379	16759436	NGA	-	0	91	91	6.79	9.31	#N/A	#N/A	7.14984	9.66071	#N/A	#N/A	0.670672	1.18539	no
chr1	16759591	16759669	NGA	-	0	35	35	3.06	4.27	#N/A	#N/A	3.22217	4.43085	#N/A	#N/A	0.593308	1.04943	no
chr1	16759871	16759931	NGA	-	1	78	79	10.67	6.28	#N/A	#N/A	11.2355	6.51657	#N/A	#N/A	1.49476	0.532597	no
chr1	16760119	16760171	NGA	-	0	55	55	1.23	1.83	#N/A	#N/A	1.29518	1.89894	#N/A	#N/A	0.446779	0.827357	no
chr1	17385067	17385116	NGA	-	5	0	5	2.1	4.86	#N/A	#N/A	2.21129	5.04308	#N/A	#N/A	0.365921	1.57042	no
chr1	17385207	17385291	NGA	-	58	0	58	2.45	4.39	#N/A	#N/A	2.57984	4.55537	#N/A	#N/A	0.464386	1.27251	no
chr1	17387591	17387648	NGA	-	0	15	15	4.05	21.21	#N/A	#N/A	4.26463	22.009	#N/A	#N/A	0.185346	4.18054	yes
chr1	17387718	17387776	NGA	-	0	65	65	3.56	8.56	#N/A	#N/A	3.74867	8.88246	#N/A	#N/A	0.379325	1.87052	no
chr1	17388132	17388199	NGA	-	0	170	170	4.5	7.57	#N/A	#N/A	4.73848	7.85517	#N/A	#N/A	0.535109	1.36886	no
chr1	17388237	17388288	NGA	-	0	92	92	6.4	0.67	#N/A	#N/A	6.73917	0.695239	#N/A	#N/A	3.97535	0.0898338	yes
chr1	17388391	17388440	NGA	-	0	119	119	4.44	4.66	#N/A	#N/A	4.6753	4.83554	#N/A	#N/A	0.801176	0.852033	no
chr1	17388466	17388523	NGA	-	0	95	95	2.36	3	#N/A	#N/A	2.48507	3.11301	#N/A	#N/A	0.604197	0.893242	no
chr1	17388562	17388634	NGA	-	0	217	217	4.16	2.25	#N/A	#N/A	4.38046	2.33476	#N/A	#N/A	1.31358	0.433933	no
chr1	17388687	17388747	NGA	-	0	188	188	6.79	10.03	#N/A	#N/A	7.14984	10.4078	#N/A	#N/A	0.626748	1.27706	no
chr1	17388852	17388905	NGA	-	0	68	68	6.17	4.98	#N/A	#N/A	6.49698	5.1676	#N/A	#N/A	1.05341	0.68929	no
chr1	17389118	17389231	NGA	-	0	461	461	3.89	3.83	#N/A	#N/A	4.09615	3.97428	#N/A	#N/A	0.823467	0.779858	no
chr1	17418931	17419034	NGA	-	1	10	11	2.24	3.62	#N/A	#N/A	2.35871	3.75637	#N/A	#N/A	0.495906	1.1184	no
chr1	17419243	17419343	NGA	-	0	20	20	1.59	3.31	#N/A	#N/A	1.67426	3.43469	#N/A	#N/A	0.377538	1.28435	no
chr1	17938166	17938221	NGA	-	93	0	93	23.39	32.2	#N/A	#N/A	24.6296	33.413	#N/A	#N/A	0.715706	1.30369	no
chr1	17987153	17987204	NGA	-	57	0	57	1.27	2.02	#N/A	#N/A	1.3373	2.09609	#N/A	#N/A	0.431933	0.8968	no
chr1	18252920	18252972	IGE	NM_183124	293	0	293	4.79	1.91	0	0	5.04385	1.98195	0	0	0	0	no
chr1	18394278	18394331	NGA	-	1	4	5	0.56	4.72	#N/A	#N/A	0.589678	4.89781	#N/A	#N/A	0.0999826	3.08101	yes
chr1	19321291	19321342	NGA	-	52	0	52	3.06	3.83	#N/A	#N/A	3.22217	3.97428	#N/A	#N/A	0.647766	0.941289	no
chr1	19321558	19321609	NGA	-	37	0	37	3.13	2.42	#N/A	#N/A	3.29588	2.51116	#N/A	#N/A	0.938685	0.584552	no
chr1	19321643	19321706	NGA	-	31	0	31	8.5	2.13	#N/A	#N/A	8.95046	2.21024	#N/A	#N/A	2.7881	0.222124	no
chr1	19321845	19321905	NGA	-	61	0	61	7.28	4.92	#N/A	#N/A	7.66581	5.10534	#N/A	#N/A	1.25559	0.589136	no
chr1	19322028	19322086	NGA	-	87	2	89	11.68	2.37	#N/A	#N/A	12.299	2.45928	#N/A	#N/A	3.55536	0.184922	yes
chr1	19322321	19322380	NGA	-	148	1	149	13.88	14.47	#N/A	#N/A	14.6156	15.0151	#N/A	#N/A	0.912613	0.961546	no
chr1	19322419	19322478	NGA	-	180	0	180	9.75	5.17	#N/A	#N/A	10.2667	5.36476	#N/A	#N/A	1.61306	0.47616	no
chr1	19322595	19322655	NGA	-	103	0	103	6	8.34	#N/A	#N/A	6.31797	8.65417	#N/A	#N/A	0.654429	1.18259	no
chr1	19322867	19322923	NGA	-	24	0	24	6.35	5.37	#N/A	#N/A	6.68652	5.57229	#N/A	#N/A	1.01738	0.724943	no
chr1	19323162	19323219	NGA	-	166	0	166	13.95	7.71	#N/A	#N/A	14.6893	8.00044	#N/A	#N/A	1.63206	0.50993	no
chr1	19338745	19338802	NGA	-	3	2	5	0.57	4.57	#N/A	#N/A	0.600208	4.74215	#N/A	#N/A	0.104527	2.96346	no
chr1	22276052	22276332	DGI	ENSMUST00000097811	91	1	92	2.72	3.89	3.28	3.52	2.86415	4.03654	3.45383	3.6526	0.466372	0.775461	no
chr1	22305817	22306011	IGE	NM_053270	37	1	38	2.43	3.24	0.99	1.4	2.55878	3.36205	1.04247	1.45274	0.417229	0.401526	no
chr1	24002476	24002631	DGN	NM_026503	23	0	23	1.08	2.36	60.76	127.04	1.13724	2.4489	63.98	131.826	0.668944	0.551927	no
chr1	24055973	24056069	IGE	NM_026604	256	1	257	1.41	1.68	5.19	5.01	1.48472	1.74329	5.46505	5.19873	0.435211	0.61856	no
chr1	24600952	24601028	UGN	ENSMUST00000115244	7	0	7	0	4.78	0.01	0.02	0	4.96007	0.01053	0.0207534	0	0.0511674	no
chr1	24602180	24602236	UGN	ENSMUST00000115244	162	0	162	1.05	9.16	0.01	0.02	1.10565	9.50506	0.01053	0.0207534	0.00216151	0.0465667	no
chr1	24619921	24619982	UGN	ENSMUST00000088336	279	1	280	0	7.08	0	0	0	7.34671	0	0	0	0	no
chr1	24763763	24763865	IGE	NM_026719	14	0	14	0.34	3.97	34.65	31.91	0.358019	4.11955	36.4863	33.1121	0.0617714	3.24464	yes
chr1	28047556	28047607	NGA	-	402	0	402	6.6	3.12	#N/A	#N/A	6.94977	3.23753	#N/A	#N/A	1.64005	0.407248	no
chr1	28047767	28047829	NGA	-	155	0	155	1.51	1.52	#N/A	#N/A	1.59002	1.57726	#N/A	#N/A	0.616944	0.608975	no
chr1	28047929	28047983	NGA	-	410	0	410	10.95	5.58	#N/A	#N/A	11.5303	5.7902	#N/A	#N/A	1.69808	0.462096	no
chr1	28048241	28048291	NGA	-	367	0	367	9.88	5.73	#N/A	#N/A	10.4036	5.94585	#N/A	#N/A	1.49781	0.521401	no
chr1	29542494	29542557	NGA	-	0	12	12	4.97	4.52	#N/A	#N/A	5.23339	4.69027	#N/A	#N/A	0.919708	0.752443	no
chr1	29794147	29794209	NGA	-	347	0	347	13.7	21.7	#N/A	#N/A	14.426	22.5175	#N/A	#N/A	0.613419	1.4597	no
chr1	29794269	29794355	NGA	-	934	0	934	62.64	44.05	#N/A	#N/A	65.9597	45.7094	#N/A	#N/A	1.41213	0.682641	no
chr1	29794373	29794422	NGA	-	1370	0	1370	37.28	34.26	#N/A	#N/A	39.2557	35.5506	#N/A	#N/A	1.07401	0.88312	no
chr1	30698969	30699063	NGA	-	0	119	119	12.73	15.55	#N/A	#N/A	13.4046	16.1358	#N/A	#N/A	0.78226	1.12018	no
chr1	30773479	30773543	DGN	ENSMUST00000065469	30	9	39	0	4.45	0	0.03	0	4.61763	0	0.0311301	0	0	no
chr1	30826730	30826796	NGA	-	6	1	7	1.57	6.18	#N/A	#N/A	1.6532	6.4128	#N/A	#N/A	0.22302	2.417	no
chr1	30827158	30827223	NGA	-	38	0	38	2.08	11.47	#N/A	#N/A	2.19023	11.9021	#N/A	#N/A	0.169758	3.73079	yes
chr1	30886369	30886420	IGE	NM_001081080	24	0	24	2.63	0.67	1.15	1.51	2.76938	0.695239	1.21095	1.56688	1.15774	0.0870128	no
chr1	31672609	31672666	UGN	ENSMUST00000095050	77	0	77	3.6	1.81	1.42	0.92	3.79078	1.87818	1.49525	0.954657	0.503899	0.2999	no
chr1	33158403	33158455	DGN	ENSMUST00000110803	312	0	312	5.85	7.04	0.37	0.45	6.16003	7.3052	0.389608	0.466952	0.249237	0.270976	no
chr1	33428863	33428915	NGA	-	10	0	10	5.79	4.53	#N/A	#N/A	6.09685	4.70065	#N/A	#N/A	1.0695	0.662357	no
chr1	33429585	33429646	NGA	-	94	0	94	5.58	2.79	#N/A	#N/A	5.87572	2.8951	#N/A	#N/A	1.50849	0.421062	no
chr1	33538951	33539007	IGE	NM_008922	1	57	58	1.09	3.35	6.89	6.83	1.14777	3.4762	7.25514	7.08729	0.22014	1.45198	no
chr1	33539164	33539274	IGE	NM_008922	0	11	11	1.49	2.85	6.89	6.83	1.56896	2.95736	7.25514	7.08729	0.340379	1.03274	no
chr1	34239882	34239992	DGI	ENSMUST00000088270	3	0	3	0.9	2.9	0.22	0.24	0.947696	3.00924	0.231659	0.249041	0.0477955	0.286556	no
chr1	34294646	34294697	IGE	NM_133833	110	0	110	0	3.87	0.99	2.82	0	4.01579	1.04247	2.92623	0	1.06624	no
chr1	34362856	34362968	IGE	NM_133833	26	0	26	0.31	3.33	0.99	2.82	0.326429	3.45544	1.04247	2.92623	0.104967	0.691681	no
chr1	34502684	34503012	DGN	NM_178601	237	3	240	1.46	1.78	18.46	32.92	1.53737	1.84705	19.4383	34.1601	0.902523	0.402442	no
chr1	34503057	34503402	UGN	ENSMUST00000097783	204	0	204	2.16	2.07	3.71	3.24	2.27447	2.14798	3.90661	3.36205	0.495075	0.587487	no
chr1	34504400	34504705	DGI	ENSMUST00000097783	152	2	154	6.76	8.52	3.71	3.24	7.11825	8.84095	3.90661	3.36205	0.495631	0.975318	no
chr1	34504716	34504785	DGN	ENSMUST00000097783	14	1	15	1.5	3.39	3.71	3.24	1.57949	3.5177	3.90661	3.36205	0.239565	1.22133	no
chr1	34504788	34506200	DGN	ENSMUST00000097783	1137	2	1139	7.27	7.85	3.71	3.24	7.65528	8.14571	3.90661	3.36205	0.573543	0.842864	no
chr1	34516762	34516991	ELD	NM_011206	2	2	4	0.43	4.45	4.35	11.13	0.452788	4.61763	4.58053	11.5493	0.166809	1.16015	no
chr1	34517309	34517508	IGE	NM_011206	50	0	50	0.51	3.63	4.35	11.13	0.537028	3.76674	4.58053	11.5493	0.23316	0.894503	no
chr1	34521688	34521752	IGE	NM_011206	67	0	67	0	3.15	4.35	11.13	0	3.26866	4.58053	11.5493	0	1.19307	no
chr1	34523807	34523878	IGE	NM_011206	21	0	21	0	3.78	4.35	11.13	0	3.92239	4.58053	11.5493	0	1.43169	no
chr1	34525207	34525482	ELD	NM_011206	23	0	23	0.24	3.04	4.35	11.13	0.252719	3.15452	4.58053	11.5493	0.125891	0.91913	no
chr1	34525489	34525636	IGE	NM_011206	19	0	19	0.47	2.72	4.35	11.13	0.494908	2.82246	4.58053	11.5493	0.267954	0.689146	no
chr1	34527632	34527720	IGE	NM_011206	8	0	8	1.15	1.92	4.35	11.13	1.21095	1.99233	4.58053	11.5493	0.837519	0.328912	no
chr1	34908823	34908878	ELD	ENSMUST00000152654	19	1	20	0.16	3.16	109.89	126.91	0.168479	3.27904	115.714	131.691	0.0444257	2.4472	no
chr1	34908885	34909017	IGE	NM_145516	10	1	11	0.68	2.56	229.8	247.72	0.716037	2.65644	241.978	257.052	0.207172	1.45159	no
chr1	35026563	35026629	NGA	-	0	469	469	45.07	57.48	#N/A	#N/A	47.4585	59.6453	#N/A	#N/A	0.782559	1.23085	no
chr1	36323399	36323674	ELU	NM_153408	88	1	89	1.75	2.41	33.87	26.26	1.84274	2.50079	35.665	27.2492	0.391203	1.11064	no
chr1	36323691	36323827	IGE	NM_153408	43	0	43	1.5	4.26	33.87	26.26	1.57949	4.42048	35.665	27.2492	0.216563	2.16356	no
chr1	36323835	36323898	IGE	NM_153408	9	0	9	0	3.75	33.87	26.26	0	3.89126	35.665	27.2492	0	4.91277	yes
chr1	36323965	36324190	IGE	NM_153408	57	2	59	1.19	3	33.87	26.26	1.25307	3.11301	35.665	27.2492	0.226421	1.74438	no
chr1	36324279	36324479	IGE	NM_153408	48	1	49	1.71	2.71	33.87	26.26	1.80062	2.81209	35.665	27.2492	0.351045	1.26768	no
chr1	36324551	36324686	IGE	NM_153408	33	0	33	2.04	2.96	33.87	26.26	2.14811	3.0715	35.665	27.2492	0.392107	1.23179	no
chr1	36324799	36324970	IGE	NM_153408	73	0	73	1.57	2.38	33.87	26.26	1.6532	2.46966	35.665	27.2492	0.354114	1.17517	no
chr1	36325048	36325150	IGE	NM_153408	28	0	28	0.63	2.34	33.87	26.26	0.663387	2.42815	35.665	27.2492	0.143817	1.84297	no
chr1	36325555	36325620	ELU	NM_153408	33	0	33	3.29	4.39	33.87	26.26	3.46436	4.55537	35.665	27.2492	0.46346	1.28825	no
chr1	36325671	36326058	ELD	NM_153408	252	1	253	3.57	4.14	33.87	26.26	3.7592	4.29596	35.665	27.2492	0.527538	1.13962	no
chr1	36330271	36330417	UGI	NM_153408	347	2	349	6.52	5.22	33.87	26.26	6.86553	5.41664	35.665	27.2492	0.795187	0.869435	no
chr1	36394497	36394574	ELU	NM_172652	14	0	14	1.33	2.56	11.78	21.48	1.40048	2.65644	12.4043	22.2892	0.636898	0.589412	no
chr1	36394761	36394919	IGE	NM_172652	10	0	10	0.85	2.4	11.78	21.48	0.895046	2.49041	12.4043	22.2892	0.426402	0.699953	no
chr1	36422776	36423094	IGE	NM_172652	35	3	38	1.17	2.9	11.78	21.48	1.23201	3.00924	12.4043	22.2892	0.510975	0.718092	no
chr1	36424365	36424614	ELD	NM_172652	72	0	72	1.01	2.31	11.78	21.48	1.06353	2.39702	12.4043	22.2892	0.520595	0.618699	no
chr1	36476437	36476525	ELU	ENSMUST00000078633	0	43	43	0.39	3.69	0.18	0.52	0.410668	3.829	0.189539	0.539589	0.038576	0.334161	no
chr1	36476920	36477087	ISE	ENSMUST00000078633	1	16	17	0.69	3.61	0.18	0.52	0.726567	3.74599	0.189539	0.539589	0.0694437	0.267102	no
chr1	36477295	36477422	IGE	ENSMUST00000078633	0	8	8	0.55	2.62	0.18	0.52	0.579148	2.7187	0.189539	0.539589	0.0706452	0.21195	no
chr1	36505828	36505882	UGN	ENSMUST00000125304	6	6	12	0.56	9.65	1.19	2.51	0.589678	10.0135	1.25307	2.60455	0.0618939	2.18978	no
chr1	36587078	36587171	DGN	NM_153502	17	0	17	0.69	2.96	0.26	1.62	0.726567	3.0715	0.273779	1.68103	0.235506	0.181663	no
chr1	36587202	36587312	DGN	NM_153502	3	0	3	0.93	2.76	0.26	1.62	0.979286	2.86397	0.273779	1.68103	0.334469	0.147761	no
chr1	36748567	36749056	ELU	NM_009942	797	1	798	2.29	12.16	44.23	92.67	2.41136	12.6181	46.574	96.1609	0.357911	1.77304	no
chr1	36749770	36750042	ELU	NM_009942	103	0	103	1.33	2.88	44.23	92.67	1.40048	2.98849	46.574	96.1609	0.709739	0.596767	no
chr1	36750234	36750451	DGI	NM_009942	167	0	167	2.61	2.46	44.23	92.67	2.74832	2.55267	46.574	96.1609	1.56366	0.326445	no
chr1	36750454	36750525	DGN	NM_009942	28	0	28	2.81	4.26	44.23	92.67	2.95892	4.42048	46.574	96.1609	1.10338	0.535235	no
chr1	36754957	36756047	DGI	NM_146107	3618	4	3622	16.83	42.95	18.13	37.74	17.7219	44.568	19.0908	39.1617	0.75808	1.13158	no
chr1	37085810	37085863	IGE	ENSMUST00000117172	0	4	4	0.61	3.02	0.1	2.75	0.642327	3.13377	0.1053	2.85359	0.401165	0.0521396	no
chr1	37493897	37494001	IGE	NM_026123	4	0	4	0.33	2.94	15.68	28.34	0.347489	3.05075	16.511	29.4076	0.144064	1.22934	no
chr1	37494783	37495114	IGE	NM_026123	165	2	167	0.92	2.37	15.68	28.34	0.968756	2.45928	16.511	29.4076	0.470303	0.678276	no
chr1	37495254	37495428	IGE	NM_026123	224	0	224	1.34	2.34	15.68	28.34	1.41101	2.42815	16.511	29.4076	0.691227	0.546848	no
chr1	37495438	37495527	ELU	NM_026123	72	0	72	0.76	6.17	15.68	28.34	0.800277	6.40243	16.511	29.4076	0.181558	1.93106	no
chr1	37936293	37936405	ELD	NM_026913	13	1	14	1.05	3.65	27.03	43.44	1.10565	3.7875	28.4625	45.0764	0.353336	1.11112	no
chr1	37936964	37937072	UGI	ENSMUST00000131754	59	0	59	0.97	2.41	5.34	7.78	1.02141	2.50079	5.623	8.07308	0.355645	0.766719	no
chr1	37938153	37938544	ELD	NM_026913	58	0	58	0.61	2.5	27.03	43.44	0.642327	2.59418	28.4625	45.0764	0.273424	0.975739	no
chr1	37938714	37938774	UGI	ENSMUST00000127170	17	2	19	0.54	2.8	31.29	45.93	0.568618	2.90548	32.9482	47.6602	0.204402	1.25418	no
chr1	37947257	37947316	UGI	NM_026913	0	3	3	1.75	1.55	27.03	43.44	1.84274	1.60839	28.4625	45.0764	1.08087	0.3495	no
chr1	37956193	37956305	DGN	ENSMUST00000027256	8	0	8	0.58	3.27	44.08	76.81	0.610738	3.39318	46.4161	79.7035	0.233683	1.2116	no
chr1	38040558	38040686	DGN	NM_172054	6	1	7	1.81	1.29	19.31	20.78	1.90592	1.3386	20.3333	21.5628	0.823751	0.415127	no
chr1	38045921	38046210	IGE	NM_172054	12	3	15	1.5	2.92	19.31	20.78	1.57949	3.03	20.3333	21.5628	0.396149	1.05858	no
chr1	38046211	38046342	IGE	NM_172054	22	0	22	2.01	2.3	19.31	20.78	2.11652	2.38664	20.3333	21.5628	0.631683	0.690134	no
chr1	38046384	38046664	IGE	NM_172054	24	1	25	2.26	2.28	19.31	20.78	2.37977	2.36589	20.3333	21.5628	0.71463	0.630846	no
chr1	38050956	38051258	ELU	NM_172054	217	1	218	2.01	3.7	19.31	20.78	2.11652	3.83938	20.3333	21.5628	0.442058	1.11022	no
chr1	38051265	38051812	IGE	NM_172054	208	2	210	1.42	4.75	19.31	20.78	1.49525	4.92894	20.3333	21.5628	0.254908	1.78014	no
chr1	38051819	38051969	DGI	ENSMUST00000162058	15	30	45	2.42	6.6	19.37	29.6	2.54825	6.84863	20.3965	30.715	0.466076	1.24131	no
chr1	39050654	39050717	IGE	NM_026850	14	0	14	0.55	2.66	63.04	72.17	0.579148	2.7602	66.3809	74.8887	0.171182	1.52892	no
chr1	39051880	39051991	IGE	NM_026850	60	0	60	0.57	4.13	63.04	72.17	0.600208	4.28558	66.3809	74.8887	0.126208	2.3426	no
chr1	39424936	39424994	ELU	NM_053257	8	0	8	1.53	2.9	5.08	7.31	1.61108	3.00924	5.34922	7.58537	0.480078	0.718072	no
chr1	39604680	39604815	IGE	ENSMUST00000146314	196	0	196	3.95	3.79	12.97	13.42	4.15933	3.93277	13.6574	13.9255	0.801104	0.697496	no
chr1	39604818	39605590	DGI	NR_028555	157	2	159	2.55	5.27	1.09	5.6	2.68514	5.46852	1.14777	5.81096	1.12311	0.25007	no
chr1	39654299	39654417	NGA	-	0	12	12	3.11	6.12	#N/A	#N/A	3.27482	6.35054	#N/A	#N/A	0.44552	1.48557	no
chr1	39654572	39654662	NGA	-	0	4	4	1.05	3.12	#N/A	#N/A	1.10565	3.23753	#N/A	#N/A	0.260917	1.53755	no
chr1	39654754	39654821	NGA	-	0	14	14	1.96	1.49	#N/A	#N/A	2.06387	1.54613	#N/A	#N/A	0.810592	0.504632	no
chr1	40422317	40422734	DGI	NM_133193	68	3	71	2.57	1.82	2.08	0.92	2.7062	1.88856	2.19023	0.954657	0.280352	0.570981	no
chr1	40422748	40422832	DGN	NM_133193	3	1	4	2.27	1.58	2.08	0.92	2.3903	1.63952	2.19023	0.954657	0.27099	0.541873	no
chr1	40422837	40423035	DGN	NM_133193	89	0	89	1.73	1.69	2.08	0.92	1.82168	1.75366	2.19023	0.954657	0.197964	0.696398	no
chr1	40423054	40423375	DGN	NM_133193	98	0	98	2.11	1.92	2.08	0.92	2.22182	1.99233	2.19023	0.954657	0.22219	0.692913	no
chr1	40423384	40423740	DGN	NM_133193	151	1	152	2.38	1.73	2.08	0.92	2.50613	1.79517	2.19023	0.954657	0.2683	0.573716	no
chr1	40423816	40424194	DGN	NM_133193	83	1	84	3.28	2.77	2.08	0.92	3.45383	2.87435	2.19023	0.954657	0.266764	0.723145	no
chr1	40737447	40737699	UGN	ENSMUST00000027231	0	88	88	1.16	5.91	13.5	33.89	1.22148	6.13263	14.2154	35.1667	0.395805	1.08507	no
chr1	40737773	40737958	UGN	ENSMUST00000027231	3	229	232	0.35	3.49	13.5	33.89	0.368549	3.62147	14.2154	35.1667	0.184315	1.0401	no
chr1	40784180	40784247	IGE	NM_001033289	75	0	75	1.5	1.53	12.36	31.2	1.57949	1.58764	13.015	32.3753	1.41005	0.240014	no
chr1	42909071	42909130	IGE	NM_023514	14	0	14	1.63	2.33	34.26	63.09	1.71638	2.41777	36.0756	65.4666	0.886753	0.483097	no
chr1	42959499	42959661	IGE	NM_023514	15	1	16	0.43	3.12	34.26	63.09	0.452788	3.23753	36.0756	65.4666	0.188675	1.20955	no
chr1	43618875	43618931	IGE	NM_010879	60	0	60	1.16	2.98	5.78	8.71	1.22148	3.09226	6.08632	9.03811	0.380696	0.843989	no
chr1	43944834	43944887	NGA	-	245	0	245	0.59	6.09	#N/A	#N/A	0.621268	6.31941	#N/A	#N/A	0.0848794	3.89782	yes
chr1	43945129	43945180	NGA	-	1697	0	1697	77.06	132.48	#N/A	#N/A	81.1439	137.471	#N/A	#N/A	0.586001	1.67353	no
chr1	43945513	43945569	NGA	-	5	0	5	0	2.98	#N/A	#N/A	0	3.09226	#N/A	#N/A	0	3.09226	yes
chr1	43990401	43990730	UGN	ENSMUST00000087933	3	13	16	1.92	7.52	7.44	6.37	2.02175	7.80328	7.83429	6.60996	0.171835	2.65849	no
chr1	44520768	44521005	UGN	ENSMUST00000104826	0	14802	14802	430.61	655.16	0.38	0	453.431	679.84	0.400138	0	0	0.598618	no
chr1	44521025	44521115	UGN	ENSMUST00000104826	0	3642	3642	164.35	263.58	0.38	0	173.06	273.509	0.400138	0	0	0.628758	no
chr1	45914600	45914673	UGI	ENSMUST00000153604	1	2809	2810	126.04	210.68	0.17	1.07	132.72	218.616	0.179009	1.11031	0.56911	0.138681	no
chr1	46349935	46350094	IGE	NM_001160386	3	3	6	5.33	2.21	0.01	0.03	5.61247	2.29325	0.01053	0.0311301	0.0525001	0.00354162	no
chr1	46472260	46472325	NGA	-	9	0	9	2.42	2.47	#N/A	#N/A	2.54825	2.56305	#N/A	#N/A	0.715189	0.722341	no
chr1	46472507	46472597	NGA	-	4	2	6	3.62	4.31	#N/A	#N/A	3.81184	4.47236	#N/A	#N/A	0.696563	0.929448	no
chr1	46473253	46473314	NGA	-	6	0	6	4.55	2.47	#N/A	#N/A	4.79113	2.56305	#N/A	#N/A	1.34467	0.442581	no
chr1	46473547	46473602	NGA	-	8	0	8	3.59	7.16	#N/A	#N/A	3.78025	7.42972	#N/A	#N/A	0.448444	1.55425	no
chr1	46800193	46800371	IGE	ENSMUST00000094964	1	3	4	3.31	1.37	0	0.01	3.48542	1.42161	0	0.0103767	0.0149352	0	no
chr1	46907174	46907260	IGE	NM_172653	9	0	9	0.4	3.2	2.22	2.18	0.421198	3.32055	2.33765	2.26212	0.0660729	1.6743	no
chr1	46953669	46953725	NGA	-	0	177	177	17.32	15.35	#N/A	#N/A	18.2379	15.9282	#N/A	#N/A	1.07736	0.827962	no
chr1	47715786	47715899	NGA	-	21	0	21	2.95	7.83	#N/A	#N/A	3.10634	8.12496	#N/A	#N/A	0.340422	1.97864	no
chr1	47715972	47716043	NGA	-	10	0	10	0.92	3.57	#N/A	#N/A	0.968756	3.70448	#N/A	#N/A	0.205922	1.88164	no
chr1	51295442	51295509	NGA	-	5	2	7	0.91	2.69	#N/A	#N/A	0.958226	2.79133	#N/A	#N/A	0.252741	1.42544	no
chr1	51995102	51995171	NGA	-	0	3	3	2.26	2.71	#N/A	#N/A	2.37977	2.81209	#N/A	#N/A	0.62427	0.832035	no
chr1	51995423	51995487	NGA	-	0	9	9	1.48	1.51	#N/A	#N/A	1.55843	1.56688	#N/A	#N/A	0.607131	0.612438	no
chr1	51997630	51997716	NGA	-	0	7	7	2.31	2.32	#N/A	#N/A	2.43242	2.4074	#N/A	#N/A	0.713865	0.70137	no
chr1	51997735	51997794	NGA	-	0	32	32	2.67	11.57	#N/A	#N/A	2.8115	12.0058	#N/A	#N/A	0.216172	3.1499	yes
chr1	52211906	52212257	ELD	NM_009283	673	2	675	35.59	14.49	37.5	16.92	37.4761	15.0358	39.4873	17.5574	1.01345	0.83153	no
chr1	52212544	52212705	IGE	NM_009283	51	0	51	1.23	1.86	37.5	16.92	1.29518	1.93007	39.4873	17.5574	0.191688	1.78935	no
chr1	52212712	52212824	IGE	NM_009283	32	1	33	1.22	2.77	37.5	16.92	1.28465	2.87435	39.4873	17.5574	0.14379	2.67707	no
chr1	52245431	52245499	IGE	NM_001113383	30	0	30	2.51	0.48	13.58	3.72	2.64302	0.498082	14.2997	3.86013	0.445128	0.40227	no
chr1	52257338	52257462	ELD	ENSMUST00000139273	348	0	348	2.74	0.33	4.93	1.94	2.88521	0.342431	5.19127	2.01308	0.698822	0.151852	no
chr1	52559947	52560051	UGN	NM_008667	7	0	7	0.63	3.9	1.33	2	0.663387	4.04692	1.40048	2.07534	0.11364	1.10794	no
chr1	52842860	52843325	DGN	ENSMUST00000027271	540	0	540	3.76	4.68	5.18	9.4	3.95926	4.8563	5.45452	9.7541	1.02168	0.496673	no
chr1	52843336	52843657	DGN	ENSMUST00000027271	402	0	402	2.71	2.77	5.18	9.4	2.85362	2.87435	5.45452	9.7541	1.11307	0.378314	no
chr1	52843682	52843884	DGN	ENSMUST00000027271	260	3	263	2.36	1.86	5.18	9.4	2.48507	1.93007	5.45452	9.7541	1.28169	0.280894	no
chr1	52843901	52844398	DGN	ENSMUST00000027271	259	1	260	3.05	3.61	5.18	9.4	3.21164	3.74599	5.45452	9.7541	1.02264	0.451126	no
chr1	52844410	52844553	DGN	ENSMUST00000027271	161	0	161	3.58	3.1	5.18	9.4	3.76973	3.21678	5.45452	9.7541	1.35099	0.342066	no
chr1	52844555	52844853	DGN	ENSMUST00000027271	254	2	256	1.16	3.03	5.18	9.4	1.22148	3.14414	5.45452	9.7541	0.445424	0.717865	no
chr1	52844869	52845158	DGN	ENSMUST00000027271	332	1	333	2.75	1.86	5.18	9.4	2.89574	1.93007	5.45452	9.7541	1.4935	0.251284	no
chr1	52845188	52845574	DGN	ENSMUST00000027271	283	1	284	1.93	3.77	5.18	9.4	2.03228	3.91202	5.45452	9.7541	0.625241	0.654355	no
chr1	52845751	52845994	DGN	ENSMUST00000027271	28	0	28	5.85	7.14	5.18	9.4	6.16003	7.40897	5.45452	9.7541	1.10704	0.524838	no
chr1	52846105	52846257	DGI	ENSMUST00000027271	14	0	14	2.86	2.54	5.18	9.4	3.01157	2.63568	5.45452	9.7541	1.25179	0.333243	no
chr1	53376145	53376208	IGE	NM_028091	19	0	19	3.19	1.09	12.42	10.72	3.35906	1.13106	13.0782	11.1238	1.24546	0.279899	no
chr1	54452874	54453274	DGN	NM_001033194	162	0	162	7.75	5.49	3.05	2.89	8.16072	5.69681	3.21164	2.99887	0.867694	0.49945	no
chr1	54453276	54453368	DGN	NM_001033194	8	0	8	7.53	3.95	3.05	2.89	7.92906	4.0988	3.21164	2.99887	1.10729	0.368672	no
chr1	54453377	54453568	DGN	NM_001033194	186	0	186	8.52	5.54	3.05	2.89	8.97152	5.7487	3.21164	2.99887	0.94657	0.463017	no
chr1	54453578	54453697	DGN	NM_001033194	124	0	124	6.17	5.97	3.05	2.89	6.49698	6.19489	3.21164	2.99887	0.642975	0.663646	no
chr1	54454112	54454251	DGN	NM_001033194	221	0	221	3.67	1.74	3.05	2.89	3.86449	1.80555	3.21164	2.99887	0.980803	0.298099	no
chr1	54454316	54454425	DGI	NM_001033194	109	0	109	2.66	1.24	3.05	2.89	2.80097	1.28671	3.21164	2.99887	0.872174	0.271879	no
chr1	54529876	54530026	DGN	ENSMUST00000097739	120	0	120	1.58	4.06	2.03	1.41	1.66373	4.21294	2.13758	1.46312	0.148828	1.37256	no
chr1	54530037	54530481	DGN	ENSMUST00000097739	430	0	430	2.96	4.24	2.03	1.41	3.11687	4.39972	2.13758	1.46312	0.269172	0.927463	no
chr1	54530691	54531019	DGN	ENSMUST00000097739	444	1	445	2.41	1.97	2.03	1.41	2.53772	2.04421	2.13758	1.46312	0.388734	0.501464	no
chr1	54531146	54531236	DGN	ENSMUST00000097739	51	0	51	2.31	0.74	2.03	1.41	2.43242	0.767876	2.13758	1.46312	0.641609	0.194146	no
chr1	54531238	54531403	DGN	ENSMUST00000097739	201	0	201	1.39	1.63	2.03	1.41	1.46366	1.6914	2.13758	1.46312	0.253598	0.595804	no
chr1	54531978	54532244	DGN	ENSMUST00000097739	368	1	369	1.67	1.77	2.03	1.41	1.7585	1.83668	2.13758	1.46312	0.289079	0.577826	no
chr1	54532414	54532544	DGI	ENSMUST00000097739	126	0	126	2.3	2.21	2.03	1.41	2.42189	2.29325	2.13758	1.46312	0.342936	0.581599	no
chr1	54532825	54533459	UGN	ENSMUST00000097739	1001	3	1004	2.42	2.23	2.03	1.41	2.54825	2.31401	2.13758	1.46312	0.358569	0.565963	no
chr1	54533778	54533934	UGN	ENSMUST00000097739	313	0	313	2.37	1.27	2.03	1.41	2.4956	1.31784	2.13758	1.46312	0.502082	0.327174	no
chr1	54533936	54534068	UGN	ENSMUST00000097739	82	0	82	3.09	0.79	2.03	1.41	3.25376	0.81976	2.13758	1.46312	0.833786	0.167244	no
chr1	54534100	54534472	UGN	ENSMUST00000097739	412	1	413	2.46	1.29	2.03	1.41	2.59037	1.3386	2.13758	1.46312	0.516524	0.323555	no
chr1	54536030	54536337	DGN	NM_001163314	367	1	368	2.76	2	1.08	0.86	2.90627	2.07534	1.13724	0.892397	0.394592	0.319276	no
chr1	54536347	54536445	DGN	NM_001163314	67	1	68	1.77	2.45	1.08	0.86	1.8638	2.54229	1.13724	0.892397	0.219695	0.533483	no
chr1	54536635	54536865	DGN	NM_001163314	489	0	489	2.96	2.65	1.08	0.86	3.11687	2.74983	1.13724	0.892397	0.347067	0.401399	no
chr1	54537247	54537550	DGI	NM_001163314	489	1	490	1.82	1.61	1.08	0.86	1.91645	1.67065	1.13724	0.892397	0.299631	0.344246	no
chr1	54623607	54623658	UGN	NM_001163314	0	36	36	2.54	5.15	1.08	0.86	2.67461	5.344	1.13724	0.892397	0.176036	0.873964	no
chr1	55047420	55047999	ELU	NM_031179	142	1	143	1.63	4.49	38.46	48.27	1.71638	4.65914	40.4982	50.0884	0.366076	1.35966	no
chr1	55048028	55048382	IGE	NM_031179	86	0	86	2.49	6.37	38.46	48.27	2.62196	6.60996	40.4982	50.0884	0.415864	1.44667	no
chr1	55048504	55048642	IGE	NM_031179	123	0	123	0.98	2.22	38.46	48.27	1.03194	2.30363	40.4982	50.0884	0.377024	0.898704	no
chr1	55048646	55049156	IGE	NM_031179	133	1	134	2.96	6.41	38.46	48.27	3.11687	6.65147	40.4982	50.0884	0.491678	1.28075	no
chr1	55071407	55073220	ISE	NM_031179	8274	5	8279	6.42	8.51	38.46	48.27	6.76023	8.83058	40.4982	50.0884	0.830023	0.902045	no
chr1	55122106	55122161	IGE	NM_026424	2	1	3	2.2	1.73	7.31	7.79	2.31659	1.79517	7.6974	8.08345	0.77028	0.458677	no
chr1	55123846	55123920	IGE	NM_026424	3	0	3	3.43	1.28	7.31	7.79	3.61178	1.32822	7.6974	8.08345	1.4418	0.244059	no
chr1	55129707	55129910	DGN	NM_026424	140	0	140	0.86	2.17	7.31	7.79	0.905576	2.25175	7.6974	8.08345	0.258831	1.00135	no
chr1	55147459	55147557	ELU	NM_008303	88	0	88	0.39	2.8	22.97	38.2	0.410668	2.90548	24.1873	39.639	0.165485	1.22585	no
chr1	55204463	55204744	IGE	NM_025283	73	4	77	1.55	1.69	30.45	24.43	1.63214	1.75366	32.0637	25.3503	0.454442	0.810709	no
chr1	55220465	55220526	IGE	ENSMUST00000075431	0	7	7	3.58	0	0.76	0.98	3.76973	0	0.800277	1.01692	2.12939	0	no
chr1	55298611	55298818	IGE	ENSMUST00000075431	1	83	84	1.33	1.84	0.76	0.98	1.40048	1.90931	0.800277	1.01692	0.271916	0.315595	no
chr1	55299870	55300030	IGE	ENSMUST00000075431	2	2	4	0.65	3.22	0.76	0.98	0.684447	3.3413	0.800277	1.01692	0.0890567	0.787064	no
chr1	55300170	55300492	IGE	ENSMUST00000075431	2	274	276	1.37	2.67	0.76	0.98	1.4426	2.77058	0.800277	1.01692	0.216115	0.450059	no
chr1	55300494	55300612	IGE	ENSMUST00000075431	0	128	128	1.11	2.76	0.76	0.98	1.16883	2.86397	0.800277	1.01692	0.170869	0.523958	no
chr1	55353277	55353337	IGE	ENSMUST00000161810	0	25	25	2.75	1.7	0.12	0.13	2.89574	1.76404	0.126359	0.134897	0.12547	0.0504162	no
chr1	55355122	55355193	IGE	ENSMUST00000161810	0	3	3	2.92	2.88	0.12	0.13	3.07475	2.98849	0.126359	0.134897	0.0923266	0.0816587	no
chr1	55355265	55355413	IGE	ENSMUST00000161810	0	19	19	1.13	1.98	0.12	0.13	1.18989	2.05459	0.126359	0.134897	0.0466529	0.104461	no
chr1	55943970	55944581	NGA	-	3	100	103	0.05	11.91	#N/A	#N/A	0.0526498	12.3587	#N/A	#N/A	0.00394125	11.7405	yes
chr1	55948979	55949236	NGA	-	45	19	64	0	7.46	#N/A	#N/A	0	7.74102	#N/A	#N/A	0	7.74102	yes
chr1	55958181	55958610	NGA	-	54	2	56	0	6.02	#N/A	#N/A	0	6.24678	#N/A	#N/A	0	6.24678	yes
chr1	55971840	55972106	NGA	-	42	0	42	0	7.17	#N/A	#N/A	0	7.4401	#N/A	#N/A	0	7.4401	yes
chr1	55972115	55972301	NGA	-	40	0	40	0.16	11.25	#N/A	#N/A	0.168479	11.6738	#N/A	#N/A	0.0132935	9.99059	yes
chr1	55972440	55972710	NGA	-	106	1	107	0	9.14	#N/A	#N/A	0	9.48431	#N/A	#N/A	0	9.48431	yes
chr1	55972761	55973004	NGA	-	44	0	44	0	5.02	#N/A	#N/A	0	5.20911	#N/A	#N/A	0	5.20911	yes
chr1	55973191	55973277	NGA	-	3	0	3	0	4.68	#N/A	#N/A	0	4.8563	#N/A	#N/A	0	4.8563	yes
chr1	55973339	55973687	NGA	-	53	0	53	0	5.68	#N/A	#N/A	0	5.89397	#N/A	#N/A	0	5.89397	yes
chr1	56066707	56066957	NGA	-	1	28	29	0	3.67	#N/A	#N/A	0	3.80825	#N/A	#N/A	0	3.80825	yes
chr1	56067983	56068323	NGA	-	2	23	25	0	5.03	#N/A	#N/A	0	5.21948	#N/A	#N/A	0	5.21948	yes
chr1	56069081	56069200	NGA	-	0	4	4	0	3.75	#N/A	#N/A	0	3.89126	#N/A	#N/A	0	3.89126	yes
chr1	56076698	56077032	NGA	-	101	2	103	0	20.26	#N/A	#N/A	0	21.0232	#N/A	#N/A	0	21.0232	yes
chr1	56850618	56850751	DGN	NM_139146	7	4	11	0.25	2.91	1.28	17.7	0.263249	3.01962	1.34783	18.3668	0.512326	0.166358	no
chr1	56925262	56925634	IGE	NM_139146	5	1	6	0.36	3.75	1.28	17.7	0.379078	3.89126	1.34783	18.3668	0.60628	0.196373	no
chr1	56985187	56985366	IGE	NM_139146	15	1	16	0.17	3.05	1.28	17.7	0.179009	3.1649	1.34783	18.3668	0.33623	0.186819	no
chr1	56990251	56990365	IGE	NM_139146	3	0	3	0	3.01	1.28	17.7	0	3.12339	1.34783	18.3668	0	0.217373	no
chr1	57006218	57006389	IGE	NM_139146	5	0	5	0	2.99	1.28	17.7	0	3.10264	1.34783	18.3668	0	0.215929	no
chr1	57036432	57036627	IGE	ENSMUST00000146649	2	1	3	0	3.51	0	0.01	0	3.64222	0	0.0103767	0	0	no
chr1	57036763	57037019	IGE	ENSMUST00000146649	2	96	98	0.14	4.17	0	0.01	0.147419	4.32709	0	0.0103767	0.00028716	0	no
chr1	57037025	57037284	IGE	ENSMUST00000146649	1	263	264	0.37	5.95	0	0.01	0.389608	6.17414	0	0.0103767	0.000563531	0	no
chr1	57037336	57037959	IGE	ENSMUST00000146649	1	369	370	0.17	10.95	0	0.01	0.179009	11.3625	0	0.0103767	0.000150255	0	no
chr1	57038114	57038387	IGE	ENSMUST00000146649	86	0	86	0	5.81	0	0.01	0	6.02887	0	0.0103767	0	0	no
chr1	57038399	57038507	IGE	ENSMUST00000146649	21	1	22	0	3.75	0	0.01	0	3.89126	0	0.0103767	0	0	no
chr1	57348634	57348697	NGA	-	1	2	3	4.56	1.41	#N/A	#N/A	4.80166	1.46312	#N/A	#N/A	1.94943	0.252189	no
chr1	57349020	57349083	NGA	-	0	7	7	1.94	2.95	#N/A	#N/A	2.04281	3.06113	#N/A	#N/A	0.503016	1.00602	no
chr1	57349115	57349192	NGA	-	0	5	5	1.69	5.03	#N/A	#N/A	1.77956	5.21948	#N/A	#N/A	0.286127	1.87781	no
chr1	57902158	57902275	IGE	NM_144882	3	2	5	2.03	2.35	10.83	8.3	2.13758	2.43853	11.4039	8.61267	0.431646	0.922027	no
chr1	57902282	57902415	UGI	NM_001164566	20	0	20	1.74	2.47	11.56	8.93	1.83221	2.56305	12.1726	9.2664	0.361737	1.07299	no
chr1	58445775	58445847	UGN	NM_025824	0	4	4	0.41	5.41	70.35	48.87	0.431728	5.6138	74.0783	50.711	0.0440907	5.617	yes
chr1	58463393	58464199	DGI	NM_025824	11646	2	11648	95.18	50.83	70.35	48.87	100.224	52.7448	74.0783	50.711	1.25957	0.746455	no
chr1	58469740	58469791	ELD	NR_027853	55	0	55	2.35	6.06	44.46	78.11	2.47454	6.28828	46.8162	81.0525	0.57552	1.03262	no
chr1	58470721	58471021	IGE	NR_027853	195	0	195	0.88	4.11	44.46	78.11	0.926636	4.26483	46.8162	81.0525	0.298343	1.26301	no
chr1	58471160	58471216	ELD	NR_027853	6	0	6	1.25	6.05	44.46	78.11	1.31624	6.27791	46.8162	81.0525	0.306564	1.54645	no
chr1	58519248	58519615	DGI	NM_008765	36	41	77	2.3	1.88	3.87	3.37	2.42189	1.95082	4.07509	3.49695	0.565532	0.51662	no
chr1	58711839	58711902	DGN	NM_175370	0	17	17	2.69	5.8	5.22	1.16	2.83256	6.01849	5.49664	1.2037	0.0747763	3.91691	yes
chr1	58711961	58712129	DGN	NM_175370	1	15	16	2.85	2.87	5.22	1.16	3.00104	2.97811	5.49664	1.2037	0.139773	1.85658	no
chr1	58712142	58712335	DGN	NM_175370	2	175	177	1.9	2.97	5.22	1.16	2.00069	3.08188	5.49664	1.2037	0.0908131	2.56177	no
chr1	58712380	58712638	DGN	NM_175370	3	39	42	3.41	3.49	5.22	1.16	3.59072	3.62147	5.49664	1.2037	0.143956	1.96766	no
chr1	58714831	58714964	DGI	NM_175370	11	1	12	4.71	1.53	5.22	1.16	4.95961	1.58764	5.49664	1.2037	0.355118	0.664474	no
chr1	58770051	58770130	UGI	NM_009805	8	0	8	8.46	2.21	4.68	5.14	8.90834	2.29325	4.92802	5.33363	2.4338	0.180082	no
chr1	58773788	58774002	IGE	NM_009805	15	1	16	2.37	3.66	4.68	5.14	2.4956	3.79787	4.92802	5.33363	0.467993	0.845355	no
chr1	58774283	58774365	IGE	NM_009805	17	0	17	1.2	3.36	4.68	5.14	1.26359	3.48657	4.92802	5.33363	0.2534	1.19845	no
chr1	58842335	58842388	UGN	NM_009812	4	0	4	2.83	5.28	28.47	23.26	2.97998	5.4789	29.9788	24.1362	0.358358	1.64183	no
chr1	58860900	58860960	IGE	NM_009812	6	0	6	3.25	0	28.47	23.26	3.42224	0	29.9788	24.1362	2.66634	0	no
chr1	58885156	58885405	IGE	NM_009812	120	0	120	0.41	2.71	28.47	23.26	0.431728	2.81209	29.9788	24.1362	0.0882373	2.34251	no
chr1	58885447	58885717	ELU	NM_009812	41	2	43	0.42	3.23	28.47	23.26	0.442258	3.35168	29.9788	24.1362	0.0791816	2.77162	no
chr1	58902285	58902352	IGE	NM_009812	4	0	4	3.15	0.51	28.47	23.26	3.31694	0.529212	29.9788	24.1362	1.68995	0.146207	no
chr1	59749437	59749575	DGI	ENSMUST00000104170	3	0	3	2.5	4.25	0.89	0.96	2.63249	4.4101	0.937166	0.996164	0.250222	0.569986	no
chr1	59928490	59928858	DGN	NM_007561	745	0	745	1.56	2.53	0.89	0.54	1.64267	2.62531	0.937166	0.560342	0.131067	0.596669	no
chr1	59928869	59928947	DGN	NM_007561	215	0	215	2.56	0.43	0.89	0.54	2.69567	0.446198	0.937166	0.560342	0.539169	0.0725156	no
chr1	59928949	59929180	DGN	NM_007561	256	0	256	2.28	1.19	0.89	0.54	2.40083	1.23483	0.937166	0.560342	0.310745	0.218081	no
chr1	59929882	59930146	DGN	NM_007561	594	0	594	2.58	2.17	0.89	0.54	2.71673	2.25175	0.937166	0.560342	0.241666	0.363877	no
chr1	59930284	59930945	DGN	NM_007561	1550	5	1555	2.92	2.21	0.89	0.54	3.07475	2.29325	0.937166	0.560342	0.270067	0.338024	no
chr1	59931052	59931142	DGN	NM_007561	354	0	354	2.65	2.26	0.89	0.54	2.79044	2.34514	0.937166	0.560342	0.241293	0.3716	no
chr1	59931143	59931274	DGN	NM_007561	230	0	230	3.86	1.04	0.89	0.54	4.06456	1.07918	0.937166	0.560342	0.565469	0.127982	no
chr1	59931421	59932069	DGN	NM_007561	2440	2	2442	12.25	5.98	0.89	0.54	12.8992	6.20527	0.937166	0.560342	0.517844	0.268144	no
chr1	59932121	59932404	DGN	NM_007561	1095	0	1095	4.36	0.12	0.89	0.54	4.59106	0.12452	0.937166	0.560342	1.18095	0.0133765	no
chr1	59932408	59932458	DGN	NM_007561	123	0	123	3.22	0	0.89	0.54	3.39065	0	0.937166	0.560342	0.980774	0	no
chr1	59932498	59932549	DGN	NM_007561	204	1	205	3.17	0.63	0.89	0.54	3.338	0.653732	0.937166	0.560342	0.583858	0.0905123	no
chr1	59932567	59932631	DGN	NM_007561	118	0	118	6.68	2.15	0.89	0.54	7.03401	2.23099	0.937166	0.560342	0.629729	0.166787	no
chr1	59932647	59932794	DGN	NM_007561	187	0	187	4.68	1.1	0.89	0.54	4.92802	1.14144	0.937166	0.560342	0.665661	0.115648	no
chr1	59932796	59933704	DGN	NM_007561	2033	3	2036	9.94	4.51	0.89	0.54	10.4668	4.67989	0.937166	0.560342	0.533039	0.245127	no
chr1	59933705	59934460	DGN	NM_007561	1526	1	1527	14.51	11.68	0.89	0.54	15.279	12.12	0.937166	0.560342	0.336858	0.44717	no
chr1	60209017	60209155	DGN	NM_139150	37	0	37	3.19	1.42	0.51	0.51	3.35906	1.47349	0.537028	0.529212	0.467579	0.118709	no
chr1	60209325	60209908	DGN	NM_139150	68	0	68	5.16	4.26	0.51	0.51	5.43346	4.42048	0.537028	0.529212	0.345133	0.241298	no
chr1	60210191	60210704	DGN	NM_139150	165	0	165	4.19	3.37	0.51	0.51	4.41205	3.49695	0.537028	0.529212	0.337808	0.226912	no
chr1	60539275	60539362	DGN	NM_001045513	36	1	37	2.74	1.19	3.94	2.17	2.88521	1.23483	4.1488	2.25175	0.564607	0.405507	no
chr1	60540185	60540304	ELU	NM_001045513	388	0	388	6.93	12.99	3.94	2.17	7.29726	13.4793	4.1488	2.25175	0.220406	2.07272	no
chr1	60540307	60540500	IGE	NM_001045513	626	3	629	12.9	7.27	3.94	2.17	13.5836	7.54387	4.1488	2.25175	0.695304	0.659985	no
chr1	60540506	60541736	IGE	NM_001045513	3868	2	3870	8.56	6.49	3.94	2.17	9.01364	6.73448	4.1488	2.25175	0.509662	0.858061	no
chr1	60541770	60543901	IGE	NM_001045513	9039	18	9057	6.11	4.3	3.94	2.17	6.4338	4.46198	4.1488	2.25175	0.515146	0.765814	no
chr1	60543916	60544480	IGE	NM_001045513	2503	2	2505	4.1	3.54	3.94	2.17	4.31728	3.67335	4.1488	2.25175	0.404012	0.881413	no
chr1	60544481	60544941	IGE	NM_001045513	1297	0	1297	3.68	2.46	3.94	2.17	3.87502	2.55267	4.1488	2.25175	0.477016	0.668073	no
chr1	60544956	60545227	IGE	NM_001045513	1217	2	1219	2.76	2.02	3.94	2.17	2.90627	2.09609	4.1488	2.25175	0.41052	0.684629	no
chr1	60545228	60545322	IGE	NM_001045513	158	0	158	2.69	1.81	3.94	2.17	2.83256	1.87818	4.1488	2.25175	0.430401	0.625253	no
chr1	60545371	60545599	IGE	NM_001045513	808	5	813	0.88	2.36	3.94	2.17	0.926636	2.4489	4.1488	2.25175	0.117501	1.62173	no
chr1	60762107	60762162	DGN	ENSMUST00000122226	11	0	11	2.27	1.73	9.89	8.05	2.3903	1.79517	10.4141	8.35325	0.625831	0.58956	no
chr1	60762507	60762559	DGN	ENSMUST00000122226	17	0	17	13.15	6.25	9.89	8.05	13.8469	6.48544	10.4141	8.35325	1.35378	0.486367	no
chr1	61573272	61573336	NGA	-	0	4	4	9.06	7.31	#N/A	#N/A	9.54014	7.58537	#N/A	#N/A	1.11121	0.719665	no
chr1	62822457	62822520	IGE	NM_001077403	6	3	9	19.31	19.19	0.79	2.72	20.3333	19.9129	0.831867	2.82246	1.49806	0.203135	no
chr1	62845342	62845437	IGE	NM_001077403	279	0	279	1.06	2.43	0.79	2.72	1.11618	2.52154	0.831867	2.82246	0.488354	0.259313	no
chr1	62845473	62845653	IGE	NM_001077403	597	0	597	0.74	3.01	0.79	2.72	0.779217	3.12339	0.831867	2.82246	0.291165	0.382039	no
chr1	62845666	62845854	IGE	NM_001077403	414	1	415	0.55	5.8	0.79	2.72	0.579148	6.01849	0.831867	2.82246	0.127139	0.829421	no
chr1	63161248	63161547	IGE	ENSMUST00000138611	82	0	82	0.92	5.01	20.5	16.89	0.968756	5.19873	21.5864	17.5263	0.12127	3.07679	yes
chr1	63161562	63161890	IGE	ENSMUST00000138611	118	0	118	2.26	3.54	20.5	16.89	2.37977	3.67335	21.5864	17.5263	0.395138	1.26639	no
chr1	63161904	63162057	IGE	ENSMUST00000138611	27	0	27	1.57	3.12	20.5	16.89	1.6532	3.23753	21.5864	17.5263	0.30273	1.42179	no
chr1	63162097	63162511	IGE	ENSMUST00000138611	30	1	31	1.3	2.22	20.5	16.89	1.36889	2.30363	21.5864	17.5263	0.321529	1.13308	no
chr1	63162515	63162601	IGE	ENSMUST00000138611	10	0	10	0.77	2.28	20.5	16.89	0.810807	2.36589	21.5864	17.5263	0.186922	1.52235	no
chr1	63162605	63162718	IGE	ENSMUST00000138611	44	0	44	0.88	2.97	20.5	16.89	0.926636	3.08188	21.5864	17.5263	0.176153	1.86384	no
chr1	63163173	63163422	IGE	ENSMUST00000138611	66	2	68	1.23	3.81	20.5	16.89	1.29518	3.95352	21.5864	17.5263	0.202889	2.00706	no
chr1	63163489	63164153	IGE	ENSMUST00000138611	162	3	165	1.59	3.92	20.5	16.89	1.67426	4.06767	21.5864	17.5263	0.256364	1.77229	no
chr1	63164651	63164749	IGE	ENSMUST00000138611	3	1	4	2.37	1.72	20.5	16.89	2.4956	1.78479	21.5864	17.5263	0.695383	0.594921	no
chr1	63164756	63165311	IGE	ENSMUST00000138611	31	1	32	0.86	4.1	20.5	16.89	0.905576	4.25445	21.5864	17.5263	0.133733	2.60142	no
chr1	63165564	63165943	IGE	ENSMUST00000138611	71	1	72	0.99	3.1	20.5	16.89	1.04247	3.21678	21.5864	17.5263	0.191833	1.8351	no
chr1	63166436	63166560	IGE	ENSMUST00000138611	7	0	7	0.56	3.24	20.5	16.89	0.589678	3.36205	21.5864	17.5263	0.104898	2.46427	no
chr1	63166655	63166842	IGE	ENSMUST00000138611	68	0	68	0.54	3.44	20.5	16.89	0.568618	3.56959	21.5864	17.5263	0.0965574	2.65151	no
chr1	63166845	63167005	IGE	ENSMUST00000138611	16	0	16	0.43	2.94	20.5	16.89	0.452788	3.05075	21.5864	17.5263	0.0867364	2.44679	no
chr1	63167006	63167169	IGE	ENSMUST00000138611	4	0	4	0.85	2.32	20.5	16.89	0.895046	2.4074	21.5864	17.5263	0.203828	1.4802	no
chr1	63167219	63167494	IGE	ENSMUST00000138611	12	0	12	1.21	2.25	20.5	16.89	1.27412	2.33476	21.5864	17.5263	0.296476	1.19625	no
chr1	63167499	63167864	IGE	ENSMUST00000138611	32	2	34	0.45	4.22	20.5	16.89	0.473848	4.37897	21.5864	17.5263	0.0683568	3.46188	yes
chr1	63213972	63214072	IGE	NM_001160038	7	0	7	0.66	2.32	101.62	98.49	0.694977	2.4074	107.005	102.2	0.192999	1.47268	no
chr1	63225140	63225192	ELD	NM_018796	8	0	8	1.6	2.4	100.73	205.69	1.68479	2.49041	106.068	213.438	0.962237	0.45882	no
chr1	63225352	63225406	ELU	NM_018796	44	0	44	12.16	24.53	100.73	205.69	12.8044	25.4541	106.068	213.438	0.964894	0.912056	no
chr1	63225473	63225578	ELD	NM_018796	97	0	97	1.58	2.25	100.73	205.69	1.66373	2.33476	106.068	213.438	0.994561	0.433545	no
chr1	63225948	63226000	ELD	NM_018796	24	0	24	0.36	2.58	100.73	205.69	0.379078	2.67719	106.068	213.438	0.205506	0.960225	no
chr1	64501053	64501108	NGA	-	0	373	373	45.63	41.11	#N/A	#N/A	48.0482	42.6586	#N/A	#N/A	1.10054	0.869729	no
chr1	64809807	64809949	NGA	-	10	10	20	1.31	16.13	#N/A	#N/A	1.37942	16.7376	#N/A	#N/A	0.0777683	7.03432	yes
chr1	65217455	65217533	ELD	NM_001111320	30	0	30	3.52	1.67	349.81	191.9	3.70655	1.73291	368.348	199.129	0.73121	0.677677	no
chr1	65221737	65221805	ELD	NM_001111320	58	1	59	4.67	3.35	349.81	191.9	4.91749	3.4762	368.348	199.129	0.592288	1.08122	no
chr1	65238869	65238964	ELD	NM_011086	19	2	21	0.19	2.95	1.34	1.05	0.200069	3.06113	1.41101	1.08955	0.0222629	1.72248	no
chr1	65252612	65252667	IGE	NM_011086	8	0	8	0.61	3.07	1.34	1.05	0.642327	3.18565	1.41101	1.08955	0.0693494	1.30983	no
chr1	65468342	65468392	NGA	-	2	584	586	10.35	11.61	#N/A	#N/A	10.8985	12.0474	#N/A	#N/A	0.835304	1.01251	no
chr1	66884981	66885094	ELU	NM_007381	5	0	5	1.11	4.82	18.09	41.74	1.16883	5.00157	19.0487	43.3124	0.420737	0.991339	no
chr1	66885224	66885775	IGE	NM_007381	37	2	39	1.39	5.34	18.09	41.74	1.46366	5.54116	19.0487	43.3124	0.483406	0.966851	no
chr1	67158423	67158782	NGA	-	4213	1	4214	120.06	1.53	#N/A	#N/A	126.423	1.58764	#N/A	#N/A	48.8564	0.0124596	yes
chr1	69425686	69425849	NGA	-	2	49	51	0	3.75	#N/A	#N/A	0	3.89126	#N/A	#N/A	0	3.89126	yes
chr1	71288846	71288951	DGN	NM_175210	26	0	26	0.31	10.75	0.01	3	0.326429	11.155	0.01053	3.11301	0.0827306	0.0215303	no
chr1	71288981	71289664	DGI	NM_175210	220	1	221	0.05	8.56	0.01	3	0.0526498	8.88246	0.01053	3.11301	0.0164121	0.0216031	no
chr1	71760503	71760622	UGN	ENSMUST00000088377	21	2	23	3.05	2.98	0.18	0.13	3.21164	3.09226	0.189539	0.134897	0.0889995	0.122622	no
chr1	71760771	71760873	UGN	ENSMUST00000088377	15	0	15	2.13	2.08	0.18	0.13	2.24288	2.15835	0.189539	0.134897	0.0805322	0.111156	no
chr1	71760937	71761071	UGN	ENSMUST00000088377	1486	1	1487	4.84	2.98	0.18	0.13	5.0965	3.09226	0.189539	0.134897	0.141232	0.0847106	no
chr1	71761088	71761181	UGN	ENSMUST00000088377	14	0	14	3.67	3.44	0.18	0.13	3.86449	3.56959	0.189539	0.134897	0.0959047	0.122553	no
chr1	71761218	71761441	UGN	ENSMUST00000088377	23	0	23	6.81	5.6	0.18	0.13	7.1709	5.81096	0.189539	0.134897	0.119396	0.118774	no
chr1	72134520	72134620	NGA	-	9	0	9	0.59	2.73	#N/A	#N/A	0.621268	2.83284	#N/A	#N/A	0.162091	1.7473	no
chr1	72758111	72758246	ELU	NM_009084	16	0	16	4.06	12.02	6.48	10.94	4.27516	12.4728	6.82341	11.3521	0.460442	1.30614	no
chr1	72759983	72760076	ELU	NM_009084	11	0	11	0.04	3.65	6.48	10.94	0.0421198	3.7875	6.82341	11.3521	0.0127661	2.00768	no
chr1	73513164	73513223	NGA	-	59	52	111	0	6.23	#N/A	#N/A	0	6.46469	#N/A	#N/A	0	6.46469	yes
chr1	74041224	74041350	IGE	NM_027884	7	8	15	0.24	3.24	1.89	7.4	0.252719	3.36205	1.99016	7.67876	0.14878	0.615434	no
chr1	74286010	74286093	IGE	NM_029711	5	0	5	3.25	2.08	112.99	110.25	3.42224	2.15835	118.978	114.403	1.0332	0.503187	no
chr1	74286791	74286981	IGE	NM_029711	9	0	9	2.17	2.16	112.99	110.25	2.285	2.24137	118.978	114.403	0.672194	0.703439	no
chr1	74287286	74287399	IGE	NM_029711	31	0	31	2.32	1.51	112.99	110.25	2.44295	1.56688	118.978	114.403	0.907497	0.469196	no
chr1	74287406	74287476	IGE	NM_029711	11	0	11	2.35	0.94	112.99	110.25	2.47454	0.97541	118.978	114.403	1.19447	0.289427	no
chr1	74287478	74288021	IGE	NM_029711	24	4	28	1.55	2.2	112.99	110.25	1.63214	2.28288	118.978	114.403	0.474068	0.894173	no
chr1	74303000	74303051	IGE	NM_029711	5	0	5	0.62	2.65	112.99	110.25	0.652857	2.74983	118.978	114.403	0.166014	1.71522	no
chr1	74307109	74307393	IGE	NM_029711	41	1	42	0.6	2.66	112.99	110.25	0.631797	2.7602	118.978	114.403	0.160215	1.74391	no
chr1	74309972	74310125	IGE	NM_029711	104	0	104	1.04	1.94	112.99	110.25	1.09512	2.01308	118.978	114.403	0.346566	0.990609	no
chr1	74310159	74310317	ELU	NM_029711	54	1	55	3.21	4.58	112.99	110.25	3.38012	4.75253	118.978	114.403	0.560285	1.11863	no
chr1	74312578	74312838	IGE	NM_029711	47	0	47	1.56	1.74	112.99	110.25	1.64267	1.80555	118.978	114.403	0.558303	0.704392	no
chr1	74312842	74313295	IGE	NM_029711	197	0	197	1.05	3.44	112.99	110.25	1.10565	3.56959	118.978	114.403	0.230715	1.74776	no
chr1	74313300	74313651	IGE	NM_029711	116	1	117	1.51	3.65	112.99	110.25	1.59002	3.7875	118.978	114.403	0.316688	1.50764	no
chr1	74313654	74314345	ELU	NM_029711	244	0	244	2.25	6.83	112.99	110.25	2.36924	7.08729	118.978	114.403	0.279346	2.16869	no
chr1	74326884	74327262	ELU	NM_001190444	94	1	95	0.72	2.71	37.09	91.07	0.758157	2.81209	39.0556	94.5007	0.469211	0.654106	no
chr1	74328550	74328601	ELD	NM_001190444	15	0	15	1.21	3.79	37.09	91.07	1.27412	3.93277	39.0556	94.5007	0.609386	0.707231	no
chr1	74334545	74334667	IGE	NM_001039509	0	36	36	1.08	1.97	1.01	1.14	1.13724	2.04421	1.06353	1.18294	0.214156	0.465992	no
chr1	74336643	74336726	ELU	ENSMUST00000128505	84	0	84	0	3.18	69.75	87.18	0	3.29979	73.4465	90.4641	0	2.64976	no
chr1	74437672	74437795	UGN	ENSMUST00000027367	0	7	7	0.28	2.99	15.08	20.57	0.294839	3.10264	15.8792	21.3449	0.0908792	1.7028	no
chr1	74440981	74441214	ELU	NM_153088	48	9	57	1.65	6.11	15.62	21.31	1.73744	6.34017	16.4478	22.1128	0.29999	1.64821	no
chr1	74456047	74456228	IGE	NM_009509	74	7	81	2.01	1.11	455.29	137.33	2.11652	1.15181	479.418	142.503	0.291758	1.23471	no
chr1	74460800	74460882	IGE	NM_009509	259	3	262	5.58	0	455.29	137.33	5.87572	0	479.418	142.503	1.74287	0	no
chr1	74462615	74462883	ELD	NM_009509	106	0	106	3.77	9.14	455.29	137.33	3.96979	9.48431	479.418	142.503	0.112314	6.37559	yes
chr1	74462918	74463177	IGE	NM_009509	148	3	151	1.18	3.4	455.29	137.33	1.24254	3.52808	479.418	142.503	0.0813954	5.25596	yes
chr1	74464142	74464271	IGE	NM_009509	49	0	49	1.85	1.33	455.29	137.33	1.94804	1.3801	479.418	142.503	0.242777	1.56398	no
chr1	74469655	74470249	ISE	NM_009509	892	2	894	6.54	4.93	455.29	137.33	6.88659	5.11572	479.418	142.503	0.334012	2.16705	no
chr1	74470919	74471898	IGE	NM_009509	545	4	549	2.7	1.42	455.29	137.33	2.84309	1.47349	479.418	142.503	0.340946	1.28091	no
chr1	74471920	74472111	ELU	NM_009509	84	0	84	3.75	1.81	455.29	137.33	3.94873	1.87818	479.418	142.503	0.406953	1.26793	no
chr1	74472587	74472934	IGE	NM_009509	198	1	199	2.33	2.37	455.29	137.33	2.45348	2.45928	479.418	142.503	0.210379	2.37905	no
chr1	74472945	74473126	ELU	NM_009509	252	1	253	3.37	4.96	455.29	137.33	3.5486	5.14685	479.418	142.503	0.171242	3.78022	yes
chr1	74477596	74477746	IGE	NM_009509	53	0	53	2.46	0.67	455.29	137.33	2.59037	0.695239	479.418	142.503	0.453248	0.646916	no
chr1	74477833	74477883	IGE	NM_009509	2	1	3	1.37	4.12	455.29	137.33	1.4426	4.2752	479.418	142.503	0.0811173	5.84731	yes
chr1	74478058	74478295	IGE	NM_009509	22	2	24	1.44	1.59	455.29	137.33	1.51631	1.6499	479.418	142.503	0.169733	2.19051	no
chr1	74478538	74478651	IGE	NM_009509	12	0	12	2.08	0.92	455.29	137.33	2.19023	0.954657	479.418	142.503	0.332372	0.999719	no
chr1	74759900	74760148	UGI	NM_024264	214	1	215	4.78	1.58	17.66	10.64	5.03332	1.63952	18.5959	11.0408	1.0744	0.419683	no
chr1	74782326	74782438	ISE	NM_024264	127	0	127	3.81	2.1	17.66	10.64	4.01191	2.17911	18.5959	11.0408	0.71102	0.671486	no
chr1	74782777	74783255	ELU	NM_024264	79	10	89	1.92	1.71	17.66	10.64	2.02175	1.77442	18.5959	11.0408	0.410574	0.906898	no
chr1	74783422	74783591	ISE	NM_024264	109	0	109	3.38	1.19	17.66	10.64	3.55913	1.23483	18.5959	11.0408	0.897295	0.418299	no
chr1	74783673	74783753	ISE	NM_024264	46	0	46	3.2	1.17	17.66	10.64	3.36959	1.21407	18.5959	11.0408	0.857472	0.429108	no
chr1	74994270	74994384	IGE	NM_010544	80	0	80	0.3	4.45	3.64	13.26	0.315899	4.61763	3.8329	13.7595	0.160099	0.911283	no
chr1	74994386	74994463	IGE	NM_010544	40	0	40	0.86	5.14	3.64	13.26	0.905576	5.33363	3.8329	13.7595	0.407068	0.726863	no
chr1	74994466	74994668	IGE	NM_010544	288	0	288	0.85	2.55	3.64	13.26	0.895046	2.64606	3.8329	13.7595	0.698902	0.362607	no
chr1	74998894	74999216	UGN	ENSMUST00000006713	1	232	233	0.85	3.4	3.61	13.14	0.895046	3.52808	3.80131	13.635	0.56134	0.483571	no
chr1	75014850	75015140	ELU	NM_029342	80	1	81	0.93	2.33	7.94	12.51	0.979286	2.41777	8.36079	12.9813	0.397348	0.730479	no
chr1	75131509	75131789	DGI	NM_026977	314	0	314	1.07	2.58	12.24	22.66	1.12671	2.67719	12.8887	23.5136	0.518744	0.66187	no
chr1	75133778	75133900	ELD	NM_026977	6	2	8	0.3	2.76	12.24	22.66	0.315899	2.86397	12.8887	23.5136	0.138412	1.14432	no
chr1	75138078	75138129	ELU	NM_026977	71	0	71	2.56	6.35	12.24	22.66	2.69567	6.58921	12.8887	23.5136	0.601352	0.937434	no
chr1	75138278	75138374	IGE	NM_026977	16	4	20	0.69	3.56	12.24	22.66	0.726567	3.69411	12.8887	23.5136	0.262048	1.12493	no
chr1	75138452	75138619	IGE	NM_026977	16	12	28	0	3.23	12.24	22.66	0	3.35168	12.8887	23.5136	0	1.76223	no
chr1	75140528	75140878	ISE	NM_170755	28	3	31	1.04	2.24	7.08	20.37	1.09512	2.32438	7.45521	21.1374	0.823522	0.373623	no
chr1	75141014	75141096	ELD	NM_170755	5	0	5	0.76	3.33	7.08	20.37	0.800277	3.45544	7.45521	21.1374	0.44903	0.646396	no
chr1	75141133	75141196	ELU	NM_170755	23	0	23	0.52	4.36	7.08	20.37	0.547558	4.52424	7.45521	21.1374	0.24779	0.98454	no
chr1	75142186	75142254	ELU	NM_170755	25	0	25	0.46	3.38	7.08	20.37	0.484378	3.50733	7.45521	21.1374	0.268653	0.79573	no
chr1	75178506	75178721	ELU	NM_001003917	29	0	29	1.08	3.34	2.44	3.78	1.13724	3.46582	2.56931	3.92239	0.279844	0.846435	no
chr1	75213169	75213227	ELU	NM_009447	36	0	36	1.8	3.29	32.15	48.84	1.89539	3.41394	33.8538	50.6798	0.624393	0.772386	no
chr1	75213304	75213402	ELD	NM_009447	53	0	53	1.32	3	32.15	48.84	1.38995	3.11301	33.8538	50.6798	0.491389	0.853253	no
chr1	75305285	75305874	ISE	NM_016878	399	1	400	8.21	8.25	276.1	89.58	8.6451	8.56078	290.732	92.9545	0.288113	2.74652	no
chr1	75312325	75312520	ISE	NM_016878	21	0	21	3.15	4.09	276.1	89.58	3.31694	4.24407	290.732	92.9545	0.201537	3.04216	yes
chr1	75313379	75313466	ISE	NM_016878	131	0	131	59.74	13.08	276.1	89.58	62.906	13.5727	290.732	92.9545	1.37543	0.657205	no
chr1	75313656	75313855	IGE	NM_001110831	16	0	16	2.06	2.46	246.84	79.64	2.16917	2.55267	259.921	82.6401	0.193384	2.50309	no
chr1	75438403	75438560	ISE	NM_133708	70	1	71	1.03	6.41	35.14	55.45	1.08459	6.65147	37.0023	57.5388	0.21462	2.01689	no
chr1	75438607	75438741	ELD	NM_133708	43	1	44	1.5	3.35	35.14	55.45	1.57949	3.4762	37.0023	57.5388	0.534269	0.851832	no
chr1	76424987	76425050	NGA	-	18	19	37	0.47	6.52	#N/A	#N/A	0.494908	6.76561	#N/A	#N/A	0.0637307	4.52577	yes
chr1	77063269	77063332	NGA	-	294	0	294	5.83	11.58	#N/A	#N/A	6.13897	12.0162	#N/A	#N/A	0.471639	1.68319	no
chr1	78306368	78306757	UGN	ENSMUST00000036172	47	48	95	1.78	4.12	21.75	38.66	1.87433	4.2752	22.9027	40.1163	0.596324	0.828497	no
chr1	78390827	78390879	IGE	NM_001004173	22	0	22	0.66	2.53	21.76	38.68	0.694977	2.62531	22.9132	40.1371	0.321762	0.862716	no
chr1	78400752	78400828	IGE	NM_001004173	9	0	9	0.91	2.65	21.76	38.68	0.958226	2.74983	22.9132	40.1371	0.428909	0.782158	no
chr1	78401288	78401394	IGE	NM_001004173	3	1	4	1.49	1.61	21.76	38.68	1.56896	1.67065	22.9132	40.1371	0.986063	0.362226	no
chr1	78410926	78411012	IGE	NM_001004173	8	1	9	1.11	2.75	21.76	38.68	1.16883	2.85359	22.9132	40.1371	0.509087	0.732857	no
chr1	78412545	78412682	IGE	NM_001004173	82	9	91	0.46	5.54	21.76	38.68	0.484378	5.7487	22.9132	40.1371	0.120468	2.15713	no
chr1	78412687	78413084	IGE	NM_001004173	209	0	209	0.77	4.62	21.76	38.68	0.810807	4.79404	22.9132	40.1371	0.234879	1.47462	no
chr1	78413096	78413251	IGE	NM_001004173	36	0	36	1.28	5.01	21.76	38.68	1.34783	5.19873	22.9132	40.1371	0.364958	1.23334	no
chr1	78413271	78413450	ELU	NM_001004173	29	0	29	0.96	5.81	21.76	38.68	1.01088	6.02887	22.9132	40.1371	0.241391	1.66995	no
chr1	78590729	78590878	NGA	-	1	2	3	0	2.99	#N/A	#N/A	0	3.10264	#N/A	#N/A	0	3.10264	yes
chr1	78592001	78592330	NGA	-	1	50	51	0.51	3.41	#N/A	#N/A	0.537028	3.53846	#N/A	#N/A	0.118328	2.30214	no
chr1	78592336	78593010	NGA	-	0	39	39	0.34	6.38	#N/A	#N/A	0.358019	6.62034	#N/A	#N/A	0.046982	4.875	yes
chr1	78593045	78593435	NGA	-	1	41	42	0.35	4.04	#N/A	#N/A	0.368549	4.19219	#N/A	#N/A	0.0709813	3.06324	yes
chr1	78667815	78668082	IGE	NM_028817	245	0	245	0.52	4.87	2.72	29.8	0.547558	5.05346	2.86415	30.9226	0.72385	0.292981	no
chr1	78780406	78780458	NGA	-	0	40	40	5.08	3.83	#N/A	#N/A	5.34922	3.97428	#N/A	#N/A	1.07538	0.625948	no
chr1	78780554	78780604	NGA	-	0	136	136	4.06	3.41	#N/A	#N/A	4.27516	3.53846	#N/A	#N/A	0.941986	0.670777	no
chr1	79502404	79502456	DGN	ENSMUST00000104594	14	0	14	1.32	5.28	0	0	1.38995	5.4789	0	0	0	0	no
chr1	79919022	79919111	DGI	ENSMUST00000086918	84	0	84	4.87	3.43	9.88	5.51	5.12809	3.55921	10.4036	5.71756	0.563943	0.899498	no
chr1	79954286	79954349	NGA	-	105	0	105	24.25	32.02	#N/A	#N/A	25.5351	33.2262	#N/A	#N/A	0.74607	1.25216	no
chr1	79954381	79954460	NGA	-	103	0	103	15.63	31.48	#N/A	#N/A	16.4583	32.6659	#N/A	#N/A	0.488873	1.87108	no
chr1	79954524	79954584	NGA	-	19	1	20	22.82	34.64	#N/A	#N/A	24.0294	35.9449	#N/A	#N/A	0.650411	1.43611	no
chr1	80261664	80261951	DGN	NM_016716	169	0	169	1.54	1.86	13.08	12.48	1.62161	1.93007	13.7732	12.9501	0.485143	0.726875	no
chr1	80261966	80262096	DGN	NM_016716	14	0	14	2.27	2.56	13.08	12.48	2.3903	2.65644	13.7732	12.9501	0.573052	0.773602	no
chr1	80262287	80262378	DGN	NM_016716	322	0	322	2.55	1.43	13.08	12.48	2.68514	1.48387	13.7732	12.9501	0.947628	0.397556	no
chr1	80262435	80262907	DGN	NM_016716	1006	1	1007	5.58	5.16	13.08	12.48	5.87572	5.35438	13.7732	12.9501	0.810565	0.76886	no
chr1	80263028	80263393	DGI	NM_016716	992	1	993	5.06	4.4	13.08	12.48	5.32816	4.56575	13.7732	12.9501	0.839177	0.712346	no
chr1	81608117	81608182	NGA	-	27	0	27	10.2	0.52	#N/A	#N/A	10.7406	0.539589	#N/A	#N/A	6.97625	0.0459594	yes
chr1	82742457	82742740	IGE	NM_029409	91	16	107	0.85	2.73	18.88	36.47	0.895046	2.83284	19.8806	37.8438	0.423231	0.765083	no
chr1	82742864	82743051	IGE	NM_029409	113	2	115	0.89	2.55	18.88	36.47	0.937166	2.64606	19.8806	37.8438	0.46585	0.6991	no
chr1	82743053	82743363	IGE	NM_029409	85	5	90	0.78	2.26	18.88	36.47	0.821337	2.34514	19.8806	37.8438	0.445001	0.658998	no
chr1	82752583	82752886	DGN	NM_025453	846	31	877	22.53	40	199.73	205.24	23.724	41.5068	210.315	212.972	0.562498	1.65012	no
chr1	82752890	82752979	DGN	NM_025453	426	0	426	8.1	16.72	199.73	205.24	8.52927	17.3499	210.315	212.972	0.468458	1.78958	no
chr1	82753150	82753224	DGI	NM_025453	265	3	268	16.21	16.2	199.73	205.24	17.0691	16.8103	210.315	212.972	0.965897	0.914435	no
chr1	82754287	82755142	ELU	NM_025453	154	9	163	1.6	4.44	199.73	205.24	1.68479	4.60726	210.315	212.972	0.302822	1.68673	no
chr1	82755317	82755622	IGE	NM_025453	48	3	51	1.87	2.9	199.73	205.24	1.9691	3.00924	210.315	212.972	0.494991	0.9962	no
chr1	82756895	82757032	ELU	NM_025453	54	0	54	1.14	2.14	199.73	205.24	1.20042	2.22062	210.315	212.972	0.375651	0.991934	no
chr1	82819188	82819344	NGA	-	8	120	128	4.82	5.11	#N/A	#N/A	5.07544	5.3025	#N/A	#N/A	0.805306	0.872776	no
chr1	82819347	82819452	NGA	-	4	177	181	22.67	42.26	#N/A	#N/A	23.8714	43.852	#N/A	#N/A	0.532227	1.76315	no
chr1	82819470	82819525	NGA	-	4	1	5	3.02	0	#N/A	#N/A	3.18005	0	#N/A	#N/A	3.18005	0	yes
chr1	82892851	82892963	DGI	NM_010472	235	0	235	4.13	0.92	5.63	3.27	4.34887	0.954657	5.92837	3.39318	1.08964	0.240847	no
chr1	82893004	82893559	DGN	NM_010472	1037	3	1040	2.14	1.9	5.63	3.27	2.25341	1.97157	5.92837	3.39318	0.37139	0.817768	no
chr1	82894111	82894198	DGN	NM_010472	60	0	60	3.01	0.4	5.63	3.27	3.16952	0.415068	5.92837	3.39318	1.09696	0.134335	no
chr1	82894439	82894671	DGN	NM_010472	243	0	243	2.95	1.79	5.63	3.27	3.10634	1.85743	5.92837	3.39318	0.532414	0.610399	no
chr1	82894675	82894875	DGN	NM_010472	209	0	209	2.66	0.66	5.63	3.27	2.80097	0.684863	5.92837	3.39318	0.81418	0.243145	no
chr1	82894885	82894998	DGN	NM_010472	206	0	206	2.68	0.61	5.63	3.27	2.82203	0.632979	5.92837	3.39318	0.846364	0.223486	no
chr1	82895011	82895348	DGN	NM_010472	385	1	386	2.7	1.41	5.63	3.27	2.84309	1.46312	5.92837	3.39318	0.565304	0.513753	no
chr1	82895380	82895718	DGN	NM_010472	481	3	484	2.58	1.39	5.63	3.27	2.71673	1.44236	5.92837	3.39318	0.544769	0.523684	no
chr1	82895719	82896076	DGN	NM_010472	181	0	181	3.13	2.56	5.63	3.27	3.29588	2.65644	5.92837	3.39318	0.441458	0.834456	no
chr1	82896126	82896654	DGN	NM_010472	740	0	740	3.33	3.11	5.63	3.27	3.50648	3.22716	5.92837	3.39318	0.406255	0.966359	no
chr1	82896822	82897537	DGN	NM_010472	655	2	657	5.45	3.59	5.63	3.27	5.73883	3.72524	5.92837	3.39318	0.594807	0.745977	no
chr1	83000568	83000621	DGN	NM_030556	40	0	40	1.22	3.02	1.38	0.09	1.28465	3.13377	1.45313	0.0933904	0.011831	1.82296	no
chr1	83001433	83001484	DGN	NM_030556	73	0	73	1.27	6.4	1.38	0.09	1.3373	6.64109	1.45313	0.0933904	0.00666278	3.7762	yes
chr1	83012373	83012461	IGE	NM_030556	4	3	7	1.44	1.79	1.38	0.09	1.51631	1.85743	1.45313	0.0933904	0.020202	0.981021	no
chr1	83218204	83218258	UGN	ENSMUST00000122494	3	2	5	0.6	4.51	0	0	0.631797	4.67989	0	0	0	0	no
chr1	85108291	85108384	ELU	ENSMUST00000162353	3	43	46	6.05	1.78	0.52	0.02	6.37062	1.84705	0.547558	0.0207534	0.0300074	0.134426	no
chr1	87615874	87615970	IGE	NM_177055	30	0	30	1.08	2.11	1.01	2.26	1.13724	2.18948	1.06353	2.34514	0.405217	0.325705	no
chr1	87717235	87717343	IGE	NM_133781	3	0	3	0.93	4.1	28.71	30.2	0.979286	4.25445	30.2315	31.3377	0.187006	2.00949	no
chr1	87743477	87743529	IGE	NM_133781	23	0	23	1.3	1.79	28.71	30.2	1.36889	1.85743	30.2315	31.3377	0.480693	0.733024	no
chr1	87743708	87743788	IGE	NM_133781	12	1	13	0.86	2.96	28.71	30.2	0.905576	3.0715	30.2315	31.3377	0.223174	1.50687	no
chr1	87834955	87835285	IGE	ENSMUST00000129392	1	176	177	3.19	0.73	0.13	0.14	3.35906	0.7575	0.136889	0.145274	0.244226	0.0207707	no
chr1	87835299	87835372	IGE	ENSMUST00000129392	1	49	50	2.69	0.47	0.13	0.14	2.83256	0.487705	0.136889	0.145274	0.243294	0.01521	no
chr1	87835398	87835636	IGE	ENSMUST00000129392	0	227	227	3	1.3	0.13	0.14	3.15899	1.34897	0.136889	0.145274	0.171846	0.0387682	no
chr1	87912431	87912485	UGN	ENSMUST00000129169	0	56	56	3.75	1.75	0	0.02	3.94873	1.81592	0	0.0207534	0.0291022	0	no
chr1	88171554	88171657	IGE	NM_030184	1	2	3	0	3.33	0.23	1.17	0	3.45544	0.242189	1.21407	0	0.377978	no
chr1	88200708	88200791	IGE	NM_145222	90	0	90	0	3.27	5.23	75.14	0	3.39318	5.50717	77.9706	0	0.23663	no
chr1	88205154	88206633	DGN	NM_145222	940	4	944	0.25	9.26	5.23	75.14	0.263249	9.60883	5.50717	77.9706	0.297329	0.53045	no
chr1	88219990	88220053	NGA	-	6	0	6	2	10.73	#N/A	#N/A	2.10599	11.1342	#N/A	#N/A	0.173558	3.58475	yes
chr1	88282363	88282463	DGN	ENSMUST00000027440	57	1	58	3.05	0.35	1.59	0.52	3.21164	0.363185	1.67426	0.539589	0.475369	0.0937769	no
chr1	88282479	88282642	DGN	ENSMUST00000027440	7	1	8	2.09	1.28	1.59	0.52	2.20076	1.32822	1.67426	0.539589	0.190725	0.451269	no
chr1	88384493	88384812	NGA	-	23	0	23	0.63	2.58	#N/A	#N/A	0.663387	2.67719	#N/A	#N/A	0.180406	1.60948	no
chr1	88425820	88426031	ISE	NM_008972	34	1	35	1.08	3.27	30.98	45.51	1.13724	3.39318	32.6218	47.2244	0.363594	1.07398	no
chr1	88426128	88426306	ISE	NM_008972	25	0	25	1.46	2.77	30.98	45.51	1.53737	2.87435	32.6218	47.2244	0.557348	0.766295	no
chr1	88995744	88995945	ISE	NM_001081082	2032	0	2032	3.07	0.49	67	2.59	3.2327	0.508459	70.5507	2.68757	0.0804965	2.29826	no
chr1	88997197	88997264	ISE	NM_001081082	126	1	127	2.81	1.12	67	2.59	2.95892	1.16219	70.5507	2.68757	0.0514025	5.61646	yes
chr1	89025081	89025198	DGN	NM_007432	71440	0	71440	3.17	0	0.45	0.03	3.338	0	0.473848	0.0311301	0.070504	0	no
chr1	89123183	89124376	ELU	NM_001039170	584	5	589	2.26	5.67	56.42	83.62	2.37977	5.88359	59.41	86.77	0.49657	1.17834	no
chr1	89251536	89252112	IGE	NM_146112	463	2	465	5.97	4.91	6.42	6.94	6.28639	5.09496	6.76023	7.20143	0.957137	0.576369	no
chr1	89252114	89252206	IGE	NM_146112	82	0	82	2.58	1.51	6.42	6.94	2.71673	1.56688	6.76023	7.20143	0.982165	0.347494	no
chr1	89252294	89252540	IGE	NM_146112	245	0	245	1.91	1.63	6.42	6.94	2.01122	1.6914	6.76023	7.20143	0.693466	0.462995	no
chr1	89252583	89253396	IGE	NM_146112	275	5	280	1.81	1.35	6.42	6.94	1.90592	1.40086	6.76023	7.20143	0.736688	0.397357	no
chr1	89253747	89253957	IGE	NM_146112	102	0	102	1.13	2.44	6.42	6.94	1.18989	2.53192	6.76023	7.20143	0.312636	0.953015	no
chr1	89253996	89254248	IGE	NM_146112	51	1	52	3.49	3.02	6.42	6.94	3.67496	3.13377	6.76023	7.20143	0.824993	0.552536	no
chr1	89281959	89282010	IGE	NM_146112	0	8	8	3.98	0	6.42	6.94	4.19092	0	6.76023	7.20143	3.88914	0	yes
chr1	89282110	89282244	IGE	NM_146112	0	6	6	3.24	0	6.42	6.94	3.41171	0	6.76023	7.20143	3.16604	0	yes
chr1	89282480	89282834	IGE	NM_146112	9	12	21	3.93	0	6.42	6.94	4.13827	0	6.76023	7.20143	3.84028	0	yes
chr1	89505358	89506135	NGA	-	83	1	84	0.51	7.66	#N/A	#N/A	0.537028	7.94856	#N/A	#N/A	0.0600128	5.17138	yes
chr1	89506145	89506240	NGA	-	8	0	8	1.06	5.29	#N/A	#N/A	1.11618	5.48928	#N/A	#N/A	0.172003	2.59396	no
chr1	89506306	89506502	NGA	-	3	1	4	0.18	4.69	#N/A	#N/A	0.189539	4.86668	#N/A	#N/A	0.0323078	4.09123	yes
chr1	89805689	89805954	IGE	NM_177646	485	2	487	7.66	2.65	23.97	17.54	8.06595	2.74983	25.2403	18.2007	1.49198	0.398721	no
chr1	89811780	89811987	ELD	NM_177646	20	1	21	1.48	2.24	23.97	17.54	1.55843	2.32438	25.2403	18.2007	0.32516	1.19429	no
chr1	89837650	89837944	ELU	NM_177646	91	0	91	1.69	2.62	23.97	17.54	1.77956	2.7187	25.2403	18.2007	0.331927	1.28576	no
chr1	89838495	89838958	ELU	NM_177646	284	28	312	1.47	2.64	23.97	17.54	1.5479	2.73945	25.2403	18.2007	0.287115	1.41337	no
chr1	89841113	89841184	DGN	NM_177646	40	1	41	2.89	1.82	23.97	17.54	3.04316	1.88856	25.2403	18.2007	0.73074	0.614026	no
chr1	89841249	89841552	DGN	NM_001198573	26	220	246	2.33	2.83	8.55	6.19	2.45348	2.93661	9.00311	6.42318	0.400198	1.03132	no
chr1	89841614	89841696	DGI	NM_001198573	0	69	69	2.73	0.6	8.55	6.19	2.87468	0.622602	9.00311	6.42318	1.13761	0.194885	no
chr1	89843468	89843532	IGE	NM_001198573	1	7	8	2.14	1.08	8.55	6.19	2.25341	1.12068	9.00311	6.42318	0.682306	0.417779	no
chr1	90032649	90032726	IGE	NM_201642	72	0	72	0	5.09	198.64	391.5	0	5.28174	209.167	406.248	0	2.71276	no
chr1	90114024	90114553	IGE	NM_201642	257	1	258	0.98	7.38	198.64	391.5	1.03194	7.65801	209.167	406.248	0.230389	1.93571	no
chr1	90114603	90114702	ELU	NM_201642	82	11	93	10.49	25.05	198.64	391.5	11.0459	25.9936	209.167	406.248	0.790983	1.10831	no
chr1	90168018	90168102	IGE	NM_198652	205	1	206	1.64	2.38	10.08	16.38	1.72691	2.46966	10.6142	16.997	0.728397	0.534135	no
chr1	90168113	90168246	IGE	NM_198652	222	0	222	3.5	4.06	10.08	16.38	3.68549	4.21294	10.6142	16.997	1.03466	0.530294	no
chr1	90168247	90168335	IGE	NM_198652	93	0	93	2.3	3.07	10.08	16.38	2.42189	3.18565	10.6142	16.997	0.84679	0.549057	no
chr1	90168338	90168438	IGE	NM_198652	36	0	36	2.01	2	10.08	16.38	2.11652	2.07534	10.6142	16.997	1.0072	0.39274	no
chr1	90168472	90168555	IGE	NM_198652	72	0	72	1.19	4	10.08	16.38	1.25307	4.15068	10.6142	16.997	0.356035	1.08651	no
chr1	90169219	90169304	ELD	NM_198652	76	0	76	2.88	1.94	10.08	16.38	3.03263	2.01308	10.6142	16.997	1.47297	0.294414	no
chr1	90169695	90169754	UGI	ENSMUST00000128532	62	0	62	2.23	2.5	3.18	5.22	2.34818	2.59418	3.34853	5.41664	0.813804	0.404331	no
chr1	90169879	90169931	IGE	NM_198652	105	0	105	1.98	1.87	10.08	16.38	2.08493	1.94044	10.6142	16.997	1.03768	0.370972	no
chr1	90169933	90170085	IGE	NM_198652	114	0	114	3.26	3.07	10.08	16.38	3.43277	3.18565	10.6142	16.997	1.20023	0.423847	no
chr1	90170091	90170711	IGE	NM_198652	719	6	725	2.44	3.84	10.08	16.38	2.56931	3.98466	10.6142	16.997	0.754337	0.658404	no
chr1	90899556	90899717	NGA	-	2	31	33	2.1	4.01	#N/A	#N/A	2.21129	4.16106	#N/A	#N/A	0.428457	1.29576	no
chr1	92507756	92508115	ELU	NM_133805	87	1	88	0.58	2.74	26.62	39.51	0.610738	2.84322	28.0307	40.9984	0.224423	1.17811	no
chr1	92508480	92508591	IGE	NM_133805	5	0	5	0	3.41	26.62	39.51	0	3.53846	28.0307	40.9984	0	2.36165	no
chr1	92837553	92837654	IGE	NM_053015	10	1	11	0	3.58	1.52	6.57	0	3.71486	1.60055	6.8175	0	0.76058	no
chr1	92847732	92847822	DGN	NM_053015	4	0	4	1.15	2.56	1.52	6.57	1.21095	2.65644	1.60055	6.8175	0.868211	0.245994	no
chr1	93014560	93014623	IGE	NM_001111312	6	0	6	1.09	2.19	8.12	16.59	1.14777	2.2725	8.55033	17.215	0.63221	0.496674	no
chr1	93016318	93016543	IGE	NM_001111312	99	2	101	0.88	2.26	8.12	16.59	0.926636	2.34514	8.55033	17.215	0.499325	0.571377	no
chr1	93018365	93018475	IGE	NM_001111312	4	0	4	0.95	3.44	8.12	16.59	1.00035	3.56959	8.55033	17.215	0.394604	0.837659	no
chr1	93067837	93067896	DGN	NM_001033408	0	3	3	3.22	4.97	0.02	0.02	3.39065	5.15722	0.0210599	0.0207534	0.0111927	0.0242339	no
chr1	93068052	93068115	DGN	NM_001033408	0	2025	2025	131.2	122.03	0.02	0.02	138.153	126.627	0.0210599	0.0207534	0.0220017	0.0187745	no
chr1	93068255	93068309	DGN	NM_001033408	0	375	375	77.25	68.38	0.02	0.02	81.3439	70.9559	0.0210599	0.0207534	0.0229772	0.0177784	no
chr1	93068622	93068697	DGN	NM_001033408	0	2377	2377	43.42	34.93	0.02	0.02	45.7211	36.2458	0.0210599	0.0207534	0.0249504	0.0160059	no
chr1	93182603	93183120	DGI	NM_026454	368	2	370	12.73	16.82	23.05	29.58	13.4046	17.4536	24.2716	30.6943	0.882265	0.927897	no
chr1	93183155	93183524	DGN	NM_026454	48	1	49	1.26	1.94	23.05	29.58	1.32677	2.01308	24.2716	30.6943	0.534826	0.662557	no
chr1	93183618	93183979	DGN	NM_026454	73	1	74	1.48	2.64	23.05	29.58	1.55843	2.73945	24.2716	30.6943	0.506182	0.819985	no
chr1	93184247	93184302	DGN	NM_026454	4	2	6	1.25	1.8	23.05	29.58	1.31624	1.86781	24.2716	30.6943	0.557458	0.617538	no
chr1	93184313	93184576	DGN	NM_026454	90	1	91	1.48	1.93	23.05	29.58	1.55843	2.0027	24.2716	30.6943	0.630379	0.599458	no
chr1	93186347	93186468	DGN	NM_026454	61	0	61	1.39	1.65	23.05	29.58	1.46366	1.71216	24.2716	30.6943	0.655469	0.532204	no
chr1	93272799	93272864	IGE	NM_023343	14	2	16	0.53	2.65	4.03	12.74	0.558088	2.74983	4.24357	13.2199	0.375226	0.526681	no
chr1	93349445	93349643	IGE	NM_011066	2	9	11	0.86	2.24	1.17	1.8	0.905576	2.32438	1.23201	1.86781	0.227956	0.524015	no
chr1	93825354	93826528	DGN	ENSMUST00000097644	1421	4	1425	28.17	32.05	38.56	30.21	29.6629	33.2573	40.6035	31.348	0.652439	1.36141	no
chr1	93826538	93826589	DGI	ENSMUST00000097644	88	0	88	10.77	1.92	38.56	30.21	11.3408	1.99233	40.6035	31.348	2.85571	0.202644	no
chr1	93826883	93828382	UGI	ENSMUST00000097644	979	3	982	20.05	22.35	38.56	30.21	21.1126	23.1919	40.6035	31.348	0.657583	1.31648	no
chr1	93828387	93828707	DGN	NM_207225	306	3	309	4.52	2.96	0.48	1.1	4.75954	3.0715	0.505438	1.14144	0.886338	0.125871	no
chr1	93828792	93829332	DGI	NM_207225	618	3	621	10.21	7.84	0.48	1.1	10.7511	8.13534	0.505438	1.14144	0.892313	0.163403	no
chr1	94145159	94145216	NGA	-	3	2	5	1.74	3.93	#N/A	#N/A	1.83221	4.07805	#N/A	#N/A	0.360811	1.43988	no
chr1	94829755	94829851	DGN	NR_015525	11	0	11	0.69	3.04	0.37	1.26	0.726567	3.15452	0.389608	1.30746	0.164548	0.308491	no
chr1	94837671	94837834	IGE	NM_011796	52	11	63	1	2.49	1.43	4.86	1.053	2.5838	1.50578	5.04308	0.591337	0.313599	no
chr1	94837969	94838330	IGE	NM_011796	38	6	44	1.3	2.92	1.43	4.86	1.36889	3.03	1.50578	5.04308	0.683624	0.318714	no
chr1	94885250	94885779	DGN	NM_022320	281	1	282	1.22	4.64	2.09	4.7	1.28465	4.81479	2.20076	4.87705	0.336633	0.78917	no
chr1	95292426	95292513	IGE	NM_207031	37	1	38	0	3.78	3.18	8.08	0	3.92239	3.34853	8.38438	0	1.39959	no
chr1	95292643	95292795	IGE	NM_207031	24	0	24	0.23	2.91	3.18	8.08	0.242189	3.01962	3.34853	8.38438	0.116171	0.867387	no
chr1	95293064	95293178	IGE	NM_207031	65	1	66	0.61	3.21	3.18	8.08	0.642327	3.33092	3.34853	8.38438	0.28596	0.723691	no
chr1	95293447	95293774	IGE	NM_207031	281	0	281	0.63	3.85	3.18	8.08	0.663387	3.99503	3.34853	8.38438	0.256069	0.856989	no
chr1	95300080	95300887	DGI	NM_207031	2789	20	2809	8.35	20.11	3.18	8.08	8.79252	20.8676	3.34853	8.38438	0.77525	0.760371	no
chr1	95304860	95304946	ELD	NM_133808	3	0	3	1.26	3.03	62.62	45.86	1.32677	3.14414	65.9386	47.5876	0.227604	1.83384	no
chr1	95325868	95325955	ELD	NM_133808	65	0	65	3.42	1.73	62.62	45.86	3.60125	1.79517	65.9386	47.5876	0.915928	0.529474	no
chr1	95400264	95400496	IGE	NM_001159718	74	4	78	1.18	2.07	140.39	94.98	1.24254	2.14798	147.83	98.558	0.261383	1.42226	no
chr1	95464934	95465013	IGE	NM_145519	18	0	18	1.64	14.95	4.47	6.01	1.72691	15.5132	4.70689	6.2364	0.114281	3.70033	yes
chr1	95483098	95483210	IGE	NM_145519	278	0	278	1.83	1.55	4.47	6.01	1.92698	1.60839	4.70689	6.2364	0.807309	0.357423	no
chr1	95483583	95483762	IGE	NM_145519	291	1	292	0.95	2.66	4.47	6.01	1.00035	2.7602	4.70689	6.2364	0.290719	0.897527	no
chr1	95484140	95484374	IGE	NM_145519	512	1	513	3.72	2.04	4.47	6.01	3.91714	2.11685	4.70689	6.2364	1.37337	0.28002	no
chr1	95485044	95485126	IGE	NM_145519	99	0	99	3.27	1.27	4.47	6.01	3.4433	1.31784	4.70689	6.2364	1.6234	0.192917	no
chr1	95485130	95485296	IGE	NM_145519	296	1	297	1.78	1.82	4.47	6.01	1.87433	1.88856	4.70689	6.2364	0.709087	0.427371	no
chr1	95485310	95485642	IGE	NM_145519	564	3	567	2.44	3.19	4.47	6.01	2.56931	3.31017	4.70689	6.2364	0.651413	0.603223	no
chr1	95485653	95485950	IGE	NM_145519	831	0	831	1.71	1.48	4.47	6.01	1.80062	1.53575	4.70689	6.2364	0.77598	0.35668	no
chr1	95485962	95486321	IGE	NM_145519	668	0	668	2.23	1.12	4.47	6.01	2.34818	1.16219	4.70689	6.2364	1.18678	0.225777	no
chr1	95486433	95486671	IGE	NM_145519	440	2	442	2.53	2.74	4.47	6.01	2.66408	2.84322	4.70689	6.2364	0.757507	0.504727	no
chr1	95486680	95487019	IGE	NM_145519	821	1	822	2.38	2.38	4.47	6.01	2.50613	2.46966	4.70689	6.2364	0.789317	0.458163	no
chr1	95487176	95487909	IGE	NM_145519	1795	0	1795	3.8	2.5	4.47	6.01	4.00138	2.59418	4.70689	6.2364	1.21659	0.337381	no
chr1	95487983	95488235	IGE	NM_145519	584	0	584	3.21	3.12	4.47	6.01	3.38012	3.23753	4.70689	6.2364	0.871672	0.480773	no
chr1	95488236	95488411	IGE	NM_145519	180	1	181	3.49	5.65	4.47	6.01	3.67496	5.86284	4.70689	6.2364	0.585171	0.815722	no
chr1	95488413	95489818	IGE	NM_145519	4756	5	4761	6.95	9.29	4.47	6.01	7.31832	9.63996	4.70689	6.2364	0.751633	0.753791	no
chr1	95519104	95519218	ELU	NM_021537	1	15	16	0.24	3.73	38.61	98.6	0.252719	3.87051	40.6562	102.314	0.127444	1.21585	no
chr1	95520110	95520316	ELU	NM_021537	78	4	82	1.01	3.73	38.61	98.6	1.06353	3.87051	40.6562	102.314	0.536328	0.738116	no
chr1	95520425	95520835	IGE	NM_021537	195	25	220	1.08	2.69	38.61	98.6	1.13724	2.79133	40.6562	102.314	0.736742	0.513955	no
chr1	95521005	95521130	ELD	NM_021537	132	0	132	1.13	2.91	38.61	98.6	1.18989	3.01962	40.6562	102.314	0.727071	0.542622	no
chr1	95521202	95521293	ELU	NM_021537	45	1	46	0.79	3.24	38.61	98.6	0.831867	3.36205	40.6562	102.314	0.468403	0.722232	no
chr1	95521397	95521574	IGE	NM_021537	57	0	57	0.37	3.2	38.61	98.6	0.389608	3.32055	40.6562	102.314	0.221486	0.940336	no
chr1	95522544	95522628	ISE	NM_021537	38	0	38	1.72	3.53	38.61	98.6	1.81115	3.66298	40.6562	102.314	0.954001	0.512762	no
chr1	95550589	95550786	NGA	-	0	1815	1815	16.62	55.98	#N/A	#N/A	17.5008	58.0888	#N/A	#N/A	0.296178	3.1398	yes
chr1	95550988	95551095	NGA	-	0	16	16	1.55	2.27	#N/A	#N/A	1.63214	2.35551	#N/A	#N/A	0.486407	0.894903	no
chr1	95590371	95590580	IGE	NM_016778	11	0	11	3.22	1.78	5.4	8.05	3.39065	1.84705	5.68618	8.35325	1.48787	0.255746	no
chr1	95628427	95628530	IGE	NM_025920	180	0	180	4.53	15.85	11.36	34.93	4.77007	16.4471	11.962	36.2458	0.764517	0.915451	no
chr1	95688954	95689099	DGN	NM_001105667	62	0	62	0.93	2.83	16.68	29.42	0.979286	2.93661	17.564	30.5283	0.40909	0.826533	no
chr1	95695945	95696059	IGE	NM_001105667	8	0	8	1.43	2.13	16.68	29.42	1.50578	2.21024	17.564	30.5283	0.771359	0.491381	no
chr1	95696137	95696561	IGE	NM_001105667	118	0	118	2.13	2.69	16.68	29.42	2.24288	2.79133	17.564	30.5283	0.972849	0.479516	no
chr1	95749708	95749781	DGN	ENSMUST00000097633	18	0	18	1.34	1.82	1.84	3.29	1.41101	1.88856	1.93751	3.41394	0.567709	0.343835	no
chr1	95754000	95754255	UGN	NM_199366	81	1	82	2.1	1.47	13.23	1.89	2.21129	1.52538	13.9311	1.9612	0.115013	2.23468	no
chr1	95754282	95754459	UGN	NM_199366	29	0	29	1.9	1.53	13.23	1.89	2.00069	1.58764	13.9311	1.9612	0.101556	2.48914	no
chr1	95754476	95754534	UGN	NM_199366	10	0	10	2.8	0.59	13.23	1.89	2.94839	0.612226	13.9311	1.9612	0.240208	0.729476	no
chr1	95754566	95754651	UGN	NM_199366	49	0	49	2.36	0.78	13.23	1.89	2.48507	0.809383	13.9311	1.9612	0.1804	1.0926	no
chr1	95756512	95756650	UGN	NM_199366	48	0	48	1.96	1.19	13.23	1.89	2.06387	1.23483	13.9311	1.9612	0.121302	1.89607	no
chr1	95908119	95908202	DGI	ENSMUST00000097632	20	0	20	0	9.46	0.06	10.68	0	9.81636	0.0631797	11.0823	0	0.0513308	no
chr1	95908206	95908702	DGN	ENSMUST00000097632	230	2	232	0.07	10.36	0.06	10.68	0.0737097	10.7503	0.0631797	11.0823	0.0653884	0.0523552	no
chr1	95908751	95909055	DGN	ENSMUST00000097632	216	0	216	0	6.85	0.06	10.68	0	7.10804	0.0631797	11.0823	0	0.0371687	no
chr1	95909065	95909272	DGN	ENSMUST00000097632	162	4	166	0	18.22	0.06	10.68	0	18.9064	0.0631797	11.0823	0	0.0988634	no
chr1	95909361	95910064	DGN	ENSMUST00000097632	591	2	593	0.05	23.65	0.06	10.68	0.0526498	24.5409	0.0631797	11.0823	0.0214874	0.121909	no
chr1	95910066	95911606	DGN	ENSMUST00000097632	1147	3	1150	0.02	35.73	0.06	10.68	0.0210599	37.076	0.0631797	11.0823	0.0057654	0.189875	no
chr1	95911649	95911886	DGN	ENSMUST00000097632	81	11	92	0	12.19	0.06	10.68	0	12.6492	0.0631797	11.0823	0	0.066144	no
chr1	95911984	95912092	DGN	ENSMUST00000097632	15	0	15	0	4.96	0.06	10.68	0	5.14685	0.0631797	11.0823	0	0.0269134	no
chr1	95912120	95912474	DGN	ENSMUST00000097632	15	1	16	0.1	8.36	0.06	10.68	0.1053	8.67493	0.0631797	11.0823	0.11345	0.0410406	no
chr1	95913147	95913220	UGN	NM_173772	11	0	11	0	5.32	0	0.28	0	5.52041	0	0.290548	0	0	no
chr1	95913250	95913354	UGN	NM_173772	46	0	46	0	5.27	0	0.28	0	5.46852	0	0.290548	0	0	no
chr1	95913421	95913571	UGN	NM_173772	23	0	23	0.21	4.41	0	0.28	0.221129	4.57613	0	0.290548	0.0115221	0	no
chr1	96365305	96365360	NGA	-	0	140	140	1.84	1.88	#N/A	#N/A	1.93751	1.95082	#N/A	#N/A	0.656601	0.664106	no
chr1	96365361	96365418	NGA	-	1	52	53	3.45	4.59	#N/A	#N/A	3.63284	4.76291	#N/A	#N/A	0.630382	1.02808	no
chr1	96365476	96365527	NGA	-	0	221	221	7.65	4.6	#N/A	#N/A	8.05542	4.77328	#N/A	#N/A	1.39529	0.527119	no
chr1	96365591	96365649	NGA	-	0	364	364	4.56	6.97	#N/A	#N/A	4.80166	7.23256	#N/A	#N/A	0.583252	1.24664	no
chr1	98542380	98542514	NGA	-	436	1	437	25.44	22.81	#N/A	#N/A	26.7882	23.6693	#N/A	#N/A	1.08589	0.851774	no
chr1	98542544	98542602	NGA	-	347	0	347	29.78	33.17	#N/A	#N/A	31.3582	34.4195	#N/A	#N/A	0.885337	1.0637	no
chr1	99547276	99547355	IGE	NM_133825	8	23	31	3.55	27.89	11.06	10.41	3.73814	28.9406	11.6461	10.8022	0.106646	6.02728	yes
chr1	100028055	100028281	NGA	-	35	1	36	0.44	3.89	#N/A	#N/A	0.463318	4.03654	#N/A	#N/A	0.0919914	2.75848	no
chr1	100030087	100030503	NGA	-	34	4	38	0.82	3.48	#N/A	#N/A	0.863457	3.61109	#N/A	#N/A	0.187256	1.93785	no
chr1	100030627	100030743	NGA	-	5	1	6	0.86	2.34	#N/A	#N/A	0.905576	2.42815	#N/A	#N/A	0.264159	1.27423	no
chr1	100034755	100034877	NGA	-	30	0	30	1.1	1.93	#N/A	#N/A	1.1583	2.0027	#N/A	#N/A	0.385751	0.92791	no
chr1	100163878	100163933	NGA	-	57	0	57	2.96	1.84	#N/A	#N/A	3.11687	1.90931	#N/A	#N/A	1.07134	0.463778	no
chr1	101536363	101536418	NGA	-	0	11	11	2.29	4.29	#N/A	#N/A	2.41136	4.45161	#N/A	#N/A	0.442321	1.30494	no
chr1	101903101	101903152	IGE	NM_172851	11	0	11	1.29	6.29	0	0	1.35836	6.52695	0	0	0	0	no
chr1	102076678	102076807	IGE	NM_172851	0	704	704	7.68	9.82	0	0	8.08701	10.1899	0	0	0	0	no
chr1	103032920	103032983	NGA	-	9	12	21	1.41	7	#N/A	#N/A	1.48472	7.26369	#N/A	#N/A	0.179668	2.92334	no
chr1	103282598	103282648	NGA	-	444	1	445	96.63	184.16	#N/A	#N/A	101.751	191.097	#N/A	#N/A	0.529684	1.85981	no
chr1	103282665	103282780	NGA	-	865	0	865	143.34	205.59	#N/A	#N/A	150.936	213.335	#N/A	#N/A	0.704209	1.40411	no
chr1	103282848	103282903	NGA	-	211	0	211	149.75	220.82	#N/A	#N/A	157.686	229.138	#N/A	#N/A	0.685179	1.44397	no
chr1	103282975	103283044	NGA	-	13	0	13	9.74	13.74	#N/A	#N/A	10.2562	14.2576	#N/A	#N/A	0.672202	1.26665	no
chr1	103650464	103650517	NGA	-	0	430	430	72.83	60.19	#N/A	#N/A	76.6897	62.4574	#N/A	#N/A	1.20852	0.803934	no
chr1	104561953	104562010	NGA	-	2	5	7	1.12	3.71	#N/A	#N/A	1.17936	3.84976	#N/A	#N/A	0.243178	1.76647	no
chr1	106949506	106949569	NGA	-	0	12	12	1.64	2.73	#N/A	#N/A	1.72691	2.83284	#N/A	#N/A	0.450557	1.03885	no
chr1	106991881	106991960	NGA	-	0	28	28	1.65	1.68	#N/A	#N/A	1.73744	1.74329	#N/A	#N/A	0.633344	0.63683	no
chr1	107253363	107253522	UGN	NM_001160368	0	24	24	0.63	7.29	1.57	3.57	0.663387	7.56462	1.6532	3.70448	0.108147	1.59811	no
chr1	107415060	107415187	DGN	NM_013784	29	0	29	3.04	1.89	3.8	2.97	3.20111	1.9612	4.00138	3.08188	0.666129	0.457623	no
chr1	107415200	107415484	DGN	NM_013784	284	2	286	2.33	2.05	3.8	2.97	2.45348	2.12722	4.00138	3.08188	0.483447	0.603818	no
chr1	107415502	107416256	DGN	NM_013784	1568	3	1571	9.46	8.4	3.8	2.97	9.96134	8.71643	4.00138	3.08188	0.631738	0.779516	no
chr1	107416344	107416677	DGN	NM_013784	428	0	428	3.65	1.71	3.8	2.97	3.84343	1.77442	4.00138	3.08188	0.853638	0.35913	no
chr1	107416687	107417356	DGN	NM_013784	622	1	623	4.22	3.69	3.8	2.97	4.44364	3.829	4.00138	3.08188	0.567032	0.689519	no
chr1	107417369	107417498	DGN	NM_013784	220	0	220	2.86	1.98	3.8	2.97	3.01157	2.05459	4.00138	3.08188	0.607527	0.502065	no
chr1	107417572	107417637	DGN	NM_013784	84	0	84	2.98	1	3.8	2.97	3.13793	1.03767	4.00138	3.08188	0.948931	0.245825	no
chr1	107417640	107417717	DGI	NM_013784	73	0	73	2.38	0.67	3.8	2.97	2.50613	0.695239	4.00138	3.08188	0.910958	0.194382	no
chr1	107566336	107566396	IGE	NM_173187	0	3	3	1.61	1.72	10.82	14.33	1.69532	1.78479	11.3934	14.8698	0.730423	0.4754	no
chr1	107633531	107633647	IGE	NM_173187	58	3	61	2.09	4.33	10.82	14.33	2.20076	4.49311	11.3934	14.8698	0.480694	1.0078	no
chr1	107633658	107633846	IGE	NM_173187	92	0	92	2.51	2.4	10.82	14.33	2.64302	2.49041	11.3934	14.8698	0.908529	0.490785	no
chr1	107633878	107633989	IGE	NM_173187	39	1	40	2.34	1.21	10.82	14.33	2.46401	1.25558	11.3934	14.8698	1.31069	0.260224	no
chr1	107634597	107635010	IGE	NM_173187	185	0	185	1.15	2.97	10.82	14.33	1.21095	3.08188	11.3934	14.8698	0.355942	1.00074	no
chr1	107636275	107636405	IGE	NM_173187	34	0	34	1.03	2.6	10.82	14.33	1.08459	2.69794	11.3934	14.8698	0.351899	0.92917	no
chr1	107636745	107636808	IGE	NM_173187	113	0	113	1.09	2.17	10.82	14.33	1.14777	2.25175	11.3934	14.8698	0.423498	0.752687	no
chr1	107636821	107636995	IGE	NM_173187	66	0	66	1	3.59	10.82	14.33	1.053	3.72524	11.3934	14.8698	0.267373	1.30271	no
chr1	107637095	107637267	ELD	NM_173187	217	1	218	1.99	2.75	10.82	14.33	2.09546	2.85359	11.3934	14.8698	0.652422	0.661833	no
chr1	107637333	107637680	IGE	NM_173187	717	3	720	2.53	5.61	10.82	14.33	2.66408	5.82133	11.3934	14.8698	0.46859	1.14062	no
chr1	107684753	107684873	IGE	NM_009399	9	3	12	0.54	2.58	4.21	6.68	0.568618	2.67719	4.43311	6.93164	0.197284	0.953911	no
chr1	107685758	107685984	IGE	NM_009399	1	3	4	0.44	2.67	4.21	6.68	0.463318	2.77058	4.43311	6.93164	0.156768	1.05822	no
chr1	107710372	107710576	ELD	NM_009399	297	1	298	1.11	2.83	4.21	6.68	1.16883	2.93661	4.43311	6.93164	0.378804	0.756776	no
chr1	107710803	107710977	IGE	NM_009399	54	0	54	1.15	1.98	4.21	6.68	1.21095	2.05459	4.43311	6.93164	0.505777	0.519389	no
chr1	107744883	107745055	DGN	NM_009399	87	1	88	1.69	2	4.21	6.68	1.77956	2.07534	4.43311	6.93164	0.738257	0.41731	no
chr1	107745227	107745581	DGN	NM_009399	114	0	114	1.15	2.72	4.21	6.68	1.21095	2.82246	4.43311	6.93164	0.404174	0.713504	no
chr1	107745586	107745806	DGN	NM_009399	57	1	58	1.08	2.94	4.21	6.68	1.13724	3.05075	4.43311	6.93164	0.358181	0.797811	no
chr1	107760297	107760449	NGA	-	72	1	73	0.22	3.29	#N/A	#N/A	0.231659	3.41394	#N/A	#N/A	0.0524836	2.77182	no
chr1	107773679	107774086	NGA	-	197	0	197	0.16	7.15	#N/A	#N/A	0.168479	7.41934	#N/A	#N/A	0.020011	6.34957	yes
chr1	107774253	107774320	NGA	-	5	0	5	0	4.51	#N/A	#N/A	0	4.67989	#N/A	#N/A	0	4.67989	yes
chr1	107774322	107774428	NGA	-	7	0	7	0.94	2.56	#N/A	#N/A	0.989816	2.65644	#N/A	#N/A	0.270705	1.33502	no
chr1	107774590	107774784	NGA	-	24	0	24	0	4.89	#N/A	#N/A	0	5.07421	#N/A	#N/A	0	5.07421	yes
chr1	107880856	107880906	UGN	NM_001122676	0	4	4	0	4.08	1.08	2.35	0	4.2337	1.13724	2.43853	0	1.40022	no
chr1	107885929	107886160	UGN	NM_001122676	1	32	33	0.7	3.37	1.08	2.35	0.737097	3.49695	1.13724	2.43853	0.187017	0.665799	no
chr1	107886227	107886312	UGN	NM_001122676	1	24	25	0	4.35	1.08	2.35	0	4.51387	1.13724	2.43853	0	1.49289	no
chr1	107886321	107886454	UGN	NM_001122676	0	22	22	0.24	4.23	1.08	2.35	0.252719	4.38935	1.13724	2.43853	0.0535028	1.15884	no
chr1	107886506	107886746	UGN	NM_001122676	0	24	24	0.71	3.22	1.08	2.35	0.747627	3.3413	1.13724	2.43853	0.19649	0.632331	no
chr1	108694229	108694355	UGN	ENSMUST00000094646	0	4	4	0.28	4.17	14.07	13.89	0.294839	4.32709	14.8157	14.4132	0.0504394	3.21223	yes
chr1	108694459	108694524	UGN	ENSMUST00000094646	0	17	17	1.02	2.47	14.07	13.89	1.07406	2.56305	14.8157	14.4132	0.274714	1.18785	no
chr1	110336545	110336604	NGA	-	0	4	4	4.28	2.12	#N/A	#N/A	4.50682	2.19986	#N/A	#N/A	1.40844	0.399479	no
chr1	110414492	110414542	NGA	-	4	2	6	23.25	10.41	#N/A	#N/A	24.4822	10.8022	#N/A	#N/A	2.07438	0.42391	no
chr1	110667655	110667706	NGA	-	58	3	61	5.21	3.21	#N/A	#N/A	5.48611	3.33092	#N/A	#N/A	1.26673	0.513547	no
chr1	110894646	110894707	NGA	-	0	479	479	34.13	83.4	#N/A	#N/A	35.9387	86.5417	#N/A	#N/A	0.410533	2.34284	no
chr1	111730090	111730169	NGA	-	11	0	11	0.84	2.46	#N/A	#N/A	0.884516	2.55267	#N/A	#N/A	0.248972	1.35455	no
chr1	111730801	111730957	NGA	-	13	0	13	1.91	3.04	#N/A	#N/A	2.01122	3.15452	#N/A	#N/A	0.484105	1.04759	no
chr1	112785174	112785275	DGN	NM_001081386	7	0	7	1.72	1.32	0.36	0.54	1.81115	1.36973	0.379078	0.560342	0.310543	0.118375	no
chr1	113701798	113701894	NGA	-	0	253	253	9.52	4.3	#N/A	#N/A	10.0245	4.46198	#N/A	#N/A	1.83533	0.404733	no
chr1	113777453	113777577	NGA	-	0	6	6	1.31	3.12	#N/A	#N/A	1.37942	3.23753	#N/A	#N/A	0.325525	1.36064	no
chr1	113948518	113948580	NGA	-	0	198	198	8.62	3.81	#N/A	#N/A	9.07682	3.95352	#N/A	#N/A	1.8324	0.392338	no
chr1	113949859	113949910	NGA	-	1	287	288	3.79	0.63	#N/A	#N/A	3.99085	0.653732	#N/A	#N/A	2.41324	0.130986	no
chr1	114047808	114047862	NGA	-	19	0	19	3.49	6.09	#N/A	#N/A	3.67496	6.31941	#N/A	#N/A	0.502083	1.35176	no
chr1	114048261	114048317	NGA	-	11	0	11	7.09	10.28	#N/A	#N/A	7.46574	10.6673	#N/A	#N/A	0.639888	1.26005	no
chr1	114709430	114709487	NGA	-	7	3	10	1.09	3.1	#N/A	#N/A	1.14777	3.21678	#N/A	#N/A	0.27219	1.49773	no
chr1	116448635	116448719	NGA	-	11	18	29	0.35	2.98	#N/A	#N/A	0.368549	3.09226	#N/A	#N/A	0.0900599	2.25952	no
chr1	117116008	117116075	NGA	-	3	410	413	64.12	18.21	#N/A	#N/A	67.5181	18.896	#N/A	#N/A	3.39355	0.275781	yes
chr1	120191556	120191702	DGN	ENSMUST00000027623	6	1	7	0.71	2.35	41.02	45.94	0.747627	2.43853	43.1939	47.6706	0.234531	1.23832	no
chr1	120193800	120193861	DGN	ENSMUST00000027623	4	0	4	1.65	1.69	41.02	45.94	1.73744	1.75366	43.1939	47.6706	0.680594	0.568535	no
chr1	120284692	120284944	UGN	NM_177548	0	27	27	1.06	3.38	2.27	2.56	1.11618	3.50733	2.3903	2.65644	0.194033	1.08348	no
chr1	120284968	120285070	UGN	NM_177548	1	71	72	1.63	2.62	2.27	2.56	1.71638	2.7187	2.3903	2.65644	0.361647	0.654281	no
chr1	120285075	120285378	UGN	NM_177548	1	75	76	1.29	4.5	2.27	2.56	1.35836	4.66952	2.3903	2.65644	0.187729	1.29436	no
chr1	120322870	120323318	IGE	NM_177548	3	4	7	8.59	3.45	2.27	2.56	9.04523	3.57996	2.3903	2.65644	1.54746	0.232977	no
chr1	120508946	120509051	DGN	NM_177548	18	0	18	0.92	2.5	2.27	2.56	0.968756	2.59418	2.3903	2.65644	0.211191	0.861394	no
chr1	121138799	121138874	NGA	-	1	8	9	1.37	2.18	#N/A	#N/A	1.4426	2.26212	#N/A	#N/A	0.442229	0.926111	no
chr1	121487630	121487739	IGE	NM_145506	7	0	7	2.15	1.25	1.27	1.23	2.26394	1.29709	1.3373	1.27633	0.538191	0.233465	no
chr1	121489967	121490097	IGE	NM_145506	21	1	22	1.76	1.25	1.27	1.23	1.85327	1.29709	1.3373	1.27633	0.440566	0.267067	no
chr1	121490175	121490502	IGE	NM_145506	49	0	49	1.74	2.09	1.27	1.23	1.83221	2.16873	1.3373	1.27633	0.315747	0.449857	no
chr1	121549189	121549649	UGN	NM_001113416	594	1	595	3.81	1.95	5.06	3.98	4.01191	2.02346	5.32816	4.12993	0.86599	0.41933	no
chr1	121549706	121549859	UGN	NM_001113416	92	0	92	3.48	1.1	5.06	3.98	3.66443	1.14144	5.32816	4.12993	1.11677	0.254167	no
chr1	121549914	121550010	UGN	NM_001113416	120	2	122	3.56	0.33	5.06	3.98	3.74867	0.342431	5.32816	4.12993	1.82243	0.0748976	no
chr1	121550013	121550216	UGN	NM_001113416	223	0	223	2.88	1.99	5.06	3.98	3.03263	2.06496	5.32816	4.12993	0.645742	0.531851	no
chr1	121550369	121550746	DGN	ENSMUST00000064091	524	1	525	3.23	1.35	0.34	0.19	3.40118	1.40086	0.358019	0.197157	0.20567	0.0951873	no
chr1	121550749	121550837	DGN	ENSMUST00000064091	131	0	131	2.73	2.36	0.34	0.19	2.87468	2.4489	0.358019	0.197157	0.121008	0.189012	no
chr1	121550851	121551048	DGN	ENSMUST00000064091	394	0	394	2.25	1.74	0.34	0.19	2.36924	1.80555	0.358019	0.197157	0.122602	0.160262	no
chr1	121551083	121551233	DGN	ENSMUST00000064091	144	1	145	3	2.48	0.34	0.19	3.15899	2.57342	0.358019	0.197157	0.128343	0.185045	no
chr1	121552293	121552459	DGN	ENSMUST00000064091	196	0	196	2.61	0.42	0.34	0.19	2.74832	0.435822	0.358019	0.197157	0.277891	0.0347718	no
chr1	123358078	123358464	ISE	NM_029955	9	3	12	1.81	2.81	4.93	8.25	1.90592	2.91585	5.19127	8.56078	0.672996	0.544831	no
chr1	123359015	123359209	IGE	NM_029955	13	0	13	0.87	2.59	4.93	8.25	0.916106	2.68757	5.19127	8.56078	0.34351	0.761587	no
chr1	123377083	123377392	ELU	NM_029955	174	3	177	2.01	1.94	4.93	8.25	2.11652	2.01308	5.19127	8.56078	0.971283	0.350729	no
chr1	124087261	124087319	NGA	-	1547	0	1547	71.41	57.86	#N/A	#N/A	75.1944	60.0396	#N/A	#N/A	1.2319	0.787979	no
chr1	124253764	124253824	NGA	-	0	17617	17617	2.16	3.89	#N/A	#N/A	2.27447	4.03654	#N/A	#N/A	0.451594	1.23273	no
chr1	127294163	127294506	IGE	NM_023735	42	1	43	0.69	2.57	32.28	24.75	0.726567	2.66681	33.9907	25.6823	0.145435	1.96764	no
chr1	127294697	127294848	IGE	NM_023735	66	2	68	0.89	3.08	32.28	24.75	0.937166	3.19603	33.9907	25.6823	0.163931	2.10174	no
chr1	127295306	127295514	IGE	NM_023735	111	3	114	1.64	2.28	32.28	24.75	1.72691	2.36589	33.9907	25.6823	0.376576	1.10525	no
chr1	127295845	127295943	IGE	NM_023735	10	0	10	0.31	2.76	32.28	24.75	0.326429	2.86397	33.9907	25.6823	0.0620064	2.75056	no
chr1	127296359	127296434	IGE	NM_023735	18	0	18	0.43	3.61	32.28	24.75	0.452788	3.74599	33.9907	25.6823	0.0700245	3.28474	yes
chr1	127296910	127296986	IGE	NM_023735	9	0	9	1.3	1.82	32.28	24.75	1.36889	1.88856	33.9907	25.6823	0.347833	1.0156	no
chr1	127297384	127297437	IGE	NM_023735	3	0	3	2.52	1.94	32.28	24.75	2.65355	2.01308	33.9907	25.6823	0.646396	0.701912	no
chr1	127297564	127297652	IGE	NM_023735	5	0	5	0.36	3.1	32.28	24.75	0.379078	3.21678	33.9907	25.6823	0.0659827	2.97145	no
chr1	127297706	127297833	IGE	NM_023735	45	1	46	1.37	1.63	32.28	24.75	1.4426	1.6914	33.9907	25.6823	0.393415	0.882125	no
chr1	127306181	127306269	IGE	NM_023735	28	1	29	0.75	2.22	32.28	24.75	0.789747	2.30363	33.9907	25.6823	0.17546	1.63967	no
chr1	127457239	127457396	UGN	NM_028787	34	0	34	1.06	2.76	23.49	39.05	1.11618	2.86397	24.7349	40.521	0.454838	0.806229	no
chr1	128605106	128605178	IGE	NM_176957	7	0	7	1.34	3.26	2.15	0.67	1.41101	3.38281	2.26394	0.695239	0.0685758	1.87375	no
chr1	129303917	129303968	IGE	NM_145128	3	5	8	0.63	4.08	0.7	0.88	0.663387	4.2337	0.737097	0.91315	0.0666311	0.980623	no
chr1	129379645	129383123	DGI	ENSMUST00000038361	14781	7	14788	9.9	9.71	0.74	0.88	10.4247	10.0758	0.779217	0.91315	0.48306	0.359207	no
chr1	129383275	129384396	ELU	ENSMUST00000027585	3	5251	5254	25.57	22.37	0.99	1.2	26.9251	23.2127	1.04247	1.2452	0.677954	0.385955	no
chr1	129384411	129384890	IGE	ENSMUST00000027585	0	1269	1269	15.19	16.59	0.99	1.2	15.995	17.215	1.04247	1.2452	0.535355	0.470317	no
chr1	130147854	130147949	IGE	NM_026390	3	0	3	1.09	2.17	19.54	19.46	1.14777	2.25175	20.5755	20.1931	0.330352	1.01786	no
chr1	130172653	130172707	IGE	NM_026390	72	0	72	1.18	1.87	19.54	19.46	1.24254	1.94044	20.5755	20.1931	0.395491	0.840077	no
chr1	130195731	130196002	IGE	NM_001081078	86	0	86	3.29	0	90.16	0.03	3.46436	0	94.9381	0.0311301	0.00112412	0	no
chr1	130228637	130228831	IGE	NM_008567	18	2	20	1.55	2.78	16.15	11.85	1.63214	2.88472	17.0059	12.2964	0.286921	1.40172	no
chr1	130229112	130229248	IGE	NM_008567	48	0	48	0.5	3.2	16.15	11.85	0.526498	3.32055	17.0059	12.2964	0.0832188	2.78214	no
chr1	130229320	130229595	IGE	NM_008567	24	2	26	1.29	2.32	16.15	11.85	1.35836	2.4074	17.0059	12.2964	0.272243	1.30557	no
chr1	130416710	130416823	UGN	ENSMUST00000157807	66	0	66	2.68	10.43	0	0	2.82203	10.8229	0	0	0	0	no
chr1	130416865	130416924	UGN	ENSMUST00000157807	33	0	33	3.42	3.93	0	0	3.60125	4.07805	0	0	0	0	no
chr1	130417331	130417386	UGN	ENSMUST00000157807	12	0	12	2.68	1.71	0	0	2.82203	1.77442	0	0	0	0	no
chr1	130417427	130417491	UGN	ENSMUST00000157807	25	0	25	4.72	16.52	0	0	4.97014	17.1423	0	0	0	0	no
chr1	130417611	130417667	UGN	ENSMUST00000157807	32	0	32	5.98	4.58	0	0	6.29691	4.75253	0	0	0	0	no
chr1	130417826	130417953	UGN	ENSMUST00000157807	26	0	26	2.73	4.56	0	0	2.87468	4.73178	0	0	0	0	no
chr1	131040112	131040166	NGA	-	7	17	24	1.25	5.65	#N/A	#N/A	1.31624	5.86284	#N/A	#N/A	0.191793	2.53118	no
chr1	131240934	131240986	IGE	NM_172485	2	1	3	0.6	3.49	0.13	0.03	0.631797	3.62147	0.136889	0.0311301	0.00374335	0.294629	no
chr1	132619506	132620935	IGE	NM_001162415	6	1158	1164	20.81	10.51	4.27	4.51	21.9128	10.9059	4.49629	4.67989	1.56712	0.376788	no
chr1	132641837	132641915	DGN	NM_177604	13	0	13	2.18	0.85	41.74	12.81	2.29553	0.88202	43.952	13.2926	0.360677	0.823042	no
chr1	132642814	132642974	DGN	NM_177604	46	1	47	2.75	0.41	41.74	12.81	2.89574	0.425445	43.952	13.2926	0.600714	0.335832	no
chr1	132643216	132643304	DGN	NM_177604	11	0	11	3.45	0.78	41.74	12.81	3.63284	0.809383	43.952	13.2926	0.59371	0.53725	no
chr1	132644150	132644202	DGN	NM_177604	16	1	17	3.87	0	41.74	12.81	4.07509	0	43.952	13.2926	1.20503	0	no
chr1	132644532	132644713	DGN	NM_177604	7	2	9	3.38	0.55	41.74	12.81	3.55913	0.570719	43.952	13.2926	0.670045	0.384955	no
chr1	132708801	132708970	IGE	NM_001170632	0	64	64	0.97	2.38	0.43	2.34	1.02141	2.46966	0.452788	2.42815	0.492023	0.161368	no
chr1	132709078	132709147	IGE	NM_001170632	1	29	30	0	3.41	0.43	2.34	0	3.53846	0.452788	2.42815	0	0.467358	no
chr1	132723191	132723261	UGI	NM_011082	56	0	56	2.7	1	986.16	528.75	2.84309	1.03767	1038.42	548.668	0.736503	0.510097	no
chr1	132725818	132725936	IGE	NM_011082	50	0	50	0.87	2.93	986.16	528.75	0.916106	3.04037	1038.42	548.668	0.119686	2.99765	no
chr1	132728215	132728308	IGE	NM_011082	20	0	20	1.39	1.81	986.16	528.75	1.46366	1.87818	1038.42	548.668	0.268436	1.44022	no
chr1	132744123	132744185	ELD	NM_011082	48	0	48	7.46	7.11	986.16	528.75	7.85535	7.37784	1038.42	548.668	0.494939	1.57397	no
chr1	132744192	132744583	IGE	NM_011082	333	1	334	2.4	6.69	986.16	528.75	2.52719	6.94202	1038.42	548.668	0.167967	3.71818	yes
chr1	132744619	132745015	ELU	NM_011082	358	2	360	5.24	9.81	986.16	528.75	5.5177	10.1795	1038.42	548.668	0.260526	2.95058	no
chr1	132745208	132745267	ELD	NM_011082	30	0	30	4.17	5.87	986.16	528.75	4.39099	6.09113	1038.42	548.668	0.326863	2.13453	no
chr1	132745269	132745568	ELU	NM_011082	36	2	38	6.89	6.8	986.16	528.75	7.25514	7.05616	1038.42	548.668	0.475374	1.61479	no
chr1	132745696	132746065	ISE	NM_011082	292	0	292	6.04	8.9	986.16	528.75	6.36009	9.23527	1038.42	548.668	0.328006	2.3705	no
chr1	132746223	132746308	ELU	NM_011082	29	0	29	15.93	10	986.16	528.75	16.7742	10.3767	1038.42	548.668	0.778294	1.10292	no
chr1	132746421	132746672	IGE	NM_011082	47	3	50	0.52	4.74	986.16	528.75	0.547558	4.91856	1038.42	548.668	0.0488351	6.00433	yes
chr1	132746673	132747378	ELU	NM_011082	433	5	438	2.98	6.76	986.16	528.75	3.13793	7.01465	1038.42	548.668	0.206669	3.20256	yes
chr1	133051205	133051256	IGE	NM_010709	4	1	5	2.46	1.25	13.64	21.98	2.59037	1.29709	14.3629	22.808	1.67417	0.217946	no
chr1	133060890	133060958	IGE	NM_010709	18	0	18	0.97	1.99	13.64	21.98	1.02141	2.06496	14.3629	22.808	0.494752	0.616279	no
chr1	133072157	133072222	IGE	ENSMUST00000131855	6	0	6	1.06	2.55	8.34	13.44	1.11618	2.64606	8.78199	13.9463	0.436456	0.734695	no
chr1	133072645	133072804	IGE	ENSMUST00000131855	2	2	4	0.86	2.17	8.34	13.44	0.905576	2.25175	8.78199	13.9463	0.397046	0.694308	no
chr1	133153548	133153612	IGE	NM_019777	14	0	14	0.51	2.55	5.15	8.05	0.537028	2.64606	5.42293	8.35325	0.191556	0.998135	no
chr1	133174737	133174804	IGE	NM_019777	6	3	9	2.47	1.03	5.15	8.05	2.6009	1.0688	5.42293	8.35325	1.63504	0.172091	no
chr1	133344094	133344145	IGE	NM_001081011	24	0	24	3.12	11.23	0.57	0.83	3.28535	11.653	0.600208	0.861267	0.139749	0.876892	no
chr1	133545283	133545339	IGE	NM_007799	20	0	20	2.37	1.74	2.3	26.84	2.4956	1.80555	2.42189	27.8511	7.23991	0.043359	yes
chr1	133695991	133696059	IGE	NM_178079	4	1	5	1.97	1.01	25.19	5.35	2.0744	1.04805	26.525	5.55154	0.204286	1.38017	no
chr1	133715385	133715490	IGE	ENSMUST00000048660	4	1	5	1.92	1.29	16.86	3.88	2.02175	1.3386	17.7535	4.02616	0.185602	1.56473	no
chr1	133769465	133769612	DGI	NM_144875	5	0	5	1.82	1.45	8.54	17.54	1.91645	1.50462	8.99258	18.2007	1.39369	0.241623	no
chr1	133769615	133769704	DGN	NM_144875	3	0	3	1.11	2.27	8.54	17.54	1.16883	2.35551	8.99258	18.2007	0.634457	0.50866	no
chr1	133922262	133923140	DGI	NM_007923	1511	105	1616	2.58	3.21	1.5	2.14	2.71673	3.33092	1.57949	2.22062	0.540014	0.439524	no
chr1	133925611	133926131	UGI	ENSMUST00000163016	2	1572	1574	4.91	4.04	4.43	3.78	5.17021	4.19219	4.66477	3.92239	0.689488	0.643865	no
chr1	133926137	133926459	IGE	NM_172510	0	626	626	5.72	2.91	3.33	15.62	6.02314	3.01962	3.50648	16.2084	5.38941	0.0876095	yes
chr1	133926465	133927434	IGE	NM_172510	4	2784	2788	7.23	4.22	3.33	15.62	7.61316	4.37897	3.50648	16.2084	5.0906	0.103595	yes
chr1	133927510	133928141	ELU	ENSMUST00000147218	1522	1	1523	6.72	5.52	7.57	8.83	7.07613	5.72794	7.97118	9.16263	1.0742	0.556303	no
chr1	134215155	134215419	IGE	NM_028778	53	0	53	0.47	4.34	5.95	8.16	0.494908	4.50349	6.26533	8.46739	0.104805	1.99365	no
chr1	134215420	134215734	IGE	NM_028778	124	1	125	0.77	3.96	5.95	8.16	0.810807	4.10918	6.26533	8.46739	0.184953	1.50174	no
chr1	134882809	134883160	DGN	NM_008575	719	1	720	10.34	24.26	3.71	3.89	10.888	25.1739	3.90661	4.03654	0.342221	1.64252	no
chr1	134883211	134883433	DGN	NM_008575	388	0	388	11.04	24.72	3.71	3.89	11.6251	25.6512	3.90661	4.03654	0.358844	1.57595	no
chr1	134883473	134883806	DGN	NM_008575	614	1	615	10.41	22.9	3.71	3.89	10.9617	23.7627	3.90661	4.03654	0.364173	1.54089	no
chr1	134883821	134884174	DGN	NM_008575	985	1	986	11.69	14.95	3.71	3.89	12.3095	15.5132	3.90661	4.03654	0.61325	0.90408	no
chr1	134884236	134884363	DGN	NM_008575	592	0	592	3.84	2.39	3.71	3.89	4.0435	2.48003	3.90661	4.03654	0.955876	0.381411	no
chr1	134884394	134884447	DGN	NM_008575	131	0	131	5.06	4.43	3.71	3.89	5.32816	4.59688	3.90661	4.03654	0.783174	0.563449	no
chr1	134884460	134884521	DGN	NM_008575	26	0	26	6.05	6.6	3.71	3.89	6.37062	6.84863	3.90661	4.03654	0.667753	0.720722	no
chr1	134884566	134884689	DGN	NM_008575	209	0	209	5.21	9.83	3.71	3.89	5.48611	10.2003	3.90661	4.03654	0.40296	1.21982	no
chr1	134884714	134885762	DGN	NM_008575	2649	4	2653	5.79	8.63	3.71	3.89	6.09685	8.9551	3.90661	4.03654	0.503833	0.978753	no
chr1	134885773	134885869	DGN	NM_008575	189	0	189	5.34	8.18	3.71	3.89	5.623	8.48815	3.90661	4.03654	0.487544	0.994092	no
chr1	134886013	134886422	DGI	NM_008575	835	0	835	3.8	5.63	3.71	3.89	4.00138	5.84209	3.90661	4.03654	0.481115	0.906037	no
chr1	134893337	134893394	IGE	NM_008575	55	0	55	2.41	1.19	3.71	3.89	2.53772	1.23483	3.90661	4.03654	0.934172	0.270739	no
chr1	134900468	134900601	ELU	NM_008575	159	0	159	0.72	2.39	3.71	3.89	0.758157	2.48003	3.90661	4.03654	0.179227	1.09413	no
chr1	134901843	134901966	IGE	NM_008575	281	0	281	1.38	2.52	3.71	3.89	1.45313	2.61493	3.90661	4.03654	0.330699	0.826813	no
chr1	135543547	135543913	ELD	NM_144530	77	0	77	3.87	1.59	31.79	37.04	4.07509	1.6499	33.4747	38.4353	1.7145	0.275959	no
chr1	135550610	135550863	ELU	NM_144530	861	0	861	21.54	13.59	31.79	37.04	22.6815	14.1019	33.4747	38.4353	1.67444	0.505477	no
chr1	135550959	135551100	IGE	NM_144530	579	0	579	3.02	0.25	31.79	37.04	3.18005	0.259418	33.4747	38.4353	2.8151	0.0526805	no
chr1	135551225	135551735	IGE	NM_144530	1647	1	1648	8.16	7.7	31.79	37.04	8.59245	7.99006	33.4747	38.4353	1.06557	0.707054	no
chr1	135551736	135552006	IGE	NM_144530	708	1	709	3.58	2.69	31.79	37.04	3.76973	2.79133	33.4747	38.4353	1.10853	0.496764	no
chr1	135552009	135552209	IGE	NM_144530	340	0	340	3.06	2.34	31.79	37.04	3.22217	2.42815	33.4747	38.4353	1.0479	0.488171	no
chr1	135552214	135552387	IGE	NM_144530	618	0	618	1.49	1.95	31.79	37.04	1.56896	2.02346	33.4747	38.4353	0.578547	0.668602	no
chr1	135583907	135584889	IGE	NM_172842	788	4	792	6.08	0.77	8.21	2.14	6.40221	0.799006	8.6451	2.22062	0.81934	0.289747	no
chr1	135585185	135585268	IGE	NM_172842	30	0	30	0.38	2.86	8.21	2.14	0.400138	2.96774	8.6451	2.22062	0.0232185	5.68965	yes
chr1	135795694	135795747	IGE	NM_054076	42	0	42	0.65	2.56	0.77	1.41	0.684447	2.65644	0.810807	1.46312	0.151248	0.519128	no
chr1	135956613	135957228	NGA	-	1	73	74	5.7	24.45	#N/A	#N/A	6.00208	25.371	#N/A	#N/A	0.227601	3.62336	yes
chr1	135957364	135957490	NGA	-	1	26	27	4.57	14.29	#N/A	#N/A	4.81219	14.8283	#N/A	#N/A	0.304024	2.55124	no
chr1	136249548	136249715	IGE	NM_020588	179	2	181	2.68	5.22	30.31	26.73	2.82203	5.41664	31.9163	27.7369	0.370596	1.57401	no
chr1	136251924	136252137	ELD	NM_020588	626	1	627	2.97	3.05	30.31	26.73	3.1274	3.1649	31.9163	27.7369	0.632742	0.851638	no
chr1	136254066	136254171	IGE	NM_020588	14	1	15	0.66	2.63	30.31	26.73	0.694977	2.72907	31.9163	27.7369	0.157042	1.78823	no
chr1	136326444	136326941	IGE	NM_028320	57	1	58	1.63	5.05	18.38	28.88	1.71638	5.24024	19.3541	29.9679	0.404966	1.20565	no
chr1	136327343	136327634	ELU	NM_028320	11	1	12	2.46	5.27	18.38	28.88	2.59037	5.46852	19.3541	29.9679	0.589606	0.951899	no
chr1	136529502	136529640	DGN	NM_152895	6	0	6	0.47	2.63	2.86	3.92	0.494908	2.72907	3.01157	4.06767	0.134572	1.08489	no
chr1	137079127	137079386	NGA	-	40	0	40	0.13	2.92	#N/A	#N/A	0.136889	3.03	#N/A	#N/A	0.0339676	2.66517	no
chr1	137080796	137081005	NGA	-	10	3	13	0.15	6.4	#N/A	#N/A	0.157949	6.64109	#N/A	#N/A	0.020671	5.73522	yes
chr1	137081017	137081128	NGA	-	12	1	13	0	3.94	#N/A	#N/A	0	4.08842	#N/A	#N/A	0	4.08842	yes
chr1	137081393	137081459	NGA	-	4	1	5	0	3.09	#N/A	#N/A	0	3.2064	#N/A	#N/A	0	3.2064	yes
chr1	137128670	137128736	UGN	ENSMUST00000110798	117	0	117	1.97	4.97	6.04	8.49	2.0744	5.15722	6.36009	8.80982	0.403266	1.08757	no
chr1	137150958	137151011	ELU	NM_007921	8	0	8	2	9.69	131.59	305.08	2.10599	10.055	138.564	316.573	0.432113	1.4125	no
chr1	137151252	137151309	IGE	NM_007921	11	0	11	1.79	1.21	131.59	305.08	1.88486	1.25558	138.564	316.573	1.89549	0.189901	no
chr1	137151439	137151502	ELD	NM_007921	8	0	8	2.94	9.31	131.59	305.08	3.09581	9.66071	138.564	316.573	0.658701	1.02914	no
chr1	137151723	137151868	IGE	NM_007921	58	1	59	0.47	3.32	131.59	305.08	0.494908	3.44507	138.564	316.573	0.25255	1.00552	no
chr1	137152247	137152372	IGE	NM_007921	28	1	29	0.53	3.2	131.59	305.08	0.558088	3.32055	138.564	316.573	0.292998	0.929874	no
chr1	137152669	137152751	ELU	NM_007921	4	1	5	0.98	2.57	131.59	305.08	1.03194	2.66681	138.564	316.573	0.638358	0.57265	no
chr1	137153168	137153297	ELU	NM_007921	12	0	12	0.43	2.68	131.59	305.08	0.452788	2.78096	138.564	316.573	0.27164	0.835216	no
chr1	137159707	137159765	ELU	NM_145417	33	0	33	1.85	1.63	19.82	14.3	1.94804	1.6914	20.8704	14.8387	0.491088	0.756005	no
chr1	137167246	137167335	IGE	NM_145417	33	0	33	1.17	2.33	19.82	14.3	1.23201	2.41777	20.8704	14.8387	0.244573	1.42735	no
chr1	137172773	137172920	IGE	NM_145417	14	0	14	1.8	2.11	19.82	14.3	1.89539	2.18948	20.8704	14.8387	0.403198	0.996427	no
chr1	137172995	137173185	IGE	NM_145417	28	0	28	1.92	2.46	19.82	14.3	2.02175	2.55267	20.8704	14.8387	0.386111	1.11313	no
chr1	137173398	137173603	IGE	NM_145417	16	0	16	1.45	1.95	19.82	14.3	1.52684	2.02346	20.8704	14.8387	0.342634	1.05518	no
chr1	137173604	137173926	DGI	ENSMUST00000152169	10	0	10	1.71	1.86	4.49	3.88	1.80062	1.93007	4.72795	4.02616	0.431954	0.648268	no
chr1	137174385	137174468	IGE	NM_145417	2	1	3	1.99	2.8	19.82	14.3	2.09546	2.90548	20.8704	14.8387	0.364036	1.23681	no
chr1	137191206	137191328	DGN	ENSMUST00000081104	12	0	12	1.41	1.91	105.42	142.35	1.48472	1.98195	111.007	147.712	0.656626	0.595411	no
chr1	137191661	137191774	DGN	ENSMUST00000081104	3	0	3	2.08	0.92	105.42	142.35	2.19023	0.954657	111.007	147.712	1.47772	0.223371	no
chr1	137191789	137191881	DGN	ENSMUST00000081104	11	0	11	1.49	1.88	105.42	142.35	1.56896	1.95082	111.007	147.712	0.701201	0.566842	no
chr1	137191887	137192132	DGN	ENSMUST00000081104	7	0	7	1.36	1.93	105.42	142.35	1.43207	2.0027	111.007	147.712	0.628964	0.614671	no
chr1	137192484	137192985	DGN	ENSMUST00000081104	148	1	149	1.74	1.9	105.42	142.35	1.83221	1.97157	111.007	147.712	0.813133	0.519625	no
chr1	137193401	137193515	DGN	ENSMUST00000081104	78	0	78	2.08	0.9	105.42	142.35	2.19023	0.933904	111.007	147.712	1.49358	0.218516	no
chr1	137193842	137193971	DGN	ENSMUST00000081104	4	0	4	1.55	2.55	105.42	142.35	1.63214	2.64606	111.007	147.712	0.590347	0.7504	no
chr1	137193972	137194222	DGN	ENSMUST00000081104	52	1	53	1.59	2.51	105.42	142.35	1.67426	2.60455	111.007	147.712	0.612555	0.726995	no
chr1	137194507	137194741	DGN	ENSMUST00000081104	84	1	85	1.77	1.91	105.42	142.35	1.8638	1.98195	111.007	147.712	0.824275	0.516597	no
chr1	137194984	137195271	DGN	ENSMUST00000081104	172	1	173	0.94	2.13	105.42	142.35	0.989816	2.21024	111.007	147.712	0.406621	0.829141	no
chr1	137196113	137196519	DGN	ENSMUST00000081104	138	0	138	1	2.42	105.42	142.35	1.053	2.51116	111.007	147.712	0.395502	0.913039	no
chr1	137197315	137197600	DGN	ENSMUST00000081104	156	0	156	1.43	1.79	105.42	142.35	1.50578	1.85743	111.007	147.712	0.69496	0.553314	no
chr1	137197602	137197682	DGN	ENSMUST00000081104	16	0	16	1.69	1.28	105.42	142.35	1.77956	1.32822	111.007	147.712	1.008	0.356694	no
chr1	137197857	137198109	DGI	ENSMUST00000081104	181	0	181	5.73	8.17	105.42	142.35	6.03367	8.47777	111.007	147.712	0.839552	0.899709	no
chr1	137705036	137705210	ELU	NM_021467	267	58	325	0.8	82.91	0.91	121.63	0.842397	86.0333	0.958226	126.212	0.623834	0.351742	no
chr1	137766455	137766552	DGN	NM_019645	1	250	251	4.11	11.97	1.9	3.09	4.32781	12.4209	2.00069	3.2064	0.344574	1.10885	no
chr1	137766628	137766688	DGN	NM_019645	0	61	61	5.98	7.82	1.9	3.09	6.29691	8.11458	2.00069	3.2064	0.738223	0.528928	no
chr1	138079355	138079538	ELU	ENSMUST00000146112	3	0	3	0.19	3.2	0.44	7.39	0.200069	3.32055	0.463318	7.66839	0.242665	0.147892	no
chr1	138086981	138087048	UGN	ENSMUST00000146112	33	0	33	0	3.07	0.44	7.39	0	3.18565	0.463318	7.66839	0	0.17027	no
chr1	138087243	138087533	UGN	ENSMUST00000146112	68	0	68	0.23	3.97	0.44	7.39	0.242189	4.11955	0.463318	7.66839	0.247906	0.177257	no
chr1	138087680	138087742	UGN	ENSMUST00000146112	12	0	12	0	3.24	0.44	7.39	0	3.36205	0.463318	7.66839	0	0.179699	no
chr1	138088098	138088250	UGN	ENSMUST00000146112	43	1	44	0.66	3.02	0.44	7.39	0.694977	3.13377	0.463318	7.66839	0.881029	0.0988197	no
chr1	138129439	138129514	IGE	NM_028872	10	1	11	0	3.45	1.06	3.73	0	3.57996	1.11618	3.87051	0	0.820421	no
chr1	138146159	138146209	DGN	NM_001101516	1	2	3	4.82	0.61	0.02	0.02	5.07544	0.632979	0.0210599	0.0207534	0.063173	0.00214955	no
chr1	138417601	138417650	IGE	NM_001081258	1	5	6	0	3.7	0.3	0.35	0	3.83938	0.315899	0.363185	0	0.889722	no
chr1	138685915	138685997	UGN	ENSMUST00000097558	0	3	3	0.75	2.71	2.15	2.65	0.789747	2.81209	2.26394	2.74983	0.174537	0.948617	no
chr1	138690375	138690428	DGN	ENSMUST00000097558	3	2	5	1.78	1.8	2.15	2.65	1.87433	1.86781	2.26394	2.74983	0.55063	0.392328	no
chr1	138739150	138739982	DGN	NM_030676	2522	6	2528	7.51	11.54	1.12	0.99	7.908	11.9747	1.17936	1.02729	0.2873	0.782011	no
chr1	138890120	138890523	UGN	ENSMUST00000158345	1	5	6	0	3.57	0	0	0	3.70448	0	0	0	0	no
chr1	138913289	138913486	NGA	-	0	3	3	0	3.12	#N/A	#N/A	0	3.23753	#N/A	#N/A	0	3.23753	yes
chr1	140380407	140380706	DGN	NM_021605	487	3	490	4.65	7.7	6.36	10.4	4.89643	7.99006	6.69705	10.7918	0.763634	0.769601	no
chr1	140380751	140381291	DGI	NM_021605	2131	0	2131	25.52	34.17	6.36	10.4	26.8725	35.4572	6.69705	10.7918	1.03346	0.722493	no
chr1	141824944	141825004	IGE	ENSMUST00000094484	28	0	28	7.05	9.7	0.02	0	7.42362	10.0654	0.0210599	0	0	0.0251645	no
chr1	141825035	141825093	IGE	ENSMUST00000094484	63	0	63	6.81	6.86	0.02	0	7.1709	7.11842	0.0210599	0	0	0.0183472	no
chr1	141825146	141825200	IGE	ENSMUST00000094484	11	0	11	0.64	4.2	0.02	0	0.673917	4.35822	0.0210599	0	0	0.0548317	no
chr1	141825337	141825403	IGE	ENSMUST00000094484	40	0	40	3.54	6.19	0.02	0	3.72761	6.42318	0.0210599	0	0	0.0286131	no
chr1	141825411	141825464	IGE	ENSMUST00000094484	20	0	20	4.98	7.04	0.02	0	5.24392	7.3052	0.0210599	0	0	0.0246395	no
chr1	141825542	141825608	IGE	ENSMUST00000094484	7	0	7	2.09	1.42	0.02	0	2.20076	1.47349	0.0210599	0	0	0.00969508	no
chr1	141825642	141825691	IGE	ENSMUST00000094484	76	0	76	2.6	2.78	0.02	0	2.73779	2.88472	0.0210599	0	0	0.0162535	no
chr1	141825794	141825854	IGE	ENSMUST00000094484	17	0	17	2.25	3.34	0.02	0	2.36924	3.46582	0.0210599	0	0	0.0216636	no
chr1	141826017	141826076	IGE	ENSMUST00000094484	7	0	7	2.25	5.72	0.02	0	2.36924	5.93548	0.0210599	0	0	0.0371005	no
chr1	144351983	144352036	NGA	-	0	78	78	1.26	3.06	#N/A	#N/A	1.32677	3.17527	#N/A	#N/A	0.31777	1.36467	no
chr1	144989840	144990185	NGA	-	1	3195	3196	90.68	143.28	#N/A	#N/A	95.4857	148.677	#N/A	#N/A	0.637943	1.54093	no
chr1	144990235	144990301	NGA	-	0	3739	3739	337.18	480.6	#N/A	#N/A	355.049	498.704	#N/A	#N/A	0.710518	1.40066	no
chr1	144990302	144990411	NGA	-	0	1247	1247	77.98	151.25	#N/A	#N/A	82.1126	156.948	#N/A	#N/A	0.519872	1.88837	no
chr1	144990420	144990664	NGA	-	1	3531	3532	113.64	150.94	#N/A	#N/A	119.662	156.626	#N/A	#N/A	0.759154	1.29805	no
chr1	144990728	144990934	NGA	-	1	3881	3882	223.67	378.06	#N/A	#N/A	235.524	392.302	#N/A	#N/A	0.598837	1.65862	no
chr1	144990978	144991039	NGA	-	0	1110	1110	347.63	594.9	#N/A	#N/A	366.053	617.31	#N/A	#N/A	0.592021	1.6818	no
chr1	144991134	144991193	NGA	-	0	3814	3814	60.97	90.52	#N/A	#N/A	64.2012	93.9299	#N/A	#N/A	0.6763	1.44062	no
chr1	145409185	145409243	NGA	-	0	7	7	10.27	3.81	#N/A	#N/A	10.8143	3.95352	#N/A	#N/A	2.18315	0.33464	no
chr1	145409274	145409375	NGA	-	0	49	49	2.99	1.54	#N/A	#N/A	3.14846	1.59801	#N/A	#N/A	1.21187	0.385206	no
chr1	145650057	145650210	IGE	NM_019562	22	1	23	3.02	0.23	13.11	7.35	3.18005	0.238664	13.8048	7.62688	1.32259	0.0913654	no
chr1	145650822	145651085	IGE	NM_019562	2	1	3	2.14	1.18	13.11	7.35	2.25341	1.22445	13.8048	7.62688	0.52187	0.602252	no
chr1	145651584	145651667	IGE	NM_019562	1	3	4	2.86	4.06	13.11	7.35	3.01157	4.21294	13.8048	7.62688	0.297615	1.68053	no
chr1	145652189	145652430	IGE	NM_019562	17	0	17	1.92	2.16	13.11	7.35	2.02175	2.24137	13.8048	7.62688	0.321325	1.18694	no
chr1	145652565	145652871	IGE	NM_019562	51	1	52	1.85	2.1	13.11	7.35	1.94804	2.17911	13.8048	7.62688	0.315673	1.18283	no
chr1	145653481	145653814	ELU	NM_019562	11	1	12	2.52	2.48	13.11	7.35	2.65355	2.57342	13.8048	7.62688	0.38255	1.12712	no
chr1	146069228	146069280	NGA	-	0	55	55	3.11	1.83	#N/A	#N/A	3.27482	1.89894	#N/A	#N/A	1.12966	0.444215	no
chr1	146159192	146159338	NGA	-	1	14	15	0.93	3.79	#N/A	#N/A	0.979286	3.93277	#N/A	#N/A	0.198527	1.98696	no
chr1	146159378	146159449	NGA	-	0	249	249	4.18	17.65	#N/A	#N/A	4.40152	18.3149	#N/A	#N/A	0.227882	3.39069	yes
chr1	146800158	146800208	DGN	ENSMUST00000083853	0	42	42	1.33	2.06	0	0	1.40048	2.1376	0	0	0	0	no
chr1	146800984	146801037	DGN	ENSMUST00000083853	0	51	51	1.91	2.44	0	0	2.01122	2.53192	0	0	0	0	no
chr1	147012295	147012363	NGA	-	0	45	45	3.74	2.8	#N/A	#N/A	3.9382	2.90548	#N/A	#N/A	1.00838	0.588367	no
chr1	147012616	147012670	NGA	-	0	7	7	1.11	5.78	#N/A	#N/A	1.16883	5.99774	#N/A	#N/A	0.167029	2.76543	no
chr1	148267741	148267793	NGA	-	279	0	279	3.08	0.66	#N/A	#N/A	3.24323	0.684863	#N/A	#N/A	1.92492	0.161401	no
chr1	149898627	149898706	NGA	-	2	2	4	3.52	1.24	#N/A	#N/A	3.70655	1.28671	#N/A	#N/A	1.62091	0.273388	no
chr1	150785216	150785306	NGA	-	0	14	14	2.93	4.29	#N/A	#N/A	3.08528	4.45161	#N/A	#N/A	0.565939	1.08967	no
chr1	153191103	153191364	DGN	ENSMUST00000076388	99	3	102	1.94	4.42	4.7	7.46	2.04281	4.5865	4.94908	7.74102	0.475814	0.853432	no
chr1	153204060	153204111	IGE	NM_001039512	261	0	261	1.92	1.35	65.86	71.43	2.02175	1.40086	69.3503	74.1208	0.88723	0.427979	no
chr1	153204593	153204873	IGE	NM_001039512	506	23	529	1.46	1.56	65.86	71.43	1.53737	1.61877	69.3503	74.1208	0.618525	0.588963	no
chr1	153205072	153205181	IGE	NM_001039512	372	0	372	0.32	2.8	65.86	71.43	0.336959	2.90548	69.3503	74.1208	0.0909027	2.00626	no
chr1	153205186	153206752	ELU	NM_001039512	3975	8	3983	4.42	5.84	65.86	71.43	4.65424	6.06	69.3503	74.1208	0.694574	0.989432	no
chr1	153206882	153206953	ELD	NM_001039512	56	3	59	2.93	0.94	65.86	71.43	3.08528	0.97541	69.3503	74.1208	1.64555	0.220421	no
chr1	153206957	153207083	ELU	NM_001039512	153	0	153	1.92	1.54	65.86	71.43	2.02175	1.59801	69.3503	74.1208	0.8199	0.488213	no
chr1	153289095	153289190	IGE	NM_026876	13	9	22	1.44	1.78	6.62	8.15	1.51631	1.84705	6.97083	8.45702	0.565076	0.54106	no
chr1	153289503	153289637	IGE	NM_026876	2	1	3	0.71	2.29	6.62	8.15	0.747627	2.37627	6.97083	8.45702	0.234943	1.00225	no
chr1	153293722	153294004	IGE	NM_026876	149	1	150	1.42	1.82	6.62	8.15	1.49525	1.88856	6.97083	8.45702	0.549221	0.557888	no
chr1	153294117	153294239	IGE	NM_026876	44	0	44	1.67	3.85	6.62	8.15	1.7585	3.99503	6.97083	8.45702	0.373524	1.06752	no
chr1	153294240	153294906	IGE	NM_026876	58	2	60	1.51	2.73	6.62	8.15	1.59002	2.83284	6.97083	8.45702	0.440146	0.806211	no
chr1	153295042	153295205	IGE	NM_026876	8	1	9	0.82	2.88	6.62	8.15	0.863457	2.98849	6.97083	8.45702	0.229692	1.18212	no
chr1	153367498	153367576	NGA	-	0	38	38	0.81	2.9	#N/A	#N/A	0.852927	3.00924	#N/A	#N/A	0.21274	1.62405	no
chr1	153367604	153367811	NGA	-	1	2993	2994	44.27	114.29	#N/A	#N/A	46.6161	118.595	#N/A	#N/A	0.389782	2.49066	no
chr1	153596146	153596297	UGN	NM_001039644	1	39	40	0.9	3.11	6.33	4.89	0.947696	3.22716	6.66546	5.07421	0.148406	1.81819	no
chr1	153596716	153596980	UGN	NM_001039644	0	16	16	1.77	2.48	6.33	4.89	1.8638	2.57342	6.66546	5.07421	0.345259	0.986072	no
chr1	153601969	153602111	UGN	NM_001039644	0	30	30	0.44	2.79	6.33	4.89	0.463318	2.8951	6.66546	5.07421	0.0787391	2.17103	no
chr1	153610043	153610100	IGE	NM_001039644	0	51	51	0.53	3.24	6.33	4.89	0.558088	3.36205	6.66546	5.07421	0.0846918	2.36784	no
chr1	154615126	154615629	UGI	ENSMUST00000143008	406	1	407	6.9	10.7	29.85	27.61	7.26567	11.1031	31.4319	28.6501	0.530314	1.424	no
chr1	154616064	154616216	ELD	NM_026369	133	2	135	2.6	2.66	40.65	37.9	2.73779	2.7602	42.8043	39.3277	0.653688	0.783808	no
chr1	154616250	154616443	IGE	NM_026369	30	0	30	1.02	2.14	40.65	37.9	1.07406	2.22062	42.8043	39.3277	0.299413	1.13641	no
chr1	154616616	154616741	IGE	NM_026369	34	0	34	1.63	1.93	40.65	37.9	1.71638	2.0027	42.8043	39.3277	0.513197	0.782545	no
chr1	154616978	154617100	IGE	NM_026369	61	1	62	1.59	1.94	40.65	37.9	1.67426	2.01308	42.8043	39.3277	0.498879	0.798989	no
chr1	154617291	154617352	IGE	NM_026369	12	0	12	1.11	2.68	40.65	37.9	1.16883	2.78096	42.8043	39.3277	0.277543	1.36098	no
chr1	154617357	154617635	IGE	NM_026369	119	0	119	0.98	4.17	40.65	37.9	1.03194	4.32709	42.8043	39.3277	0.173918	2.26032	no
chr1	154617751	154618494	ELU	NM_026369	296	2	298	1.72	5.63	40.65	37.9	1.81115	5.84209	42.8043	39.3277	0.237656	2.2058	no
chr1	154620699	154620755	IGE	NM_026369	39	0	39	1.75	1.84	40.65	37.9	1.84274	1.90931	42.8043	39.3277	0.568665	0.712891	no
chr1	154621265	154621390	ELU	NM_026369	46	2	48	1.63	2.82	40.65	37.9	1.71638	2.92623	42.8043	39.3277	0.392483	1.14341	no
chr1	155466839	155466924	NGA	-	0	428	428	22.72	15.72	#N/A	#N/A	23.9241	16.3122	#N/A	#N/A	1.38192	0.654475	no
chr1	155466983	155467055	NGA	-	0	592	592	35.92	21.47	#N/A	#N/A	37.8236	22.2788	#N/A	#N/A	1.62481	0.573846	no
chr1	155467159	155467223	NGA	-	0	497	497	76.97	49.48	#N/A	#N/A	81.0491	51.3439	#N/A	#N/A	1.54839	0.625771	no
chr1	155467230	155467291	NGA	-	0	112	112	53.23	26.02	#N/A	#N/A	56.051	27.0002	#N/A	#N/A	2.00181	0.473264	no
chr1	155467344	155467410	NGA	-	0	596	596	62.58	45.12	#N/A	#N/A	65.8965	46.8197	#N/A	#N/A	1.37802	0.699883	no
chr1	155467508	155467571	NGA	-	0	573	573	58.97	43.8	#N/A	#N/A	62.0952	45.45	#N/A	#N/A	1.33682	0.72034	no
chr1	155467670	155467770	NGA	-	0	1119	1119	75.36	44.65	#N/A	#N/A	79.3538	46.332	#N/A	#N/A	1.67654	0.5766	no
chr1	155598634	155598756	IGE	NM_011882	765	1	766	6.85	35.79	19.76	53.55	7.21302	37.1382	20.8072	55.5673	0.481921	1.66329	no
chr1	155598802	155598989	ELU	NM_011882	811	0	811	3.37	12.31	19.76	53.55	3.5486	12.7737	20.8072	55.5673	0.656484	1.03297	no
chr1	155599190	155599468	ELD	NM_011882	85	0	85	1.22	4.54	19.76	53.55	1.28465	4.71102	20.8072	55.5673	0.573181	0.758478	no
chr1	155599488	155599689	IGE	NM_011882	386	0	386	1.19	4.92	19.76	53.55	1.25307	5.10534	20.8072	55.5673	0.522977	0.833488	no
chr1	155599693	155599830	IGE	NM_011882	182	0	182	0	5.84	19.76	53.55	0	6.06	20.8072	55.5673	0	2.22906	no
chr1	155599849	155599975	ELU	NM_011882	91	0	91	1.87	3.27	19.76	53.55	1.9691	3.39318	20.8072	55.5673	1.14211	0.420369	no
chr1	155606807	155606930	ELD	NM_011882	18	0	18	0.05	3.4	19.76	53.55	0.0526498	3.52808	20.8072	55.5673	0.029628	1.23283	no
chr1	155607005	155607147	IGE	NM_011882	6	0	6	0.48	3.08	19.76	53.55	0.505438	3.19603	20.8072	55.5673	0.306937	0.780901	no
chr1	155607343	155607599	IGE	NM_011882	91	0	91	0.4	2.67	19.76	53.55	0.421198	2.77058	20.8072	55.5673	0.284641	0.717075	no
chr1	155607681	155607835	IGE	NM_011882	25	2	27	0.21	2.85	19.76	53.55	0.221129	2.95736	20.8072	55.5673	0.142383	0.890823	no
chr1	155608246	155608355	IGE	NM_011882	112	0	112	1.22	2.73	19.76	53.55	1.28465	2.83284	20.8072	55.5673	0.854053	0.456089	no
chr1	155608479	155608547	IGE	NM_011882	97	0	97	0.43	3.46	19.76	53.55	0.452788	3.59034	20.8072	55.5673	0.251344	0.909037	no
chr1	155608549	155608768	IGE	NM_011882	345	1	346	1.86	4.1	19.76	53.55	1.95857	4.25445	20.8072	55.5673	0.949799	0.528944	no
chr1	155612939	155613001	DGN	NM_011882	46	0	46	2.11	4.67	19.76	53.55	2.22182	4.84592	20.8072	55.5673	0.968446	0.553253	no
chr1	155615332	155615447	DGN	NM_011882	55	0	55	2.88	5.57	19.76	53.55	3.03263	5.77983	20.8072	55.5673	1.13978	0.5272	no
chr1	155615576	155615823	DGN	NM_011882	87	0	87	2.18	6.96	19.76	53.55	2.29553	7.22219	20.8072	55.5673	0.711402	0.806105	no
chr1	155616154	155616299	DGN	NM_011882	0	3	3	0	3.28	19.76	53.55	0	3.40356	20.8072	55.5673	0	1.25194	no
chr1	156237959	156238110	DGN	NM_009782	14	1	15	0.46	2.7	0.05	0.09	0.484378	2.80171	0.0526498	0.0933904	0.0113038	0.0908867	no
chr1	156974428	156974897	DGN	NM_008209	78	3	81	2.43	2.93	2.01	2.08	2.55878	3.04037	2.11652	2.15835	0.438595	0.572516	no
chr1	157052508	157052723	IGE	ENSMUST00000111777	54	2	56	1.98	1.74	1.11	2.69	2.08493	1.80555	1.16883	2.79133	0.956448	0.180435	no
chr1	157271626	157271978	UGN	NM_011273	19	0	19	0.29	2.7	4.68	4.57	0.305369	2.80171	4.92802	4.74215	0.0642557	1.84199	no
chr1	157274054	157275089	UGN	NM_011273	358	1	359	0.1	10.82	4.68	4.57	0.1053	11.2276	4.92802	4.74215	0.00688893	8.71775	yes
chr1	157278461	157278804	NGA	-	2	160	162	0.09	3.21	#N/A	#N/A	0.0947696	3.33092	#N/A	#N/A	0.0218821	3.04258	yes
chr1	157278807	157279055	NGA	-	0	72	72	0.28	5.28	#N/A	#N/A	0.294839	5.4789	#N/A	#N/A	0.0455075	4.23134	yes
chr1	157279063	157279396	NGA	-	1	94	95	0.1	10.73	#N/A	#N/A	0.1053	11.1342	#N/A	#N/A	0.00867791	10.0735	yes
chr1	157640571	157640656	IGE	NM_023268	0	3	3	0.81	2.59	16.34	43.98	0.852927	2.68757	17.206	45.6368	0.579793	0.53512	no
chr1	157819606	157819688	IGE	NM_001039184	1	57	58	1.99	1.6	3.36	2.17	2.09546	1.66027	3.53807	2.25175	0.390843	0.583584	no
chr1	157833188	157833410	NGA	-	3	0	3	2.4	1.49	#N/A	#N/A	2.52719	1.54613	#N/A	#N/A	0.992562	0.438346	no
chr1	158354756	158355183	DGN	NM_009230	471	1	472	6.18	11.08	4.8	9.46	6.50751	11.4974	5.05438	9.81636	0.844261	0.715632	no
chr1	158355187	158355346	DGN	NM_009230	249	0	249	2.29	3.56	4.8	9.46	2.41136	3.69411	5.05438	9.81636	0.832895	0.506021	no
chr1	158355364	158356633	DGN	NM_009230	1059	3	1062	4.43	7.23	4.8	9.46	4.66477	7.50236	5.05438	9.81636	0.889553	0.618874	no
chr1	158356637	158357250	DGN	NM_009230	437	2	439	3.28	6.07	4.8	9.46	3.45383	6.29866	5.05438	9.81636	0.767252	0.660848	no
chr1	158357296	158357356	DGN	NM_009230	42	0	42	3.33	1.69	4.8	9.46	3.50648	1.75366	5.05438	9.81636	2.06462	0.181843	no
chr1	158357357	158357519	DGN	NM_009230	106	0	106	1.66	1.68	4.8	9.46	1.74797	1.74329	5.05438	9.81636	1.03311	0.296444	no
chr1	158357525	158357858	DGN	NM_009230	58	0	58	1.95	2.54	4.8	9.46	2.05334	2.63568	5.05438	9.81636	0.915706	0.403371	no
chr1	158357875	158358239	DGI	NM_009230	207	1	208	2.58	4.11	4.8	9.46	2.71673	4.26483	5.05438	9.81636	0.836649	0.5362	no
chr1	158455390	158455446	DGN	ENSMUST00000081045	321	0	321	3.58	2.98	2.26	2.16	3.76973	3.09226	2.37977	2.24137	0.610904	0.47598	no
chr1	158586967	158587069	IGE	NM_023141	0	15	15	0	3.02	2.74	10.33	0	3.13377	2.88521	10.7191	0	0.771521	no
chr1	159526874	159526964	DGN	ENSMUST00000072402	4	0	4	0.77	2.47	3.17	7.98	0.810807	2.56305	3.338	8.28061	0.434379	0.509089	no
chr1	159551449	159551509	NGA	-	4	0	4	2.56	0.49	#N/A	#N/A	2.69567	0.508459	#N/A	#N/A	1.78704	0.137582	no
chr1	161098219	161098271	DGN	ENSMUST00000077309	33	2	35	20.64	44	0.74	1.28	21.7338	45.6575	0.779217	1.32822	0.347741	0.672162	no
chr1	161246190	161246266	IGE	NM_011931	2	1	3	7.87	4.9	2.08	2.65	8.28708	5.08459	2.19023	2.74983	1.17396	0.319783	no
chr1	162236523	162236774	IGE	NM_013862	11	0	11	1.17	2.45	3.9	2.04	1.23201	2.54229	4.10668	2.11685	0.144171	1.50074	no
chr1	162237224	162237307	ELD	ENSMUST00000086099	3	0	3	2.17	1.45	3.48	2.61	2.285	1.50462	3.66443	2.70832	0.52972	0.452606	no
chr1	162506260	162506318	IGE	NM_013862	6	0	6	2.25	1.19	3.9	2.04	2.36924	1.23483	4.10668	2.11685	0.439456	0.482892	no
chr1	162657913	162658015	IGE	NM_013862	45	0	45	3.03	2.02	3.9	2.04	3.19058	2.09609	4.10668	2.11685	0.427175	0.659041	no
chr1	162658327	162658651	IGE	NM_013862	127	0	127	2	1.98	3.9	2.04	2.10599	2.05459	4.10668	2.11685	0.285795	0.871566	no
chr1	163167574	163167736	DGN	NM_007453	1	2	3	0.21	4.36	191.75	3114.54	0.221129	4.52424	201.912	3231.87	0.637557	0.231397	no
chr1	163171981	163173224	ELU	NM_007453	542	3	545	0.72	23.04	191.75	3114.54	0.758157	23.9079	201.912	3231.87	0.484805	0.849295	no
chr1	163173386	163173463	IGE	NM_007453	35	0	35	0.45	2.6	191.75	3114.54	0.473848	2.69794	201.912	3231.87	2.04091	0.114328	no
chr1	163173466	163173706	ELD	NM_007453	168	2	170	0.8	16.16	191.75	3114.54	0.842397	16.7688	201.912	3231.87	0.755102	0.56845	no
chr1	163173853	163173916	ELU	NM_007453	0	3	3	1.27	17.64	191.75	3114.54	1.3373	18.3045	201.912	3231.87	1.10336	0.489122	no
chr1	163174474	163175542	ELU	NM_007453	967	6	973	0.1	5.33	191.75	3114.54	0.1053	5.53078	201.912	3231.87	0.256807	0.312522	no
chr1	163175950	163176119	IGE	NM_007453	455	0	455	0	3.16	191.75	3114.54	0	3.27904	201.912	3231.87	0	0.204796	no
chr1	163176165	163176265	IGE	NM_007453	255	2	257	0	3.71	191.75	3114.54	0	3.84976	201.912	3231.87	0	0.240441	no
chr1	163176660	163176802	IGE	NM_007453	102	0	102	0	3.14	191.75	3114.54	0	3.25829	201.912	3231.87	0	0.2035	no
chr1	163176820	163176900	IGE	NM_007453	120	0	120	0	5.19	191.75	3114.54	0	5.38551	201.912	3231.87	0	0.336357	no
chr1	163177303	163177388	ELD	NM_007453	182	1	183	0.19	9.93	191.75	3114.54	0.200069	10.3041	201.912	3231.87	0.281898	0.536262	no
chr1	163177545	163177622	ELU	NM_007453	173	1	174	0.38	6.59	191.75	3114.54	0.400138	6.83825	201.912	3231.87	0.813087	0.305034	no
chr1	163177634	163177694	IGE	NM_007453	105	0	105	0	3.8	191.75	3114.54	0	3.94315	201.912	3231.87	0	0.246273	no
chr1	163177755	163177984	IGE	NM_007453	249	0	249	0.46	4.57	191.75	3114.54	0.484378	4.74215	201.912	3231.87	1.34355	0.199529	no
chr1	163178148	163178217	IGE	NM_007453	55	1	56	0	4.81	191.75	3114.54	0	4.9912	201.912	3231.87	0	0.31173	no
chr1	163178225	163178502	IGE	NM_007453	404	1	405	0	4.38	191.75	3114.54	0	4.545	201.912	3231.87	0	0.283862	no
chr1	163178511	163178782	IGE	NM_007453	111	0	111	0	4.8	191.75	3114.54	0	4.98082	201.912	3231.87	0	0.311082	no
chr1	163178783	163178930	IGE	NM_007453	118	0	118	0.22	3.84	191.75	3114.54	0.231659	3.98466	201.912	3231.87	0.740219	0.202057	no
chr1	163178935	163179067	IGE	NM_007453	21	0	21	0.25	5.8	191.75	3114.54	0.263249	6.01849	201.912	3231.87	0.597405	0.297559	no
chr1	163179083	163179490	ELD	ENSMUST00000051925	407	3	410	0.17	7.03	263.17	4592.59	0.179009	7.29482	277.117	4765.6	0.369793	0.35971	no
chr1	163179601	163179694	ELU	ENSMUST00000051925	113	0	113	0.03	4.55	263.17	4592.59	0.0315899	4.7214	277.117	4765.6	0.0946096	0.266084	no
chr1	163180492	163180576	ELD	ENSMUST00000139387	88	0	88	0.42	4.18	260.5	4389.93	0.442258	4.33746	274.305	4555.3	1.37102	0.181057	no
chr1	163180686	163180888	ELD	ENSMUST00000156318	72	1	73	0.45	9.31	214.46	3777.34	0.473848	9.66071	225.825	3919.63	0.76808	0.377549	no
chr1	163528410	163528467	NGA	-	89	1	90	0.6	4.57	#N/A	#N/A	0.631797	4.74215	#N/A	#N/A	0.110028	2.90609	no
chr1	163677668	163677718	NGA	-	30	0	30	1.37	2.06	#N/A	#N/A	1.4426	2.1376	#N/A	#N/A	0.459779	0.875132	no
chr1	163752089	163752148	IGE	NM_172645	1	153	154	13.72	16	6.79	2.93	14.4471	16.6027	7.14984	3.04037	0.306181	1.90199	no
chr1	163752371	163752463	IGE	NM_172645	0	90	90	10.25	6.92	6.79	2.93	10.7932	7.18068	7.14984	3.04037	0.492197	1.07748	no
chr1	163752480	163752537	IGE	NM_172645	0	3	3	10.47	15.02	6.79	2.93	11.0249	15.5858	7.14984	3.04037	0.247979	2.29363	no
chr1	163752760	163752809	IGE	NM_172645	4	39	43	7.38	18.96	6.79	2.93	7.77111	19.6742	7.14984	3.04037	0.140227	3.96934	yes
chr1	163752999	163753050	IGE	NM_172645	0	27	27	6.23	15.12	6.79	2.93	6.56016	15.6896	7.14984	3.04037	0.146638	3.67244	yes
chr1	164525533	164525995	IGE	NM_016796	55	1	56	0.74	3.38	2.87	5.26	0.779217	3.50733	3.0221	5.45815	0.234602	0.922461	no
chr1	164526023	164526144	IGE	NM_016796	6	0	6	1.66	1.41	2.87	5.26	1.74797	1.46312	3.0221	5.45815	0.963036	0.249153	no
chr1	164526456	164526539	IGE	NM_016796	2	1	3	1.18	2.01	2.87	5.26	1.24254	2.08572	3.0221	5.45815	0.546443	0.435228	no
chr1	164526852	164527122	IGE	NM_016796	72	3	75	0.84	2.48	2.87	5.26	0.884516	2.57342	3.0221	5.45815	0.335903	0.639016	no
chr1	164603888	164603976	IGE	NM_001081290	20	0	20	2.29	2.21	3.46	3.24	2.41136	2.29325	3.64337	3.36205	0.530162	0.561482	no
chr1	164603987	164604423	IGE	NM_001081290	173	1	174	2.31	4.38	3.46	3.24	2.43242	4.545	3.64337	3.36205	0.317621	1.10597	no
chr1	164604598	164604835	IGE	NM_001081290	139	1	140	1.97	4.15	3.46	3.24	2.0744	4.30633	3.64337	3.36205	0.283054	1.16993	no
chr1	164604836	164605186	IGE	NM_001081290	150	0	150	2.25	4.1	3.46	3.24	2.36924	4.25445	3.64337	3.36205	0.326478	1.05469	no
chr1	164605191	164605277	IGE	NM_001081290	55	0	55	2	3.05	3.46	3.24	2.10599	3.1649	3.64337	3.36205	0.366121	0.851081	no
chr1	164605306	164605490	IGE	NM_001081290	115	0	115	2.51	1.96	3.46	3.24	2.64302	2.03383	3.64337	3.36205	0.630783	0.466301	no
chr1	164605535	164605736	ELD	NM_001081290	95	3	98	3.29	2.6	3.46	3.24	3.46436	2.69794	3.64337	3.36205	0.678319	0.504761	no
chr1	164723313	164723666	DGN	NM_144878	870	2	872	31.03	3.81	30.91	3.28	32.6745	3.95352	32.5481	3.40356	0.669205	0.867772	no
chr1	164723677	164724014	DGI	NM_144878	1570	1	1571	33.75	2.86	30.91	3.28	35.5386	2.96774	32.5481	3.40356	0.908705	0.600337	no
chr1	164741477	164741575	IGE	NM_144878	82	0	82	3.68	0.35	30.91	3.28	3.87502	0.363185	32.5481	3.40356	0.288393	0.550646	no
chr1	165554643	165554704	NGA	-	7	0	7	2.71	3.89	#N/A	#N/A	2.85362	4.03654	#N/A	#N/A	0.566583	1.04747	no
chr1	165554717	165554792	NGA	-	3	0	3	0	4.13	#N/A	#N/A	0	4.28558	#N/A	#N/A	0	4.28558	yes
chr1	166157951	166158057	DGN	ENSMUST00000086040	63	0	63	0.65	4.14	0.24	0.25	0.684447	4.29596	0.252719	0.259418	0.0267634	0.511765	no
chr1	166158360	166158451	DGN	ENSMUST00000086040	39	0	39	1.82	12.6	0.24	0.25	1.91645	13.0746	0.252719	0.259418	0.0281972	0.899587	no
chr1	166158522	166158690	DGN	ENSMUST00000086040	18	0	18	1.15	6.18	0.24	0.25	1.21095	6.4128	0.252719	0.259418	0.0338289	0.58202	no
chr1	166158729	166158818	DGN	ENSMUST00000086040	36	0	36	0.78	10.01	0.24	0.25	0.821337	10.3871	0.252719	0.259418	0.0149367	1.14438	no
chr1	166262910	166263040	ELD	NM_138314	20	0	20	0.91	2.39	91.79	63.33	0.958226	2.48003	96.6545	65.7157	0.185294	1.8348	no
chr1	166347808	166347858	IGE	NM_138314	12	0	12	3.25	0	91.79	63.33	3.42224	0	96.6545	65.7157	2.30296	0	no
chr1	166369720	166369803	IGE	NM_009721	167	0	167	0.8	3.64	248.89	187.54	0.842397	3.77712	262.08	194.605	0.130441	2.74683	no
chr1	166369809	166370030	IGE	NM_009721	260	2	262	1.33	2.01	248.89	187.54	1.40048	2.08572	262.08	194.605	0.335728	1.16416	no
chr1	166371539	166371588	ELD	NM_009721	150	0	150	1.48	4.12	248.89	187.54	1.55843	4.2752	262.08	194.605	0.218532	2.23891	no
chr1	166373536	166373934	IGE	NM_009721	177	1	178	0.78	2.67	248.89	187.54	0.821337	2.77058	262.08	194.605	0.161131	2.03815	no
chr1	166374037	166374106	IGE	NM_009721	63	0	63	0.5	3.43	248.89	187.54	0.526498	3.55921	262.08	194.605	0.0854225	3.12401	yes
chr1	166380756	166381010	IGE	NM_009721	239	1	240	1.08	3	248.89	187.54	1.13724	3.11301	262.08	194.605	0.204529	1.95157	no
chr1	166381015	166381085	IGE	NM_009721	69	0	69	0.49	6.34	248.89	187.54	0.515968	6.57883	262.08	194.605	0.05036	5.81451	yes
chr1	166381086	166381340	IGE	NM_009721	195	1	196	1.62	4.73	248.89	187.54	1.70585	4.90818	262.08	194.605	0.213576	2.43036	no
chr1	166381346	166381724	IGE	NM_009721	123	0	123	1.7	2.76	248.89	187.54	1.79009	2.86397	262.08	194.605	0.342694	1.37532	no
chr1	166381751	166381940	IGE	NM_009721	160	1	161	1.95	1.61	248.89	187.54	2.05334	1.67065	262.08	194.605	0.568735	0.733102	no
chr1	166389015	166389412	UGN	NM_009721	19	267	286	1.18	4.95	248.89	187.54	1.24254	5.13647	262.08	194.605	0.149781	3.06888	yes
chr1	166389539	166389978	UGN	NM_009721	32	102	134	1.92	3.04	248.89	187.54	2.02175	3.15452	262.08	194.605	0.359975	1.39871	no
chr1	166390071	166390320	UGN	NM_009721	9	39	48	1.2	2.86	248.89	187.54	1.26359	2.96774	262.08	194.605	0.235576	1.75664	no
chr1	166392338	166392411	UGN	NM_009721	0	49	49	0.95	2.77	248.89	187.54	1.00035	2.87435	262.08	194.605	0.190993	1.92526	no
chr1	166392611	166392736	UGN	NM_009721	0	171	171	2.08	1.31	248.89	187.54	2.19023	1.35935	262.08	194.605	0.686694	0.570904	no
chr1	166392850	166392986	UGN	NM_009721	0	136	136	2.21	2.64	248.89	187.54	2.32712	2.73945	262.08	194.605	0.460338	1.10319	no
chr1	166393811	166394160	UGN	NM_009721	0	347	347	3.08	4.05	248.89	187.54	3.24323	4.20257	262.08	194.605	0.461132	1.32701	no
chr1	166394309	166394372	UGN	NM_009721	0	39	39	2.19	2.08	248.89	187.54	2.30606	2.15835	262.08	194.605	0.540101	0.874715	no
chr1	166499086	166499285	NGA	-	62	1	63	0	3.62	#N/A	#N/A	0	3.75637	#N/A	#N/A	0	3.75637	yes
chr1	166558241	166558293	NGA	-	10	11	21	1.81	2.85	#N/A	#N/A	1.90592	2.95736	#N/A	#N/A	0.481614	1.0177	no
chr1	166635269	166635527	NGA	-	0	25	25	3.62	0.64	#N/A	#N/A	3.81184	0.664109	#N/A	#N/A	2.29062	0.138016	no
chr1	166635608	166636024	NGA	-	0	140	140	6.25	1.81	#N/A	#N/A	6.58122	1.87818	#N/A	#N/A	2.28659	0.247742	no
chr1	166642439	166642669	NGA	-	1	14	15	3.65	1.49	#N/A	#N/A	3.84343	1.54613	#N/A	#N/A	1.50952	0.319222	no
chr1	166788933	166788986	NGA	-	1	9	10	0.59	2.44	#N/A	#N/A	0.621268	2.53192	#N/A	#N/A	0.175901	1.56169	no
chr1	166788996	166789136	NGA	-	1	7	8	1.93	1.98	#N/A	#N/A	2.03228	2.05459	#N/A	#N/A	0.665321	0.677571	no
chr1	167104302	167104472	DGI	NM_145512	157	2	159	5.06	6.04	54.91	44.98	5.32816	6.26753	57.82	46.6744	0.581761	1.20119	no
chr1	167762686	167762741	IGE	NM_001113392	0	5	5	1.25	1.79	0.73	0.22	1.31624	1.85743	0.768687	0.228288	0.0594555	0.501854	no
chr1	167976713	167976849	NGA	-	1	7	8	0	3.04	#N/A	#N/A	0	3.15452	#N/A	#N/A	0	3.15452	yes
chr1	167977218	167977302	NGA	-	3	0	3	0	3.61	#N/A	#N/A	0	3.74599	#N/A	#N/A	0	3.74599	yes
chr1	167978112	167978365	NGA	-	12	20	32	0.41	5.78	#N/A	#N/A	0.431728	5.99774	#N/A	#N/A	0.0616954	4.18916	yes
chr1	167978373	167978721	NGA	-	10	117	127	0.28	4.93	#N/A	#N/A	0.294839	5.11572	#N/A	#N/A	0.04821	3.95085	yes
chr1	167978789	167979022	NGA	-	0	37	37	0.29	2.91	#N/A	#N/A	0.305369	3.01962	#N/A	#N/A	0.0759695	2.31323	no
chr1	168088150	168088230	IGE	NM_021610	41	5	46	1.3	1.67	117	159.82	1.36889	1.73291	123.201	165.841	0.668824	0.540183	no
chr1	168094050	168094128	IGE	NM_021610	74	1	75	0	3.01	117	159.82	0	3.12339	123.201	165.841	0	2.30641	no
chr1	168094614	168094711	ELU	NM_021610	27	1	28	1.11	3.38	117	159.82	1.16883	3.50733	123.201	165.841	0.346256	1.19416	no
chr1	168361739	168361836	DGI	ENSMUST00000118577	295	0	295	64.22	117.14	25.84	53.67	67.6234	121.553	27.2094	55.6918	1.08936	0.850142	no
chr1	169153029	169153882	DGN	ENSMUST00000053686	1494	3	1497	8.54	10.5	8.65	9.12	8.99258	10.8955	9.10841	9.46356	0.707737	0.949149	no
chr1	169153885	169153958	DGI	ENSMUST00000053686	47	0	47	3.42	4.34	8.65	9.12	3.60125	4.50349	9.10841	9.46356	0.612613	0.851995	no
chr1	169154051	169155929	UGI	ENSMUST00000053686	3622	6	3628	3.93	4.02	8.65	9.12	4.13827	4.17144	9.10841	9.46356	0.749168	0.706695	no
chr1	169295853	169295906	ELU	NM_019993	9	0	9	11	1.72	221.01	43.13	11.583	1.78479	232.723	44.7547	0.796461	0.721453	no
chr1	169301870	169302097	DGI	ENSMUST00000028005	38	0	38	3.25	3.17	423.61	1123.32	3.42224	3.28942	446.06	1165.64	2.08022	0.284403	no
chr1	169302774	169303604	ELU	NM_025569	745	2	747	11.82	47.35	717.53	1924.46	12.4464	49.1337	755.556	1996.96	0.655302	1.38183	no
chr1	169303607	169303658	IGE	NM_025569	9	0	9	1.29	5.33	717.53	1924.46	1.35836	5.53078	755.556	1996.96	0.549008	0.886863	no
chr1	169303720	169303922	ELD	ENSMUST00000097472	156	0	156	5.8	18.25	893.63	2521.2	6.10738	18.9375	940.989	2616.18	0.850757	0.957998	no
chr1	170083674	170084000	DGI	NM_183355	581	1	582	18.61	34.71	4.78	9.03	19.5963	36.0175	5.03332	9.37017	0.82216	0.848779	no
chr1	171848885	171848939	UGN	ENSMUST00000094348	3	1	4	3.44	4.85	0.04	0.06	3.62231	5.0327	0.0421198	0.0622602	0.0358729	0.0431716	no
chr1	172073845	172074842	UGI	ENSMUST00000161492	817	3	820	1.08	6.29	51.63	139.05	1.13724	6.52695	54.3662	144.288	0.393747	1.14276	no
chr1	172074942	172075305	IGE	NM_133806	162	1	163	0.94	3.77	35.12	102.88	0.989816	3.91202	36.9812	106.756	0.566391	0.674729	no
chr1	172075325	172075403	IGE	NM_133806	51	0	51	0.89	6.15	35.12	102.88	0.937166	6.38167	36.9812	106.756	0.356848	1.1306	no
chr1	172075850	172075986	IGE	NM_133806	27	0	27	0	3.5	35.12	102.88	0	3.63185	36.9812	106.756	0	1.24643	no
chr1	172076431	172076482	IGE	NM_133806	27	1	28	0.62	2.6	35.12	102.88	0.652857	2.69794	36.9812	106.756	0.496226	0.560195	no
chr1	172244814	172244884	IGE	ENSMUST00000161221	86	0	86	145	176.79	0.27	0.26	152.684	183.45	0.284309	0.269794	0.173892	0.267266	no
chr1	172245272	172245360	IGE	ENSMUST00000161221	22	0	22	2.69	3.45	0.27	0.26	2.83256	3.57996	0.284309	0.269794	0.129921	0.209145	no
chr1	172455021	172455077	IGE	NM_027528	29	18	47	0	3.98	0.02	0.09	0	4.12993	0.0210599	0.0933904	0	0.079547	no
chr1	172803321	172803752	DGN	NM_023173	52	1	53	4.82	2.72	10.13	6.63	5.07544	2.82246	10.6668	6.87976	0.782978	0.628889	no
chr1	172804202	172804293	DGN	NM_023173	21	0	21	2.25	0.72	10.13	6.63	2.36924	0.747123	10.6668	6.87976	0.79966	0.300181	no
chr1	173062585	173062643	IGE	NM_025321	11	0	11	0.58	3.37	189.04	265.28	0.610738	3.49695	199.058	275.273	0.186872	1.56425	no
chr1	173160219	173160305	ELU	NM_010185	3	0	3	0.09	3.16	53.46	27.11	0.0947696	3.27904	56.2932	28.1312	0.0108745	5.78789	yes
chr1	173235511	173235601	UGN	ENSMUST00000088784	13	0	13	0.38	2.86	0	0.32	0.400138	2.96774	0	0.332055	0.033487	0	no
chr1	173253305	173253393	UGN	NM_011615	0	5	5	0.76	2.7	20.42	28.43	0.800277	2.80171	21.5022	29.501	0.275977	1.09712	no
chr1	173253486	173253667	UGN	NM_011615	1	2	3	1.34	2.68	20.42	28.43	1.41101	2.78096	21.5022	29.501	0.489262	0.813136	no
chr1	173253866	173254233	UGN	NM_011615	0	40	40	0.46	2.83	20.42	28.43	0.484378	2.93661	21.5022	29.501	0.161315	1.39467	no
chr1	173254984	173255139	UGN	NM_011615	1	20	21	0.85	2.69	20.42	28.43	0.895046	2.79133	21.5022	29.501	0.309503	1.03839	no
chr1	173255678	173255826	UGN	NM_011615	0	25	25	1.36	2.09	20.42	28.43	1.43207	2.16873	21.5022	29.501	0.592505	0.628634	no
chr1	173272929	173273286	ELU	NR_033728	44	28	72	1.63	2.37	37.91	54.16	1.71638	2.45928	39.9191	56.2002	0.681461	0.631829	no
chr1	173349274	173349367	DGI	ENSMUST00000161241	22	1	23	0.44	5.88	6.44	24.57	0.463318	6.1015	6.78129	25.4956	0.213768	1.06718	no
chr1	173349592	173350069	ISE	NM_001164525	276	1	277	2.86	37.01	111.78	981.68	3.01157	38.4042	117.704	1018.66	0.655866	1.10509	no
chr1	173350232	173350322	ISE	NM_001164525	14	1	15	1.99	15.26	111.78	981.68	2.09546	15.8349	117.704	1018.66	1.06816	0.590505	no
chr1	173353843	173354195	DGN	NM_001164525	2	2	4	0.56	4.57	111.78	981.68	0.589678	4.74215	117.704	1018.66	0.881261	0.344351	no
chr1	173384094	173384149	IGE	NM_172647	4	0	4	1.2	1.86	209.34	269.82	1.26359	1.93007	220.434	279.984	0.54528	0.668914	no
chr1	173388097	173388273	IGE	NM_172647	32	0	32	1.36	2.26	209.34	269.82	1.43207	2.34514	220.434	279.984	0.541304	0.756463	no
chr1	173388433	173388531	IGE	NM_172647	5	1	6	1.72	1.4	209.34	269.82	1.81115	1.45274	220.434	279.984	0.933669	0.405415	no
chr1	173388670	173389028	IGE	NM_172647	16	1	17	1.89	1.97	209.34	269.82	1.99016	2.04421	220.434	279.984	0.826614	0.536325	no
chr1	173448089	173448254	DGI	NM_010584	1	5	6	17.17	0	9409.43	23.57	18.0799	0	9908.09	24.4579	0.0446254	0	no
chr1	173461324	173461429	ELU	NM_010584	4	0	4	40.8	0.29	9409.43	23.57	42.9622	0.300924	9908.09	24.4579	0.0815117	2.66407	no
chr1	173461885	173461948	ELU	NM_010584	8	0	8	74.58	0.39	9409.43	23.57	78.5324	0.404692	9908.09	24.4579	0.137992	1.98037	no
chr1	173462404	173462523	IGE	NM_010584	17	5	22	3.45	0	9409.43	23.57	3.63284	0	9908.09	24.4579	0.00896667	0	no
chr1	173463596	173464056	ELU	NM_010584	63	253	316	13.21	0.08	9409.43	23.57	13.9101	0.0830136	9908.09	24.4579	0.0317016	2.16689	no
chr1	173464827	173464885	ELD	NM_010584	22	0	22	131.49	0.24	9409.43	23.57	138.458	0.249041	9908.09	24.4579	0.273608	0.695014	no
chr1	173465243	173465352	ELD	NM_010584	76	1	77	70.04	0.02	9409.43	23.57	73.7518	0.0207534	9908.09	24.4579	0.178335	0.108053	no
chr1	173466255	173466378	UGN	NM_010584	0	218	218	5.48	0	9409.43	23.57	5.77042	0	9908.09	24.4579	0.0142427	0	no
chr1	173471806	173472087	UGN	NM_010584	0	58	58	5.91	1.54	9409.43	23.57	6.22321	1.59801	9908.09	24.4579	0.00591232	86.1029	yes
chr1	173473793	173473874	UGN	NM_010584	11	112	123	3.4	0	9409.43	23.57	3.58019	0	9908.09	24.4579	0.00883672	0	no
chr1	173561648	173561992	DGN	NM_144539	41	2	43	2.74	0.61	4.61	1.16	2.88521	0.632979	4.85431	1.2037	0.363277	0.358881	no
chr1	173562435	173562534	DGI	NM_144539	22	0	22	4.19	0.78	4.61	1.16	4.41205	0.809383	4.85431	1.2037	0.501363	0.329433	no
chr1	173565958	173566174	IGE	NM_144539	3	0	3	3.68	0.47	4.61	1.16	3.87502	0.487705	4.85431	1.2037	0.535549	0.220372	no
chr1	173568917	173569127	ISE	NM_144539	19	1	20	4.21	2.12	4.61	1.16	4.43311	2.19986	4.85431	1.2037	0.284852	0.891912	no
chr1	173609543	173609601	UGN	ENSMUST00000015499	0	197	197	6.14	8.64	13.28	4.04	6.46539	8.96547	13.9838	4.19219	0.181517	3.23441	yes
chr1	173609637	173609693	UGN	ENSMUST00000015499	0	82	82	6.95	11.81	13.28	4.04	7.31832	12.2549	13.9838	4.19219	0.154474	3.96778	yes
chr1	173998996	173999080	ELU	NM_021607	97	1	98	1.69	4.19	76.06	64.55	1.77956	4.34784	80.0909	66.9816	0.274865	1.84284	no
chr1	173999087	173999333	IGE	NM_021607	58	0	58	1.51	1.68	76.06	64.55	1.59002	1.74329	80.0909	66.9816	0.478758	0.792969	no
chr1	173999457	173999763	IGE	NM_021607	69	0	69	1.11	2.13	76.06	64.55	1.16883	2.21024	80.0909	66.9816	0.300743	1.20062	no
chr1	173999845	174000033	IGE	NM_021607	36	2	38	1.44	1.62	76.06	64.55	1.51631	1.68103	80.0909	66.9816	0.467167	0.787048	no
chr1	174000038	174000107	ELD	NM_021607	10	0	10	2.11	2.29	76.06	64.55	2.22182	2.37627	80.0909	66.9816	0.543571	0.86893	no
chr1	174027253	174027345	IGE	NM_009938	3	1	4	0.38	2.6	64.8	45.71	0.400138	2.69794	68.2341	47.4319	0.0741311	2.71476	no
chr1	174043094	174043157	ELU	NM_009938	2	1	3	1.8	1.78	64.8	45.71	1.89539	1.84705	68.2341	47.4319	0.456094	0.898756	no
chr1	174062359	174062571	IGE	NM_023041	24	2	26	1.1	2.4	67.99	52.99	1.1583	2.49041	71.5932	54.9862	0.251363	1.47554	no
chr1	174062743	174062811	IGE	NM_023041	7	0	7	0	2.97	67.99	52.99	0	3.08188	71.5932	54.9862	0	3.941	yes
chr1	174062998	174063261	ELU	NM_023041	36	1	37	2.28	3.65	67.99	52.99	2.40083	3.7875	71.5932	54.9862	0.379849	1.42416	no
chr1	174063720	174063845	IGE	NM_023041	33	1	34	1.06	2.48	67.99	52.99	1.11618	2.57342	71.5932	54.9862	0.236595	1.55507	no
chr1	174064218	174064318	ELU	ENSMUST00000133081	94	0	94	1.63	2.7	99.22	89.08	1.71638	2.80171	104.478	92.4357	0.395651	1.15331	no
chr1	174066629	174066744	DGI	NM_023041	17	0	17	2.24	3.18	67.99	52.99	2.35871	3.29979	71.5932	54.9862	0.415513	1.25633	no
chr1	174627578	174627641	UGN	NM_007768	4	1	5	5.11	7.55	0.14	0	5.38081	7.83441	0.147419	0	0	0.181003	no
chr1	175202577	175202938	DGN	NM_146651	2	9	11	4.18	0	0	0	4.40152	0	0	0	0	0	no
chr1	175202962	175203224	DGN	ENSMUST00000111224	10	0	10	3.68	0	3838.88	5.27	3.87502	0	4042.32	5.46852	0.0052409	0	no
chr1	175203241	175203503	DGN	ENSMUST00000111224	10	0	10	7.05	0	3838.88	5.27	7.42362	0	4042.32	5.46852	0.0100403	0	no
chr1	175203578	175203992	DGN	ENSMUST00000111224	16	0	16	6.34	0	3838.88	5.27	6.67599	0	4042.32	5.46852	0.00902916	0	no
chr1	175204137	175204387	DGN	ENSMUST00000111224	23	1	24	8.12	0	3838.88	5.27	8.55033	0	4042.32	5.46852	0.0115642	0	no
chr1	175204391	175204592	DGI	ENSMUST00000111224	1005	0	1005	951.31	0.35	3838.88	5.27	1001.73	0.363185	4042.32	5.46852	0.993861	0.226345	no
chr1	175292922	175292971	IGE	NM_053199	11	13	24	0.6	10.7	0.06	0.35	0.631797	11.1031	0.0631797	0.363185	0.0178321	0.315355	no
chr1	175349321	175349588	ELU	ENSMUST00000147604	252	2	254	0.26	9.34	1.02	12.91	0.273779	9.69184	1.07406	13.3963	0.165391	0.567659	no
chr1	175349999	175350049	IGE	ENSMUST00000147604	18	37	55	0	4.1	1.02	12.91	0	4.25445	1.07406	13.3963	0	0.317408	no
chr1	175383873	175384022	IGE	NM_001013779	51	0	51	0.23	3.23	1.12	13.92	0.242189	3.35168	1.17936	14.4444	0.368866	0.206039	no
chr1	175385328	175385465	ELU	NM_001013779	99	0	99	0	5.26	1.12	13.92	0	5.45815	1.17936	14.4444	0	0.416792	no
chr1	175653678	175653814	DGI	ENSMUST00000127730	53	1	54	3.1	1.45	2.04	0.77	3.26429	1.50462	2.14811	0.799006	0.330785	0.421313	no
chr1	176260768	176261538	ELD	NM_025470	912	0	912	0	22.06	17.12	10971.4	0	22.891	18.0273	11384.7	0	0.036244	no
chr1	176261560	176261666	IGE	NM_025470	27	0	27	0	10.29	17.12	10971.4	0	10.6776	18.0273	11384.7	0	0.0169062	no
chr1	176261800	176261863	IGE	NM_025470	53	0	53	0	17.97	17.12	10971.4	0	18.6469	18.0273	11384.7	0	0.0295243	no
chr1	176261904	176262051	IGE	NM_025470	48	0	48	0	9.26	17.12	10971.4	0	9.60883	18.0273	11384.7	0	0.015214	no
chr1	176262073	176262145	IGE	NM_025470	34	0	34	0	13.53	17.12	10971.4	0	14.0397	18.0273	11384.7	0	0.0222295	no
chr1	176262149	176262325	ELU	NM_025470	402	1	403	13.4	53.85	17.12	10971.4	14.1101	55.8786	18.0273	11384.7	148.432	0.00585529	yes
chr1	176550811	176550865	IGE	NM_019445	1	3	4	1.09	4.93	0.01	0.09	1.14777	5.11572	0.01053	0.0933904	0.0173444	0.0229388	no
chr1	177542461	177542517	ELU	NM_010209	48	1	49	2.72	6.09	95.08	150.88	2.86415	6.31941	100.119	156.564	0.605868	1.03916	no
chr1	177811332	177811418	ELD	NM_012012	8	0	8	2.22	1.61	1.98	1.35	2.33765	1.67065	2.08493	1.40086	0.397476	0.434681	no
chr1	179213981	179214034	NGA	-	0	5	5	1.11	4.13	#N/A	#N/A	1.16883	4.28558	#N/A	#N/A	0.221135	1.97599	no
chr1	179700154	179700359	ELU	NM_007422	29	1	30	1.43	2.34	30.68	12.48	1.50578	2.42815	32.3059	12.9501	0.170787	2.24407	no
chr1	179700381	179700480	IGE	NM_007422	15	0	15	1.34	2.09	30.68	12.48	1.41101	2.16873	32.3059	12.9501	0.173141	2.0831	no
chr1	179700491	179700624	IGE	NM_007422	28	0	28	1.01	2.06	30.68	12.48	1.06353	2.1376	32.3059	12.9501	0.131796	2.39895	no
chr1	179919365	179919492	UGN	NM_001034899	67	0	67	1.54	2.16	0.02	0.06	1.62161	2.24137	0.0210599	0.0622602	0.0305055	0.01695	no
chr1	179919707	179919803	UGN	NM_001034899	28	1	29	1.34	1.74	0.02	0.06	1.41101	1.80555	0.0210599	0.0622602	0.0306672	0.0148469	no
chr1	179919880	179920003	UGN	NM_001034899	1	118	119	3.24	3.05	0.02	0.06	3.41171	3.1649	0.0210599	0.0622602	0.049949	0.0142226	no
chr1	179920013	179920266	UGN	NM_001034899	35	0	35	0.14	3.63	0.02	0.06	0.147419	3.76674	0.0210599	0.0622602	0.00188579	0.0650833	no
chr1	179920299	179920403	UGN	NM_001034899	84	0	84	1.29	6.1	0.02	0.06	1.35836	6.32979	0.0210599	0.0622602	0.0113002	0.0532113	no
chr1	180229472	180229547	NGA	-	25	0	25	2.57	2.92	#N/A	#N/A	2.7062	3.03	#N/A	#N/A	0.671514	0.817549	no
chr1	180229616	180229697	NGA	-	356	0	356	148.94	254.93	#N/A	#N/A	156.833	264.533	#N/A	#N/A	0.590635	1.67603	no
chr1	180249001	180249132	UGN	ENSMUST00000154437	10	1	11	0.53	3.08	35.03	51.86	0.558088	3.19603	36.8864	53.8136	0.188918	1.38037	no
chr1	180253327	180253381	ELU	ENSMUST00000159117	28	0	28	0.89	2.58	21.65	30.68	0.937166	2.67719	22.7974	31.8357	0.340947	0.959511	no
chr1	180254668	180254906	IGE	ENSMUST00000161769	366	0	366	2.27	2.59	16.07	18.11	2.3903	2.68757	16.9216	18.7922	0.679693	0.67775	no
chr1	180254909	180254963	DGI	ENSMUST00000162916	36	0	36	1.53	2.11	15.7	22.38	1.61108	2.18948	16.532	23.2231	0.66909	0.572293	no
chr1	180255445	180255635	ELU	ENSMUST00000161769	405	2	407	2.84	2.47	16.07	18.11	2.99051	2.56305	16.9216	18.7922	0.880083	0.549132	no
chr1	180255715	180256670	IGE	ENSMUST00000161769	1038	34	1072	2.34	1.21	16.07	18.11	2.46401	1.25558	16.9216	18.7922	1.14547	0.309894	no
chr1	180256965	180257316	IGE	ENSMUST00000161769	274	1	275	2.59	3.2	16.07	18.11	2.72726	3.32055	16.9216	18.7922	0.661893	0.761672	no
chr1	180257321	180257976	IGE	ENSMUST00000161769	1003	4	1007	2.79	2.05	16.07	18.11	2.93786	2.12722	16.9216	18.7922	0.985081	0.46185	no
chr1	180257998	180258236	DGI	ENSMUST00000037748	332	0	332	2.99	3.13	37.76	30.15	3.14846	3.24791	39.7611	31.2858	0.568883	0.964195	no
chr1	180264245	180264370	IGE	NM_016805	53	1	54	1.36	3.01	39.74	31.78	1.43207	3.12339	41.8461	32.9772	0.267309	1.58167	no
chr1	180264678	180264886	UGI	ENSMUST00000146362	314	1	315	1.84	3.24	12.75	12.26	1.93751	3.36205	13.4257	12.7218	0.391712	1.11982	no
chr1	180413748	180413832	DGN	NM_026626	13	0	13	1.61	1.95	1.67	1.07	1.69532	2.02346	1.7585	1.11031	0.225693	0.625577	no
chr1	180413846	180414030	DGN	NM_026626	30	0	30	2.01	1.13	1.67	1.07	2.11652	1.17257	1.7585	1.11031	0.39212	0.31352	no
chr1	181855346	181855405	NGA	-	0	7	7	1.68	3.9	#N/A	#N/A	1.76903	4.04692	#N/A	#N/A	0.350518	1.46149	no
chr1	181859985	181860049	NGA	-	1	22	23	0	3.68	#N/A	#N/A	0	3.81863	#N/A	#N/A	0	3.81863	yes
chr1	182195142	182195287	UGN	ENSMUST00000133340	4	21	25	0.48	2.59	0.28	0.19	0.505438	2.68757	0.294839	0.197157	0.0208701	0.439673	no
chr1	182195337	182195441	UGN	ENSMUST00000133340	0	7	7	0.92	3.9	0.28	0.19	0.968756	4.04692	0.294839	0.197157	0.0292271	0.506251	no
chr1	182684379	182685176	DGN	NM_133225	630	3	633	2.33	3.62	7.26	12.65	2.45348	3.75637	7.64475	13.1265	0.783258	0.588625	no
chr1	182685183	182685491	DGN	NM_133225	208	1	209	5.09	8.68	7.26	12.65	5.35975	9.00698	7.64475	13.1265	0.813278	0.76642	no
chr1	182685592	182686038	DGN	NM_133225	442	1	443	5.86	13.18	7.26	12.65	6.17056	13.6765	7.64475	13.1265	0.63841	1.03217	no
chr1	182686040	182686248	DGN	NM_133225	90	0	90	2.22	4.04	7.26	12.65	2.33765	4.19219	7.64475	13.1265	0.683639	0.679716	no
chr1	182688809	182688971	DGN	NM_133225	5	0	5	1.03	2.24	7.26	12.65	1.08459	2.32438	7.64475	13.1265	0.495394	0.603414	no
chr1	182693405	182693461	DGN	NM_133225	0	3	3	1.18	1.84	7.26	12.65	1.24254	1.90931	7.64475	13.1265	0.648509	0.46075	no
chr1	182733337	182733497	ELU	NM_008210	19	1	20	0.78	2.52	0.79	2.99	0.821337	2.61493	0.831867	3.10264	0.384821	0.291112	no
chr1	182733517	182733924	IGE	NM_008210	62	0	62	0.51	3.61	0.79	2.99	0.537028	3.74599	0.831867	3.10264	0.191649	0.494169	no
chr1	182844680	182844763	DGN	NM_133705	0	6	6	0	4.07	3.73	7.72	0	4.22332	3.92767	8.01082	0	1.84088	no
chr1	182853056	182853221	NGA	-	2	5	7	0.63	4.92	#N/A	#N/A	0.663387	5.10534	#N/A	#N/A	0.108657	3.06924	yes
chr1	182871822	182872059	UGN	ENSMUST00000161847	2	61	63	0.71	2.87	1.92	8.25	0.747627	2.97811	2.02175	8.56078	0.53243	0.360352	no
chr1	183020303	183020374	DGN	NM_026171	4	0	4	0.44	3.18	6.55	7.25	0.463318	3.29979	6.89712	7.52311	0.10265	1.82481	no
chr1	183021039	183021333	DGN	NM_026171	76	2	78	2.45	2.22	6.55	7.25	2.57984	2.30363	6.89712	7.52311	0.743927	0.520737	no
chr1	183021343	183021573	DGN	NM_026171	47	4	51	1.19	2.38	6.55	7.25	1.25307	2.46966	6.89712	7.52311	0.344045	0.887018	no
chr1	183021594	183022301	DGN	NM_026171	190	39	229	1.87	2.56	6.55	7.25	1.9691	2.65644	6.89712	7.52311	0.513025	0.724009	no
chr1	183022302	183022480	DGN	NM_026171	32	0	32	1.87	2.28	6.55	7.25	1.9691	2.36589	6.89712	7.52311	0.55731	0.644821	no
chr1	183022486	183022612	DGN	NM_026171	64	0	64	3.5	1.09	6.55	7.25	3.68549	1.13106	6.89712	7.52311	1.64751	0.195344	no
chr1	183022671	183022829	DGN	NM_026171	63	0	63	1.48	1.87	6.55	7.25	1.55843	1.94044	6.89712	7.52311	0.504899	0.613757	no
chr1	183022965	183023469	DGN	NM_026171	312	3	315	10.26	12.9	6.55	7.25	10.8037	13.386	6.89712	7.52311	0.715425	0.917697	no
chr1	183023477	183023554	DGI	NM_026171	61	0	61	9.23	9.14	6.55	7.25	9.71915	9.48431	6.89712	7.52311	0.883115	0.716003	no
chr1	183025186	183025645	ELU	NM_026171	213	4	217	1.18	4.44	6.55	7.25	1.24254	4.60726	6.89712	7.52311	0.211099	1.66254	no
chr1	183025937	183026049	IGE	NM_026171	14	1	15	1.21	2.39	6.55	7.25	1.27412	2.48003	6.89712	7.52311	0.348785	0.882496	no
chr1	183026484	183026860	IGE	NM_026171	8	3	11	0.72	3	6.55	7.25	0.758157	3.11301	6.89712	7.52311	0.175601	1.43282	no
chr1	183074631	183074841	UGN	NM_026171	2	67	69	1.28	3.16	6.55	7.25	1.34783	3.27904	6.89712	7.52311	0.300068	1.13018	no
chr1	183107963	183108318	ELU	NM_145514	105	10	115	0.69	3.09	7.74	12.12	0.726567	3.2064	8.15019	12.5766	0.237409	1.11484	no
chr1	183108730	183108893	IGE	NM_145514	119	1	120	1.43	2.27	7.74	12.12	1.50578	2.35551	8.15019	12.5766	0.616788	0.564312	no
chr1	183117018	183117459	IGE	NM_145514	3392	1	3393	102.32	325.6	7.74	12.12	107.743	337.866	8.15019	12.5766	0.437011	1.86519	no
chr1	183212307	183212419	NGA	-	41	0	41	5.06	6.02	#N/A	#N/A	5.32816	6.24678	#N/A	#N/A	0.735245	0.98714	no
chr1	183212633	183212692	NGA	-	6	0	6	3.43	4.52	#N/A	#N/A	3.61178	4.69027	#N/A	#N/A	0.634728	1.01702	no
chr1	183212780	183212897	NGA	-	11	0	11	6.12	4.36	#N/A	#N/A	6.44433	4.52424	#N/A	#N/A	1.16656	0.607743	no
chr1	183212962	183213022	NGA	-	3	0	3	3.43	4.44	#N/A	#N/A	3.61178	4.60726	#N/A	#N/A	0.644125	0.99902	no
chr1	183213539	183213592	NGA	-	26	0	26	3.13	4.3	#N/A	#N/A	3.29588	4.46198	#N/A	#N/A	0.603421	1.03867	no
chr1	183213652	183213709	NGA	-	3	0	3	5.86	5.91	#N/A	#N/A	6.17056	6.13263	#N/A	#N/A	0.865116	0.855252	no
chr1	183213780	183213840	NGA	-	24	1	25	7.74	5.97	#N/A	#N/A	8.15019	6.19489	#N/A	#N/A	1.13277	0.677024	no
chr1	183213919	183213975	NGA	-	8	0	8	1.23	2.91	#N/A	#N/A	1.29518	3.01962	#N/A	#N/A	0.322216	1.31563	no
chr1	183215861	183216077	NGA	-	72	0	72	2.05	3.44	#N/A	#N/A	2.15864	3.56959	#N/A	#N/A	0.472393	1.1301	no
chr1	183216132	183216720	NGA	-	110	5	115	0.91	2.2	#N/A	#N/A	0.958226	2.28288	#N/A	#N/A	0.291886	1.16579	no
chr1	183218204	183218699	NGA	-	183	1	184	1.9	4.05	#N/A	#N/A	2.00069	4.20257	#N/A	#N/A	0.384559	1.40053	no
chr1	183225903	183226022	NGA	-	4	0	4	1.68	2	#N/A	#N/A	1.76903	2.07534	#N/A	#N/A	0.575231	0.749482	no
chr1	183226707	183227051	NGA	-	105	0	105	1.9	2.16	#N/A	#N/A	2.00069	2.24137	#N/A	#N/A	0.617237	0.746951	no
chr1	183833067	183833688	DGN	NM_008680	1141	7	1148	1.79	6.67	0.23	0.52	1.88486	6.92126	0.242189	0.539589	0.103362	0.377407	no
chr1	183833753	183834275	DGN	NM_008680	600	0	600	2.2	4.92	0.23	0.52	2.31659	5.10534	0.242189	0.539589	0.164822	0.242149	no
chr1	183834277	183834358	DGN	NM_008680	57	0	57	3.24	0.85	0.23	0.52	3.41171	0.88202	0.242189	0.539589	0.787449	0.0314501	no
chr1	183834360	183834454	DGN	NM_008680	155	1	156	1.78	1.8	0.23	0.52	1.87433	1.86781	0.242189	0.539589	0.283904	0.102222	no
chr1	183834458	183834525	DGN	NM_008680	19	0	19	0.51	4.03	0.23	0.52	0.537028	4.18181	0.242189	0.539589	0.0450184	0.427989	no
chr1	184194119	184194170	NGA	-	37	0	37	0	3.71	#N/A	#N/A	0	3.84976	#N/A	#N/A	0	3.84976	yes
chr1	184537373	184537725	ELU	NM_130890	8	1	9	1.25	4.06	1.63	3.43	1.31624	4.21294	1.71638	3.55921	0.330839	0.68474	no
chr1	184537901	184538607	ELD	NM_130890	168	1	169	0.84	2.85	1.63	3.43	0.884516	2.95736	1.71638	3.55921	0.292862	0.590784	no
chr1	184547107	184547315	IGE	NM_130890	77	1	78	0.5	2.93	1.63	3.43	0.526498	3.04037	1.71638	3.55921	0.170741	0.749817	no
chr1	184547335	184547836	IGE	NM_130890	205	0	205	0.27	3.37	1.63	3.43	0.284309	3.49695	1.71638	3.55921	0.082839	1.02505	no
chr1	184563527	184563621	DGN	NM_130890	49	0	49	1.06	2.85	1.63	3.43	1.11618	2.95736	1.71638	3.55921	0.369564	0.526111	no
chr1	184563822	184564009	DGN	NM_130890	58	2	60	1.06	2.2	1.63	3.43	1.11618	2.28288	1.71638	3.55921	0.445493	0.406121	no
chr1	184565713	184565938	DGN	NM_130890	122	1	123	0.92	2.43	1.63	3.43	0.968756	2.52154	1.71638	3.55921	0.36045	0.482168	no
chr1	184566097	184566274	DGN	NM_130890	118	2	120	1.77	1.95	1.63	3.43	1.8638	2.02346	1.71638	3.55921	0.807716	0.265996	no
chr1	184566650	184566724	DGN	NM_130890	51	0	51	2.64	0.92	1.63	3.43	2.77991	0.954657	1.71638	3.55921	1.86347	0.0950803	no
chr1	184567069	184567471	DGN	NM_130890	191	1	192	1.29	1.77	1.63	3.43	1.35836	1.83668	1.71638	3.55921	0.627435	0.293188	no
chr1	185521281	185521336	NGA	-	4	6	10	0.54	4.45	#N/A	#N/A	0.568618	4.61763	#N/A	#N/A	0.10122	2.94376	no
chr1	186169058	186169151	NGA	-	4	3	7	1.02	22.7	#N/A	#N/A	1.07406	23.5551	#N/A	#N/A	0.0437406	11.357	yes
chr1	187105708	187105762	IGE	NM_001163754	36	0	36	1.91	1.27	7.73	3.92	2.01122	1.31784	8.13966	4.06767	0.386182	0.70294	no
chr1	187106897	187107261	ELU	NM_001163754	154	2	156	7.45	0.43	7.73	3.92	7.84482	0.446198	8.13966	4.06767	2.41419	0.0810283	no
chr1	187136407	187136529	ELU	ENSMUST00000110974	34	44	78	3.62	0	2.74	4.22	3.81184	0	2.88521	4.37897	4.29628	0	yes
chr1	187136850	187137198	UGI	NR_029580	182	54	236	3.98	0.2	1.33	0	4.19092	0.207534	1.40048	0	0	0.0559916	no
chr1	187137265	187137345	DGI	NR_029580	74	1	75	4.37	0	1.33	0	4.60159	0	1.40048	0	0	0	no
chr1	187137360	187137460	UGI	NR_029908	614	0	614	15.58	1.32	31.88	1.12	16.4057	1.36973	33.5695	1.16219	0.232745	1.22178	no
chr1	187137572	187137688	DGI	ENSMUST00000083628	674	0	674	45.44	3.74	32.04	1.12	47.8481	3.88089	33.738	1.16219	0.327974	1.23968	no
chr1	187137809	187137976	IGE	NM_198653	35	75	110	2.49	0.83	20.85	15.81	2.62196	0.861267	21.955	16.4056	1.00677	0.299943	no
chr1	187173712	187173765	IGE	NM_011794	17	0	17	9.89	0	183.26	53.22	10.4141	0	192.972	55.2248	2.96496	0	no
chr1	187232243	187232299	IGE	NM_029735	19	1	20	2.4	2.4	20.23	23.75	2.52719	2.49041	21.3021	24.6447	0.80009	0.586499	no
chr1	187273390	187273549	IGE	ENSMUST00000133360	5	0	5	1.51	5.12	2.08	5.61	1.59002	5.31287	2.19023	5.82133	0.459596	0.658638	no
chr1	187321894	187321989	DGI	NR_033600	64	2	66	0	5.6	0	8.19	0	5.81096	0	8.49852	0	0	no
chr1	187326366	187326775	DGN	NR_033600	36	2	38	0	3.29	0	8.19	0	3.41394	0	8.49852	0	0	no
chr1	187362498	187362691	NGA	-	1	37	38	2.45	2.83	#N/A	#N/A	2.57984	2.93661	#N/A	#N/A	0.655346	0.820318	no
chr1	187397378	187397432	NGA	-	4	5	9	0.55	5.29	#N/A	#N/A	0.579148	5.48928	#N/A	#N/A	0.0892469	3.4761	yes
chr1	187467959	187468122	NGA	-	30	0	30	4.13	0	#N/A	#N/A	4.34887	0	#N/A	#N/A	4.34887	0	yes
chr1	187468239	187468467	NGA	-	8	0	8	3.27	0	#N/A	#N/A	3.4433	0	#N/A	#N/A	3.4433	0	yes
chr1	188446770	188446869	DGN	NM_009367	20	0	20	1.38	3.1	0.42	0.79	1.45313	3.21678	0.442258	0.81976	0.19587	0.318685	no
chr1	189060777	189060980	IGE	NM_026367	86	0	86	1.18	2.01	3.25	6.07	1.24254	2.08572	3.42224	6.29866	0.573533	0.436097	no
chr1	189061699	189062603	IGE	NM_026367	602	1	603	1.61	3.31	3.25	6.07	1.69532	3.43469	3.42224	6.29866	0.544497	0.597508	no
chr1	189167268	189167549	IGE	NM_026367	151	2	153	0.5	2.69	3.25	6.07	0.526498	2.79133	3.42224	6.29866	0.197793	0.857398	no
chr1	191101341	191101406	IGE	NM_010607	783	0	783	43.32	54.14	0.4	0.53	45.6158	56.1795	0.421198	0.549965	0.308713	0.327499	no
chr1	191101412	191101476	IGE	NM_010607	284	0	284	48.17	62.08	0.4	0.53	50.7228	64.4186	0.421198	0.549965	0.300043	0.338449	no
chr1	191101504	191101669	IGE	NM_010607	1152	0	1152	30.75	58.97	0.4	0.53	32.3796	61.1914	0.421198	0.549965	0.201475	0.498166	no
chr1	191651101	191651151	IGE	NM_008976	668	0	668	62.92	83.75	0.26	0.56	66.2545	86.9049	0.273779	0.581096	0.343839	0.223751	no
chr1	192765540	192765632	IGE	NM_021421	74	0	74	1.1	2.26	15.54	19.28	1.1583	2.34514	16.3636	20.0063	0.398964	0.846419	no
chr1	192765746	192766000	ELU	NM_021421	211	1	212	0.7	2.79	15.54	19.28	0.737097	2.8951	16.3636	20.0063	0.218039	1.29828	no
chr1	192766294	192766445	IGE	NM_021421	27	2	29	3.59	4.27	15.54	19.28	3.78025	4.43085	16.3636	20.0063	0.802012	0.722046	no
chr1	192766465	192766709	ELU	NM_021421	24	3	27	6.49	10.37	15.54	19.28	6.83394	10.7606	16.3636	20.0063	0.669527	1.07001	no
chr1	192766917	192767090	IGE	NM_021421	5	0	5	1.37	2.54	15.54	19.28	1.4426	2.63568	16.3636	20.0063	0.457182	0.840559	no
chr1	192767191	192767449	IGE	NM_021421	4	0	4	1.19	2.54	15.54	19.28	1.25307	2.63568	16.3636	20.0063	0.397114	0.911272	no
chr1	192767895	192768559	IGE	NM_021421	60	2	62	1.11	2.15	15.54	19.28	1.16883	2.23099	16.3636	20.0063	0.416813	0.801312	no
chr1	192873851	192873980	IGE	NM_001163421	23	1	24	0.52	3.45	5.31	8.44	0.547558	3.57996	5.59141	8.75794	0.158852	1.32555	no
chr1	193225915	193225980	UGN	NM_144880	0	10	10	1.52	2.65	3.25	5.09	1.60055	2.74983	3.42224	5.28174	0.509794	0.576062	no
chr1	193231626	193231694	NGA	-	412	0	412	1.93	7	#N/A	#N/A	2.03228	7.26369	#N/A	#N/A	0.245929	2.39545	no
chr1	193231712	193231762	NGA	-	130	0	130	0	6.67	#N/A	#N/A	0	6.92126	#N/A	#N/A	0	6.92126	yes
chr1	193232067	193232148	NGA	-	19	0	19	3.88	2.77	#N/A	#N/A	4.08562	2.87435	#N/A	#N/A	1.05453	0.565191	no
chr1	193446821	193447042	DGN	ENSMUST00000045450	38	3	41	2.11	2.34	8.15	8.41	2.22182	2.42815	8.58192	8.72681	0.590272	0.664948	no
chr1	193447077	193447169	DGN	ENSMUST00000045450	43	0	43	2.19	1.88	8.15	8.41	2.30606	1.95082	8.58192	8.72681	0.711756	0.520619	no
chr1	193447171	193447290	DGN	ENSMUST00000045450	10	0	10	2.55	2.6	8.15	8.41	2.68514	2.69794	8.58192	8.72681	0.661317	0.645941	no
chr1	193447311	193447554	DGN	ENSMUST00000045450	14	1	15	3.05	2.93	8.15	8.41	3.21164	3.04037	8.58192	8.72681	0.723949	0.636928	no
chr1	193601404	193601600	IGE	NM_172266	9	0	9	1.86	1.57	35.79	4.75	1.95857	1.62914	37.6867	4.92894	0.094911	3.50017	yes
chr1	193601920	193602005	IGE	NM_172266	59	0	59	2.44	0.81	35.79	4.75	2.56931	0.840513	37.6867	4.92894	0.177856	1.49683	no
chr1	193602013	193602218	IGE	NM_172266	5	0	5	1.51	1.52	35.79	4.75	1.59002	1.57726	37.6867	4.92894	0.0786026	3.87089	yes
chr1	193615021	193615130	DGN	NM_172266	1	5804	5805	292.82	217.14	35.79	4.75	308.338	225.32	37.6867	4.92894	0.173579	4.62996	yes
chr1	193813871	193813940	DGN	NM_023727	0	14	14	0.5	3.4	0.03	0.18	0.526498	3.52808	0.0315899	0.186781	0.0210527	0.0615205	no
chr1	193897858	193897923	IGE	NM_011633	1843	0	1843	750.02	1270.29	0.73	1.02	789.768	1318.14	0.768687	1.05842	0.358275	0.622484	no
chr1	193897963	193898134	IGE	NM_011633	6294	0	6294	321.22	575.66	0.73	1.02	338.243	597.345	0.768687	1.05842	0.338287	0.65755	no
chr1	193898143	193898223	IGE	NM_011633	3112	1	3113	225.3	269.48	0.73	1.02	237.24	279.631	0.768687	1.05842	0.505895	0.438315	no
chr1	193898265	193898361	IGE	NM_011633	512	0	512	62.49	138.39	0.73	1.02	65.8017	143.603	0.768687	1.05842	0.272313	0.80277	no
chr1	193922563	193922652	DGI	ENSMUST00000110849	76	1	77	1.94	1.83	6.56	5.43	2.04281	1.89894	6.90765	5.63455	0.502113	0.649762	no
chr1	193925429	193925584	IGE	NM_144814	31	1	32	1.31	3.08	3	3.07	1.37942	3.19603	3.15899	3.18565	0.251808	1.01373	no
chr1	194697110	194697163	NGA	-	6	3	9	0	2.96	#N/A	#N/A	0	3.0715	#N/A	#N/A	0	3.0715	yes
chr1	194985980	194986055	IGE	NM_016851	7	0	7	1.36	2.74	28.83	21.86	1.43207	2.84322	30.3579	22.6835	0.269547	1.49851	no
chr1	195301797	195301882	NGA	-	3	0	3	1.57	1.92	#N/A	#N/A	1.6532	1.99233	#N/A	#N/A	0.552481	0.750914	no
chr1	195333431	195333653	DGN	NR_029592	15	1	16	0	7.48	0	0	0	7.76178	0	0	0	0	no
chr1	196646057	196646107	DGN	ENSMUST00000027952	0	97	97	47.98	72.45	2.12	3.05	50.5227	75.1792	2.23235	3.1649	0.649368	0.782091	no
chr1	196922770	196923079	UGN	NM_010778	92	0	92	2.19	4.42	0.43	0.53	2.30606	4.5865	0.452788	0.549965	0.156266	0.40527	no
chr1	196923143	196923214	UGN	NM_010778	11	0	11	2.92	1.94	0.43	0.53	3.07475	2.01308	0.452788	0.549965	0.386306	0.144322	no
chr1	196923339	196923597	UGN	NM_010778	152	1	153	1.99	1.16	0.43	0.53	2.09546	1.2037	0.452788	0.549965	0.359965	0.113597	no
chr1	196923674	196923865	UGN	NM_010778	14	0	14	2.54	3.27	0.43	0.53	2.67461	3.39318	0.452788	0.549965	0.23047	0.269755	no
chr1	196923873	196923926	UGN	NM_010778	11	0	11	1.3	2.48	0.43	0.53	1.36889	2.57342	0.452788	0.549965	0.145017	0.31735	no
chr1	196924068	196924526	DGN	NM_013499	121	0	121	2.12	2.39	38.58	37.5	2.23235	2.48003	40.6246	38.9126	0.599681	0.780939	no
chr1	196924551	196924655	DGN	NM_013499	20	0	20	1.57	1.65	38.58	37.5	1.6532	1.71216	40.6246	38.9126	0.569839	0.656827	no
chr1	196924895	196925052	DGN	NM_013499	164	0	164	8	8.7	38.58	37.5	8.42397	9.02773	40.6246	38.9126	0.785335	0.975042	no
chr2	3406342	3406813	ELU	NM_015765	103	0	103	2.95	3.15	54.65	61.39	3.10634	3.26866	57.5462	63.7026	0.791799	0.707963	no
chr2	3406814	3406970	ELD	NM_015765	63	0	63	4.35	1.33	54.65	61.39	4.58053	1.3801	57.5462	63.7026	2.09401	0.219953	no
chr2	3407843	3407980	IGE	NM_015765	9	0	9	0.95	2.78	54.65	61.39	1.00035	2.88472	57.5462	63.7026	0.280187	1.28261	no
chr2	3666573	3666668	IGE	NM_025626	293	2	295	2.09	13.58	27.25	51.68	2.20076	14.0916	28.6941	53.6268	0.26336	2.31256	no
chr2	3687920	3688037	IGE	NM_025626	228	0	228	3.81	0.84	27.25	51.68	4.01191	0.871643	28.6941	53.6268	3.87115	0.0913529	yes
chr2	4753594	4753658	DGN	ENSMUST00000117910	2	49	51	2.54	2.03	0.3	0.11	2.67461	2.10647	0.315899	0.114144	0.0746832	0.162537	no
chr2	4753683	4753762	DGN	ENSMUST00000117910	1	6	7	2.11	4.21	0.3	0.11	2.22182	4.36859	0.315899	0.114144	0.0358987	0.384456	no
chr2	4754535	4754592	DGN	ENSMUST00000117910	28	1	29	8.19	6.88	0.3	0.11	8.62404	7.13917	0.315899	0.114144	0.0919094	0.210328	no
chr2	4754663	4754721	DGN	ENSMUST00000117910	60	1	61	6.8	9.19	0.3	0.11	7.16037	9.53619	0.315899	0.114144	0.0589497	0.331338	no
chr2	4850217	4850706	IGE	NM_010726	56	1	57	1.33	1.87	223.59	182.46	1.40048	1.94044	235.439	189.333	0.381393	0.999922	no
chr2	4851488	4851566	IGE	NM_010726	17	1	18	0.89	2.18	223.59	182.46	0.937166	2.26212	235.439	189.333	0.230051	1.44449	no
chr2	4858301	4858524	IGE	NM_010726	55	1	56	1.96	2.56	223.59	182.46	2.06387	2.65644	235.439	189.333	0.451993	1.07249	no
chr2	4877056	4877109	DGN	ENSMUST00000117275	7	0	7	1.81	1.26	0.37	0.13	1.90592	1.30746	0.389608	0.134897	0.0801827	0.154461	no
chr2	4880502	4880575	DGN	ENSMUST00000091492	5	0	5	8.58	7.24	0	0	9.0347	7.51274	0	0	0	0	no
chr2	4940100	4940897	DGN	NM_181848	1383	3	1386	14.09	3.91	24.62	10.5	14.8367	4.05729	25.9248	10.8955	1.18718	0.558344	no
chr2	4940910	4940973	DGN	NM_181848	15	3	18	3.13	0.5	24.62	10.5	3.29588	0.518835	25.9248	10.8955	0.878127	0.263214	no
chr2	4941047	4941306	DGN	NM_181848	90	0	90	10.57	2.33	24.62	10.5	11.1302	2.41777	25.9248	10.8955	1.31782	0.434389	no
chr2	4955350	4955546	ELU	NM_181848	41	0	41	2.55	1.15	24.62	10.5	2.68514	1.19332	25.9248	10.8955	0.495406	0.705722	no
chr2	4955562	4955625	IGE	NM_181848	15	0	15	2.19	1.09	24.62	10.5	2.30606	1.13106	25.9248	10.8955	0.437897	0.7456	no
chr2	4955649	4955889	IGE	NM_181848	90	2	92	2.15	1.85	24.62	10.5	2.26394	1.91969	25.9248	10.8955	0.31378	1.2818	no
chr2	4955962	4956014	ELD	NM_181848	22	0	22	2.11	1.81	24.62	10.5	2.22182	1.87818	25.9248	10.8955	0.312383	1.27048	no
chr2	4957109	4957631	IGE	NM_181848	264	3	267	2.34	1.24	24.62	10.5	2.46401	1.28671	25.9248	10.8955	0.436042	0.809529	no
chr2	4957632	4957717	ELD	NM_181848	68	0	68	3.26	0.45	24.62	10.5	3.43277	0.466952	25.9248	10.8955	0.946946	0.229577	no
chr2	5077365	5077438	UGI	ENSMUST00000119322	0	23	23	16.8	20.2	3.65	6.2	17.6903	20.9609	3.84343	6.43356	1.07	0.579851	no
chr2	5725606	5725657	IGE	NM_133837	5	0	5	1.19	2.02	68.92	96.87	1.25307	2.09609	72.5725	100.519	0.552959	0.66506	no
chr2	5743433	5743862	DGI	ENSMUST00000150876	107	0	107	3.71	4.23	53.98	76.34	3.90661	4.38935	56.8407	79.2158	0.992756	0.633896	no
chr2	5766993	5767044	IGE	NM_016918	17	0	17	1.83	3.62	60.26	18.98	1.92698	3.75637	63.4535	19.695	0.123797	3.93494	yes
chr2	5773898	5774004	IGE	NM_016918	116	1	117	6.02	0	60.26	18.98	6.33903	0	63.4535	19.695	1.93701	0	no
chr2	5774575	5774662	IGE	NM_016918	27	0	27	3.85	0	60.26	18.98	4.05403	0	63.4535	19.695	1.23879	0	no
chr2	5782582	5782679	IGE	NM_016918	35	0	35	2.8	0.36	60.26	18.98	2.94839	0.373561	63.4535	19.695	0.655912	0.29009	no
chr2	5782935	5782990	IGE	NM_016918	5	0	5	2.3	1.25	60.26	18.98	2.42189	1.29709	63.4535	19.695	0.322171	1.16224	no
chr2	5784516	5784625	ELU	NM_016918	38	8	46	4.55	2.1	60.26	18.98	4.79113	2.17911	63.4535	19.695	0.460513	1.15373	no
chr2	5787330	5787398	ELU	NM_016918	25	0	25	5.46	1.78	60.26	18.98	5.74936	1.84705	63.4535	19.695	0.617067	0.839088	no
chr2	5795892	5795981	IGE	NM_021305	0	4	4	0.36	3.11	3.41	6.78	0.379078	3.22716	3.59072	7.03541	0.137433	1.04569	no
chr2	5800484	5800547	IGE	NM_021305	7	0	7	1.61	1.52	3.41	6.78	1.69532	1.57726	3.59072	7.03541	1.0081	0.261496	no
chr2	5801268	5801437	IGE	NM_021305	53	0	53	1.15	4.21	3.41	6.78	1.21095	4.36859	3.59072	7.03541	0.345679	0.882951	no
chr2	5801489	5801809	IGE	NM_021305	47	1	48	0.98	2.53	3.41	6.78	1.03194	2.62531	3.59072	7.03541	0.436231	0.577355	no
chr2	5802332	5802553	IGE	NM_021305	24	0	24	0.63	4.19	3.41	6.78	0.663387	4.34784	3.59072	7.03541	0.190107	1.16803	no
chr2	5803066	5803509	IGE	NM_021305	165	0	165	0.91	4.02	3.41	6.78	0.958226	4.17144	3.59072	7.03541	0.283966	0.95191	no
chr2	5803575	5803627	ELD	NM_021305	30	0	30	2.34	0.64	3.41	6.78	2.46401	0.664109	3.59072	7.03541	2.26918	0.0856709	no
chr2	8466271	8466328	NGA	-	19	21	40	0.6	11.26	#N/A	#N/A	0.631797	11.6842	#N/A	#N/A	0.0498099	7.16031	yes
chr2	9914366	9914420	IGE	NM_027748	6	0	6	1.09	3.44	1.13	1.29	1.14777	3.56959	1.18989	1.3386	0.153534	0.845632	no
chr2	9977789	9978397	ISE	NM_020615	598	4	602	3.83	11.98	538.35	558.74	4.03297	12.4313	566.88	579.788	0.306563	2.41082	no
chr2	9978434	9978612	ELU	NM_020615	267	1	268	1.96	2.81	538.35	558.74	2.06387	2.91585	566.88	579.788	0.538107	0.9289	no
chr2	9978728	9980157	IGE	NM_020615	1152	8	1160	2.03	4.85	538.35	558.74	2.13758	5.0327	566.88	579.788	0.361762	1.5656	no
chr2	9980321	9980623	ELD	NM_020615	245	0	245	2.95	4.4	538.35	558.74	3.10634	4.56575	566.88	579.788	0.56982	1.08525	no
chr2	9987460	9987529	IGE	NM_020615	50	0	50	0.5	2.5	538.35	558.74	0.526498	2.59418	566.88	579.788	0.149558	1.65873	no
chr2	9987870	9987941	IGE	NM_020615	29	0	29	0.96	2.19	538.35	558.74	1.01088	2.2725	566.88	579.788	0.315378	1.10304	no
chr2	9990080	9990132	IGE	NM_020615	43	1	44	0.66	2.4	538.35	558.74	0.694977	2.49041	566.88	579.788	0.203286	1.4341	no
chr2	9990155	9990237	ELD	NM_020615	12	0	12	10.61	13.14	538.35	558.74	11.1723	13.635	566.88	579.788	0.779403	1.09334	no
chr2	11644639	11644709	IGE	NM_008358	17	0	17	0.99	1.97	7.39	10.95	1.04247	2.04421	7.78164	11.3625	0.443083	0.629993	no
chr2	11664816	11664886	IGE	NM_015792	10	1	11	0	3.31	10.73	18.69	0	3.43469	11.2986	19.3941	0	1.90287	no
chr2	11665789	11665990	IGE	NM_015792	3	0	3	0.33	2.7	10.73	18.69	0.347489	2.80171	11.2986	19.3941	0.144136	1.15192	no
chr2	11670911	11671082	DGI	ENSMUST00000136633	42	0	42	1.26	1.83	10.69	16.24	1.32677	1.89894	11.2565	16.8518	0.629269	0.514611	no
chr2	13403142	13403236	IGE	NM_001081084	3	0	3	3.26	1.44	11.48	0.29	3.43277	1.49425	12.0884	0.300924	0.0316429	3.1323	yes
chr2	13403240	13403456	IGE	NM_001081084	1	31	32	4.79	0.48	11.48	0.29	5.04385	0.498082	12.0884	0.300924	0.0774101	0.765779	no
chr2	13503965	13504056	IGE	NM_011701	87	0	87	0	3.32	9.39	20.64	0	3.44507	9.88763	21.4175	0	1.51951	no
chr2	13855132	13855196	NGA	-	5	0	5	1.03	1.97	#N/A	#N/A	1.08459	2.04421	#N/A	#N/A	0.356278	0.980632	no
chr2	13948354	13948431	IGE	ENSMUST00000131730	71	0	71	1.73	1.72	7.29	11.6	1.82168	1.78479	7.67634	12.037	0.907529	0.372441	no
chr2	13981251	13981513	UGN	NM_013935	233	0	233	4.62	10.65	7.35	11.5	4.86484	11.0512	7.73952	11.9332	0.551199	1.12761	no
chr2	14069969	14070047	DGN	ENSMUST00000102960	68	0	68	2.14	2.18	3.35	3.74	2.25341	2.26212	3.52754	3.88089	0.59212	0.502516	no
chr2	14111091	14111186	IGE	NM_001081310	8	1	9	2.36	3.28	143.12	39.45	2.48507	3.40356	150.705	40.9361	0.15228	3.50963	yes
chr2	14136798	14136859	IGE	NM_001081310	24	0	24	0	4.45	143.12	39.45	0	4.61763	150.705	40.9361	0	16.5943	yes
chr2	14909836	14909924	DGN	ENSMUST00000114723	65	0	65	0.39	2.61	0.03	0.08	0.410668	2.70832	0.0315899	0.0830136	0.00891162	0.0560001	no
chr2	14912462	14912523	DGN	ENSMUST00000114723	0	6	6	1.63	1.55	0.03	0.08	1.71638	1.60839	0.0315899	0.0830136	0.0529522	0.0172709	no
chr2	15005716	15005853	DGN	ENSMUST00000069870	0	3	3	1.95	2	4.12	2.8	2.05334	2.07534	4.33834	2.90548	0.363395	0.755029	no
chr2	15448141	15448457	NGA	-	1014	1	1015	5.15	0.42	#N/A	#N/A	5.42293	0.435822	#N/A	#N/A	3.77688	0.067854	yes
chr2	15472895	15473040	NGA	-	334	1	335	5.72	0.7	#N/A	#N/A	6.02314	0.726369	#N/A	#N/A	3.4889	0.103425	yes
chr2	15486841	15486939	NGA	-	397	1	398	5.39	0	#N/A	#N/A	5.67565	0	#N/A	#N/A	5.67565	0	yes
chr2	15487028	15487180	NGA	-	431	0	431	5.31	0.65	#N/A	#N/A	5.59141	0.674486	#N/A	#N/A	3.33918	0.102328	yes
chr2	15531688	15531842	NGA	-	176	2	178	7.52	0	#N/A	#N/A	7.91853	0	#N/A	#N/A	7.91853	0	yes
chr2	15535791	15535963	NGA	-	241	0	241	7.6	0	#N/A	#N/A	8.00277	0	#N/A	#N/A	8.00277	0	yes
chr2	15542180	15542286	NGA	-	172	1	173	5.23	0.29	#N/A	#N/A	5.50717	0.300924	#N/A	#N/A	4.23327	0.0462451	yes
chr2	15544866	15545077	NGA	-	616	1	617	7.12	0	#N/A	#N/A	7.49733	0	#N/A	#N/A	7.49733	0	yes
chr2	15554807	15554959	NGA	-	440	0	440	8.01	0	#N/A	#N/A	8.4345	0	#N/A	#N/A	8.4345	0	yes
chr2	15557549	15557643	NGA	-	344	0	344	4.56	0.37	#N/A	#N/A	4.80166	0.383938	#N/A	#N/A	3.46956	0.0661773	yes
chr2	15618338	15618700	DGI	ENSMUST00000147499	1320	0	1320	9.68	0.77	6.8	0.19	10.193	0.799006	7.16037	0.197157	0.13689	0.426961	no
chr2	15624457	15624880	DGN	ENSMUST00000147499	2267	1	2268	10.57	0.24	6.8	0.19	11.1302	0.249041	7.16037	0.197157	0.215292	0.122797	no
chr2	15674419	15674521	NGA	-	652	0	652	7.5	0.34	#N/A	#N/A	7.89747	0.352808	#N/A	#N/A	5.83783	0.0396526	yes
chr2	15716654	15716839	NGA	-	604	2	606	7.28	0.17	#N/A	#N/A	7.66581	0.176404	#N/A	#N/A	6.51631	0.0203563	yes
chr2	15719253	15719419	NGA	-	513	0	513	12.05	0.2	#N/A	#N/A	12.6886	0.207534	#N/A	#N/A	10.5079	0.0151611	yes
chr2	15758941	15759110	NGA	-	336	3	339	14.91	0.61	#N/A	#N/A	15.7002	0.632979	#N/A	#N/A	9.61443	0.0379026	yes
chr2	15764136	15764265	NGA	-	261	1	262	9.25	0.52	#N/A	#N/A	9.74021	0.539589	#N/A	#N/A	6.3265	0.05024	yes
chr2	15766777	15767001	NGA	-	1040	0	1040	13.14	0.46	#N/A	#N/A	13.8364	0.477328	#N/A	#N/A	9.3658	0.0321729	yes
chr2	15791187	15791440	NGA	-	1050	0	1050	12.59	0.79	#N/A	#N/A	13.2572	0.81976	#N/A	#N/A	7.28515	0.0574979	yes
chr2	15792910	15793210	NGA	-	1117	0	1117	13.88	0.33	#N/A	#N/A	14.6156	0.342431	#N/A	#N/A	10.8874	0.0219288	yes
chr2	15846644	15846901	NGA	-	848	0	848	14.76	0.95	#N/A	#N/A	15.5422	0.985787	#N/A	#N/A	7.82673	0.0595922	yes
chr2	15853175	15853340	NGA	-	961	2	963	14.77	0.63	#N/A	#N/A	15.5527	0.653732	#N/A	#N/A	9.40463	0.0394939	yes
chr2	15901230	15901403	NGA	-	541	0	541	14.41	0.78	#N/A	#N/A	15.1737	0.809383	#N/A	#N/A	8.3861	0.0500433	yes
chr2	15928260	15928393	NGA	-	729	1	730	11.14	0.96	#N/A	#N/A	11.7304	0.996164	#N/A	#N/A	5.87646	0.0782509	yes
chr2	16139461	16139548	NGA	-	486	0	486	27.83	0.4	#N/A	#N/A	29.3049	0.415068	#N/A	#N/A	20.7092	0.0136964	yes
chr2	16139629	16139735	NGA	-	477	0	477	29.5	2.22	#N/A	#N/A	31.0634	2.30363	#N/A	#N/A	9.4028	0.0718461	yes
chr2	16173291	16173377	NGA	-	366	0	366	22.05	2.69	#N/A	#N/A	23.2186	2.79133	#N/A	#N/A	6.12411	0.115256	yes
chr2	16176864	16177185	NGA	-	1417	0	1417	20.71	1.64	#N/A	#N/A	21.8075	1.70178	#N/A	#N/A	8.07155	0.0746148	yes
chr2	16332477	16332537	IGE	NM_026162	5	0	5	6.21	8.61	0.54	0.68	6.5391	8.93434	0.568618	0.705616	0.296095	0.395077	no
chr2	17822299	17822389	NGA	-	1	2	3	0.67	4.71	#N/A	#N/A	0.705507	4.88743	#N/A	#N/A	0.119833	2.86567	no
chr2	18066047	18066099	IGE	NM_010804	5	5	10	0.57	4.83	5.11	7.06	0.600208	5.01195	5.38081	7.32595	0.114624	2.02416	no
chr2	18127306	18127492	IGE	NM_010804	19	1	20	1.43	3.56	5.11	7.06	1.50578	3.69411	5.38081	7.32595	0.368297	0.952751	no
chr2	18597233	18597345	IGE	NM_147778	113	0	113	0.93	2.32	86.43	111.29	0.979286	2.4074	91.0104	115.482	0.360716	0.95032	no
chr2	18597347	18597494	ELU	NM_147778	29	0	29	2.72	5.08	86.43	111.29	2.86415	5.27137	91.0104	115.482	0.573208	1.06586	no
chr2	19615771	19615853	DGN	ENSMUST00000104154	0	4	4	0.73	5.72	0.23	0	0.768687	5.93548	0.242189	0	0	0.812754	no
chr2	20647864	20648364	IGE	NM_001177630	0	36	36	1.49	3.17	6.99	7.22	1.56896	3.28942	7.36044	7.49198	0.32778	1.10983	no
chr2	20658160	20658253	IGE	NM_001177630	0	105	105	1.44	2.5	6.99	7.22	1.51631	2.59418	7.36044	7.49198	0.378057	0.893572	no
chr2	22473791	22473953	DGN	NM_148413	38	1	39	0	3.71	0.01	0.79	0	3.84976	0.01053	0.81976	0	0.0222765	no
chr2	22600368	22600434	NGA	-	1	12098	12099	1.97	4.12	#N/A	#N/A	2.0744	4.2752	#N/A	#N/A	0.393236	1.39058	no
chr2	22750486	22750594	DGN	ENSMUST00000091396	63	0	63	1.26	2.88	1.79	1.73	1.32677	2.98849	1.88486	1.79517	0.206999	0.866102	no
chr2	22750609	22750776	DGN	ENSMUST00000091396	18	1	19	1.4	1.63	1.79	1.73	1.47419	1.6914	1.88486	1.79517	0.340845	0.460983	no
chr2	22788131	22788522	IGE	NM_019501	130	3	133	0.93	2.54	24.69	18.27	0.979286	2.63568	25.9985	18.9582	0.18914	1.73464	no
chr2	22803274	22803424	IGE	NM_007380	121	0	121	1.35	2.07	28.61	29.31	1.42154	2.14798	30.1262	30.4141	0.441243	0.850662	no
chr2	22803703	22803841	IGE	NM_007380	98	0	98	0.5	2.63	28.61	29.31	0.526498	2.72907	30.1262	30.4141	0.137957	1.7145	no
chr2	22867705	22867766	IGE	NM_007380	9	0	9	1.69	1.65	28.61	29.31	1.77956	1.71216	30.1262	30.4141	0.641132	0.590727	no
chr2	22970216	22970347	DGN	NM_001102437	2	14	16	0.8	2.8	15.91	10.2	0.842397	2.90548	16.7532	10.5842	0.128596	2.28068	no
chr2	23348811	23348931	NGA	-	0	23	23	1.44	2.56	#N/A	#N/A	1.51631	2.65644	#N/A	#N/A	0.414697	1.05569	no
chr2	23477533	23477614	NGA	-	2	1	3	5.02	2.27	#N/A	#N/A	5.28604	2.35551	#N/A	#N/A	1.57533	0.374721	no
chr2	24264805	24264861	DGN	ENSMUST00000102942	12	0	12	0	3.07	3.4	7.85	0	3.18565	3.58019	8.14571	0	1.24706	no
chr2	24279796	24279980	IGE	NM_011040	5	3	8	0.95	3.01	3.24	7.76	1.00035	3.12339	3.41171	8.05232	0.442803	0.588481	no
chr2	24280092	24280379	IGE	NM_011040	0	6	6	1.03	3.38	3.24	7.76	1.08459	3.50733	3.41171	8.05232	0.439197	0.634115	no
chr2	24280811	24281076	IGE	NM_011040	0	47	47	0.77	3.12	3.24	7.76	0.810807	3.23753	3.41171	8.05232	0.349236	0.673835	no
chr2	24342103	24342163	IGE	ENSMUST00000135829	2	2	4	1.02	6.67	0.17	0.96	1.07406	6.92126	0.179009	0.996164	0.114563	0.299257	no
chr2	24351011	24351095	DGN	ENSMUST00000119097	10	0	10	0.38	2.8	0.1	0.61	0.400138	2.90548	0.1053	0.632979	0.058674	0.133811	no
chr2	24768722	24768877	IGE	NM_172545	61	1	62	0.88	4.66	3.32	6.01	0.926636	4.83554	3.49595	6.2364	0.220263	1.21252	no
chr2	24781197	24781276	ISE	NR_027876	15	1	16	0.81	3.45	10.28	37.93	0.852927	3.57996	10.8248	39.3588	0.619867	0.518205	no
chr2	24782721	24782804	UGI	ENSMUST00000152240	39	0	39	0.73	3.63	5.9	22.78	0.768687	3.76674	6.21268	23.6381	0.528499	0.537014	no
chr2	24830202	24830408	ISE	NM_001031808	66	0	66	0.97	5.27	12.76	21.97	1.02141	5.46852	13.4362	22.7976	0.249361	1.52743	no
chr2	24920289	24920917	DGN	NM_020276	18	518	536	3.15	9.08	0.82	5.3	3.31694	9.42205	0.863457	5.49965	0.939291	0.289948	no
chr2	24920920	24921081	DGN	NM_020276	0	156	156	1.44	4.86	0.82	5.3	1.51631	5.04308	0.863457	5.49965	0.740537	0.266245	no
chr2	24921091	24921563	DGN	NM_020276	0	252	252	2.56	5.96	0.82	5.3	2.69567	6.18452	0.863457	5.49965	1.10735	0.222312	no
chr2	24921586	24921704	DGN	NM_020276	0	145	145	3.51	4.87	0.82	5.3	3.69602	5.05346	0.863457	5.49965	1.80197	0.142958	no
chr2	24921718	24921845	DGN	NM_020276	0	236	236	1.84	2.45	0.82	5.3	1.93751	2.54229	0.863457	5.49965	1.61427	0.114973	no
chr2	24922102	24922287	DGN	NM_020276	2	25	27	1.8	2.96	0.82	5.3	1.89539	3.0715	0.863457	5.49965	1.37392	0.140927	no
chr2	24922297	24922605	DGN	NM_020276	2	75	77	2.45	5.37	0.82	5.3	2.57984	5.57229	0.863457	5.49965	1.15849	0.206786	no
chr2	24925904	24926054	DGN	NM_020276	0	36	36	1.11	4.99	0.82	5.3	1.16883	5.17798	0.863457	5.49965	0.558367	0.317165	no
chr2	24928037	24928192	UGN	ENSMUST00000135004	1	27	28	0.42	3.71	24.15	36.45	0.442258	3.84976	25.4298	37.8231	0.130502	1.74841	no
chr2	24928494	24928776	UGN	ENSMUST00000135004	1	7	8	0.36	3.33	24.15	36.45	0.379078	3.45544	25.4298	37.8231	0.121759	1.64123	no
chr2	24928787	24929136	UGN	ENSMUST00000135004	0	255	255	1.16	1.93	24.15	36.45	1.22148	2.0027	25.4298	37.8231	0.582149	0.590512	no
chr2	24935422	24935824	UGI	ENSMUST00000135004	22	14	36	1.92	7.85	24.15	36.45	2.02175	8.14571	25.4298	37.8231	0.316353	1.76573	no
chr2	24936111	24936361	IGE	NM_028093	64	1	65	1.35	2.94	72.52	123.95	1.42154	3.05075	76.3633	128.619	0.58344	0.742214	no
chr2	24936367	24936691	IGE	NM_028093	240	1	241	1.44	3.26	72.52	123.95	1.51631	3.38281	76.3633	128.619	0.575186	0.792004	no
chr2	24936701	24936803	IGE	NM_028093	41	0	41	1.27	2.35	72.52	123.95	1.3373	2.43853	76.3633	128.619	0.646591	0.614649	no
chr2	24936825	24937168	IGE	NM_028093	116	0	116	1.16	1.98	72.52	123.95	1.22148	2.05459	76.3633	128.619	0.664819	0.544877	no
chr2	24937172	24937326	ELU	NM_028093	176	1	177	2.88	3.74	72.52	123.95	3.03263	3.88089	76.3633	128.619	1.03298	0.566967	no
chr2	24937671	24938448	ISE	NM_028093	2991	6	2997	8.81	32.14	72.52	123.95	9.27689	33.3507	76.3633	128.619	0.448991	1.91187	no
chr2	24939609	24939781	ISE	NM_028093	391	1	392	18.09	26.72	72.52	123.95	19.0487	27.7266	76.3633	128.619	1.10243	0.814751	no
chr2	24939892	24940197	ELD	NM_028093	603	46	649	17.56	20.8	72.52	123.95	18.4906	21.5835	76.3633	128.619	1.36123	0.652398	no
chr2	24940381	24940481	ISE	NM_028093	206	0	206	20.9	38.45	72.52	123.95	22.0076	39.8984	76.3633	128.619	0.894618	1.02164	no
chr2	24942295	24942393	ELU	NM_172204	59	22	81	0.37	3.58	7.06	30.51	0.389608	3.71486	7.43415	31.6593	0.310184	0.608519	no
chr2	24942394	24942459	ELD	NM_172204	20	80	100	0	6.21	7.06	30.51	0	6.44393	7.43415	31.6593	0	1.46681	no
chr2	24942548	24942650	ISE	NM_172204	12	1	13	1.27	6.87	7.06	30.51	1.3373	7.1288	7.43415	31.6593	0.617539	0.694265	no
chr2	24943126	24943328	IGE	NM_172204	102	2	104	0.33	3.18	7.06	30.51	0.347489	3.29979	7.43415	31.6593	0.303357	0.557424	no
chr2	24943334	24943447	IGE	NM_172204	28	1	29	0.31	4.75	7.06	30.51	0.326429	4.92894	7.43415	31.6593	0.206667	0.84585	no
chr2	24943555	24943610	IGE	NM_172204	28	0	28	0	3.52	7.06	30.51	0	3.6526	7.43415	31.6593	0	0.831431	no
chr2	24943708	24944032	IGE	NM_172204	59	19	78	0.2	3.03	7.06	30.51	0.210599	3.14414	7.43415	31.6593	0.190758	0.591188	no
chr2	24944044	24944257	IGE	NM_172204	12	0	12	0.49	3.39	7.06	30.51	0.515968	3.5177	7.43415	31.6593	0.428712	0.528194	no
chr2	24944984	24945557	IGE	NM_172204	109	6	115	0.8	5.69	7.06	30.51	0.842397	5.90435	7.43415	31.6593	0.457988	0.729479	no
chr2	25056288	25056377	ELU	NM_021393	23	1	24	0.67	3.27	10.07	17.79	0.705507	3.39318	10.6037	18.4602	0.255483	1.08409	no
chr2	25056902	25056968	IGE	NM_021393	26	0	26	0.46	2.6	10.07	17.79	0.484378	2.69794	10.6037	18.4602	0.208384	0.990371	no
chr2	25065263	25065351	IGE	NM_021393	17	0	17	1.46	1.96	10.07	17.79	1.53737	2.03383	10.6037	18.4602	0.806172	0.436758	no
chr2	25078889	25079043	ELU	NM_146116	93	1	94	0.81	2.52	57.37	102.74	0.852927	2.61493	60.4104	106.61	0.409609	0.792245	no
chr2	25122249	25122305	IGE	NM_175286	8	0	8	1.16	1.84	9.49	8.71	1.22148	1.90931	9.99293	9.03811	0.34519	0.855612	no
chr2	25122689	25122739	IGE	NM_175286	5	0	5	0	3.37	9.49	8.71	0	3.49695	9.99293	9.03811	0	3.48121	yes
chr2	25123160	25123228	IGE	NM_175286	11	0	11	2.03	1.01	9.49	8.71	2.13758	1.04805	9.99293	9.03811	0.858118	0.332527	no
chr2	25139859	25140009	IGE	NM_175300	69	1	70	0.7	4.14	8.91	16.23	0.737097	4.29596	9.38219	16.8414	0.225772	1.3005	no
chr2	25140013	25140082	ELU	NM_175300	28	0	28	0.76	2.93	8.91	16.23	0.800277	3.04037	9.38219	16.8414	0.321298	0.888103	no
chr2	25140212	25140288	ELD	NM_175300	10	0	10	0.84	2.26	8.91	16.23	0.884516	2.34514	9.38219	16.8414	0.428925	0.6544	no
chr2	25140291	25140457	ELU	NM_175300	93	1	94	0.89	5.56	8.91	16.23	0.937166	5.76945	9.38219	16.8414	0.22457	1.56618	no
chr2	25146182	25146258	ISE	NM_146117	336	0	336	5.42	16.36	9.39	31.15	5.70724	16.9763	9.88763	32.3234	0.942562	0.751003	no
chr2	25202340	25202426	IGE	NM_001029983	16	0	16	1.15	2.78	6.68	8.77	1.21095	2.88472	7.03401	9.10037	0.353094	0.908641	no
chr2	25202741	25202820	IGE	NM_001029983	12	0	12	1.75	1.73	6.68	8.77	1.84274	1.79517	7.03401	9.10037	0.746763	0.439778	no
chr2	25210343	25210413	ISE	NM_031843	18	0	18	0.21	3.07	5.53	18.06	0.221129	3.18565	5.82307	18.7403	0.145104	0.769544	no
chr2	25212286	25212459	UGN	ENSMUST00000028332	3	1	4	0.2	2.93	5.45	17.78	0.210599	3.04037	5.73883	18.4498	0.142706	0.741029	no
chr2	25212575	25212646	UGN	ENSMUST00000028332	0	5	5	0	5.25	5.45	17.78	0	5.44777	5.73883	18.4498	0	1.60741	no
chr2	25219236	25219294	IGE	NM_001033293	2	1	3	0	2.97	20.37	14.96	0	3.08188	21.4495	15.5236	0	4.00065	yes
chr2	25220606	25220708	ELU	NM_001033293	32	1	33	1.17	1.95	20.37	14.96	1.23201	2.02346	21.4495	15.5236	0.281769	1.17683	no
chr2	25356423	25356524	IGE	NM_013908	11	1	12	0.69	3.74	12.02	22.76	0.726567	3.88089	12.657	23.6174	0.257426	1.15568	no
chr2	25356533	25357048	ELD	ENSMUST00000015227	0	189	189	0.97	4.05	2.29	2.96	1.02141	4.20257	2.41136	3.0715	0.176768	1.23131	no
chr2	25357240	25357314	UGI	ENSMUST00000015227	0	13	13	0.92	4.04	2.29	2.96	0.968756	4.19219	2.41136	3.0715	0.167992	1.26112	no
chr2	25417954	25418087	DGN	NM_021519	18	0	18	1.29	1.77	63.06	71.3	1.35836	1.83668	66.4019	73.9859	0.525634	0.68964	no
chr2	25430095	25430203	ELD	NM_029293	10	0	10	0.85	3.12	48.73	94.98	0.895046	3.23753	51.3125	98.558	0.397941	0.880524	no
chr2	25460144	25460389	IGE	NM_001024616	31	0	31	0.69	3.04	1.64	4.07	0.726567	3.15452	1.72691	4.22332	0.270855	0.604051	no
chr2	25816112	25816168	IGE	NM_001115076	1	3	4	4.56	10.35	0.95	0.74	4.80166	10.7399	1.00035	0.767876	0.157005	1.04748	no
chr2	26239243	26239300	IGE	NM_026563	0	6	6	0	2.98	3.78	7.8	0	3.09226	3.98032	8.09383	0	1.35347	no
chr2	26240745	26240971	ELU	ENSMUST00000125518	8	33	41	0.31	2.99	1.5	2.35	0.326429	3.10264	1.57949	2.43853	0.0752174	1.07447	no
chr2	26447249	26447332	ELD	NM_001164564	9	0	9	0.36	3.94	2.75	9.14	0.379078	4.08842	2.89574	9.48431	0.181369	0.818816	no
chr2	26447557	26447638	ELU	NM_001164564	3	1	4	0.73	3.28	2.75	9.14	0.768687	3.40356	2.89574	9.48431	0.424973	0.531498	no
chr2	26447813	26447938	ELU	NM_001164564	8	1	9	0.89	2.79	2.75	9.14	0.937166	2.8951	2.89574	9.48431	0.585752	0.412778	no
chr2	26493154	26493274	ELU	NR_024068	6	0	6	0.45	4.23	2.35	12.22	0.473848	4.38935	2.47454	12.6803	0.320875	0.538697	no
chr2	26493506	26493561	ELD	NR_024068	10	0	10	1.34	3.2	2.35	12.22	1.41101	3.32055	2.47454	12.6803	1.19186	0.249119	no
chr2	26493616	26493787	ELU	NR_024068	30	0	30	1.03	4.92	2.35	12.22	1.08459	5.10534	2.47454	12.6803	0.648317	0.442999	no
chr2	26493790	26493849	IGE	NR_024068	11	0	11	0.58	3.8	2.35	12.22	0.610738	3.94315	2.47454	12.6803	0.450904	0.442809	no
chr2	26494122	26494358	IGE	NR_024068	12	0	12	0.43	3.7	2.35	12.22	0.452788	3.83938	2.47454	12.6803	0.341459	0.478032	no
chr2	26494445	26494522	IGE	NR_024068	3	0	3	1.33	4.28	2.35	12.22	1.40048	4.44123	2.47454	12.6803	0.939322	0.334659	no
chr2	26494530	26494710	DGI	NR_028571	3	0	3	0.35	2.94	0.27	3.01	0.368549	3.05075	0.284309	3.12339	0.221266	0.153703	no
chr2	26494842	26494950	ELD	NR_024068	10	0	10	0.9	3.78	2.35	12.22	0.947696	3.92239	2.47454	12.6803	0.702629	0.364274	no
chr2	26494992	26495110	ELU	NR_024068	17	1	18	1.2	4.03	2.35	12.22	1.26359	4.18181	2.47454	12.6803	0.889938	0.334167	no
chr2	26495278	26495357	IGE	NR_024068	1	5	6	0.44	3.42	2.35	12.22	0.463318	3.54883	2.47454	12.6803	0.371717	0.438677	no
chr2	26767240	26767295	IGE	NM_013721	9	2	11	0.61	2.45	12.55	35.97	0.642327	2.54229	13.2151	37.325	0.476126	0.53377	no
chr2	26769312	26769433	ELD	NM_013677	9	1	10	0.83	5.24	35.33	145.83	0.873987	5.43739	37.2023	151.324	0.537788	0.708643	no
chr2	26769768	26769947	ELU	NM_013677	6	2	8	0.81	4.03	35.33	145.83	0.852927	4.18181	37.2023	151.324	0.651998	0.551201	no
chr2	26770447	26770604	IGE	NM_013677	15	0	15	0.42	3.07	35.33	145.83	0.442258	3.18565	37.2023	151.324	0.418533	0.539459	no
chr2	26770812	26770952	ELD	NM_013677	17	3	20	0.76	4.44	35.33	145.83	0.800277	4.60726	37.2023	151.324	0.565335	0.625038	no
chr2	26812741	26812847	IGE	NM_207234	31	1	32	2.21	2.54	5.85	8.8	2.32712	2.63568	6.16003	9.1315	0.81632	0.481652	no
chr2	26813120	26813200	IGE	NM_207234	31	0	31	0.38	2.59	5.85	8.8	0.400138	2.68757	6.16003	9.1315	0.138388	1.16707	no
chr2	27029039	27029097	IGE	NM_138942	7	3	10	1.1	18.66	0.34	0.96	1.1583	19.3629	0.358019	0.996164	0.0417257	1.60905	no
chr2	27298556	27298740	DGN	ENSMUST00000077737	4	10	14	0.76	2.61	24.03	37.55	0.800277	2.70832	25.3035	38.9645	0.319683	0.952503	no
chr2	27388806	27388857	ELU	NM_080848	45	0	45	2.75	0.73	6.99	8.76	2.89574	0.7575	7.36044	9.08999	1.79142	0.141842	no
chr2	27398883	27399054	DGI	ENSMUST00000142511	7	1	8	1.82	2.81	1.44	3.07	1.91645	2.91585	1.51631	3.18565	0.61959	0.362191	no
chr2	27399062	27399342	DGN	ENSMUST00000142511	15	0	15	1.87	3.18	1.44	3.07	1.9691	3.29979	1.51631	3.18565	0.579767	0.402613	no
chr2	27399490	27399548	DGN	ENSMUST00000142511	34	0	34	0.59	2.97	1.44	3.07	0.621268	3.08188	1.51631	3.18565	0.192687	0.688633	no
chr2	27399676	27399919	DGN	ENSMUST00000142511	45	0	45	1.82	3.35	1.44	3.07	1.91645	3.4762	1.51631	3.18565	0.542028	0.431793	no
chr2	27399926	27400068	DGN	ENSMUST00000142511	30	0	30	1.89	1.41	1.44	3.07	1.99016	1.46312	1.51631	3.18565	1.02291	0.17726	no
chr2	27400092	27400279	DGN	ENSMUST00000142511	34	1	35	2.12	3.8	1.44	3.07	2.23235	3.94315	1.51631	3.18565	0.571731	0.441927	no
chr2	27400284	27400557	DGN	ENSMUST00000142511	24	1	25	1.63	3.74	1.44	3.07	1.71638	3.88089	1.51631	3.18565	0.445193	0.517567	no
chr2	28361996	28362117	DGI	ENSMUST00000074761	62	0	62	3.66	1.89	1.5	1.61	3.85396	1.9612	1.57949	1.67065	0.84293	0.23896	no
chr2	28362133	28362329	DGN	ENSMUST00000074761	267	1	268	3.9	1.71	1.5	1.61	4.10668	1.77442	1.57949	1.67065	0.958673	0.205503	no
chr2	28362353	28362528	DGN	ENSMUST00000074761	115	0	115	5.35	0.76	1.5	1.61	5.63353	0.78863	1.57949	1.67065	2.03991	0.070312	no
chr2	28362530	28363279	DGN	ENSMUST00000074761	289	0	289	7.01	4.22	1.5	1.61	7.3815	4.37897	1.57949	1.67065	0.888784	0.308995	no
chr2	28986409	28986545	IGE	NM_198033	7	0	7	1.02	5.45	2.33	1.75	1.07406	5.6553	2.45348	1.81592	0.0848593	2.37573	no
chr2	29077399	29077480	IGE	NM_133500	3	1	4	0	4.56	0.02	0.02	0	4.73178	0.0210599	0.0207534	0	0.0976248	no
chr2	29326670	29326813	ELU	NM_026896	0	61	61	0.26	3.22	11.54	14.74	0.273779	3.3413	12.1516	15.2953	0.0733432	1.95611	no
chr2	29336667	29336808	IGE	NM_026896	2	16	18	0.23	2.87	11.54	14.74	0.242189	2.97811	12.1516	15.2953	0.0708038	1.78782	no
chr2	29633477	29633626	ELU	NM_145520	30	1	31	1.62	2.46	12.59	9.08	1.70585	2.55267	13.2572	9.42205	0.31732	1.20002	no
chr2	29633627	29633703	IGE	NM_145520	13	1	14	2.05	1.3	12.59	9.08	2.15864	1.34897	13.2572	9.42205	0.607314	0.543253	no
chr2	29633759	29633955	IGE	NM_145520	24	0	24	1.05	2.4	12.59	9.08	1.10565	2.49041	13.2572	9.42205	0.209339	1.50447	no
chr2	29634057	29634252	ELD	NM_145520	28	0	28	2.16	3.47	12.59	9.08	2.27447	3.60072	13.2572	9.42205	0.326712	1.39877	no
chr2	29659221	29659313	IGE	NM_011989	18	2	20	2.99	0	76.38	13.74	3.14846	0	80.4278	14.2576	0.551279	0	no
chr2	29662039	29662161	IGE	NM_011989	13	3	16	4.7	0.28	76.38	13.74	4.94908	0.290548	80.4278	14.2576	0.671466	0.257447	no
chr2	29664604	29665182	ELU	NM_011989	39	3	42	3.51	0.91	76.38	13.74	3.69602	0.94428	80.4278	14.2576	0.33285	1.05997	no
chr2	29665588	29665687	IGE	NM_011989	9	1	10	2.04	1.04	76.38	13.74	2.14811	1.07918	80.4278	14.2576	0.1809	1.80702	no
chr2	29668237	29668308	ISE	NM_011989	17	0	17	3.06	1.28	76.38	13.74	3.22217	1.32822	80.4278	14.2576	0.242325	1.65827	no
chr2	29673043	29673813	DGI	NM_011989	956	4	960	7.18	1.22	76.38	13.74	7.56051	1.26596	80.4278	14.2576	0.584215	0.779543	no
chr2	29673815	29673889	DGN	NM_011989	63	0	63	9.49	1.35	76.38	13.74	9.99293	1.40086	80.4278	14.2576	0.728786	0.671738	no
chr2	29674438	29674721	UGN	ENSMUST00000149379	145	0	145	2.96	0.25	1.15	1.4	3.11687	0.259418	1.21095	1.45274	1.62614	0.0311104	no
chr2	29675212	29675281	UGN	ENSMUST00000149379	7	0	7	3.27	0	1.15	1.4	3.4433	0	1.21095	1.45274	2.26248	0	no
chr2	29780206	29780311	IGE	NM_001113213	6	0	6	0.31	3.87	5.6	8.17	0.326429	4.01579	5.89678	8.47777	0.079999	1.88363	no
chr2	29780566	29780666	IGE	NM_001113213	43	0	43	0.97	2.02	5.6	8.17	1.02141	2.09609	5.89678	8.47777	0.405527	0.645158	no
chr2	29804039	29804170	IGE	NM_028923	13	0	13	0.53	2.87	4.51	8.34	0.558088	2.97811	4.74901	8.65417	0.211182	0.940238	no
chr2	29884083	29884164	ELU	NM_001076554	117	0	117	0.43	3.26	10.36	12.63	0.452788	3.38281	10.909	13.1058	0.113692	1.80079	no
chr2	29884748	29884905	IGE	NM_001177668	54	0	54	0.44	2.55	10.44	12.72	0.463318	2.64606	10.9933	13.1992	0.139851	1.39999	no
chr2	29928191	29928317	DGN	ENSMUST00000102866	5	0	5	2.15	1.34	16.9	16.9	2.26394	1.39048	17.7956	17.5366	0.883628	0.408982	no
chr2	29928907	29929000	DGN	ENSMUST00000102866	34	1	35	2.41	1.46	16.9	16.9	2.53772	1.515	17.7956	17.5366	0.941446	0.411123	no
chr2	30137069	30137135	IGE	NM_172267	0	24	24	0.52	2.55	1.26	5.33	0.547558	2.64606	1.32677	5.53078	0.356976	0.347364	no
chr2	30137669	30137836	DGI	NM_172267	0	27	27	1.68	1.4	1.26	5.33	1.76903	1.45274	1.32677	5.53078	1.71442	0.106584	no
chr2	30138224	30138315	IGE	ENSMUST00000143119	1	2	3	1.85	1.48	2.31	3.01	1.94804	1.53575	2.43242	3.12339	0.699064	0.307307	no
chr2	30138475	30138671	IGE	ENSMUST00000143119	0	39	39	1.76	1.7	2.31	3.01	1.85327	1.76404	2.43242	3.12339	0.610127	0.364712	no
chr2	30204919	30205003	DGI	ENSMUST00000151145	39	0	39	0.26	3.69	1.77	4.11	0.273779	3.829	1.8638	4.26483	0.0844307	1.06416	no
chr2	30242120	30242251	DGN	ENSMUST00000077977	28	0	28	1.59	1.55	2.25	3.75	1.67426	1.60839	2.36924	3.89126	0.741327	0.291323	no
chr2	30242367	30242934	DGN	ENSMUST00000077977	57	0	57	1.51	2.16	2.25	3.75	1.59002	2.24137	2.36924	3.89126	0.566544	0.419177	no
chr2	30319480	30319573	DGN	ENSMUST00000104997	10	24	34	0.37	2.6	0.03	0.18	0.389608	2.69794	0.0315899	0.186781	0.0190763	0.0516794	no
chr2	30794216	30794351	UGN	ENSMUST00000132244	0	46	46	0	4.01	1.33	2.95	0	4.16106	1.40048	3.06113	0	1.43495	no
chr2	30794368	30794645	UGN	ENSMUST00000132244	0	11	11	0.37	9.4	1.33	2.95	0.389608	9.7541	1.40048	3.06113	0.0461994	2.42062	no
chr2	30811474	30811623	ELD	NM_133673	1	8	9	1.21	2.01	8.77	15.11	1.27412	2.08572	9.23477	15.6792	0.63256	0.507799	no
chr2	30812096	30812179	ELD	NM_133673	1	94	95	2.29	0.8	8.77	15.11	2.41136	0.830136	9.23477	15.6792	2.01848	0.134733	no
chr2	30814536	30814593	DGI	NM_133673	0	8	8	2.12	1.53	8.77	15.11	2.23235	1.58764	9.23477	15.6792	1.32162	0.271946	no
chr2	30814603	30814832	DGN	NM_133673	1	56	57	2.71	1.78	8.77	15.11	2.85362	1.84705	9.23477	15.6792	1.53549	0.265376	no
chr2	30814859	30815041	DGN	NM_133673	17	7	24	1.1	4.21	8.77	15.11	1.1583	4.36859	9.23477	15.6792	0.330525	1.12068	no
chr2	30815042	30815332	DGN	NM_133673	0	84	84	2.22	1.82	8.77	15.11	2.33765	1.88856	9.23477	15.6792	1.23978	0.313286	no
chr2	30815340	30815595	DGN	NM_144884	36	0	36	2.64	2.24	28.79	32.47	2.77991	2.32438	30.3157	33.6932	0.899702	0.537342	no
chr2	30815920	30816081	DGI	NM_144884	11	8	19	1.48	2.01	28.79	32.47	1.55843	2.08572	30.3157	33.6932	0.543389	0.71237	no
chr2	30819953	30820015	IGE	NM_144884	17	0	17	1.1	2.19	28.79	32.47	1.1583	2.2725	30.3157	33.6932	0.380819	0.920062	no
chr2	30827843	30828029	DGN	NM_144885	31	0	31	1.11	2.73	23.97	33.61	1.16883	2.83284	25.2403	34.8761	0.405311	0.91894	no
chr2	30836165	30836423	DGI	ENSMUST00000156325	55	0	55	0.74	2.41	4.58	6.68	0.779217	2.50079	4.82272	6.93164	0.264974	0.854627	no
chr2	31004316	31004465	IGE	ENSMUST00000148230	5	1	6	0.23	3.13	6.46	13.48	0.242189	3.24791	6.80235	13.9878	0.102212	1.18669	no
chr2	31005585	31005665	IGE	ENSMUST00000148230	17	0	17	0.86	2.15	6.46	13.48	0.905576	2.23099	6.80235	13.9878	0.502473	0.531365	no
chr2	31072151	31072674	DGN	NM_178760	546	2	548	1.64	1.51	13.21	11.36	1.72691	1.56688	13.9101	11.7879	0.531891	0.62502	no
chr2	31072769	31073011	DGN	NM_178760	156	0	156	1.83	2.65	13.21	11.36	1.92698	2.74983	13.9101	11.7879	0.406279	1.02191	no
chr2	31073012	31073223	DGN	NM_178760	269	0	269	2.38	2.1	13.21	11.36	2.50613	2.17911	13.9101	11.7879	0.623241	0.676051	no
chr2	31073332	31074031	DGN	NM_178760	504	2	506	3.98	3.17	13.21	11.36	4.19092	3.28942	13.9101	11.7879	0.772449	0.689292	no
chr2	31316548	31316839	DGN	ENSMUST00000113532	82	0	82	0.7	2.8	0.06	0.32	0.737097	2.90548	0.0631797	0.332055	0.0589459	0.0793322	no
chr2	31752155	31752235	IGE	NM_011836	3	21	24	10.49	11.48	0.03	0.06	11.0459	11.9125	0.0315899	0.0622602	0.0516294	0.0294089	no
chr2	32155321	32155389	IGE	NM_001080968	6	0	6	0	3.39	2.16	5.97	0	3.5177	2.27447	6.19489	0	1.11203	no
chr2	32185116	32186916	IGE	NM_010065	612	4	616	8.54	0.88	1.1	0.58	8.99258	0.91315	1.1583	0.601849	1.31073	0.0660788	no
chr2	32186943	32187178	IGE	NM_010065	102	3	105	9.33	0.28	1.1	0.58	9.82445	0.290548	1.1583	0.601849	2.12281	0.0194093	no
chr2	32187270	32187559	IGE	NM_010065	86	0	86	10.37	0.36	1.1	0.58	10.9196	0.373561	1.1583	0.601849	2.21684	0.0226621	no
chr2	32269523	32269581	IGE	ENSMUST00000132254	0	22	22	0.59	2.93	0.04	0.53	0.621268	3.04037	0.0421198	0.549965	0.0811474	0.0509609	no
chr2	32380828	32381042	IGE	ENSMUST00000132254	1	3	4	0.61	3.67	0.04	0.53	0.642327	3.80825	0.0421198	0.549965	0.0704997	0.063013	no
chr2	32383511	32383905	DGI	ENSMUST00000150621	29	2	31	1.31	4.86	2.42	7.2	1.37942	5.04308	2.54825	7.47123	0.480637	0.637558	no
chr2	32383938	32384272	IGE	ENSMUST00000132254	15	1	16	1.23	3.69	0.04	0.53	1.29518	3.829	0.0421198	0.549965	0.141544	0.0453349	no
chr2	32384316	32384556	IGE	ENSMUST00000132254	3	1	4	0.56	2.83	0.04	0.53	0.589678	2.93661	0.0421198	0.549965	0.0790515	0.0501997	no
chr2	32416977	32417577	IGE	NM_153560	29	3	32	2.55	8.47	9.46	17.66	2.68514	8.78907	9.96134	18.3253	0.458577	1.22937	no
chr2	32426816	32427153	ELD	NM_010073	22	3	25	0.86	4.34	59.3	130.36	0.905576	4.50349	62.4427	135.271	0.35084	1.08293	no
chr2	32427173	32427567	UGI	ENSMUST00000150419	51	4	55	1.29	4.46	50.7	112.96	1.35836	4.62801	53.3869	117.215	0.520177	0.886226	no
chr2	32458165	32458260	IGE	NM_001025311	59	0	59	0	3.49	0.43	217.33	0	3.62147	0.452788	225.517	0	0.00723901	no
chr2	32459140	32459191	IGE	NM_001025311	5	0	5	0	3.98	0.43	217.33	0	4.12993	0.452788	225.517	0	0.00825538	no
chr2	32472452	32473473	IGE	NM_016973	370	3	373	0.06	6.92	0.41	199.83	0.0631797	7.18068	0.431728	207.358	1.11853	0.0139946	no
chr2	32473478	32474017	ELU	NM_016973	458	1	459	0.06	11.58	0.41	199.83	0.0631797	12.0162	0.431728	207.358	0.702995	0.0234187	no
chr2	32563845	32563999	IGE	NM_130860	45	2	47	0.45	3.12	1.53	4.55	0.473848	3.23753	1.61108	4.7214	0.202198	0.618553	no
chr2	32634125	32634467	ELD	NM_025619	2	77	79	3.23	5.91	1.89	2.99	3.40118	6.13263	1.99016	3.10264	0.494784	0.675933	no
chr2	32634718	32634810	ELD	NM_025619	0	3	3	2.91	4.94	1.89	2.99	3.06422	5.12609	1.99016	3.10264	0.519006	0.611836	no
chr2	32634941	32635229	ISE	NM_025619	0	51	51	2.82	6.18	1.89	2.99	2.96945	6.4128	1.99016	3.10264	0.415651	0.783688	no
chr2	32635497	32635647	ELU	NM_025619	1	96	97	1.68	5.02	1.89	2.99	1.76903	5.20911	1.99016	3.10264	0.295626	0.912558	no
chr2	32819374	32819511	ISE	NM_009076	99	1	100	1.2	3.43	1.45	2.92	1.26359	3.55921	1.52684	3.03	0.33234	0.595723	no
chr2	33507751	33507829	DGN	ENSMUST00000121118	32	0	32	2.2	2.43	0	0.08	2.31659	2.52154	0	0.0830136	0.0546093	0	no
chr2	33593615	33593695	IGE	NM_175184	0	23	23	0	2.96	0.23	0.58	0	3.0715	0.242189	0.601849	0	0.464391	no
chr2	33753645	33753766	NGA	-	0	31	31	4.48	0.57	#N/A	#N/A	4.71742	0.591472	#N/A	#N/A	2.96419	0.103451	no
chr2	33753838	33754000	NGA	-	1	2	3	2.49	0.61	#N/A	#N/A	2.62196	0.632979	#N/A	#N/A	1.60563	0.174761	no
chr2	33754003	33754149	NGA	-	0	45	45	2.31	1.19	#N/A	#N/A	2.43242	1.23483	#N/A	#N/A	1.08842	0.359754	no
chr2	34629939	34630055	ISE	NM_022310	31	30	61	2.06	1.67	178.57	111.19	2.16917	1.73291	188.033	115.379	0.484457	0.883471	no
chr2	34661641	34661773	DGI	NM_001164769	1	18	19	1.05	2.77	2.08	7.08	1.10565	2.87435	2.19023	7.34671	0.657185	0.358203	no
chr2	34706236	34706532	DGN	ENSMUST00000028225	73	0	73	1.14	2.54	9.98	19.31	1.20042	2.63568	10.5089	20.0374	0.574849	0.598347	no
chr2	34730112	34730339	ELD	NM_030021	4	4	8	0.43	4.35	3.49	79.02	0.452788	4.51387	3.67496	81.9967	1.44032	0.137574	no
chr2	34730345	34730412	IGE	NM_030021	0	5	5	0.51	3.04	3.49	79.02	0.537028	3.15452	3.67496	81.9967	2.26723	0.0908746	no
chr2	34820289	34820388	DGN	ENSMUST00000121107	183	0	183	8.45	24.61	0	0	8.89781	25.5371	0	0	0	0	no
chr2	35035467	35035704	DGN	NM_026697	32	1	33	1.59	1.59	58.02	63.64	1.67426	1.6499	61.0948	66.0374	0.671938	0.562264	no
chr2	35405345	35405502	DGN	ENSMUST00000134679	8	0	8	1.05	1.97	0.32	1	1.10565	2.04421	0.336959	1.03767	0.281892	0.16054	no
chr2	35405780	35405943	DGN	ENSMUST00000134679	42	0	42	0.82	2.9	0.32	1	0.863457	3.00924	0.336959	1.03767	0.167155	0.267043	no
chr2	35833056	35833151	IGE	NM_029774	59	0	59	0	3.11	0.05	0.18	0	3.22716	0.0526498	0.186781	0	0.143168	no
chr2	36110771	36111048	DGN	ENSMUST00000062069	154	0	154	2.07	1	14.45	13.78	2.1797	1.03767	15.2158	14.2991	0.943265	0.324565	no
chr2	36112110	36112364	DGN	ENSMUST00000062069	85	2	87	2.76	0.65	14.45	13.78	2.90627	0.674486	15.2158	14.2991	1.53047	0.171727	no
chr2	36112386	36112489	DGN	ENSMUST00000062069	29	1	30	2.59	0.95	14.45	13.78	2.72726	0.985787	15.2158	14.2991	1.21106	0.26304	no
chr2	36112642	36112707	DGN	ENSMUST00000062069	4	0	4	1.47	1.52	14.45	13.78	1.5479	1.57726	15.2158	14.2991	0.52961	0.615671	no
chr2	36112969	36113145	DGN	ENSMUST00000062069	38	1	39	2.9	1.38	14.45	13.78	3.05369	1.43199	15.2158	14.2991	1.10722	0.351331	no
chr2	36113259	36113839	DGN	ENSMUST00000062069	332	3	335	2.09	2.17	14.45	13.78	2.20076	2.25175	15.2158	14.2991	0.596798	0.699672	no
chr2	36113892	36114045	DGN	ENSMUST00000062069	162	0	162	1.9	3.26	14.45	13.78	2.00069	3.38281	15.2158	14.2991	0.40253	1.1212	no
chr2	37214853	37214915	UGI	NM_026176	1	22	23	0.68	2.92	27.24	16.85	0.716037	3.03	28.6836	17.4847	0.104658	2.73991	no
chr2	37420113	37420180	IGE	NM_146121	7	6	13	0	3.56	6.88	7	0	3.69411	7.24461	7.26369	0	3.23855	yes
chr2	38449836	38449955	IGE	NM_011187	0	4	4	3.17	0.29	57.34	70.45	3.338	0.300924	60.3788	73.1039	3.05602	0.0565212	yes
chr2	38449957	38450017	IGE	NM_011187	0	18	18	1.67	1.62	57.34	70.45	1.7585	1.68103	60.3788	73.1039	0.781204	0.496529	no
chr2	38874309	38874359	IGE	NM_029793	49	1	50	1.31	3.25	13.03	8.93	1.37942	3.37243	13.7205	9.2664	0.198592	1.89419	no
chr2	40411214	40411269	UGN	ENSMUST00000118928	12196	0	12196	77.61	66.84	0.46	1.05	81.723	69.3579	0.484378	1.08955	0.852581	0.194357	no
chr2	43373774	43373836	DGN	ENSMUST00000119418	17	0	17	4.41	1.43	0.03	0.13	4.64371	1.48387	0.0315899	0.134897	0.244474	0.0073185	no
chr2	49777145	49777210	IGE	NM_027990	10	6	16	0.45	5.7	0.33	2.05	0.473848	5.91472	0.347489	2.12722	0.108181	0.445926	no
chr2	50135177	50135229	DGN	NM_133839	17	0	17	1.26	2.55	41.33	52.67	1.32677	2.64606	43.5203	54.6541	0.446723	0.889283	no
chr2	50994061	50994315	IGE	NM_028810	24	3	27	1.63	3.2	17.67	29.56	1.71638	3.32055	18.6064	30.6735	0.6215	0.7181	no
chr2	50994324	50994651	IGE	NM_028810	5	1	6	1.54	3.7	17.67	29.56	1.62161	3.83938	18.6064	30.6735	0.524231	0.860318	no
chr2	50994660	50995424	IGE	NM_028810	29	2	31	1.01	3.95	17.67	29.56	1.06353	4.0988	18.6064	30.6735	0.326321	1.16685	no
chr2	51726595	51726644	DGI	ENSMUST00000075723	3	0	3	3.26	3.96	0.21	0.4	3.43277	4.10918	0.221129	0.415068	0.228376	0.14486	no
chr2	51805842	51806019	IGE	NM_019401	24	0	24	2.07	1.37	120.63	62.41	2.1797	1.42161	127.023	64.761	0.455322	0.863589	no
chr2	51806034	51806321	IGE	NM_019401	97	2	99	2.01	1.9	120.63	62.41	2.11652	1.97157	127.023	64.761	0.360298	1.22196	no
chr2	51806793	51807434	IGE	NM_019401	25	2	27	1.88	1.53	120.63	62.41	1.97963	1.58764	127.023	64.761	0.386997	1.0292	no
chr2	51807646	51807875	IGE	NM_019401	22	0	22	1.43	3.1	120.63	62.41	1.50578	3.21678	127.023	64.761	0.180638	2.47965	no
chr2	51807884	51807962	ELD	NM_019401	5	0	5	3.14	3.05	120.63	62.41	3.30641	3.1649	127.023	64.761	0.401586	1.41957	no
chr2	51814119	51814212	IGE	NM_019401	10	1	11	2.48	0.72	120.63	62.41	2.61143	0.747123	127.023	64.761	0.756103	0.399601	no
chr2	51814249	51814381	IGE	NM_019401	10	0	10	1.29	1.77	120.63	62.41	1.35836	1.83668	127.023	64.761	0.242233	1.5043	no
chr2	51828148	51828279	ELU	NM_001141949	25	0	25	0.83	2.97	112.72	58.5	0.873987	3.08188	118.694	60.7037	0.10859	3.16348	yes
chr2	52245637	52245698	DGN	ENSMUST00000124622	1	2	3	2.26	1.11	0	0.05	2.37977	1.15181	0	0.0518835	0.0573799	0	no
chr2	53078852	53078967	DGN	NM_022989	23	0	23	1.81	1.5	4.06	3.02	1.90592	1.55651	4.27516	3.13377	0.442883	0.553954	no
chr2	56973729	56973888	IGE	NM_001139509	24	1	25	2.55	2.13	0.34	0.41	2.68514	2.21024	0.358019	0.425445	0.26204	0.15064	no
chr2	56973906	56974050	IGE	NM_001139509	22	0	22	1.91	2.35	0.34	0.41	2.01122	2.43853	0.358019	0.425445	0.183242	0.203395	no
chr2	57892290	57892901	DGI	ENSMUST00000112616	1446	1	1447	3.55	10.73	2.8	6.09	3.73814	11.1342	2.94839	6.31941	0.493061	0.946586	no
chr2	57892953	57893473	IGE	ENSMUST00000144671	844	6	850	2.91	7.88	2.72	5.65	3.06422	8.17684	2.86415	5.86284	0.506618	0.839654	no
chr2	57893649	57893750	IGE	ENSMUST00000144671	166	1	167	1.99	1.36	2.72	5.65	2.09546	1.41123	2.86415	5.86284	1.31854	0.190268	no
chr2	58441648	58441699	IGE	ENSMUST00000135737	2	6	8	0.6	5.58	0.01	0.05	0.631797	5.7902	0.01053	0.0518835	0.00477722	0.0355211	no
chr2	59191744	59192260	ELU	NM_026361	95	2	97	2.96	2.91	14.85	15.09	3.11687	3.01962	15.637	15.6584	0.729806	0.6885	no
chr2	59740110	59740167	IGE	NM_001001182	6	0	6	0.6	2.95	4.77	5.37	0.631797	3.06113	5.02279	5.57229	0.143935	1.43365	no
chr2	60045351	60045690	IGE	ENSMUST00000144893	91	3	94	0.88	2.58	0.47	1.38	0.926636	2.67719	0.494908	1.43199	0.241389	0.282776	no
chr2	60083215	60083269	ELU	NM_020575	68	0	68	2.45	2.05	10.95	8.41	2.57984	2.12722	11.5303	8.72681	0.57455	0.704401	no
chr2	60909509	60909576	NGA	-	18	22	40	0	5.47	#N/A	#N/A	0	5.67606	#N/A	#N/A	0	5.67606	yes
chr2	62165166	62165351	DGN	NM_033552	0	40	40	3.49	0	0.28	0.01	3.67496	0	0.294839	0.0103767	0.0294507	0	no
chr2	62165409	62165679	DGN	NM_033552	2	31	33	2.67	0.63	0.28	0.01	2.8115	0.653732	0.294839	0.0103767	0.0136244	0.0500502	no
chr2	62167461	62167617	DGN	NM_010074	25	1	26	5.18	0.2	400.95	8.36	5.45452	0.207534	422.199	8.67493	0.0925931	1.40312	no
chr2	62167619	62167817	DGN	NM_010074	283	0	283	8.08	0.35	400.95	8.36	8.50821	0.363185	422.199	8.67493	0.12794	1.66686	no
chr2	62167826	62168130	DGI	NM_010074	346	0	346	7.3	0.79	400.95	8.36	7.68687	0.81976	422.199	8.67493	0.0865878	4.11806	yes
chr2	62179831	62180339	IGE	NM_010074	226	1	227	8.77	0.53	400.95	8.36	9.23477	0.549965	422.199	8.67493	0.122131	2.34491	no
chr2	62180444	62180557	IGE	NM_010074	17	1	18	3	0	400.95	8.36	3.15899	0	422.199	8.67493	0.0647544	0	no
chr2	62183204	62183495	UGI	ENSMUST00000156871	253	2	255	9.05	0.82	279.84	6.01	9.52961	0.85089	294.67	6.2364	0.108598	3.2906	yes
chr2	62183519	62183856	IGE	NM_010074	581	1	582	4.12	0.1	400.95	8.36	4.33834	0.103767	422.199	8.67493	0.080569	0.848247	no
chr2	62184047	62184157	IGE	NM_010074	85	0	85	3.05	0	400.95	8.36	3.21164	0	422.199	8.67493	0.0658337	0	no
chr2	62184232	62184456	IGE	NM_010074	237	0	237	3.92	0.16	400.95	8.36	4.12774	0.166027	422.199	8.67493	0.0725647	1.41294	no
chr2	62185104	62185245	IGE	NM_010074	165	1	166	4.06	0.25	400.95	8.36	4.27516	0.259418	422.199	8.67493	0.0695832	2.14602	no
chr2	62185247	62185411	IGE	NM_010074	142	1	143	4.31	0	400.95	8.36	4.53841	0	422.199	8.67493	0.0930305	0	no
chr2	62185595	62185834	IGE	NM_010074	124	0	124	3.95	0.28	400.95	8.36	4.15933	0.290548	422.199	8.67493	0.066065	2.4575	no
chr2	62195065	62195117	ELU	NM_010074	3	1	4	3.79	0.04	400.95	8.36	3.99085	0.0415068	422.199	8.67493	0.0785462	0.362922	no
chr2	62195765	62195854	UGI	ENSMUST00000129738	84	0	84	4.79	0	204.72	3.79	5.04385	0	215.569	3.93277	0.0915934	0	no
chr2	62195901	62196068	IGE	NM_010074	56	1	57	4.48	0.42	400.95	8.36	4.71742	0.435822	422.199	8.67493	0.0673481	3.32643	yes
chr2	62196087	62196277	IGE	NM_010074	24	1	25	6.93	0.71	400.95	8.36	7.29726	0.736746	422.199	8.67493	0.0861281	3.87483	yes
chr2	62196678	62196841	ELD	NM_010074	24	2	26	6.66	0	400.95	8.36	7.01295	0	422.199	8.67493	0.143755	0	no
chr2	62198774	62198860	ELU	NM_010074	4	0	4	2.94	0.67	400.95	8.36	3.09581	0.695239	422.199	8.67493	0.0374338	7.40737	yes
chr2	62201250	62201729	IGE	NM_010074	24	1	25	3.32	0.57	400.95	8.36	3.49595	0.591472	422.199	8.67493	0.0450285	5.74093	yes
chr2	62201732	62201873	IGE	NM_010074	7	1	8	2.9	0.23	400.95	8.36	3.05369	0.238664	422.199	8.67493	0.050535	2.56925	no
chr2	62202330	62202506	IGE	NM_010074	12	0	12	3.06	0.2	400.95	8.36	3.22217	0.207534	422.199	8.67493	0.0546978	2.14498	no
chr2	62250844	62250967	IGE	ENSMUST00000136879	9	0	9	2.44	0.56	1.57	0.24	2.56931	0.581096	1.6532	0.249041	0.152531	0.215483	no
chr2	62433405	62433651	DGN	NM_027835	72	0	72	1.83	1.28	12.12	10.51	1.92698	1.32822	12.7623	10.9059	0.655881	0.486425	no
chr2	62910368	62910420	IGE	NM_133207	3	1	4	1.25	5.96	0	0.01	1.31624	6.18452	0	0.0103767	0.00190107	0	no
chr2	64706686	64706741	UGN	ENSMUST00000120849	1315	0	1315	33.77	47.14	6.11	6.55	35.5597	48.9158	6.4338	6.79674	0.651343	1.10408	no
chr2	65116557	65116616	DGN	ENSMUST00000118148	8	0	8	0.53	4.55	0	0.13	0.558088	4.7214	0	0.134897	0.0131584	0	no
chr2	65151728	65152234	DGN	ENSMUST00000127623	177	3	180	1.28	2.87	0.4	1.05	1.34783	2.97811	0.421198	1.08955	0.259749	0.255686	no
chr2	65152300	65152390	DGN	ENSMUST00000127623	50	1	51	0.35	4.1	0.4	1.05	0.368549	4.25445	0.421198	1.08955	0.0537727	0.626637	no
chr2	65152475	65152597	DGN	ENSMUST00000127623	51	0	51	1.4	2.23	0.4	1.05	1.47419	2.31401	0.421198	1.08955	0.341032	0.188523	no
chr2	65152818	65152969	DGN	ENSMUST00000127623	4	1	5	0.84	2.25	0.4	1.05	0.884516	2.33476	0.421198	1.08955	0.203346	0.249733	no
chr2	65153309	65153556	DGN	ENSMUST00000127623	85	0	85	1.24	2.06	0.4	1.05	1.30571	2.1376	0.421198	1.08955	0.31904	0.186876	no
chr2	65154130	65154405	DGN	ENSMUST00000127623	22	0	22	1.12	1.99	0.4	1.05	1.17936	2.06496	0.421198	1.08955	0.294994	0.190993	no
chr2	65886532	65886598	NGA	-	3	2	5	3.04	2.01	#N/A	#N/A	3.20111	2.08572	#N/A	#N/A	1.03739	0.496469	no
chr2	65932129	65932195	UGI	ENSMUST00000150793	3	0	3	0.45	2.69	2.51	3.68	0.473848	2.79133	2.64302	3.81863	0.131007	1.03881	no
chr2	66531486	66531541	IGE	NM_009135	22	11	33	1.64	11.16	1.3	1.12	1.72691	11.5804	1.36889	1.16219	0.0673454	2.68861	no
chr2	67919772	67919830	UGN	ENSMUST00000117875	61	0	61	13.07	15.29	1.3	2.85	13.7627	15.866	1.36889	2.95736	1.01871	0.371764	no
chr2	68262449	68262501	IGE	NM_016866	0	37	37	2.58	0.66	4.74	4.75	2.71673	0.684863	4.9912	4.92894	1.32654	0.155121	no
chr2	68976723	68976878	IGE	NM_181547	11	0	11	3.06	4.15	63.07	64.07	3.22217	4.30633	66.4124	66.4836	0.598863	1.00375	no
chr2	69017551	69017809	ELD	NM_181547	7	1	8	0.83	2.7	63.07	64.07	0.873987	2.80171	66.4124	66.4836	0.226725	1.47132	no
chr2	69017816	69018075	IGE	NM_181547	3	0	3	0.37	2.78	63.07	64.07	0.389608	2.88472	66.4124	66.4836	0.0989105	2.04298	no
chr2	69018791	69018878	IGE	NM_181547	32	1	33	0	3.06	63.07	64.07	0	3.17527	66.4124	66.4836	0	3.12487	yes
chr2	69026610	69027054	ELU	NM_181547	98	4	102	1.85	5.71	63.07	64.07	1.94804	5.9251	66.4124	66.4836	0.277426	1.97794	no
chr2	69221127	69221193	IGE	NM_175512	11	0	11	0	3.06	0.22	1.52	0	3.17527	0.231659	1.57726	0	0.285412	no
chr2	69243516	69243594	DGN	ENSMUST00000063690	23	1	24	0.44	2.58	0.21	1.35	0.463318	2.67719	0.221129	1.40086	0.144542	0.168508	no
chr2	69474190	69474243	NGA	-	0	3	3	2.8	0.59	#N/A	#N/A	2.94839	0.612226	#N/A	#N/A	1.82877	0.155057	no
chr2	69700343	69700776	IGE	NM_009278	539	0	539	1.99	3.25	55.25	49.58	2.09546	3.37243	58.178	51.4477	0.416641	1.20851	no
chr2	69712145	69712517	IGE	NM_029280	46	43	89	1.8	2.92	21.45	23.92	1.89539	3.03	22.5868	24.8211	0.494933	0.915407	no
chr2	69713004	69713202	IGE	NM_029280	63	0	63	2.45	2.76	21.45	23.92	2.57984	2.86397	22.5868	24.8211	0.702605	0.699817	no
chr2	69713384	69713544	IGE	NM_029280	16	0	16	1.22	3.58	21.45	23.92	1.28465	3.71486	22.5868	24.8211	0.286728	1.42233	no
chr2	69713713	69713889	IGE	NM_029280	89	1	90	1.75	1.73	21.45	23.92	1.84274	1.79517	22.5868	24.8211	0.693759	0.552392	no
chr2	71096056	71096141	ELU	NM_010064	94	0	94	2.78	1.45	79.43	63.98	2.92733	1.50462	83.6395	66.3902	0.916769	0.475494	no
chr2	71355619	71355783	IGE	NM_025633	16	0	16	0.64	3.16	10.67	29.85	0.673917	3.27904	11.2355	30.9745	0.398698	0.688336	no
chr2	71359798	71359948	IGE	NM_025633	87	0	87	0.46	3.23	10.67	29.85	0.484378	3.35168	11.2355	30.9745	0.281781	0.793424	no
chr2	71361362	71361743	IGE	NM_025633	134	1	135	0.6	3.19	10.67	29.85	0.631797	3.31017	11.2355	30.9745	0.371079	0.712807	no
chr2	71691094	71691144	IGE	NM_008397	59	0	59	2	1.98	21.92	12.9	2.10599	2.05459	23.0817	13.386	0.383236	1.06134	no
chr2	71691459	71691591	ELU	NM_008397	71	3	74	2.2	1.62	21.92	12.9	2.31659	1.68103	23.0817	13.386	0.480298	0.813226	no
chr2	71693374	71693450	IGE	NM_008397	58	1	59	1.27	3.13	21.92	12.9	1.3373	3.24791	23.0817	13.386	0.174992	2.22955	no
chr2	71693603	71693715	IGE	NM_008397	23	0	23	0.89	3.63	21.92	12.9	0.937166	3.76674	23.0817	13.386	0.109284	3.11981	yes
chr2	71693790	71693911	ELU	NM_008397	91	0	91	1.25	4.21	21.92	12.9	1.31624	4.36859	23.0817	13.386	0.136282	3.02612	yes
chr2	71696616	71696728	DGN	ENSMUST00000126787	4	2	6	0.84	4.38	53.05	35	0.884516	4.545	55.8614	36.3185	0.101886	3.61012	yes
chr2	71696791	71696898	DGN	ENSMUST00000126787	37	0	37	0.32	3.22	53.05	35	0.336959	3.3413	55.8614	36.3185	0.0495755	3.74098	yes
chr2	72295410	72295506	NGA	-	0	37	37	2.04	1.05	#N/A	#N/A	2.14811	1.08955	#N/A	#N/A	1.02802	0.346098	no
chr2	72295521	72295970	NGA	-	2	82	84	2.55	1.94	#N/A	#N/A	2.68514	2.01308	#N/A	#N/A	0.891161	0.54627	no
chr2	72443986	72444183	NGA	-	0	5	5	0.98	2.57	#N/A	#N/A	1.03194	2.66681	#N/A	#N/A	0.281426	1.31245	no
chr2	72536423	72536519	UGN	ENSMUST00000124829	0	13	13	9.16	13.37	0	0.02	9.64544	13.8737	0	0.0207534	0.0134584	0	no
chr2	72779872	72780047	IGE	NM_001098425	79	0	79	0.97	2.28	8.22	7.32	1.02141	2.36589	8.65563	7.59575	0.23872	1.17857	no
chr2	72819919	72820108	IGE	ENSMUST00000112062	0	20	20	1.79	3.61	0	0.25	1.88486	3.74599	0	0.259418	0.103027	0	no
chr2	72820280	72820482	IGE	ENSMUST00000112062	4	34	38	0.99	2.49	0	0.25	1.04247	2.5838	0	0.259418	0.0754601	0	no
chr2	72820543	72820702	IGE	ENSMUST00000112062	0	145	145	1.71	1.29	0	0.25	1.80062	1.3386	0	0.259418	0.199741	0	no
chr2	72820982	72821036	IGE	ENSMUST00000112062	1	2	3	1.27	2.38	0	0.25	1.3373	2.46966	0	0.259418	0.099987	0	no
chr2	73399036	73399244	DGN	ENSMUST00000028515	1	13	14	1.08	24.78	0.08	1.62	1.13724	25.7135	0.0842397	1.68103	0.0660038	0.378028	no
chr2	74568338	74568462	IGE	NM_010468	27	0	27	0.56	3.6	0.01	0.17	0.589678	3.73561	0.01053	0.176404	0.0217369	0.0210341	no
chr2	74568646	74568863	IGE	NM_010468	54	1	55	0.14	3.24	0.01	0.17	0.147419	3.36205	0.01053	0.176404	0.00589961	0.0262272	no
chr2	74568987	74569223	IGE	NM_010468	63	0	63	0.13	4.21	0.01	0.17	0.136889	4.36859	0.01053	0.176404	0.00445111	0.0343949	no
chr2	74569331	74569442	IGE	NM_010468	8	1	9	0	3.5	0.01	0.17	0	3.63185	0.01053	0.176404	0	0.0325086	no
chr2	74569449	74569779	IGE	NM_010468	61	1	62	0.1	5.87	0.01	0.17	0.1053	6.09113	0.01053	0.176404	0.00259221	0.0493273	no
chr2	75515770	75515836	ELU	NM_010902	13	1	14	0.78	2.94	105.58	128.71	0.821337	3.05075	111.175	133.559	0.241413	1.38393	no
chr2	75516450	75516545	ELD	NM_010902	127	0	127	2.34	4.07	105.58	128.71	2.46401	4.22332	111.175	133.559	0.561656	1.00733	no
chr2	75516635	75516780	ELU	NM_010902	95	0	95	2.03	4.49	105.58	128.71	2.13758	4.65914	111.175	133.559	0.449725	1.2269	no
chr2	75517081	75517220	ELD	NM_010902	31	1	32	2.17	3.64	105.58	128.71	2.285	3.77712	111.175	133.559	0.569501	0.949997	no
chr2	75520842	75521117	IGE	NM_010902	4	0	4	1.45	2.01	105.58	128.71	1.52684	2.08572	111.175	133.559	0.589133	0.681984	no
chr2	75521178	75521543	IGE	NM_010902	20	0	20	1.69	2.92	105.58	128.71	1.77956	3.03	111.175	133.559	0.525755	0.900664	no
chr2	75522098	75522336	IGE	NM_010902	35	1	36	1.26	2.41	105.58	128.71	1.32677	2.50079	111.175	133.559	0.451239	0.888013	no
chr2	75522337	75522414	IGE	NM_010902	2	1	3	0.88	2.21	105.58	128.71	0.926636	2.29325	111.175	133.559	0.335011	0.983442	no
chr2	75544286	75544413	IGE	ENSMUST00000135244	27	10	37	3.39	1.02	0.34	0.63	3.56966	1.05842	0.358019	0.653732	0.834807	0.0501437	no
chr2	75544519	75545021	IGE	ENSMUST00000135244	73	80	153	3.89	1.14	0.34	0.63	4.09615	1.18294	0.358019	0.653732	0.903291	0.050253	no
chr2	75545023	75545129	IGE	ENSMUST00000135244	7	12	19	3.47	0.65	0.34	0.63	3.6539	0.674486	0.358019	0.653732	1.05043	0.0313759	no
chr2	75545149	75545286	IGE	ENSMUST00000135244	5	136	141	4.59	0.99	0.34	0.63	4.83325	1.02729	0.358019	0.653732	1.14767	0.0381263	no
chr2	75545289	75545664	IGE	ENSMUST00000135244	0	131	131	7.98	2.18	0.34	0.63	8.40291	2.26212	0.358019	0.653732	1.24001	0.0520828	no
chr2	75546303	75546468	IGE	ENSMUST00000135244	3	39	42	6.74	1.46	0.34	0.63	7.09719	1.515	0.358019	0.653732	1.35845	0.0405059	no
chr2	75553614	75554098	DGN	ENSMUST00000135244	116	1	117	0.91	4.17	0.34	0.63	0.958226	4.32709	0.358019	0.653732	0.086591	0.47838	no
chr2	75554151	75554207	DGN	ENSMUST00000135244	17	0	17	0	3.02	0.34	0.63	0	3.13377	0.358019	0.653732	0	0.678433	no
chr2	75554213	75554484	DGN	ENSMUST00000135244	60	2	62	0.38	3.05	0.34	0.63	0.400138	3.1649	0.358019	0.653732	0.0462488	0.48936	no
chr2	75554519	75555183	DGN	ENSMUST00000135244	209	1	210	0.41	3.72	0.34	0.63	0.431728	3.86013	0.358019	0.653732	0.0427619	0.58369	no
chr2	75624944	75625710	DGN	ENSMUST00000135682	147	5	152	0.49	3.76	0.86	7.21	0.515968	3.90164	0.905576	7.48161	0.413285	0.274792	no
chr2	75625734	75626094	DGN	ENSMUST00000135682	119	2	121	1.11	4.65	0.86	7.21	1.16883	4.82517	0.905576	7.48161	0.787788	0.237539	no
chr2	75628196	75628364	DGN	ENSMUST00000135682	6	0	6	0.19	4.26	0.86	7.21	0.200069	4.42048	0.905576	7.48161	0.144914	0.393287	no
chr2	76220902	76220982	IGE	NM_153405	125	0	125	0	3.02	3.62	2.27	0	3.13377	3.81184	2.35551	0	3.55994	yes
chr2	76221826	76222222	DGI	ENSMUST00000046389	15	1	16	1.34	2.23	3.62	2.28	1.41101	2.31401	3.81184	2.36589	0.209344	1.08693	no
chr2	76222473	76222622	DGN	ENSMUST00000046389	13	0	13	1.55	2.04	3.62	2.28	1.63214	2.11685	3.81184	2.36589	0.257469	0.910784	no
chr2	76222897	76223094	DGN	ENSMUST00000046389	15	0	15	1.87	1.52	3.62	2.28	1.9691	1.57726	3.81184	2.36589	0.375658	0.601608	no
chr2	76223477	76223644	DGN	ENSMUST00000046389	31	0	31	1.61	1.45	3.62	2.28	1.69532	1.50462	3.81184	2.36589	0.332807	0.632196	no
chr2	76226639	76227053	DGN	ENSMUST00000046389	45	2	47	2.13	3.53	3.62	2.28	2.24288	3.66298	3.81184	2.36589	0.236497	1.2792	no
chr2	76227064	76227273	DGN	ENSMUST00000046389	32	0	32	1.29	3.56	3.62	2.28	1.35836	3.69411	3.81184	2.36589	0.142281	1.77392	no
chr2	76227280	76227470	DGN	ENSMUST00000046389	33	0	33	2.51	3.9	3.62	2.28	2.64302	4.04692	3.81184	2.36589	0.257488	1.25805	no
chr2	76422383	76422518	ELU	NM_145525	2	1	3	2.26	1.02	4.59	1	2.37977	1.05842	4.83325	1.03767	0.20566	0.74281	no
chr2	76505379	76505506	IGE	NM_010222	36	0	36	1.3	2.16	6.77	13.53	1.36889	2.24137	7.12878	14.0397	0.729413	0.448481	no
chr2	77107267	77107421	IGE	NM_175465	10	14	24	2.64	0.88	3.46	3.74	2.77991	0.91315	3.64337	3.88089	1.21445	0.180329	no
chr2	77107936	77108224	IGE	NM_175465	26	0	26	3.19	1.68	3.46	3.74	3.35906	1.74329	3.64337	3.88089	1.0234	0.298525	no
chr2	78764349	78764607	DGN	ENSMUST00000028398	87	0	87	2.47	0.76	6.19	6.3	2.6009	0.78863	6.51804	6.53732	1.26444	0.189392	no
chr2	78765242	78765550	DGN	ENSMUST00000028398	25	1	26	2.44	1.08	6.19	6.3	2.56931	1.12068	6.51804	6.53732	1.0535	0.271518	no
chr2	78766592	78766930	DGN	ENSMUST00000028398	7	3	10	1.91	1.22	6.19	6.3	2.01122	1.26596	6.51804	6.53732	0.771797	0.36356	no
chr2	78767810	78767867	DGN	ENSMUST00000028398	8	0	8	3.02	2.41	6.19	6.3	3.18005	2.50079	6.51804	6.53732	0.789884	0.517363	no
chr2	80036318	80036371	NGA	-	1	13	14	1.3	2.56	#N/A	#N/A	1.36889	2.65644	#N/A	#N/A	0.374379	1.12138	no
chr2	80122812	80122968	UGN	NR_033713	3	16	19	0.87	4.02	6.91	103.34	0.916106	4.17144	7.2762	107.233	2.29526	0.146356	no
chr2	80339785	80339849	DGN	ENSMUST00000119857	0	6	6	1	2.46	0	0.59	1.053	2.55267	0	0.612226	0.181461	0	no
chr2	80340354	80340409	DGN	ENSMUST00000028386	5	0	5	0.63	2.48	20.09	17.51	0.663387	2.57342	21.1547	18.1696	0.152252	1.7073	no
chr2	80472868	80473066	IGE	ENSMUST00000135305	128	0	128	1.55	1.72	1	1.53	1.63214	1.78479	1.053	1.58764	0.45324	0.275932	no
chr2	80473094	80473526	IGE	ENSMUST00000135305	218	4	222	1.82	3.31	1	1.53	1.91645	3.43469	1.053	1.58764	0.334193	0.479243	no
chr2	80473727	80473975	IGE	ENSMUST00000135305	178	0	178	2.7	1.49	1	1.53	2.84309	1.54613	1.053	1.58764	0.863521	0.163715	no
chr2	80474122	80474494	IGE	ENSMUST00000135305	283	0	283	1.7	4.21	1	1.53	1.79009	4.36859	1.053	1.58764	0.257856	0.637157	no
chr2	80474496	80474603	IGE	ENSMUST00000135305	11	0	11	1.24	2.87	1	1.53	1.30571	2.97811	1.053	1.58764	0.253825	0.525605	no
chr2	83499811	83500029	IGE	NM_026934	12	1	13	1.69	4.37	14.51	14.85	1.77956	4.53462	15.279	15.4094	0.304358	1.51903	no
chr2	83500037	83500167	UGI	ENSMUST00000134789	12	2	14	0.88	2.85	15.35	15.35	0.926636	2.95736	16.1635	15.9282	0.217303	1.46564	no
chr2	84427379	84427645	NGA	-	0	275	275	2.28	5.54	#N/A	#N/A	2.40083	5.7487	#N/A	#N/A	0.355747	1.69038	no
chr2	84427648	84427776	NGA	-	0	118	118	1.84	1.81	#N/A	#N/A	1.93751	1.87818	#N/A	#N/A	0.673172	0.639379	no
chr2	84427789	84428243	NGA	-	0	435	435	3.58	4.83	#N/A	#N/A	3.76973	5.01195	#N/A	#N/A	0.627039	1.05078	no
chr2	84428250	84428931	NGA	-	2	610	612	2.49	4.24	#N/A	#N/A	2.62196	4.39972	#N/A	#N/A	0.485573	1.21474	no
chr2	84428938	84429315	NGA	-	3	123	126	1.8	2.52	#N/A	#N/A	1.89539	2.61493	#N/A	#N/A	0.524323	0.903135	no
chr2	84429596	84429947	NGA	-	2	114	116	1.92	2.69	#N/A	#N/A	2.02175	2.79133	#N/A	#N/A	0.533256	0.923747	no
chr2	84431452	84431527	DGN	ENSMUST00000111675	54	0	54	0.88	2.24	36.51	26.28	0.926636	2.32438	38.4449	27.27	0.192705	1.64067	no
chr2	84443254	84443345	ELD	ENSMUST00000111694	16	1	17	0.91	2.58	30.94	22.14	0.958226	2.67719	32.5797	22.974	0.178284	1.8579	no
chr2	84475160	84475223	IGE	NM_001085453	19	0	19	0.55	3.25	38.05	27.27	0.579148	3.37243	40.0665	28.2973	0.0912691	2.92061	no
chr2	84509555	84509610	ELU	NM_001037279	6	0	6	0.98	2.09	24.64	54.48	1.03194	2.16873	25.9458	56.5323	0.683239	0.481339	no
chr2	85861834	85861892	IGE	NM_146578	66	0	66	1.78	2.37	0.08	0.04	1.87433	2.45928	0.0842397	0.0415068	0.0207422	0.0692031	no
chr2	86122296	86122376	UGN	NM_207562	2	3	5	0.37	4.23	0	0	0.389608	4.38935	0	0	0	0	no
chr2	87098323	87098380	DGN	NM_146297	7	2	9	2.78	4.93	0	0	2.92733	5.11572	0	0	0	0	no
chr2	87110835	87110922	DGN	ENSMUST00000090718	12	20	32	0.7	3.22	0	0	0.737097	3.3413	0	0	0	0	no
chr2	90272956	90273019	IGE	NM_001135657	1	2	3	0	3.28	0.46	0.69	0	3.40356	0.484378	0.715993	0	0.960732	no
chr2	90464751	90464814	NGA	-	5	1	6	1.06	2.55	#N/A	#N/A	1.11618	2.64606	#N/A	#N/A	0.306132	1.2504	no
chr2	90466408	90466520	NGA	-	29	1	30	0.58	3.04	#N/A	#N/A	0.610738	3.15452	#N/A	#N/A	0.147006	1.95843	no
chr2	90576778	90576929	DGN	NM_021512	73	0	73	1.33	2.26	4.21	2.99	1.40048	2.34514	4.43311	3.10264	0.239082	1.05564	no
chr2	90576931	90577022	DGN	NM_021512	4	1	5	1.11	2.95	4.21	2.99	1.16883	3.06113	4.43311	3.10264	0.164356	1.52512	no
chr2	90578692	90578784	DGN	NM_021512	40	0	40	1.1	2.86	4.21	2.99	1.1583	2.96774	4.43311	3.10264	0.166709	1.4858	no
chr2	90579566	90579723	DGN	NM_021512	2	1	3	1.68	1.33	4.21	2.99	1.76903	1.3801	4.43311	3.10264	0.424446	0.538554	no
chr2	90613712	90614292	IGE	NM_018828	83	0	83	1.56	3.7	3.78	7.08	1.64267	3.83938	3.98032	7.34671	0.500722	0.692821	no
chr2	90614500	90614851	IGE	NM_018828	22	3	25	1.81	3.05	3.78	7.08	1.90592	3.1649	3.98032	7.34671	0.675051	0.519372	no
chr2	90615006	90615101	ELD	ENSMUST00000135592	5	0	5	0.97	2.65	3.46	8.72	1.02141	2.74983	3.64337	9.04849	0.530799	0.493235	no
chr2	90615518	90615700	UGI	ENSMUST00000123955	10	0	10	1.56	2.83	2.66	5.33	1.64267	2.93661	2.80097	5.53078	0.607186	0.476591	no
chr2	90644315	90644417	DGI	ENSMUST00000118431	18	0	18	2.58	0.97	0.32	0.64	2.71673	1.00654	0.336959	0.664109	0.672543	0.0548359	no
chr2	90700668	90701005	ELD	NM_019758	143	0	143	1.43	4.99	162.31	145.34	1.50578	5.17798	170.912	150.815	0.213824	2.32634	no
chr2	90701023	90701397	UGI	ENSMUST00000135026	212	0	212	1.81	4.87	186.95	162.84	1.90592	5.05346	196.858	168.974	0.268887	2.01406	no
chr2	90704984	90705053	IGE	NM_019758	3	0	3	1.96	1	162.31	145.34	2.06387	1.03767	170.912	150.815	0.888562	0.381282	no
chr2	90735035	90735504	ELU	NM_026688	85	1	86	1.66	9.12	15.16	20.4	1.74797	9.46356	15.9634	21.1685	0.208464	2.47989	no
chr2	90742043	90742136	IGE	NM_026688	11	0	11	1.86	1.82	15.16	20.4	1.95857	1.88856	15.9634	21.1685	0.846125	0.459662	no
chr2	90742877	90743004	ELD	NM_026688	23	0	23	0.53	2.58	15.16	20.4	0.558088	2.67719	15.9634	21.1685	0.189393	1.23731	no
chr2	90801024	90801089	IGE	NM_017368	4	1	5	2.86	2.35	3.38	4.52	3.01157	2.43853	3.55913	4.69027	0.901025	0.38021	no
chr2	90836194	90836263	IGE	NM_017368	2	3	5	3.97	0.86	3.38	4.52	4.18039	0.892397	3.55913	4.69027	2.27259	0.107747	no
chr2	90891050	90891316	IGE	ENSMUST00000146633	2	1	3	0.64	3.19	0.12	0.52	0.673917	3.31017	0.126359	0.539589	0.0749028	0.1623	no
chr2	90897218	90897688	ELD	NM_008948	282	1	283	1.5	3.58	153.58	205.95	1.57949	3.71486	161.719	213.708	0.439979	1.08473	no
chr2	90897695	90897884	IGE	NM_008948	43	0	43	1.54	4.16	153.58	205.95	1.62161	4.31671	161.719	213.708	0.400578	1.24021	no
chr2	90911219	90911718	UGN	ENSMUST00000073575	3	28	31	0.95	3.99	0.72	3.04	1.00035	4.14031	0.758157	3.15452	0.34917	0.377716	no
chr2	91024728	91024812	ELD	NM_001177730	17	0	17	2.06	2.74	58.71	19.24	2.16917	2.84322	61.8214	19.9648	0.179373	2.64553	no
chr2	91025754	91026049	IGE	NM_001177730	104	1	105	2.75	1.39	58.71	19.24	2.89574	1.44236	61.8214	19.9648	0.376796	1.09177	no
chr2	91123405	91123571	IGE	NM_175123	15	27	42	1.18	2.84	2.32	6.9	1.24254	2.94698	2.44295	7.15993	0.654668	0.39343	no
chr2	91167950	91168919	IGE	NM_175123	140	5	145	0.38	10.45	2.32	6.9	0.400138	10.8437	2.44295	7.15993	0.070259	2.31864	no
chr2	91190237	91190341	IGE	NM_175123	1	33	34	0.64	4.86	2.32	6.9	0.673917	5.04308	2.44295	7.15993	0.231914	0.901966	no
chr2	91192487	91192615	IGE	NM_175123	6	28	34	0.5	2.6	2.32	6.9	0.526498	2.69794	2.44295	7.15993	0.296084	0.529133	no
chr2	91354643	91355050	DGN	NM_172668	35	1	36	1.48	1.92	2.17	1.81	1.55843	1.99233	2.285	1.87818	0.297771	0.618236	no
chr2	91483032	91483174	DGN	ENSMUST00000099714	11	0	11	1.45	1.94	1.17	3.36	1.52684	2.01308	1.23201	3.48657	0.791567	0.218766	no
chr2	91501936	91502011	IGE	NR_027372	31	1	32	0.86	3.11	47.52	55.84	0.905576	3.22716	50.0384	57.9435	0.243212	1.43767	no
chr2	91502315	91502376	IGE	NR_027372	17	0	17	0.56	2.68	47.52	55.84	0.589678	2.78096	50.0384	57.9435	0.17706	1.48509	no
chr2	91502384	91502455	ELU	NR_027372	3	0	3	1.07	2.54	47.52	55.84	1.12671	2.63568	50.0384	57.9435	0.35183	1.05209	no
chr2	91509887	91509963	ELD	NR_027372	2	2	4	0.44	3.12	47.52	55.84	0.463318	3.23753	50.0384	57.9435	0.124129	1.8782	no
chr2	91512484	91512590	DGI	ENSMUST00000111329	69	61	130	2.02	2.7	43.61	51.25	2.12705	2.80171	45.9211	53.1806	0.634138	0.759376	no
chr2	91563768	91563825	DGN	NM_178724	10	0	10	0	2.98	7.15	11.5	0	3.09226	7.52892	11.9332	0	1.80012	no
chr2	91869147	91869273	UGN	ENSMUST00000028663	32	9	41	0.27	2.85	1.88	8.63	0.284309	2.95736	1.97963	8.9551	0.21592	0.457903	no
chr2	91882315	91882596	DGN	ENSMUST00000150482	2	17	19	0.71	8.04	0.08	0.68	0.747627	8.34287	0.0842397	0.705616	0.0520772	0.235777	no
chr2	91883024	91883530	DGI	ENSMUST00000150482	0	178	178	1.74	13.64	0.08	0.68	1.83221	14.1538	0.0842397	0.705616	0.0786859	0.246822	no
chr2	92213705	92214049	UGN	NR_028114	7	14	21	0.9	2.99	23.92	32.54	0.947696	3.10264	25.1877	33.7658	0.297842	1.1541	no
chr2	92221513	92221611	DGN	NR_028114	23	0	23	1.35	1.72	23.92	32.54	1.42154	1.78479	25.1877	33.7658	0.658185	0.533988	no
chr2	92304293	92304344	UGN	ENSMUST00000125276	15	0	15	0	3.31	13.02	45.25	0	3.43469	13.71	46.9546	0	0.981963	no
chr2	93032666	93032727	IGE	NM_001025246	4	1	5	0	3.29	6.4	19.95	0	3.41394	6.73917	20.7015	0	1.06016	no
chr2	95518013	95518134	DGI	ENSMUST00000118285	61	0	61	5.04	5.39	3.99	3.91	5.3071	5.59304	4.20145	4.05729	0.627889	0.736716	no
chr2	95518455	95518520	DGN	ENSMUST00000118285	5	0	5	13.56	1.53	3.99	3.91	14.2786	1.58764	4.20145	4.05729	4.30422	0.0863273	yes
chr2	101542923	101543302	DGN	ENSMUST00000004949	90	2	92	1.08	2.88	3.02	2.12	1.13724	2.98849	3.18005	2.19986	0.150057	1.38964	no
chr2	103114136	103114197	IGE	NM_007914	22	1	23	0	3.82	37.96	109.04	0	3.9639	39.9717	113.148	0	1.38806	no
chr2	103119079	103119261	DGI	ENSMUST00000128546	9	0	9	0.75	6.04	19.88	79	0.789747	6.26753	20.9336	81.976	0.406143	0.883477	no
chr2	104610443	104610535	IGE	NM_001123327	61	1	62	4.35	1.51	1.03	0.81	4.58053	1.56688	1.08459	0.840513	0.719506	0.165457	no
chr2	104660266	104660316	UGN	ENSMUST00000117876	257	0	257	7.9	7.25	2.05	1.9	8.31867	7.52311	2.15864	1.97157	0.609212	0.586459	no
chr2	105000022	105000074	IGE	NM_144783	0	5	5	0.62	3.45	0.09	0.14	0.652857	3.57996	0.0947696	0.145274	0.0189156	0.179227	no
chr2	105799418	105799517	IGE	NM_028260	24	11	35	2.05	1.05	11.14	15.07	2.15864	1.08955	11.7304	15.6377	1.26899	0.243202	no
chr2	105805716	105806062	DGI	NM_028260	0	135	135	3.24	3.41	11.14	15.07	3.41171	3.53846	11.7304	15.6377	0.923411	0.565491	no
chr2	105855513	105855563	DGI	ENSMUST00000120558	19	1	20	1.61	8.06	0.35	0.86	1.69532	8.36363	0.368549	0.892397	0.118061	0.604319	no
chr2	108715018	108715082	DGI	ENSMUST00000121779	5	1	6	5.68	12.45	0	0	5.98102	12.919	0	0	0	0	no
chr2	109736896	109737403	ELU	NM_011699	68	1	69	1.11	4.78	55.57	57.85	1.16883	4.96007	58.515	60.0292	0.197804	2.19276	no
chr2	110049230	110049297	IGE	ENSMUST00000130416	0	15	15	1.41	3.22	0.14	0	1.48472	3.3413	0.147419	0	0	0.19824	no
chr2	110438141	110438244	IGE	NM_001177624	21	0	21	4.19	0	59.24	0.01	4.41205	0	62.3795	0.0103767	0.000722356	0	no
chr2	110440338	110440500	IGE	NM_001177624	50	0	50	3.17	0	59.24	0.01	3.338	0	62.3795	0.0103767	0.000546508	0	no
chr2	110441480	110441904	IGE	NM_001177624	8	0	8	5.79	0.08	59.24	0.01	6.09685	0.0830136	62.3795	0.0103767	0.000921684	0.722175	no
chr2	110442263	110442512	IGE	NM_001177624	92	1	93	3.02	0	59.24	0.01	3.18005	0	62.3795	0.0103767	0.000520648	0	no
chr2	110442537	110442839	IGE	NM_001177624	7	0	7	3.9	0	59.24	0.01	4.10668	0	62.3795	0.0103767	0.00067236	0	no
chr2	110442846	110443335	IGE	NM_001177624	31	1	32	5.3	0	59.24	0.01	5.58088	0	62.3795	0.0103767	0.000913721	0	no
chr2	110443927	110444128	IGE	NM_001177624	7	1	8	3.57	0	59.24	0.01	3.7592	0	62.3795	0.0103767	0.000615468	0	no
chr2	110444348	110444793	IGE	NM_001177624	23	0	23	3.66	0.07	59.24	0.01	3.85396	0.0726369	62.3795	0.0103767	0.000588255	0.923888	no
chr2	110444889	110445091	IGE	NM_001177624	62	0	62	3.35	0	59.24	0.01	3.52754	0	62.3795	0.0103767	0.00057754	0	no
chr2	110445753	110445811	ELD	ENSMUST00000127822	16	1	17	4.34	0	51.67	0	4.57	0	54.4083	0	0	0	no
chr2	112134915	112135216	IGE	NM_133649	18	2	20	2.59	1.46	6.83	6.82	2.72726	1.515	7.19196	7.07691	0.936795	0.36193	no
chr2	112208278	112208613	IGE	ENSMUST00000141047	91	1	92	1.42	3.92	3.54	3.53	1.49525	4.06767	3.72761	3.66298	0.228612	1.30316	no
chr2	112847350	112847434	IGE	NM_177652	11	2	13	0.35	12.73	0.08	0.24	0.368549	13.2095	0.0842397	0.249041	0.00595744	0.65098	no
chr2	116354254	116354345	UGN	ENSMUST00000120190	26	1	27	1.85	1.41	4.91	6.19	1.94804	1.46312	5.17021	6.42318	0.823311	0.345671	no
chr2	118302044	118302185	ELU	NM_009273	29	0	29	1.06	1.97	115.25	208.84	1.11618	2.04421	121.358	216.707	0.649381	0.538479	no
chr2	118381013	118381076	UGN	ENSMUST00000090219	0	3	3	4.14	6.3	0.46	1.13	4.3594	6.53732	0.484378	1.17257	0.456881	0.271954	no
chr2	118383088	118383150	UGN	ENSMUST00000090219	0	21	21	1.65	2.65	0.46	1.13	1.73744	2.74983	0.484378	1.17257	0.36601	0.223961	no
chr2	118598419	118598505	UGI	NM_001145644	121	0	121	1.03	4.98	326.94	1379.26	1.08459	5.1676	344.266	1431.22	0.728952	0.595875	no
chr2	118601525	118603449	ISE	ENSMUST00000130293	5332	14	5346	1.55	18.73	326.7	1377.59	1.63214	19.4356	344.014	1429.48	0.330914	1.77574	no
chr2	118696170	118697114	ELU	NM_019826	81	1	82	1.89	11.34	24.24	58.89	1.99016	11.7672	25.5246	61.1084	0.359125	1.61729	no
chr2	118697284	118697727	ELD	NM_019826	42	0	42	1.68	10.73	24.24	58.89	1.76903	11.1342	25.5246	61.1084	0.335874	1.65249	no
chr2	118933764	118933851	DGN	ENSMUST00000028802	74	1	75	0.4	3.1	1.29	0.69	0.421198	3.21678	1.35836	0.715993	0.0303252	1.79171	no
chr2	118934160	118934349	DGN	ENSMUST00000028802	4	1	5	1.69	2.31	1.29	0.69	1.77956	2.39702	1.35836	0.715993	0.159042	0.682647	no
chr2	118934368	118935244	DGN	ENSMUST00000028802	199	4	203	2.11	2.41	1.29	0.69	2.22182	2.50079	1.35836	0.715993	0.192682	0.614435	no
chr2	118938140	118938397	UGN	ENSMUST00000140939	1	14	15	1.31	1.99	1.47	0.91	1.37942	2.06496	1.5479	0.94428	0.166798	0.690917	no
chr2	119044584	119045092	ELU	NM_028104	79	2	81	0.81	7.01	231.49	312.99	0.852927	7.27407	243.758	324.781	0.136787	2.93733	no
chr2	119045104	119045401	IGE	NM_028104	2	18	20	0.69	5.02	231.49	312.99	0.726567	5.20911	243.758	324.781	0.155274	2.25743	no
chr2	119045445	119045561	IGE	NM_028104	98	0	98	1.43	2.57	231.49	312.99	1.50578	2.66681	243.758	324.781	0.544913	0.796311	no
chr2	119045564	119045983	IGE	NM_028104	52	0	52	0.97	5.06	231.49	312.99	1.02141	5.25061	243.758	324.781	0.216835	1.94353	no
chr2	119046504	119046682	IGE	NM_028104	46	1	47	0.9	3.23	231.49	312.99	0.947696	3.35168	243.758	324.781	0.288979	1.28758	no
chr2	119047930	119048168	IGE	NM_028104	38	2	40	0.97	2.44	231.49	312.99	1.02141	2.53192	243.758	324.781	0.383744	0.937194	no
chr2	119050995	119051229	IGE	NM_028104	24	0	24	1.28	2.19	231.49	312.99	1.34783	2.2725	243.758	324.781	0.546525	0.724219	no
chr2	119055074	119055278	ELD	NM_028104	41	3	44	1.73	4.06	231.49	312.99	1.82168	4.21294	243.758	324.781	0.463706	1.11715	no
chr2	119055783	119056152	UGN	ENSMUST00000076084	126	1	127	9.54	9.33	218.76	295.85	10.0456	9.68147	230.353	306.995	1.24796	0.655547	no
chr2	119061049	119061738	UGN	NM_016907	4	647	651	2.35	3.73	55.86	64.97	2.47454	3.87051	58.8203	67.4175	0.57259	0.957705	no
chr2	119062380	119062542	UGN	NM_016907	1	155	156	1.23	2.34	55.86	64.97	1.29518	2.42815	58.8203	67.4175	0.42579	0.909533	no
chr2	119062545	119062999	UGN	NM_016907	0	223	223	1.26	2.61	55.86	64.97	1.32677	2.70832	58.8203	67.4175	0.403221	1.00071	no
chr2	119071894	119071967	IGE	NM_016907	180	0	180	2.28	0.88	55.86	64.97	2.40083	0.91315	58.8203	67.4175	1.41428	0.230844	no
chr2	119072384	119072721	ELD	NM_016907	131	1	132	1.44	2.59	55.86	64.97	1.51631	2.68757	58.8203	67.4175	0.463418	0.918238	no
chr2	119072891	119073003	IGE	NM_016907	40	1	41	2.42	0.9	55.86	64.97	2.54825	0.933904	58.8203	67.4175	1.48501	0.226281	no
chr2	119073239	119073384	IGE	NM_016907	83	2	85	1.6	1.41	55.86	64.97	1.68479	1.46312	58.8203	67.4175	0.770877	0.46852	no
chr2	119073386	119073747	ELU	NM_016907	105	0	105	0.58	3.16	55.86	64.97	0.610738	3.27904	58.8203	67.4175	0.160854	1.75018	no
chr2	119074140	119074493	ISE	NM_016907	141	1	142	1.43	3.67	55.86	64.97	1.50578	3.80825	58.8203	67.4175	0.352938	1.3066	no
chr2	119138743	119138896	DGN	ENSMUST00000147929	29	0	29	2.39	3.1	1.52	5.64	2.51666	3.21678	1.60055	5.85246	1.34313	0.213656	no
chr2	119138897	119139226	DGN	ENSMUST00000147929	79	2	81	7.67	8.13	1.52	5.64	8.07648	8.43626	1.60055	5.85246	1.92617	0.217098	no
chr2	119144142	119144234	DGN	ENSMUST00000147929	45	1	46	2.2	2.52	1.52	5.64	2.31659	2.61493	1.60055	5.85246	1.44219	0.184158	no
chr2	119303883	119303936	UGN	ENSMUST00000049920	0	6	6	3.61	3.65	0.6	0.99	3.80131	3.7875	0.631797	1.02729	0.499866	0.24584	no
chr2	119303945	119304409	UGN	ENSMUST00000049920	0	302	302	2.5	8.31	0.6	0.99	2.63249	8.62304	0.631797	1.02729	0.17222	0.739805	no
chr2	119441869	119441922	IGE	NM_001042653	0	5	5	1.87	6.89	3.28	4.11	1.9691	7.14955	3.45383	4.26483	0.231368	1.57968	no
chr2	119477093	119477226	DGN	ENSMUST00000028771	29	6	35	4.92	1.29	13.34	9.43	5.18074	1.3386	14.047	9.78523	1.44065	0.282073	no
[truncated: 14,384 more rows]
