# Supplementary material for: A tissue-specific landscape of sense/antisense transcription in the mouse intestine
Source: BMC Genomics. 2011 Jun 10;12:305. doi: 10.1186/1471-2164-12-305 (PMC3125268; doi:10.1186/1471-2164-12-305)
Supplement: Additional file 6 — nTARs with poly-A tag. All nTARs associated with poly-A tags which have been identified by pyrosequencing. In addition, authors provide a browsable transcriptome/genome viewer for easy data examination on their institutional homepage: http://ucsc.ikmb.uni-kiel.de/cgi-bin/hgTracks [file 1471-2164-12-305-S6.XLS]

## Sheet: TARs+FLX
chrom	nTAR_start	nTAR_end	FLX_sense	FLX_antisense	FLX_total	gene_id	gene_symb	trans_strand	txStart	txEnd	nTAR_type	WTAK_verified
chr8	22274202	22274321	50	0	50	ENSMUST00000098898	Defa16	+	22274320	22275277	UGI	+
chr6	70676752	70676971	39	0	39	ENSMUST00000103410	Igk-C	+	70676428	70676751	DGI	+			sense	antisense	total	[%]
chr12	114496714	114496979	33	0	33	ENSMUST00000103412	AC160982.2	-	114496978	114498447	DGI	+		ELU	3	-4	7	0.0143443
chr11	69387453	69387625	0	24	24	NM_144824	Wrap53	-	69375255	69392826	IGE	+		ELD	5	0	5	0.0102459
chr9	24905718	24905822	16	0	16	ENSMUST00000086236	Rpl41	-	24905847	24905925	DGN	+		IGE	51	-74	126	0.258197
chr19	8662664	8662737	15	0	15	ENSMUST00000136332	AC125136.1	-	8662896	8663686	DGN	+		ISE	1	-1	2	0.00409836
chr8	22365957	22366011	14	0	14	ENSMUST00000119062	Defa-ps6	+	22365084	22365926	DGN	+		DGI	43	-1	44	0.0901639
chr1	71760503	71760622	12	0	12	ENSMUST00000088377	AC124821.1	-	71756275	71756629	UGN	+		UGI	9	-2	12	0.0245902
chr18	70806845	70806925	0	12	12	NA	NA	?	-1	-1	NGA	-		DGN	87	-18	108	0.221311
chr2	95518455	95518520	10	1	11	ENSMUST00000118285	RP23-173J23.1	+	95517873	95518012	DGN	+		UGN	31	-16	48	0.0983607
chr3	60664457	60664573	0	11	11	NA	NA	?	-1	-1	NGA	+		NGA	65	-70	136	0.278689
chr15	60300996	60301184	11	0	11	NA	NA	?	-1	-1	NGA	+		sum	295	-186	488	1
chr5	138042966	138043233	1	9	10	ENSMUST00000154708	Mospd3	-	138038527	138042286	UGN	+
chr11	12548184	12548334	10	0	10	NA	NA	?	-1	-1	NGA	+
chr17	13030727	13030941	0	10	10	NR_027773	Airn	+	12934176	13052750	IGE	+
chr18	87643472	87643556	0	10	10	NA	NA	?	-1	-1	NGA	+
chr1	8806129	8806219	9	0	9	ENSMUST00000102181	AC163389.1	+	8806218	8806328	UGI	+
chr1	24619921	24619982	9	0	9	ENSMUST00000088336	AC116997.1	-	24619242	24619539	UGN	+
chr1	79919022	79919111	9	0	9	ENSMUST00000086918	AC163657.1	-	79919110	79920001	DGI	+
chr3	104718824	104718964	0	9	9	NM_153091	St7l	+	104667998	104729757	IGE	+
chr6	123168862	123168971	9	0	9	ENSMUST00000120735	RP23-267E11.3	-	123168970	123169465	DGI	+
chr8	22666769	22666865	9	0	9	ENSMUST00000095424	AC133094.9	+	22639546	22666768	DGI	+
chr11	12548062	12548118	9	0	9	NA	NA	?	-1	-1	NGA	+
chr12	109380642	109380718	0	9	9	NM_028262	Setd3	-	109344640	109417494	IGE	+
chr15	99537158	99537231	0	9	9	NM_031842	Smarcd1	+	99532717	99544426	IGE	+
chr19	8662739	8662808	9	0	9	ENSMUST00000136332	AC125136.1	-	8662896	8663686	DGN	+
chr1	175204391	175204592	8	0	8	ENSMUST00000111224	AC087781.1	-	175204591	175207889	DGI	+
chr8	119026277	119026338	8	0	8	NM_029297	Dynlrb2	+	119028914	119039815	UGN	+
chr10	43176070	43176137	0	8	8	NM_001168289	Pdss2	+	42941291	43184688	IGE	+
chr12	81881231	81881349	0	8	8	NA	NA	?	-1	-1	NGA	+
chr15	27988393	27988537	0	8	8	NA	NA	?	-1	-1	NGA	+
chr16	4016835	4017038	0	8	8	NA	NA	?	-1	-1	NGA	+
chr16	51362509	51362565	8	0	8	ENSMUST00000118650	RP24-201L14.1	-	51362564	51363945	DGI	+
chr3	57521748	57521888	0	7	7	NA	NA	?	-1	-1	NGA	+
chr3	94138501	94138605	0	7	7	ENSMUST00000049822	Them4	+	94114010	94136462	DGN	+
chr5	39792388	39792539	1	6	7	NA	NA	?	-1	-1	NGA	+
chr7	17724306	17724405	0	7	7	ENSMUST00000071399	Psg16	+	17659388	17718799	DGN	+
chr7	49744274	49744391	7	0	7	NA	NA	?	-1	-1	NGA	+
chr13	54601004	54601066	7	0	7	ENSMUST00000140330	RP24-385A10.4	-	54601065	54601450	DGI	+
chr1	39654299	39654417	0	6	6	NA	NA	?	-1	-1	NGA	+
chr1	52211906	52212257	6	0	6	NM_009283	Stat1	+	52176281	52218707	ELD	+
chr3	53496371	53496473	0	6	6	NA	NA	?	-1	-1	NGA	-
chr3	119412491	119412558	0	6	6	NM_019550	Ptbp2	-	119421659	119486306	DGN	+
chr6	61486872	61486946	6	0	6	NM_001164316	Fam190a	+	61130318	62332857	IGE	-
chr12	88761918	88761975	0	6	6	ENSMUST00000162961	Alkbh1	-	88767118	88784789	DGN	+
chr14	12013133	12013196	6	0	6	ENSMUST00000162199	RP24-355K5.1	+	12012306	12013132	DGI	+
chr16	34114806	34114871	6	0	6	NM_177357	Kalrn	-	33969158	34514113	IGE	+
chr19	18002372	18002601	6	0	6	ENSMUST00000102348	AC133509.3	+	18002600	18002716	UGI	+
chrM	15423	15687	1	5	6	ENSMUST00000082423	AY172335.3	-	15355	15422	UGI	+
chr2	65116557	65116616	5	0	5	ENSMUST00000118148	RP23-346G8.2	+	65115473	65116483	DGN	+
chr2	80122812	80122968	0	5	5	NR_033713	Prdx6-ps1	+	80132628	80135514	UGN	+
chr2	133025979	133026036	5	0	5	ENSMUST00000117717	RP23-26L11.2	+	133025346	133025956	DGN	-
chr2	155311634	155311741	5	0	5	ENSMUST00000120227	RP23-260N23.2	-	155311782	155312105	DGN	+
chr3	14802584	14802635	5	0	5	ENSMUST00000091320	AC123747.1	-	14802352	14802583	UGI	+
chr3	89930791	89930860	5	0	5	NM_029937	Nup210l	+	89908053	90015939	IGE	+
chr6	71591510	71591560	5	0	5	NM_001038695	Kdm3a	-	71538965	71582899	UGN	+
chr6	108090422	108090478	5	0	5	NM_145937	Sumf1	-	108057014	108135577	IGE	-
chr6	145579288	145579354	0	5	5	ENSMUST00000087445	Tuba3b	+	145564276	145569999	DGN	-
chr7	79857357	79857430	0	5	5	NA	NA	?	-1	-1	NGA	+
chr7	128158563	128158623	5	0	5	ENSMUST00000077747	AC122248.4	-	128158652	128159147	DGN	+
chr8	88348456	88348512	0	5	5	NM_028007	Itfg1	-	88241455	88364848	IGE	-
chr9	24905649	24905713	5	0	5	ENSMUST00000086236	Rpl41	-	24905847	24905925	DGN	+
chr10	79351517	79351630	5	0	5	NM_015779	Elane	+	79349056	79350961	DGN	+
chr11	97162668	97162732	0	5	5	NA	NA	?	-1	-1	NGA	+
chr13	112383548	112383605	0	5	5	ENSMUST00000156236	RP23-309D8.2	+	112370468	112435038	IGE	+
chr15	18315094	18315198	0	5	5	NA	NA	?	-1	-1	NGA	+
chr15	24786998	24787187	0	5	5	NA	NA	?	-1	-1	NGA	+
chr15	25769926	25769986	0	5	5	NM_001034851	Fam134b	+	25773018	25903442	UGN	+
chr15	27988278	27988385	0	5	5	NA	NA	?	-1	-1	NGA	+
chr17	35483379	35483623	5	0	5	ENSMUST00000105041	H2-Q2	+	35457502	35496759	IGE	+
chr17	63920634	63920689	5	0	5	NA	NA	?	-1	-1	NGA	+
chr17	63920694	63920792	5	0	5	NA	NA	?	-1	-1	NGA	-
chr18	10274303	10274357	0	5	5	NA	NA	?	-1	-1	NGA	-
chr18	73924607	73928351	5	0	5	NM_145494	Me2	-	73929693	73975046	DGN	+
chr19	28108262	28108392	5	0	5	NA	NA	?	-1	-1	NGA	+
chr19	28108448	28108514	5	0	5	NA	NA	?	-1	-1	NGA	-
chr19	28108528	28108580	5	0	5	NA	NA	?	-1	-1	NGA	+
chr1	153367604	153367811	0	4	4	NA	NA	?	-1	-1	NGA	+
chr1	181855346	181855405	0	4	4	NA	NA	?	-1	-1	NGA	+
chr2	43373774	43373836	4	0	4	ENSMUST00000119418	RP23-391P24.1	-	43373985	43374918	DGN	+
chr2	51726595	51726644	4	0	4	ENSMUST00000075723	RP23-332K7.1	-	51726643	51727138	DGI	+
chr2	90644315	90644417	4	0	4	ENSMUST00000118431	RP23-322I11.4	-	90644416	90644733	DGI	+
chr3	122335613	122335703	0	4	4	NA	NA	?	-1	-1	NGA	+
chr3	126150755	126150819	4	0	4	NM_173451	Arsj	+	126066769	126143292	DGN	+
chr5	3876063	3876158	4	0	4	NM_172879	4932412H11Rik	+	3845172	3866596	DGN	+
chr5	7180739	7180795	0	4	4	NM_001163223	Zfp804b	-	6769029	7344378	IGE	-
chr5	68380210	68380267	0	4	4	NA	NA	?	-1	-1	NGA	+
chr5	100942220	100942291	4	0	4	ENSMUST00000157161	U1	-	100946302	100946462	DGN	+
chr5	114217253	114217364	0	4	4	NM_016926	Sart3	-	114192454	114221658	IGE	+
chr6	76405197	76405272	0	4	4	NA	NA	?	-1	-1	NGA	+
chr7	35208187	35208256	4	0	4	NA	NA	?	-1	-1	NGA	+
chr7	108939201	108939325	4	0	4	ENSMUST00000106999	Clpb	+	108812279	108941936	IGE	+
chr8	74304507	74304574	4	0	4	NA	NA	?	-1	-1	NGA	+
chr8	88348399	88348450	0	4	4	NM_028007	Itfg1	-	88241455	88364848	IGE	+
chr8	106872097	106873815	0	4	4	NM_024217	Cmtm3	+	106864493	106871572	DGN	+
chr8	114387113	114387952	2	2	4	NM_025781	Tmem170	-	114388797	114400575	DGN	+
chr9	40295686	40295798	0	4	4	ENSMUST00000119373	Gramd1b	-	40100823	40338968	IGE	+
chr9	45836766	45836829	0	4	4	NM_027498	Sik3	+	45820902	46032277	IGE	-
chr9	98202266	98202328	3	1	4	NM_144533	Nmnat3	+	98197001	98311847	IGE	+
chr10	43175944	43175993	0	4	4	NM_001168289	Pdss2	+	42941291	43184688	IGE	-
chr11	118854536	118854682	4	0	4	ENSMUST00000106274	Enpp7	+	118849500	118854535	DGI	+
chr12	4696262	4696452	0	4	4	NM_011365	Itsn2	+	4599813	4720758	IGE	+
chr12	81881110	81881194	0	4	4	NA	NA	?	-1	-1	NGA	+
chr13	9172348	9173650	4	0	4	NM_172585	Larp4b	+	9093150	9172336	DGN	+
chr14	49315369	49315432	0	4	4	NR_029384	Otx2os1	+	49288962	49413023	IGE	-
chr14	69777360	69777417	0	4	4	ENSMUST00000111071	Slc25a37	-	69683105	69902998	IGE	+
chr14	109091361	109091411	4	0	4	ENSMUST00000080234	AC115804.1	-	109091410	109091860	DGI	+
chr16	17137377	17137486	0	4	4	NM_029779	Ccdc116	-	17139156	17144516	DGN	+
chr17	3461926	3462030	0	4	4	NM_011878	Tiam2	+	3397206	3519397	IGE	+
chr17	35136681	35137268	0	4	4	NM_011690	Vars	+	35137851	35153274	UGN	+
chr17	46576473	46576531	4	0	4	NM_144856	Slc22a7	-	46569133	46575426	UGN	-
chr17	46576545	46576603	4	0	4	NM_144856	Slc22a7	-	46569133	46575426	UGN	+
chr19	9291165	9291228	4	0	4	ENSMUST00000088044	AC121967.1	+	9209646	9353665	IGE	-
chr19	16790654	16790706	0	4	4	NM_173028	Vps13a	-	16691163	16855417	IGE	+
chr19	42235114	42235180	4	0	4	ENSMUST00000097103	AL603804.1	+	42234140	42234399	DGN	+
chr1	168361739	168361836	3	0	3	ENSMUST00000118577	AC161807.1	-	168361835	168362006	DGI	+
chr1	172244814	172244884	3	0	3	ENSMUST00000161221	Nos1ap	-	172232798	172257785	IGE	+
chr1	181855013	181855088	0	3	3	NA	NA	?	-1	-1	NGA	-
chr2	4880502	4880575	3	0	3	ENSMUST00000091492	RP23-349P20.4	-	4880588	4880798	DGN	+
chr3	10393211	10395295	3	0	3	NM_025519	Chmp4c	+	10366972	10391005	DGN	+
chr3	57521660	57521712	0	3	3	NA	NA	?	-1	-1	NGA	+
chr3	72767759	72769501	3	0	3	NM_001081137	Sis	-	72692481	72770788	ELD	+
chr3	107670941	107671002	0	3	3	ENSMUST00000037375	Eps8l3	+	107680146	107695817	UGN	+
chr4	10365737	10365833	3	0	3	ENSMUST00000119515	RP23-172G14.1	-	10365961	10366890	DGN	+
chr5	100942300	100942558	3	0	3	ENSMUST00000157161	U1	-	100946302	100946462	DGN	+
chr5	101734807	101734924	3	0	3	NA	NA	?	-1	-1	NGA	+
chr5	101735007	101735074	3	0	3	NA	NA	?	-1	-1	NGA	+
chr5	138043403	138043454	0	3	3	ENSMUST00000154708	Mospd3	-	138038527	138042286	UGN	-
chr6	66662039	66662165	0	3	3	NM_134166	Vmn1r36	-	66665965	66666883	DGN	+
chr7	87382457	87382511	0	3	3	NM_178752	D330012F22Rik	+	87377778	87386306	IGE	-
chr8	10984698	10984972	0	3	3	NM_001081212	Irs2	-	10986963	11008430	DGN	+
chr8	59770346	59770429	0	3	3	NA	NA	?	-1	-1	NGA	-
chr8	75055111	75055166	0	3	3	NM_027485	Med26	-	75018457	75072209	IGE	-
chr8	88348221	88348334	0	3	3	NM_028007	Itfg1	-	88241455	88364848	IGE	+
chr8	108184072	108184121	0	3	3	NM_181322	Ctcf	+	108160437	108206822	IGE	+
chr9	21897171	21897291	3	0	3	NM_009922	Cnn1	+	21903696	21913665	UGN	+
chr9	66121278	66121352	3	0	3	NM_010019	Dapk2	+	66006032	66120049	DGN	-
chr9	114891492	114891546	3	0	3	ENSMUST00000053150	Rps27	-	114891570	114891825	DGN	+
chr10	3307683	3307751	0	3	3	ENSMUST00000086896	Ipcef1	+	3294062	3434998	IGE	+
chr11	54931465	54931575	3	0	3	ENSMUST00000049508	RP23-173F16.2	-	54931602	54932297	DGN	+
chr11	118854770	118856611	3	0	3	ENSMUST00000106274	Enpp7	+	118849500	118854535	DGN	+
chr12	4696170	4696249	0	3	3	NM_011365	Itsn2	+	4599813	4720758	IGE	-
chr12	111554569	111554633	0	3	3	ENSMUST00000109662	AL591207.2	-	111557804	111558074	DGN	+
chr13	3298902	3298956	3	0	3	NA	NA	?	-1	-1	NGA	+
chr13	12470909	12470980	3	0	3	NA	NA	?	-1	-1	NGA	-
chr13	67912087	67912160	3	0	3	NM_198322	Zfp273	+	67914752	67927937	UGN	+
chr13	77808298	77808387	0	3	3	ENSMUST00000157896	SNORA17	+	77816081	77816212	UGN	+
chr14	60061589	60061671	0	3	3	NM_026908	Cab39l	+	60059817	60167740	IGE	+
chr14	67416996	67417049	0	3	3	ENSMUST00000071522	Gm10032	+	67403365	67412595	DGN	-
chr15	81298937	81299034	0	3	3	NM_019712	Rbx1	+	81296745	81306799	IGE	-
chr15	81673903	81673966	3	0	3	NM_020507	Tob2	-	81678699	81688756	DGN	+
chr16	85645145	85645299	3	0	3	NA	NA	?	-1	-1	NGA	+
chr17	4880979	4881039	3	0	3	NA	NA	?	-1	-1	NGA	+
chr17	7099508	7099564	2	1	3	NR_030465	Mir692-1	-	7099577	7099686	DGN	+
chr17	46576632	46576695	3	0	3	NM_144856	Slc22a7	-	46569133	46575426	UGN	+
chr17	71807488	71807551	3	0	3	NM_028887	Smchd1	-	71693833	71824683	IGE	+
chr18	63703406	63703512	0	3	3	NA	NA	?	-1	-1	NGA	+
chr19	46378275	46378901	0	3	3	NM_001177369	Nfkb2	+	46379226	46386580	UGN	+
chrX	45363943	45364010	3	0	3	NA	NA	?	-1	-1	NGA	+
chrX	74640577	74640627	0	3	3	NA	NA	?	-1	-1	NGA	-
chrX	100958128	100958184	3	0	3	NM_009197	Slc16a2	-	100892752	101017327	IGE	+
chrX	148192509	148192560	3	0	3	ENSMUST00000117106	RP23-14P24.3	-	148192559	148192736	DGI	+
chr1	8806045	8806112	0	2	2	NM_027671	Sntg1	-	8352741	9289811	IGE	+
chr1	33539164	33539274	0	2	2	NM_008922	Prim2	-	33510655	33726603	IGE	+
chr1	51997630	51997716	0	2	2	NA	NA	?	-1	-1	NGA	+
chr1	81608117	81608182	2	0	2	NA	NA	?	-1	-1	NGA	+
chr1	128605106	128605178	2	0	2	NM_176957	Nckap5	-	127810212	128727209	IGE	+
chr1	144989840	144990185	0	2	2	NA	NA	?	-1	-1	NGA	+
chr1	165554717	165554792	2	0	2	NA	NA	?	-1	-1	NGA	+
chr1	183117018	183117459	2	0	2	NM_145514	Wdr26	-	183103356	183142109	IGE	+
chr1	187137572	187137688	2	0	2	ENSMUST00000083628	mmu-mir-215	+	187137459	187137571	DGI	+
chr2	36113892	36114045	2	0	2	ENSMUST00000062069	Ptgs1	+	36085945	36107792	DGN	+
chr2	177568176	177568274	2	0	2	ENSMUST00000108937	Gm14325	-	177566495	177569351	IGE	+
chr3	5750938	5751005	2	0	2	NA	NA	?	-1	-1	NGA	+
chr3	10232202	10232330	2	0	2	NA	NA	?	-1	-1	NGA	+
chr3	62727952	62728009	0	2	2	NA	NA	?	-1	-1	NGA	-
chr3	86669019	86669122	0	2	2	NM_027539	Dclk2	-	86590071	86724806	IGE	+
chr3	94257664	94257775	2	0	2	ENSMUST00000098876	Mrpl9	+	94247258	94255052	DGN	+
chr3	128920780	128921252	0	2	2	NM_011098	Pitx2	+	128902835	128922508	ELU	+
chr3	144588013	144588102	2	0	2	NM_001033199	AI747448	-	144573884	144595493	ELD	+
chr3	144619946	144620002	2	0	2	NM_207208	Clca6	-	144615449	144638009	IGE	+
chr3	145541948	145542019	2	0	2	NM_026993	Ddah1	+	145421655	145557241	IGE	+
chr3	157551662	157551728	2	0	2	NM_145953	Cth	-	157557211	157588027	DGN	+
chr4	33092990	33093040	0	2	2	NM_027491	Rragd	+	33069972	33109155	IGE	+
chr4	142831499	142831558	2	0	2	ENSMUST00000122149	RP23-348F1.1	-	142831926	142833271	DGN	+
chr5	23715436	23715514	0	2	2	NA	NA	?	-1	-1	NGA	+
chr5	124922833	124922943	0	2	2	NM_030259	Rilpl2	-	124913273	124928244	IGE	+
chr6	6279962	6280060	0	2	2	NA	NA	?	-1	-1	NGA	+
chr6	47927217	47927431	0	2	2	NA	NA	?	-1	-1	NGA	+
chr6	66825365	66825430	2	0	2	ENSMUST00000050291	AC133199.1	-	66825506	66825737	DGN	+
chr6	84762844	84762916	0	2	2	NM_177077	Exoc6b	-	84568479	85019507	IGE	+
chr6	127132941	127133008	0	2	2	ENSMUST00000139043	AC161597.1	+	127099406	127162137	IGE	+
chr6	146731441	146731506	2	0	2	NM_172734	Stk38l	+	146673451	146727336	DGN	+
chr7	17279267	17279361	0	2	2	NA	NA	?	-1	-1	NGA	+
chr7	88306209	88306281	2	0	2	ENSMUST00000118488	AC109220.5	-	88306282	88306630	DGI	+
chr7	105241598	105241650	0	2	2	NM_008663	Myo7a	-	105199569	105268003	IGE	+
chr7	148364116	148364319	2	0	2	ENSMUST00000104359	U6	-	148367114	148367210	DGN	+
chr7	148364334	148364418	2	0	2	ENSMUST00000104359	U6	-	148367114	148367210	DGN	+
chr8	22389353	22389433	2	0	2	ENSMUST00000098895	AC129174.4	+	22389432	22390235	UGI	+
chr8	35570543	35570594	2	0	2	NA	NA	?	-1	-1	NGA	+
chr8	59770500	59770566	0	2	2	NA	NA	?	-1	-1	NGA	+
chr8	72538395	72539230	2	0	2	NM_028993	Mau2	-	72540021	72566633	DGN	+
chr8	75055010	75055065	0	2	2	NM_027485	Med26	-	75018457	75072209	IGE	+
chr8	86190438	86190539	0	2	2	NM_013641	Ptger1	+	86190538	86194002	UGI	+
chr8	108109410	108109469	0	2	2	ENSMUST00000109346	Fam65a	+	108117920	108146094	UGN	+
chr9	21897298	21897361	2	0	2	NM_009922	Cnn1	+	21903696	21913665	UGN	+
chr9	40295560	40295632	0	2	2	ENSMUST00000119373	Gramd1b	-	40100823	40338968	IGE	-
chr9	50152291	50152367	2	0	2	ENSMUST00000076364	AC160997.1	-	50152401	50153046	DGN	+
chr9	51465480	51465603	2	0	2	NA	NA	?	-1	-1	NGA	+
chr9	98202115	98202213	0	2	2	NM_144533	Nmnat3	+	98197001	98311847	IGE	+
chr9	108107195	108108289	2	0	2	NM_010017	Dag1	-	108108288	108166067	DGI	+
chr9	113440315	113440391	2	0	2	NA	NA	?	-1	-1	NGA	+
chr9	114556707	114556763	2	0	2	NM_153585	Cnot10	-	114494995	114549192	UGN	-
chr10	45595838	45595890	2	0	2	ENSMUST00000105488	AC153368.1	+	45595096	45595651	DGN	+
chr10	68788380	68788442	2	0	2	NA	NA	?	-1	-1	NGA	-
chr10	102282211	102282281	2	0	2	NA	NA	?	-1	-1	NGA	+
chr11	5908265	5908353	0	2	2	NM_001174054	Camk2b	-	5869668	5965751	IGE	+
chr11	16995410	16995493	2	0	2	ENSMUST00000121971	RP23-348N2.2	-	16995492	16995647	DGI	+
chr11	101214564	101214623	2	0	2	ENSMUST00000117474	RP23-281C18.18	-	101214622	101214859	DGI	+
chr11	109241790	109241994	2	0	2	ENSMUST00000106702	Gna13	+	109224144	109241789	DGI	+
chr12	11767542	11767636	0	2	2	NA	NA	?	-1	-1	NGA	+
chr12	21832082	21832136	2	0	2	ENSMUST00000101549	BC099486	-	21785947	21840167	IGE	+
chr12	52941356	52941562	0	2	2	ENSMUST00000077293	Gm5785	+	52930651	52933441	DGN	+
chr12	78920952	78921039	0	2	2	ENSMUST00000104519	SNORA17	-	78915666	78915796	UGN	+
chr12	84961287	84961399	0	2	2	NA	NA	?	-1	-1	NGA	+
chr12	100847468	100847542	2	0	2	ENSMUST00000137842	AC133083.3	+	100802050	100858248	IGE	+
chr12	104105039	104105096	2	0	2	NM_172806	Btbd7	-	104022857	104116616	IGE	+
chr12	111554469	111554527	0	2	2	ENSMUST00000109662	AL591207.2	-	111557804	111558074	DGN	+
chr12	113205189	113205259	2	0	2	NM_027360	2010107E04Rik	-	113199586	113205188	UGI	+
chr12	121115492	121115639	2	0	2	NA	NA	?	-1	-1	NGA	+
chr13	19396810	19396884	2	0	2	ENSMUST00000103561	Tcrg-V2	-	19396928	19399420	DGN	+
chr13	36082057	36082134	2	0	2	NM_201358	Lyrm4	-	36070665	36209226	IGE	-
chr13	64247716	64247782	2	0	2	NM_175494	Zfp367	-	64234364	64254507	IGE	+
chr13	67911812	67911877	2	0	2	NM_198322	Zfp273	+	67914752	67927937	UGN	+
chr13	77808179	77808252	0	2	2	ENSMUST00000157896	SNORA17	+	77816081	77816212	UGN	+
chr13	105221175	105221235	0	2	2	NM_001081020	Adamts6	+	105077952	105284843	IGE	+
chr13	116319050	116319103	0	2	2	NA	NA	?	-1	-1	NGA	+
chr14	9631893	9631954	2	0	2	ENSMUST00000052615	AC102575.2	-	9632511	9632849	DGN	+
chr14	39193874	39193982	0	2	2	NM_008734	Nrg3	-	39182136	40286376	IGE	+
chr14	98918648	98918741	0	2	2	NA	NA	?	-1	-1	NGA	+
chr14	99713075	99714067	2	0	2	NM_009769	Klf5	+	99697909	99712628	DGN	+
chr14	121226637	121226722	2	0	2	NA	NA	?	-1	-1	NGA	+
chr15	12111252	12111301	2	0	2	NM_011767	Zfr	+	12047605	12115205	IGE	-
chr15	16291734	16291849	2	0	2	NA	NA	?	-1	-1	NGA	+
chr15	36559414	36559550	0	2	2	NA	NA	?	-1	-1	NGA	+
chr15	77484709	77484876	0	2	2	NA	NA	?	-1	-1	NGA	+
chr15	79187464	79187851	0	2	2	NM_010755	Maff	+	79178107	79189506	ISE	+
chr15	81673795	81673893	2	0	2	NM_020507	Tob2	-	81678699	81688756	DGN	+
chr16	23050776	23050953	2	0	2	ENSMUST00000157354	U6	+	23047031	23047137	DGN	+
chr16	95976239	95976289	2	0	2	NA	NA	?	-1	-1	NGA	+
chr17	25970968	25971210	0	2	2	NM_144816	Rhbdl1	-	25971409	25974072	DGN	+
chr17	30114384	30114439	0	2	2	ENSMUST00000158899	SNORA70	-	30120978	30121086	DGN	-
chr17	33828457	33828964	2	0	2	NM_145486	March2	-	33822656	33855615	ELD	+
chr17	35483658	35484019	2	0	2	ENSMUST00000105041	H2-Q2	+	35457502	35496759	IGE	+
chr17	46576946	46577072	2	0	2	NM_144856	Slc22a7	-	46569133	46575426	UGN	-
chr17	85466891	85467285	0	2	2	NM_001163623	Prepl	-	85462816	85489607	IGE	+
chr17	87833793	87834014	2	0	2	NM_007589	Calm2	-	87832740	87846275	IGE	+
chr18	24103912	24103971	2	0	2	NM_027007	Zfp397	+	24113188	24123171	UGN	-
chr18	46395086	46396933	2	0	2	ENSMUST00000084260	AC124717.3	-	46396932	46397349	DGI	+
chr18	61749036	61750004	2	0	2	ENSMUST00000025469	Csnk1a1	+	61714992	61749035	DGI	+
chr18	75295763	75295828	2	0	2	NM_027727	Dym	+	75178425	75446620	IGE	-
chr18	77213208	77213692	2	0	2	ENSMUST00000150990	Hdhd2	+	77183122	77211641	DGN	+
chr19	6115901	6116004	0	2	2	NM_133678	Sac3d1	-	6116003	6118586	DGI	+
chr19	8034210	8034306	2	0	2	NM_134256	AB056442	-	7938878	8040517	IGE	+
chr19	51866788	51866857	2	0	2	NA	NA	?	-1	-1	NGA	+
chrX	75002637	75002696	2	0	2	ENSMUST00000121466	RP23-91C19.4	-	75002716	75003485	DGN	+
chrX	85994983	85995037	2	0	2	ENSMUST00000118181	RP23-286G19.3	+	85994790	85994982	DGI	+
chrX	87989767	87989847	2	0	2	ENSMUST00000121568	RP23-203J4.1	-	87989884	87990401	DGN	+
chrX	137019021	137019090	0	2	2	NM_021463	Prps1	+	136991141	137010679	DGN	-
chr1	6241796	6241890	1	0	1	NM_009826	Rb1cc1	+	6204742	6266185	IGE	+
chr1	12112054	12112145	1	0	1	NA	NA	?	-1	-1	NGA	+
chr1	24600952	24601028	1	0	1	ENSMUST00000115244	Col19a1	-	24270832	24594311	UGN	+
chr1	36754957	36756047	1	0	1	NM_146107	Actr1b	-	36756046	36766770	DGI	+
chr1	46473547	46473602	1	0	1	NA	NA	?	-1	-1	NGA	+
chr1	46473664	46473741	1	0	1	NA	NA	?	-1	-1	NGA	-
chr1	59933705	59934460	1	0	1	NM_007561	Bmpr2	+	59821480	59927703	DGN	+
chr1	60579616	60579669	1	0	1	NM_001045513	Raph1	-	60540028	60623609	IGE	-
chr1	60762507	60762559	1	0	1	ENSMUST00000122226	Eif4a-ps4	+	60760775	60761993	DGN	+
chr1	74901275	74901327	0	1	1	ENSMUST00000159627	RP23-430G15.2	+	74897468	74926527	IGE	-
chr1	82892851	82892963	1	0	1	NM_010472	Agfg1	+	82836057	82892850	DGI	+
chr1	107415060	107415187	1	0	1	NM_013784	Pign	-	107417716	107560253	DGN	+
chr1	113777453	113777577	0	1	1	NA	NA	?	-1	-1	NGA	+
chr1	121138799	121138874	0	1	1	NA	NA	?	-1	-1	NGA	+
chr1	130416710	130416823	1	0	1	ENSMUST00000157807	U6	-	130411691	130411796	UGN	+
chr1	144991134	144991193	1	0	1	NA	NA	?	-1	-1	NGA	+
chr1	145409185	145409243	0	1	1	NA	NA	?	-1	-1	NGA	+
chr1	146159378	146159449	0	1	1	NA	NA	?	-1	-1	NGA	+
chr1	153367498	153367576	0	1	1	NA	NA	?	-1	-1	NGA	+
chr1	161098219	161098271	1	0	1	ENSMUST00000077309	AC113597.1	-	161098287	161098773	DGN	+
chr1	165554643	165554704	1	0	1	NA	NA	?	-1	-1	NGA	+
chr1	183107963	183108318	1	0	1	NM_145514	Wdr26	-	183103356	183142109	ELU	+
chr1	191101177	191101234	1	0	1	NM_010607	Kcnk2	-	191031808	191167583	IGE	-
chr1	191101341	191101406	1	0	1	NM_010607	Kcnk2	-	191031808	191167583	IGE	+
chr1	193897858	193897923	1	0	1	NM_011633	Traf5	-	193821087	193916445	IGE	+
chr1	193897963	193898134	1	0	1	NM_011633	Traf5	-	193821087	193916445	IGE	+
chr2	31752155	31752235	0	1	1	NM_011836	Lamc3	+	31742800	31802055	IGE	+
chr2	33507751	33507829	1	0	1	ENSMUST00000121118	RP23-65G6.5	-	33507908	33508318	DGN	+
chr2	40411214	40411269	1	0	1	ENSMUST00000118928	RP23-151M8.1	+	40411271	40412636	UGN	+
chr2	62429893	62429949	1	0	1	NM_027835	Ifih1	-	62433849	62484312	DGN	-
chr2	103679393	103679443	1	0	1	ENSMUST00000120162	RP23-358C5.5	+	103679110	103679392	DGI	-
chr2	108715018	108715082	1	0	1	ENSMUST00000121779	RP23-405K7.1	-	108715082	108715415	DGI	+
chr2	121231217	121231360	0	1	1	NM_153075	Catsper2	-	121220090	121239528	IGE	+
chr2	132040677	132040745	0	1	1	ENSMUST00000131603	RP23-74B12.1	+	131970268	132045986	IGE	-
chr2	153240031	153240128	0	1	1	NM_001134300	8430427H17Rik	-	153233196	153355707	IGE	-
chr2	177568066	177568127	1	0	1	ENSMUST00000108937	Gm14325	-	177566495	177569351	IGE	+
chr3	52229605	52229655	1	0	1	NA	NA	?	-1	-1	NGA	+
chr3	57521920	57522013	0	1	1	NA	NA	?	-1	-1	NGA	+
chr3	57570201	57570251	0	1	1	NM_001113413	Rnf13	+	57539987	57639155	IGE	+
chr3	63967423	63967488	1	0	1	NA	NA	?	-1	-1	NGA	+
chr3	72765519	72766068	1	0	1	NM_001081137	Sis	-	72692481	72770788	IGE	+
chr3	94747221	94747282	1	0	1	NM_009150	Selenbp1	+	94737004	94748680	IGE	+
chr3	124290994	124291049	1	0	1	NR_015460	1700003H04Rik	-	124268808	124284009	UGN	-
chr3	126439664	126439778	1	0	1	NM_023813	Camk2d	+	126299890	126547972	IGE	-
chr3	127509933	127510182	1	0	1	NM_145964	Ap1ar	-	127510182	127540410	DGI	+
chr3	145542068	145542125	1	0	1	NM_026993	Ddah1	+	145421655	145557241	IGE	+
chr3	157551425	157551619	1	0	1	NM_145953	Cth	-	157557211	157588027	DGN	+
chr4	33093052	33093107	0	1	1	NM_027491	Rragd	+	33069972	33109155	IGE	+
chr4	91472004	91472064	1	0	1	ENSMUST00000061216	RP23-239F1.2	-	91472237	91473247	DGN	-
chr4	153675051	153675211	0	1	1	ENSMUST00000152947	Arhgef16	-	153665123	153675785	IGE	+
chr5	7276809	7276873	0	1	1	NM_001163223	Zfp804b	-	6769029	7344378	IGE	+
chr5	10559068	10559129	1	0	1	NA	NA	?	-1	-1	NGA	+
chr5	21978640	21978696	0	1	1	NA	NA	?	-1	-1	NGA	+
chr5	23715250	23715397	0	1	1	NA	NA	?	-1	-1	NGA	+
chr5	38898922	38898982	1	0	1	ENSMUST00000162135	AC171271.1	+	38898701	38898905	DGN	+
chr5	41733854	41733951	1	0	1	NA	NA	?	-1	-1	NGA	+
chr5	57218549	57218600	0	1	1	NA	NA	?	-1	-1	NGA	+
chr5	73703271	73703452	0	1	1	NM_023429	Ociad1	+	73684032	73705316	IGE	-
chr5	81329643	81329710	1	0	1	ENSMUST00000119065	AC114425.1	-	81329774	81330648	DGN	-
chr5	81329712	81329771	1	0	1	ENSMUST00000119065	AC114425.1	-	81329774	81330648	DGN	-
chr5	87427229	87427358	1	0	1	NM_172881	Ugt2b35	+	87429884	87442299	UGN	+
chr5	110525891	110525955	0	1	1	NM_207279	Plcxd1	+	110528987	110534971	UGN	+
chr5	138042593	138042832	1	0	1	ENSMUST00000154708	Mospd3	-	138038527	138042286	UGN	+
chr5	138042838	138042955	1	0	1	ENSMUST00000154708	Mospd3	-	138038527	138042286	UGN	+
chr6	6005231	6005289	0	1	1	NM_001177572	Slc25a13	-	5991217	6167173	IGE	+
chr6	6280148	6280206	0	1	1	NA	NA	?	-1	-1	NGA	+
chr6	19734710	19734802	1	0	1	NA	NA	?	-1	-1	NGA	+
chr6	72562105	72562271	0	1	1	NM_009443	Tgoln1	-	72558414	72566994	ELU	+
chr6	72566995	72567284	0	1	1	NM_009443	Tgoln1	-	72558414	72566994	UGI	+
chr6	75246162	75246247	0	1	1	NA	NA	?	-1	-1	NGA	+
chr6	82902736	82902787	1	0	1	NM_033079	D6Mm5e	+	82896915	82980303	IGE	+
chr6	82902850	82902932	1	0	1	NM_033079	D6Mm5e	+	82896915	82980303	IGE	+
chr6	85795223	85795278	1	0	1	ENSMUST00000046048	RP23-448G18.2	+	85793973	85794456	DGN	+
chr6	85795332	85795409	1	0	1	ENSMUST00000046048	RP23-448G18.2	+	85793973	85794456	DGN	+
chr6	86225444	86225706	1	0	1	NM_031199	Tgfa	+	86145244	86225443	DGI	+
chr6	122246034	122246122	1	0	1	NA	NA	?	-1	-1	NGA	+
chr6	122536695	122536779	1	0	1	NM_031159	Apobec1	-	122527809	122552462	IGE	-
chr6	127184285	127184335	1	0	1	NA	NA	?	-1	-1	NGA	-
chr6	127231529	127231617	1	0	1	ENSMUST00000121087	RP23-387P23.1	-	127232080	127232527	DGN	+
chr6	133711045	133711116	1	0	1	NM_001177652	Gm5886	-	133714016	133717421	DGN	+
chr6	133711126	133711208	1	0	1	NM_001177652	Gm5886	-	133714016	133717421	DGN	+
chr6	140695412	140695473	0	1	1	ENSMUST00000111844	AC133098.1	+	140677804	140704574	IGE	+
chr7	29638564	29638616	0	1	1	ENSMUST00000098619	Gm10648	-	29644605	29661350	DGN	-
chr7	49511710	49511762	0	1	1	NM_001105058	Vmn2r61	+	49515422	49556125	UGN	+
chr7	91170731	91171407	0	1	1	NM_030728	9930013L23Rik	-	91081366	91235015	IGE	+
chr7	98121062	98121143	1	0	1	NA	NA	?	-1	-1	NGA	+
chr7	108209840	108209944	0	1	1	NA	NA	?	-1	-1	NGA	+
chr7	112971766	112972737	1	0	1	ENSMUST00000146911	AC121823.7	-	112972736	112980029	DGI	+
chr7	123228004	123228059	0	1	1	NR_029433	1700003G18Rik	-	123225275	123236663	IGE	+
chr7	123968930	123968987	0	1	1	NA	NA	?	-1	-1	NGA	+
chr7	127767806	127767891	1	0	1	NA	NA	?	-1	-1	NGA	+
chr7	135484007	135484071	1	0	1	NA	NA	?	-1	-1	NGA	-
chr7	148363864	148363994	1	0	1	ENSMUST00000104359	U6	-	148367114	148367210	DGN	+
chr8	22844863	22844966	1	0	1	NM_001024225	Defa24	+	22844965	22845943	UGI	+
chr8	49154933	49154985	0	1	1	NA	NA	?	-1	-1	NGA	+
chr8	49716283	49716337	1	0	1	NM_001145937	Odz3	-	49311018	49760044	IGE	+
chr8	63859539	63859597	0	1	1	NM_021506	Sh3rf1	+	63702967	63874869	IGE	+
chr8	72280117	72280175	0	1	1	ENSMUST00000039786	Zfp866	-	72266757	72298805	IGE	+
chr8	75055177	75055249	0	1	1	NM_027485	Med26	-	75018457	75072209	IGE	-
chr8	77798550	77798613	0	1	1	NA	NA	?	-1	-1	NGA	+
chr8	77955265	77955315	1	0	1	NA	NA	?	-1	-1	NGA	+
chr8	78919128	78919194	0	1	1	NA	NA	?	-1	-1	NGA	+
chr8	81398135	81398188	1	0	1	ENSMUST00000093411	AC167022.1	-	81393299	81393767	UGN	-
chr8	85694549	85694616	0	1	1	NM_027758	Tbc1d9	+	85689250	85796839	IGE	+
chr8	87360365	87360706	0	1	1	NM_009010	Rad23a	-	87358550	87364540	IGE	+
chr8	107311489	107311550	1	0	1	ENSMUST00000093229	AC156564.1	+	107320906	107322327	UGN	-
chr8	107424864	107425040	1	0	1	NA	NA	?	-1	-1	NGA	+
chr8	107569492	107569559	1	0	1	NM_001164681	Ces3a	+	107572498	107582314	UGN	+
chr8	113833788	113833849	1	0	1	ENSMUST00000056157	Mlkl	-	113835696	113862077	DGN	+
chr8	125113949	125114007	0	1	1	NM_016722	Galns	-	125102136	125135387	IGE	+
chr8	131530145	131530205	0	1	1	NM_029061	Ccdc7	-	131503918	131589392	IGE	+
chr9	17538544	17538604	1	0	1	NA	NA	?	-1	-1	NGA	-
chr9	21897110	21897160	1	0	1	NM_009922	Cnn1	+	21903696	21913665	UGN	+
chr9	31852287	31852359	0	1	1	NA	NA	?	-1	-1	NGA	+
chr9	40295296	40295413	1	0	1	ENSMUST00000119373	Gramd1b	-	40100823	40338968	IGE	+
chr9	59319754	59319835	1	0	1	NM_019927	Arih1	-	59236360	59334181	IGE	+
chr9	65587089	65587141	1	0	1	NM_172536	Zfp609	-	65539389	65675371	IGE	-
chr9	66121112	66121274	1	0	1	NM_010019	Dapk2	+	66006032	66120049	DGN	+
chr9	78169142	78169196	1	0	1	NM_001164523	Omt2a	-	78159778	78162604	UGN	-
chr9	123216467	123216525	1	0	1	ENSMUST00000072166	AC164123.1	-	123216625	123217057	DGN	-
chr10	43249824	43250404	1	0	1	NM_026411	1700021F05Rik	-	43244926	43260800	ELD	+
chr10	57502667	57502720	1	0	1	NM_021272	Fabp7	+	57504728	57508256	UGN	-
chr10	66471962	66472040	1	0	1	NM_178606	Reep3	-	66474255	66559605	DGN	+
chr10	66472758	66472901	1	0	1	NM_178606	Reep3	-	66474255	66559605	DGN	+
chr10	75229943	75230008	0	1	1	NM_172549	Cabin1	-	75108854	75227102	UGN	+
chr10	102282116	102282183	1	0	1	NA	NA	?	-1	-1	NGA	+
chr10	127929802	127930171	1	0	1	NM_010860	Myl6	-	127927916	127930881	ELU	+
chr10	127986030	127986144	1	0	1	NM_018860	Rpl41	-	127985165	127986224	ISE	+
chr10	128213544	128213594	1	0	1	ENSMUST00000059546	AC131081.1	-	128213797	128214307	DGN	-
chr11	7904572	7904657	1	0	1	ENSMUST00000158622	SNORD75	-	7904944	7905019	DGN	+
chr11	21582645	21582698	0	1	1	NM_145425	AV249152	+	21472283	21798689	IGE	-
chr11	86397221	86397367	1	0	1	NM_029478	Tmem49	-	86397366	86497324	DGI	+
chr11	97162771	97162908	0	1	1	NA	NA	?	-1	-1	NGA	+
chr11	97830550	97830608	1	0	1	ENSMUST00000118176	RP23-309H19.2	+	97830105	97830549	DGI	+
chr11	100104950	100105014	1	0	1	ENSMUST00000119257	RP23-217I3.7	+	100104586	100104943	DGN	-
chr11	102011442	102011535	1	0	1	ENSMUST00000129799	Nags	+	102006826	102010791	DGN	+
chr11	120842500	120842759	0	1	1	NM_027874	Csnk1d	-	120823054	120852647	IGE	-
chr12	4696666	4696721	1	0	1	NM_011365	Itsn2	+	4599813	4720758	IGE	+
chr12	25356187	25356245	0	1	1	NM_001161807	Cys1	-	25350702	25366660	IGE	-
chr12	32612373	32612945	0	1	1	NM_153198	Hbp1	-	32611319	32635400	ELU	+
chr12	34822039	34822094	1	0	1	ENSMUST00000085463	Hdac9	-	34737165	35213213	IGE	+
chr12	36727433	36727716	1	0	1	NM_011783	Agr2	+	36719511	36730668	IGE	+
chr12	52794579	52794658	1	0	1	NM_021710	Ap4s1	+	52791952	52839926	IGE	-
chr12	55723760	55723827	1	0	1	NA	NA	?	-1	-1	NGA	+
chr12	85599200	85599282	1	0	1	ENSMUST00000058103	AC159649.1	-	85599281	85599923	DGI	+
chr12	86781658	86781719	0	1	1	NA	NA	?	-1	-1	NGA	+
chr12	100433155	100433213	1	0	1	ENSMUST00000046859	Foxn3	-	100433212	100632007	DGI	+
chr12	114544494	114544600	1	0	1	ENSMUST00000103418	Igh-3	-	114544599	114546144	DGI	+
chr12	117402015	117402071	0	1	1	ENSMUST00000083751	U6	+	117411785	117411892	UGN	+
chr13	17651080	17651161	0	1	1	NM_138654	5033411D12Rik	-	16949309	17786599	IGE	-
chr13	19308520	19308591	1	0	1	ENSMUST00000103558	AC122849.2	+	19305971	19308487	DGN	+
chr13	19308603	19308760	1	0	1	ENSMUST00000103558	AC122849.2	+	19305971	19308487	DGN	+
chr13	19396617	19396805	1	0	1	ENSMUST00000103561	Tcrg-V2	-	19396928	19399420	DGN	+
chr13	45281927	45281983	0	1	1	NA	NA	?	-1	-1	NGA	+
chr13	64311938	64312020	0	1	1	NM_172587	Cdc14b	-	64293852	64376296	IGE	+
chr13	64804883	64804951	1	0	1	NA	NA	?	-1	-1	NGA	+
chr13	98228222	98228280	0	1	1	NA	NA	?	-1	-1	NGA	+
chr14	14610538	14610621	0	1	1	NA	NA	?	-1	-1	NGA	+
chr14	27385514	27385571	1	0	1	NA	NA	?	-1	-1	NGA	+
chr14	39193661	39193727	0	1	1	NM_008734	Nrg3	-	39182136	40286376	IGE	-
chr14	49731993	49732064	0	1	1	NA	NA	?	-1	-1	NGA	+
chr14	49732090	49732196	0	1	1	NA	NA	?	-1	-1	NGA	+
chr14	51751119	51751832	1	0	1	NM_030098	Rnase6	+	51748742	51750796	DGN	+
chr14	58539181	58539241	0	1	1	NM_028643	Efha1	-	58535116	58618099	IGE	-
chr14	99714075	99714257	1	0	1	NM_009769	Klf5	+	99697909	99712628	DGN	+
chr14	99765152	99765237	1	0	1	ENSMUST00000082650	U1	-	99759890	99760046	UGN	+
chr14	121112752	121112866	1	0	1	NA	NA	?	-1	-1	NGA	+
chr15	60300928	60300988	1	0	1	NA	NA	?	-1	-1	NGA	+
chr15	77484970	77485039	0	1	1	NA	NA	?	-1	-1	NGA	+
chr15	81674056	81674121	1	0	1	NM_020507	Tob2	-	81678699	81688756	DGN	-
chr15	82181525	82181818	1	0	1	NM_025987	Ndufa6	-	82180568	82184721	ELU	+
chr15	83003023	83003690	1	0	1	ENSMUST00000018186	Cyb5r3	-	82983923	83003022	UGI	+
chr15	93027898	93027952	1	0	1	NA	NA	?	-1	-1	NGA	-
chr15	98357571	98357686	1	0	1	NM_133714	2310037I24Rik	-	98349531	98364652	IGE	+
chr16	19061704	19061845	1	0	1	ENSMUST00000103741	Igl-V1	-	19061844	19062164	DGI	+
chr16	19198489	19198629	1	0	1	ENSMUST00000103749	Igl-C2	-	19198628	19198945	DGI	+
chr16	19360078	19360132	1	0	1	NA	NA	?	-1	-1	NGA	+
chr16	20127818	20128103	1	0	1	NM_029436	Klhl24	+	20097626	20127817	DGI	+
chr16	20128236	20129273	1	0	1	NM_029436	Klhl24	+	20097626	20127817	DGN	+
chr16	22252263	22252317	0	1	1	NM_009186	Tra2b	-	22245813	22266002	IGE	-
chr16	23050707	23050768	1	0	1	ENSMUST00000157354	U6	+	23047031	23047137	DGN	+
chr16	64917387	64917462	1	0	1	NM_008310	Htr1f	-	64924554	65105610	DGN	+
chr16	76403898	76403959	1	0	1	ENSMUST00000052867	AC145744.1	-	76403495	76403897	UGI	+
chr17	3082531	3082645	1	0	1	NR_003519	Pisd-ps2	-	3064317	3084183	IGE	+
chr17	5802707	5803220	1	0	1	NA	NA	?	-1	-1	NGA	+
chr17	17658373	17658822	1	0	1	NM_172827	Lnpep	-	17664686	17761453	DGN	+
chr17	33039894	33042015	1	0	1	NM_022434	Cyp4f14	-	33042014	33054023	DGI	+
chr17	35535359	35535416	1	0	1	ENSMUST00000040240	H2-Q8	+	35531079	35534533	DGN	-
chr17	37849062	37849119	1	0	1	ENSMUST00000087137	CR974430.1	-	37850491	37850740	DGN	-
chr17	39983965	39984024	1	0	1	ENSMUST00000157647	mmu-mir-2133-2	+	39984070	39984165	UGN	+
chr17	46576821	46576886	1	0	1	NM_144856	Slc22a7	-	46569133	46575426	UGN	-
chr17	63977055	63977112	0	1	1	NA	NA	?	-1	-1	NGA	+
chr17	74824471	74825116	1	0	1	NM_001033367	Nlrc4	-	74825634	74858448	DGN	+
chr17	82809352	82809411	0	1	1	NA	NA	?	-1	-1	NGA	-
chr17	93376002	93376066	1	0	1	NA	NA	?	-1	-1	NGA	+
chr18	8137311	8137364	1	0	1	NA	NA	?	-1	-1	NGA	+
chr18	10274447	10274573	0	1	1	NA	NA	?	-1	-1	NGA	+
chr18	20706661	20706718	0	1	1	ENSMUST00000115842	Dsg3	+	20668804	20705360	DGN	-
chr18	34206797	34206901	1	0	1	NA	NA	?	-1	-1	NGA	+
chr18	35277406	35277842	0	1	1	NM_009818	Ctnna1	+	35278565	35414429	UGN	+
chr18	44221286	44221341	1	0	1	NM_001013797	Spink6	+	44231046	44243264	UGN	-
chr18	58839225	58840040	1	0	1	NM_025478	Isoc1	+	58819135	58839224	DGI	+
chr19	6266081	6266630	1	0	1	NR_029720	Mir192	+	6264843	6264932	DGN	+
chr19	8034327	8034379	1	0	1	NM_134256	AB056442	-	7938878	8040517	IGE	+
chr19	8330761	8330858	1	0	1	ENSMUST00000096271	D630002G06Rik	-	8234657	8337108	IGE	+
chr19	8819856	8820238	0	1	1	NM_001167799	Stx5a	+	8815913	8830132	IGE	+
chr19	9290950	9291044	0	1	1	ENSMUST00000088044	AC121967.1	+	9209646	9353665	IGE	+
chr19	11085890	11086016	1	0	1	NA	NA	?	-1	-1	NGA	+
chr19	11087754	11088256	1	0	1	NA	NA	?	-1	-1	NGA	+
chr19	45832925	45833597	0	1	1	NM_023799	Mgea5	-	45824748	45857781	ELU	+
chr19	46378082	46378265	0	1	1	NM_001177369	Nfkb2	+	46379226	46386580	UGN	+
chr19	49784083	49784161	0	1	1	NA	NA	?	-1	-1	NGA	+
chrX	20158150	20158221	1	0	1	ENSMUST00000096481	RP23-333P16.4	-	20158263	20158440	DGN	-
chrX	69049374	69049451	1	0	1	ENSMUST00000117119	RP23-304N5.2	+	69049026	69049373	DGI	-
chrX	71380351	71380401	0	1	1	NM_008106	Opn1mw	+	71372804	71396094	IGE	+
chrX	125011216	125011266	0	1	1	NA	NA	?	-1	-1	NGA	-
chrX	140755415	140755469	1	0	1	ENSMUST00000121333	RP23-159H8.8	-	140755468	140755798	DGI	-
chrX	143145748	143145803	1	0	1	NA	NA	?	-1	-1	NGA	-
chrX	160626584	160627093	1	0	1	ENSMUST00000073973	Ace2	+	160578409	160626352	DGN	+
